# Supplementary material for: Multilocus sequence analysis of Thermoanaerobacter isolates reveals recombining, but differentiated, populations from geothermal springs of the Uzon Caldera, Kamchatka, Russia
Source: Front Microbiol. 2013 Jun 21;4:169. doi: 10.3389/fmicb.2013.00169 (PMC3689144; doi:10.3389/fmicb.2013.00169)
Supplement: Supplementary file 1 [file DataSheet1.ZIP]

Archive with 10 entries (10 files):
- MAY13_S_info/18MAY2013_TBIOGEO_FM_supplementalTables.docx
- MAY13_S_info/49ST_Concat_8003bp.fas
- MAY13_S_info/Tu_gyrB_106trimmed_49ST.fas
- MAY13_S_info/Tu_lepA_106trimmed_49ST.fas
- MAY13_S_info/Tu_leuS_106trimmed_49ST.fas
- MAY13_S_info/Tu_pyrG_106trimmed_49ST.fas
- MAY13_S_info/Tu_recA_106trimmed_49ST.fas
- MAY13_S_info/Tu_recG_106trimmed_49ST.fas
- MAY13_S_info/Tu_rplB_106trimmed_49ST.fas
- MAY13_S_info/Tu_rpoB_106trimmed_49ST.fas
