# Supplementary material for: Multilocus sequence analysis of Thermoanaerobacter isolates reveals recombining, but differentiated, populations from geothermal springs of the Uzon Caldera, Kamchatka, Russia
Source: Front Microbiol. 2013 Jun 21;4:169. doi: 10.3389/fmicb.2013.00169 (PMC3689144; doi:10.3389/fmicb.2013.00169)
Supplement: Supplementary file 1 [file DataSheet1.ZIP › MAY13_S_info/49ST_Concat_8003bp.fas]

>A615-35
---------------------------------------------------------------------------------------------------------------------------TACGAAGTAGTCGATAATAGTATAGACGAAGCATTGGCCGGCTATTGCAAAAATATAGTAGTTACTATACACAAAGATAATTCTATAACGGTTGAAGATGACGGAAGAGGTATACCTACAGATATTCACCCCAAGGTTGGAAAACCAGCTGTAGAAGTAGCTTTAACGATGTTACATGCAGGTGGAAAATTTAATAATGACGCTTACAAAGTATCGGGAGGATTGCATGGAGTAGGTGTTTCTGTTGTAAATGCATTATCTGAAAAATTAGAAGTTATTGTAAAACAACATAGGAAAATTTATAGGCAAATATATGAAAGAGGAGTTCCAAAAACGGATTTAGAGGTTATTGGAGAGACAGAAGAGACAGGTACAACTATTACTTTTAAGCCGGATAAGGAAATTTTTGAAGAAACTGTATTCGACTATGATGTATTGGCTCAAAGATTAAGAGAATTAGCGTTTTTAAATAAGGGTATAAATATCAAGCTCATAGACGAAAGGGACGGAAAAGAAGAGGTCTTTAATTATGAAGGTGGAATTATATCTTTTGTGAAATATCTCAATAGAAACAAAGAAGTTCTCCATGATGAGCCTATATACATGGAAGCAAAAAACACTGAATATGAAGTAGAGGTTTGCATGCAATATAATGATAGCTATAATGAAAATATCTTTAGTTTTGCTAATAATATTGATACTAGAGAAGGTGGTACTCATCTAGTAGGCTTTAAAGCAGCTTTGACTAAAGTCATTAATGATTACGCAAGGAAATACGGGATTATAAAAGATAACGAGAAAAATTTACAGGGTGAAGATGTAAGAGAAGGACTTACAGCTATTGTAAGTGTAAAATTAAAAAATCCACAATTTGAAGGGCAGACTAAAACAAAATTAGGAAATTCTGAAATGAGGTCTATTGTAGAAAATGTAGTAACAGATAAACTCACGGCTTTTTTAGAAGAAAATCCCTCAGTTGCAAAAATTATAGTAGAAAAAGCTACTCAAGCCGCAAGAGCAAGGGAAGCTGCGAGAAAAGCCAGAGAGCTTACCAGAAGAAAGTCTGCTCTTGAGAATACTACTTTGCCGGGTAAACTTGCCGACTGCTCAG----------------------------------------------------------------------------------------------------------------------------------------------------------------------------------------------------------------------------------------------------------------------------------------------------------------------------------------------------------------------------------------------------------------------------------------------------------------------------------------------------------------------------------------------------------------------------------------------------------------------------------------------------------------------------------------------------------------------------------------------------------------------------------------------------------------------------------------------------------------------------------------------------------------------------------------------------------------------------------------------------------------------------------------------------------------------------------------------GATAGTGCCTGTAATAAATAAGATAGACCTTCCTTCAGCACATCCTGAGCTTGTAAAAAAAGAAATTGAAGATGTGATTGGGATTGATGCAGAAGATGCGTTACTTACATCTGCTAAAGAAGGTATAGGAATAGAAGAAGTTTTAGAAGCCATTGTGAGTAGAATTCCGCCTCCAAAAGGAGATGAAAACAAGCCTTTAAAAGCGCTGATTTTTGACTCTTTTTATGATAATTACAAGGGAGCTATAAGTTTTGTAAGGGTAGTAGATGGAATTGTTAAACCAGGAATGAGAATAAAAATGTTTTCTACTGGCAAAGTTTTTGAAGTTACAGAAGTGGGAATGTTTAGACCTAATCTTTATCCAGTAGAAGAGCTTAAAGCAGGTGAAGTTGGCTACATAGCTGCCAGCATAAAAAATGTAAAAGATACTCGTGTAGGAGATACAATAACAGATGCAGATAATCCAGCCGATTCTCCACTTCCTGGTTATAAAGAAGTAGTGCCAATGGTCTTTTGTGGCATTTATCCTGCAGATGGACAAGATTATGAAAATTTAAAAGAGGCTTTAGAAAAACTTCAGTTGAATGACGCTTCTTTAGTTTTTGAACCGGATACTTCTGCCGCCCTGGGTTTTGGGTTCAGATGTGGATTTTTAGGGCTTTTACACATGGAAATAGTTCAAGAAAGGTTGGAAAGAGAGTACAACTTAAATCTTGTCACTACTGCACCAAGTGTAATTTACAAAGTTTACAAAACTAATGGAGAAGTATTGGATTTGGACAATCCTACGAAAATGCCGCCTCTTACGCAAATAGATCATATTGAAGAGCCAATTGTGGAAGCTACTATTATGGTGCCTACTGAATATGTAGGGGCAGTTATGGAGCTTTGCCAGGATAGACGGGGAACATATTTAGGAATGGAATATTTAGAACAAACTCGCGTACTTTTAAAATATGAAATGCCTTTAAATGAGATAATATACGACTTTTTTGATGCTTTAAAATCGCGAACAAGGGGTTATGCCTCTTTCGACTATGAGCTTAAAGGGTATAAAGAATCTAATTTGGTAAAGCTTGATATTTTAATAAATGGCGAATTGGTAGATGCTTTATCCATGATAGTTCATAAAGATAAAGCCTATGAAAAAGCGAGAAAAATTGTAGAAAAGTTAAAAGAAAATATTCCAAGGCATCTTTTTGAGATTCCAATCCAGGCTGCAATAGGCTCTAAGATTATTGCAAGAGAGACTGTAAAAGCATTG-------------------------------------------------------------------------------------------------------------------------------------------------------------------------------------------------------------------------------------------------------------------------------------------------------------------------------------------------------------------------------------------------------------------------------------------------------------------------------------------------------------------------------------------------------------------------------------------------------------------------------------------------------------------------------------------------------------------------------------AGAAAGATTTGACTCAGTGGTTTTTCAAGATAACTGCTTATGCAGAAGAACTCCTTGAAAAACTGGATGAACTTGATTGGCCTGAAAAGACAAAAATAATGCAGAGAAATTGGATTGGAAAGTCGGATGGAGCAGAGATAGAATTTAAAATTGACGGCAAAGACCTGACATTTAAGGTGTTTACAACAAGGGCTGATACGTTATATGGAGCGACGTATGTAGTTATCGCTCCAGAACATGAGATTGTGGATTTAATTACTACAGATGAATATAAACAAGCTGTTGAGGAGTATAAAGAATACGCGAGAAAACAAAGTGAAATTGAAAGGTTGTCTACTGAAAAAGAAAAGACAGGAGTATTTACAGGAGCATACGCTATTCATCCTCTGACGGGAGAGAAACTCCCTATTTGGATAGCAGACTATGTCCTTGCAACATATGGAACAGGTTGTGTCATGGCTGTTCCTGCCCATGATGAAAGAGATTATGAATTTGCAACAAAATACAACCTTCCTATAAAAAGAGTGATAAAAGGAATTGGAGATGTGGACGACAATCTACCCTTTGTTGAGTATGGAGTGCTTATAAACAGTGGAGAATTTACAGGTATAAAATCAGATGAGGCAAGGATAAAGATTGTAGAGAAATTGCAACAAGAAGGTAGAGCTTCTTTTAAGGTTAATTACAGATTGAGAGACTGGCTTGTTTCAAGACAAAGATACTGGGGGGCTCCAATACCTGTCATTCACTGTGAACGCTGTGGCATAGTCCCTGTCCCAGAAGAGGATTTGCCAGTATTACTCCCTTATGATGTAGAATTTGCTCCAACAGGTGAGTCTCCACTTAAAAAGCATGAAGGCTTTATGAACGTTACTTGTCCAAAATGTGGAGGCAAAGCGTTAAGAGACCCCGATACTCTTGACACTTTTGTAGATTCTTCCTGGTACTTTTTGAGATATCCCGACAACAAAAACGACAAAGAGCCTTTCAATAAAGAATGGATAAATAAAATGTTGCCTGTTGACAAGTATGTAGGTGGA----------------------------------------------------------------------------------------------------------------------------------------------------------------------------------------------------------------------------------------------------------------------------------------------------------------------------------------------------------------------------------------------------------------------------------------------------------------------------------------------------------------------------------------------------------------------------------------------------------------------------------------------------------------------------------------------------------------------------------------------------------------------------------------------------------------------------------------------------------------------------------------------------------------------------------------------------------------------------------------------------------------------------------------------------------------------------------------------------------------------------------------------------ACCTTACCAAAAATAGCAATGTAACTGCAGGTAAAGTGTACTGGACTGTCATCACAAAAGAGAGAAAAGGGGATTATCTTGGTGCCACAGTTCAAGTGATACCTCACATAACGAACGAAATTAAAGAAAGAGTATACAGAGTTGCAAAAGAAAAAAATGTGGACGTAGTAATAACAGAAATTGGTGGTACAGTAGGAGACATAGAAAGCCTTCCTTTCCTTGAAGCTATAAGACAAGTGGCAATTGAACAAGGAAAAGAAAATGTCATGTTTATTCATGTGACATTAGTACCTCATCTCGGAAAGACGGGAGAATTAAAAACAAAACCTACTCAACACAGCGTAAAAGAACTGCGTTCAATAGGTATTCAACCCGATATGATTGTATGCAGAACAGAACTTCCTCTTACGCAAGATTTAAAAGAAAAAATTGCACTCTTTTGTAACGTAAGCGTAGAAGCTGTCATAGAAAATAGGGATGTAGAATCAATTTATCAAGTGCCTTTGGAACTAGAGAGACAAAAAGTAGACGAATACGTGTTAAAAAGGTTGAATTTGCCTATTGGAGAATCGGACTTAAAAGAATGGAGAGAATACGTGGAAAGAGAAAAGAACCCCACAAGACAGGTAGAAGTAGCTTTGGTGGGAAAATACGTTGACCTTCATGATGCTTATATAAGTGTTGTAGAAGCTTTAAAACATGCGGGAGTTTATCATAGAGCTGCTGTGAATATAAGGTGGGTAAATGCTGAGCATGTAAATGATGAGACAGTGGAAAAACTTTTAAAAGGAGCAGACGGTATATTAGTGCCGGGAGGATTTGGTGATAGAGGCATTGAAGGCAAAATAAGAGCTATCCAGTATGCAAGGGAGAACAAAATTCCTTACCTTGGATTGTGCCTTGGGATGCAGTGTGCTGTAATAGAATTTGCGAGAAATGTAGCAGGACTAAAAGGAGCTAATTCTACAGAGTTTGACCCGGAAGCTTCCCATCCTGTAATAGACCTCATGCCTGAACAAAAAGACATAGATGAAAAAGGCGGTACAATGAGATTGGGGGTGTATCCTTGTAAAGTAATTGAAGGGACAAAAGCTTATGAAGCCTATAAAGACGAATTAATTTATGAAAGACATAGGCATAGATACGAGTTCAATAACCAATATCGGGAGCTTTTAACCTCAAAAGGCCTTGTACTTTCAGGTCT--------------------------------------------------------------------------------------------------------------------------------------------------------------------------------------------------------------------------------------------------CTGCAAAATTGAATGTAGAAGTAATACCTACAGGTTCTCTTGAATTAGACATTGCTTTAGGTGTCGGAGGAGTTCCAAGGGGAAGAATAATAGAAATTTTTGGCCCTGAGTCTTCAGGAAAAACCACCTTAGCGCTACATATGATAGCAGAAGCACAAAAAATGGGAGGAACGGGTGCTTTTATAGATGCAGAACATGCTCTGGATCCTGTATATGCAAAAAACCTTGGGGTCAATATTGAGGACTTATTGGTGGCGCAGCCTGATACGGGCGAACAAGCCTTAGAAATTGCAGAAGCCCTTGTTAGAAGTGGTGCTGTTGATATAATTGTGATAGACTCTGTTGCTGCTTTAGTACCTAAAGCGGAGATTGATGGTGAAATGGGAGATAGCCATGTAGGGCTTCAAGCGAGACTGATGTCTCAAGCTTTGAGAAAATTAGCAGGGGTTACTAGTAAGTCTAAAACTATTGTGGTCTTTATAAACCAGCTTAGAGAAAAAGTAGGTGTTATGTTTGGAAATCCTGAAACAACTCCTGGAGGAAGAGCACTGAAATTTTATGCCACAATAAGACTAGATGTGAGAAAAATAGATGCAATAAAACAAGGGAATGAAATAATCGGAAGTAGAACCCGTGTCAAAGTTGTAAAAAATAAAATTGCTCCACCTTTTAAACAAGCAGAATTCGATATAATGTATGGAGAAGGTATTTCAAGAGAAGGAAGCATTTTGGATATTGG---------------------------------------------------------------------------------------------------------------------------------------------------------------------------------------------------------------------------------------------------------------------------------------------------------------------------------------------------------------------------------------------------------------------------------------------------------------------------------------------------------------------------------------------------------------------------------------------------CCCTGTTTTAGAAAAAAGTGAAGATTTTAGATTAAACACGGGAAGGATAGTTCCTATTTATGGGCTTACAGAAGGGTTGACGCAAAATGCTATTAGGAAGATAATGTTTAATGCGCTTCATGATTATGTACAGGAAATAGAAGAGTTTTTTGATGAGGAATTTCTATTTGAAAAAGGTTTAATGGATATAAAGAATGCACTAATTAATATAAATTTTCCCCAAAATGAAGCATATTTAGAGCAGGCAAAATACAGATTTAAATATCAAGAACTTTTTTTGCTGCAAATGGCCCTATTTTTAGTGAAAAGGTCTGTTAAAGGGAAAAAGGGGATAAAATTTGAAAGAGTGGAGTTAAAGCCTTTTCTCGTGGGATTACCATTTAAATTGACTTCGGCGCAGATAAAAGTTTTAAAAGAAATAATTGCAGATATGAATTCTCACAAAGTGATGAATCGTTTGGTGCAGGGAGATGTGGGTTCTGGTAAAACAGTTGTTGCAGCTTGCAGCATGTACATTGCTGTCAAAAATGGCTATCAAGTGGCAATGATGGCTCCAACGGAGATATTGGCAAAACAGCATTATTATACGTTAAAAGAGCTTTTTAGAAATACTGATATAAAAATTGGGCTTTTATCCGGCAGCATTTCACCTTCTAATAAAAAAGAAGTACTAGAAAAAATTAAAAATGGAGATTATGATATTGTAATAGGGACACATGCACTAATAGAGGATGATGTGATTTTTAACAATTTAGGACTTTGTATAACTGATGAACAACACCGATTTGGTGTGAGACAAAGGGCACTTTTGACAAAAAAAGGTGAAAATCCCGATGTTTTGGTTATGACAGCTACACCAATTCCTCGTACATTGGCTCTCATTCTATATGGAGATTTGGATATATCAATAATTGACCAATTACCTCCCGGGAGAAAAAAAGTTAAAACCTACGTTATTTCTTCTTCTGTGAGAAAGAAAGCCTACGAGTTTGCAATGAAGGAAGTAAAAAAGGGAAGGCAAGTTTATGTAGTTTGTCCCTTAATTGAAGAATCGGATAAAATAAATGCGATGTCTGCCGAAATAGTATATAGAGAAATTTATAAAGATGCTTTTAAGGAAGCTAAAGTAGGACTTTTACACGGTAAAATGAATGACAGCGATAAAGAAAAGGTTATGGAAGAGTTTGTAAATGGCAAAATCGATATTTTAGTTTCGACTACAGTAAT----------------------------------------------------------------------------------------------------------------------------------------------------------------------------------------------------------------------------------------------------------------------------------------------------------------------------------------------------------------------------------------------------------------------------------------------------------------------------------------------------------------------------------------------------------------------------------------------------------------------------------------------------------------------------------------------------------------------------------------------------------------------------------------------------------------------------------------------------------------------------------------------GGAGTTTATTATGAACAACAATTTGATAAATTTGGGAAAAAATTAATTTCTGCAACTGTAATTCCAAATAGAGGGGCTTGGCTAGAATATGAAGAAGATTCCAATGATATAGTATATGTTAGAATTGACAGAACAAGAAAAGTTCCAGTTACTGTATTATTAAGGGCGTTGGGTTATAGTACTGATATTCAAATTCTTGACCTTTTAGGAGAAGAGGAAAAATTAAAAGCTACTTTAGATAAGGATACTACAAAATCTGAAGAAGAGGCTTTAATAGAAATTTATAAAAGATTGAGACCGGGAGAGCCGCCTACTGTCGAGAGTGCCAAAAGTCTTTTGTATGCATTATTTTTTGATGCAAAAAGGTATGATTTAGCAAAAGTTGGACGCTATAAATTTAATAAAAAACTTGCGTTAAAAACGAGAATTGTAAACTTAAAAAGCGCAAAAAAGATTGTCAATCCTGTTACAGGAGAGATATTAGTAGAAGAAGGAGAGAAAATTTCCAAAGAAAAGGCAGAAGAAATTCAAAATTGCGGCATAAATGTAGTAGAAGTGTTAGTAGAGGGTAAAGTAGTAAGAGTAATAGGTAATAATACGGTGGATATAAATAAATATCCAATGCCTTATGATGTATCTAACTTAAATATAAAAGAAGCAGTAAATTTAAGTATATTAAAAGAAATCCTTGATAATTTCTCTGATGAAGAGGCAGTAATAAACGAAATAAAAAATAGAATGGATGAACTTGTTCCAAAGAACATTACTAAAGATGACATTATAGCCACTATAAGCTACCAACTAAATTTAACTCATGGGATAGGTTCAATAGATGATATAGATCATTTAGGAAATAGGCGACTCAGGTCTGTAGGAGAATTATTGCAAAACCAATTTAGAATTGGACTTGC----------------------------------------------------------------------------------------------------------------------------------------------------------------------------------------------------------------------------------------------------------------------------------------------------------------------------------------------------------------------------------------------------------------------------------------------------------------------------------------------------------------------------------------------------------------------------------------------------------------------------------------------------------------------------------------------------------------------------------------------------------------------------------------------------------------------------------------------------------------------------------------------------------------------------------------------------------------------------------------------------------------------------------------------------------------------------------------------------------------------------------------------------------------------------------------------------------------------------------------------------------------------------------------------------------------------------------------------------------------------------------------------------------------------------------------------------------------------------------------------------------------------------------------------------------------------------------------------------------------------------------------------------------------------------------------------------------------------------------------------------------------------------------------------------------------------------------------------------------------------------------------------------------------------------------------------------------------------------------------------------------------------------------------------------------------------------------------------------------------------------------------------------------------------------------------------------------------------------------------------------------------------------------------------------------------------------------------------------------------------------------------------------------------------------------------------------------------------------------------------------------------------------------------------------------------TCCTTAGTTGTTACTTTAACTAAAACTGGTGGAAGAAATGTATATGGAAGAATTACTGTCAGACATCGCGGTGGCGGACATAAGAGAAAATATAGGATTATAGATTTTAAAAGAGATAAGGACGGAATACCCGGAAAAGTAGCTGCTATTGAGTACGATCCAAATAGAACAGCTTATATTGCACTTATACATTATTTAGATGGAGAAAAAAGATATATCATTGCTCCTTATGGACTAAAAGTAGGGGATATAATAGAATCTGGGGAAAATGTAGACATTAAAGTAGGAAATGCTTTACCTTTGAGAAATATTCCAGTAGGTACAATAATCCATAACATTGAGCTTATACCAGGGAAAGGTGGACAATTAGTGAGAGCGGCAGGTGCCGCAGCGCAGCTTATGGCTAAAGAAGGGGATTATGTTCAAGTTAGAATGCCTTCAGGAGAAATTAGATTGATAAAGGCTGACTGTCGTGCAACCATTGGACAAGTATCAAATTTAGACCAT------------------------------------------------------------------------------------------------------------------------------------------------------------------------------------------------------------------------------------
>A615-37
---------------------------------------------------------------------------------------------------------------------------TACGAAGTAGTCGATAATAGTATAGACGAAGCATTGGCCGGCTATTGCAAAAATATAGTAGTTACTATACACAAAGATAATTCTATAACGGTTGAAGATGACGGAAGAGGTATACCTACAGATATTCACCCCAAGGTTGGAAAACCAGCTGTAGAAGTAGCTTTAACGATGTTACATGCAGGTGGAAAATTTAATAATGACGCTTACAAAGTATCGGGAGGATTGCATGGAGTAGGTGTTTCTGTTGTAAATGCATTATCTGAAAAATTAGAAGTTATTGTAAAACAACATAGGAAAATTTATAGGCAAATATATGAAAGAGGAGTTCCAAAAACGGATTTAGAGGTTATTGGAGAGACAGAAGAGACAGGTACAACTATTACTTTTAAGCCGGATAAGGAAATTTTTGAAGAAACTGTATTCGACTATGATGTATTGGCTCAAAGATTAAGAGAATTAGCGTTTTTAAATAAGGGTATAAATATCAAGCTCATAGACGAAAGGGACGGAAAAGAAGAGGTCTTTAATTATGAAGGTGGAATTATATCTTTTGTGAAATATCTCAATAGAAACAAAGAAGTTCTCCATGATGAGCCTATATACATGGAAGCAAAAAACACTGAATATGAAGTAGAGGTTTGCATGCAATATAATGATAGCTATAATGAAAATATCTTTAGTTTTGCTAATAATATTGATACTAGAGAAGGTGGTACTCATCTAGTAGGCTTTAAAGCAGCTTTGACTAAAGTCATTAATGATTACGCAAGGAAATACGGGATTATAAAAGATAACGAGAAAAATTTACAGGGTGAAGATGTAAGAGAAGGACTTACAGCTATTGTAAGTGTAAAATTAAAAAATCCACAATTTGAAGGGCAGACTAAAACAAAATTAGGAAATTCTGAAATGAGGTCTATTGTAGAAAATGTAGTAACAGATAAACTCACGGCTTTTTTAGAAGAAAATCCCTCAGTTGCAAAAATTATAGTAGAAAAAGCTACTCAAGCCGCAAGAGCAAGGGAAGCTGCGAGAAAAGCCAGAGAGCTTACCAGAAGAAAGTCTGCTCTTGAGAATACTACTTTGCCGGGTAAACTTGCCGACTGCTCAG----------------------------------------------------------------------------------------------------------------------------------------------------------------------------------------------------------------------------------------------------------------------------------------------------------------------------------------------------------------------------------------------------------------------------------------------------------------------------------------------------------------------------------------------------------------------------------------------------------------------------------------------------------------------------------------------------------------------------------------------------------------------------------------------------------------------------------------------------------------------------------------------------------------------------------------------------------------------------------------------------------------------------------------------------------------------------------------------GATAGTGCCTGTAATAAATAAGATAGACCTTCCTTCAGCACATCCTGAGCTTGTAAAAAAAGAAATTGAAGATGTGATTGGGATTGATGCAGAAGATGCGTTACTTACATCTGCTAAAGAAGGTATAGGAATAGAAGAAGTTTTAGAAGCCATTGTGAGTAGAATTCCGCCTCCAAAAGGAGATGAAAACAAGCCTTTAAAAGCGCTGATTTTTGACTCTTTTTATGATAATTACAAGGGAGCTATAAGTTTTGTAAGGGTAGTAGATGGAATTGTTAAACCAGGAATGAGAATAAAAATGTTTTCTACTGGCAAAGTTTTTGAAGTTACAGAAGTGGGAATGTTTAGACCTAATCTTTATCCAGTAGAAGAGCTTAAAGCAGGTGAAGTTGGCTACATAGCTGCCAGCATAAAAAATGTAAAAGATACTCGTGTAGGAGATACAATAACAGATGCAGATAATCCAGCCGATTCTCCACTTCCTGGTTATAAAGAAGTAGTGCCAATGGTCTTTTGTGGCATTTATCCTGCAGATGGACAAGATTATGAAAATTTAAAAGAGGCTTTAGAAAAACTTCAGTTGAATGACGCTTCTTTAGTTTTTGAACCGGATACTTCTGCCGCCCTGGGTTTTGGGTTCAGATGTGGATTTTTAGGGCTTTTACACATGGAAATAGTTCAAGAAAGGTTGGAAAGAGAGTACAACTTAAATCTTGTCACTACTGCACCAAGTGTAATTTACAAAGTTTACAAAACTAATGGAGAAGTATTGGATTTGGACAATCCTACGAAAATGCCGCCTCTTACGCAAATAGATCATATTGAAGAGCCAATTGTGGAAGCTACTATTATGGTGCCTACTGAATATGTAGGGGCAGTTATGGAGCTTTGCCAGGATAGACGGGGAACATATTTAGGAATGGAATATTTAGAACAAACTCGCGTACTTTTAAAATATGAAATGCCTTTAAATGAGATAATATACGACTTTTTTGATGCTTTAAAATCGCGAACAAGGGGTTATGCCTCTTTCGACTATGAGCTTAAAGGGTATAAAGAATCTAATTTGGTAAAGCTTGATATTTTAATAAATGGCGAATTGGTAGATGCTTTATCCATGATAGTTCATAAAGATAAAGCCTATGAAAAAGCGAGAAAAATTGTAGAAAAGTTAAAAGAAAATATTCCAAGGCATCTTTTTGAGATTCCAATCCAGGCTGCAATAGGCTCTAAGATTATTGCAAGAGAGACTGTAAAAGCATTG-------------------------------------------------------------------------------------------------------------------------------------------------------------------------------------------------------------------------------------------------------------------------------------------------------------------------------------------------------------------------------------------------------------------------------------------------------------------------------------------------------------------------------------------------------------------------------------------------------------------------------------------------------------------------------------------------------------------------------------AGAAAGATTTGACTCAGTGGTTTTTCAAGATAACTGCTTATGCAGAAGAACTCCTTGAAAAACTGGATGAACTTGATTGGCCTGAAAAGACAAAAATAATGCAGAGAAATTGGATTGGAAAGTCGGATGGAGCAGAGATAGAATTTAAAGTTGACGGCAAAGACCTGACATTTAAGGTGTTTACAACAAGGGCTGATACGTTATATGGAGCGACGTATGTAGTTATCGCTCCAGAACATGAGATTGTGGATTTAATTACTACAGATGAATATAAACAAGCTGTTGAGGAGTATAAAGAGTACGCGAGAAAACAAAGTGAAATTGAAAGGTTGTCTACTGAAAAAGAAAAGACAGGAGTATTTACAGGAGCATACGCGATTCATCCTCTGACGGGAGAGAAACTCCCTATTTGGATAGCAGACTACGTCCTTGCAACATATGGAACAGGATGTGTCATGGCTGTTCCTGCCCATGATGAAAGAGATTATGAATTTGCAACAAAATACGACCTTCCTATAAAAAGAGTGATAAAAGGAATTGGAGATGTGGACGACAGTCTACCCTTTGTTGAGTATGGAGTGCTTATAAACAGTGGAGAATTTACAGGTATAAAATCAGAAGAGGCAAGGATAAAGATTGTAGAGAAATTGCAACAAGAAGGTAGAGCTTCTTTTAAGGTTAATTACAGATTGAGAGACTGGCTTGTTTCAAGGCAGAGATACTGGGGGGCTCCAATACCTGTAATTCACTGTGAACGCTGTGGCATAGTCCCTGTCCCAGAAGAAGATTTGCCAGTGTTACTTCCTTATGATGTGGAATTTGCTCCAACAGGTGAGTCTCCACTTAAAAAGCATGAAGGCTTTATGAACGTTACTTGTCCAAAATGTGGAGGCAAAGCGTTAAGAGACCCCGATACTCTTGACACTTTTGTAGATTCTTCCTGGTACTTTTTGAGATATCCCGATAACAAAAACGACAAAGAGCCTTTCAATAAAGAATGGATAAATAAAATGTTGCCTGTTGACAAGTATGTAGGTGGA----------------------------------------------------------------------------------------------------------------------------------------------------------------------------------------------------------------------------------------------------------------------------------------------------------------------------------------------------------------------------------------------------------------------------------------------------------------------------------------------------------------------------------------------------------------------------------------------------------------------------------------------------------------------------------------------------------------------------------------------------------------------------------------------------------------------------------------------------------------------------------------------------------------------------------------------------------------------------------------------------------------------------------------------------------------------------------------------------------------------------------------------------ACCTTACCAAAAATAGCAATGTAACTGCAGGTAAAGTGTACTGGACTGTCATCACAAAAGAGAGAAAAGGGGATTATCTTGGTGCCACAGTTCAAGTAATACCTCACATAACGAACGAAATTAAAGAAAGAGTATACAGAGTTGCAAAAGAAAAAAATGTGGACGTAGTAATAACAGAAATTGGTGGTACAGTAGGAGACATAGAAAGCCTTCCTTTCCTTGAAGCTATAAGACAAGTGGCAATTGAACAAGGAAGAGAAAATGTCATGTTTATTCATGTGACATTAGTACCTCATCTCGGAAAGACGGGAGAATTAAAAACAAAACCTACTCAACACAGCGTAAAAGAACTGCGTTCAATAGGTATTCAACCCGATATGATTGTATGCAGAACAGAACTTCCTCTTACGCAAGATTTAAAAGAAAAAATTGCACTCTTTTGTAACGTAAGCGTAGAAGCTGTCATAGAAAATAGGGATGTAGAATCAATTTATCAAGTGCCTTTGGAACTAGAGAGGCAAAAAGTAGACGAATACGTGTTAAAAAGGTTGAATTTGCCTATTGGAGAATCGGACTTAAAAGAATGGAGAGAATACGTGGAAAGAGAAAAGAACCCCACAAGACAGGTAGAAGTAGCTTTGGTGGGAAAATACGTTGACCTTCATGATGCTTATATAAGTGTTGTAGAAGCATTAAAACATGCGGGAGTTTATCATAGAGCTGCTGTGAATATAAGGTGGGTAAATGCTGAGCATGTAAATGATGAGACAGTGGAAAAACTTTTAAAAGGAGCAGACGGTATATTAGTGCCGGGAGGATTTGGTGATAGAGGCATTGAAGGCAAAATAAGAGCTATCCAGTATGCAAGGGAGAACAAAATTCCTTACCTTGGATTGTGCCTTGGGATGCAGTGTGCTGTAATAGAATTTGCGAGAAATGTAGCAGGACTAAAAGGAGCTAATTCTACAGAGTTTGACCCGGATACTTCCCATCCTGTAATAGACCTCATGCCTGAACAAAAAGACATAGATGAAAAAGGCGGTACAATGAGATTGGGGGTGTATCCTTGTAAAGTAATTGAAGGGACAAAAGCTTATGAAGCCTATAAAGACGAATTAATTTATGAAAGACATAGGCATAGATACGAGTTCAATAACCAATATCGGGAACTTTTAACCTCAAAAGGCCTTGTACTTTCAGGGCT--------------------------------------------------------------------------------------------------------------------------------------------------------------------------------------------------------------------------------------------------CTGCAAAATTGAATGTAGAAGTAATACCTACAGGTTCTCTTGAATTAGACATTGCTTTAGGTGTCGGAGGAGTTCCAAGGGGAAGAATAATAGAAATTTTTGGCCCTGAGTCTTCAGGAAAAACCACCTTAGCGCTACATATGATAGCAGAAGCACAAAAAATGGGAGGAACGGGTGCTTTTATAGATGCAGAACATGCTCTGGATCCTGTATATGCAAAAAACCTTGGGGTCAATATTGAGGACTTATTGGTGGCGCAGCCTGATACGGGCGAACAAGCCTTAGAAATTGCAGAAGCCCTTGTTAGAAGTGGTGCTGTTGATATAATTGTGATAGACTCTGTTGCTGCTTTAGTACCTAAAGCGGAGATTGATGGTGAAATGGGAGATAGCCATGTAGGGCTTCAAGCGAGACTGATGTCTCAAGCTTTGAGAAAATTAGCAGGGGTTACTAGTAAGTCTAAAACTATTGTGGTCTTTATAAACCAGCTTAGAGAAAAAGTAGGTGTTATGTTTGGAAATCCTGAAACAACTCCTGGAGGAAGAGCACTGAAATTTTATGCCACAATAAGACTAGATGTGAGAAAAATAGATGCAATAAAACAAGGGAATGAAATAATCGGAAGTAGAACCCGTGTCAAAGTTGTAAAAAATAAAATTGCTCCACCTTTTAAACAAGCAGAATTCGATATAATGTATGGAGAAGGTATTTCAAGAGAAGGAAGCATTTTGGATATTGG---------------------------------------------------------------------------------------------------------------------------------------------------------------------------------------------------------------------------------------------------------------------------------------------------------------------------------------------------------------------------------------------------------------------------------------------------------------------------------------------------------------------------------------------------------------------------------------------------CCCTGTTTTAGAAAAAAGTGAAGATTTTAGATTAAACACGGGAAGGATAGTTCCTATTTATGGGCTTACAGAAGGGTTGACGCAAAATGCTATTAGGAAGATAATGTTTAATGCGCTTCATGATTATGTACAGGAAATAGAAGAGTTTTTTGATGAGGAATTTCTATTTGAAAAAGGTTTAATGGATATAAAGAATGCACTAATTAATATAAATTTTCCCCAAAATGAAGCATATTTAGAGCAGGCAAAATACAGATTTAAATATCAAGAACTTTTTTTGCTGCAAATGGCCCTATTTTTAGTGAAAAGGTCTGTTAAAGGGAAAAAGGGGATAAAATTTGAAAGAGTGGAGTTAAAGCCTTTTCTCGTGGGATTACCATTTAAATTGACTTCGGCGCAGATAAAAGTTTTAAAAGAAATAATTGCAGATATGAATTCTCACAAAGTGATGAATCGTTTGGTGCAGGGAGATGTGGGTTCTGGTAAAACAGTTGTTGCAGCTTGCAGCATGTACATTGCTGTCAAAAATGGCTATCAAGTGGCAATGATGGCTCCAACGGAGATATTGGCAAAACAGCATTATTATACGTTAAAAGAGCTTTTTAGAAATACTGATATAAAAATTGGGCTTTTATCCGGCAGCATTTCACCTTCTAATAAAAAAGAAGTACTAGAAAAAATTAAAAATGGAGATTATGATATTGTAATAGGGACACATGCACTAATAGAGGATGATGTGATTTTTAACAATTTAGGACTTTGTATAACTGATGAACAACACCGATTTGGTGTGAGACAAAGAGCACTTTTGACACAAAAAGGTGAAAATCCCGATGTTTTGGTTATGACAGCCACACCAATTCCTCGTACATTGGCTCTCATTCTATATGGAGATTTGGATATATCAATAATTGACCAATTACCTCCCGGGAGAAAAAAAGTTAAAACCTACGTTATTTCTTCTTCTGTGAGAAAGAAAGCCTACGAGTTTGCAATGAAGGAAGTAAAAAAGGGAAGGCAAGTTTATGTAGTTTGTCCCTTAATTGAAGAATCAGATAAAATTAATGCGATGTCTGCCGAAATAGTATATAGAGAAATTTATAAAGATGCTTTTAAGGAAGCTAAAGTAGGACTTTTACACGGTAAAATGAATGACAGCGATAAAGAAAAGGTTATGGAAGAGTTTGTAAATGGCAAAATCGATATTTTAGTTTCGACTACAGTAAT----------------------------------------------------------------------------------------------------------------------------------------------------------------------------------------------------------------------------------------------------------------------------------------------------------------------------------------------------------------------------------------------------------------------------------------------------------------------------------------------------------------------------------------------------------------------------------------------------------------------------------------------------------------------------------------------------------------------------------------------------------------------------------------------------------------------------------------------------------------------------------------------GGAGTTTATTATGAACAACAATTTGATAAATTTGGGAAAAAATTAATTTCTGCAACTGTAATTCCAAATAGAGGGGCTTGGCTAGAATATGAAGAAGATTCCAATGATATAGTATATGTTAGAATTGACAGAACAAGAAAAGTTCCAGTTACTGTATTATTAAGGGCGTTGGGTTATAGTACTGATATTCAAATTCTTGACCTTTTAGGAGAAGAGGAAAAATTAAAAGCTACTTTAGATAAGGATACTACAAAATCTGAAGAAGAGGCTTTAATAGAAATTTATAAAAGATTGAGACCGGGAGAGCCGCCTACTGTCGAGAGTGCCAAAAGTCTTTTGTATGCATTATTTTTTGATGCAAAAAGGTATGATTTAGCAAAAGTTGGGCGCTATAAATTTAATAAAAAACTTGCGTTAAAAACGAGAATTGTAAACTTAAAAAGCGCAAAAAAGATTGTCAATCCTGTTACAGGAGAGATATTAGTAGAAGAAGGAGAGAAAATTTCCAAAGAAAAGGCAGAAGAAATTCAAAATTGCGGCATAAATGTAGTAGAAGTGTTAGTAGAGGGTAAAGTAGTAAGAGTGATAGGTAATAATACGGTGGATATAAATAAATATCCAATGCCTTATGATGTATCTAACTTAAATATAAAAGAAGCAGTAAATTTAAGTATATTAAAAGAAATCCTTGATAATTTCTCTGATGAAGAGGCAGTAATAAACGAAATAAAAAATAGAATGGATGAACTTGTTCCAAAGAACATTACTAAAGATGACATTATAGCCACTATAAGCTACCAACTAAATTTAACTCATGGGATAGGTTCAATAGATGATATAGATCATTTAGGAAATAGGCGACTCAGGTCTGTAGGAGAATTATTGCAAAATCAATTTAGAATTGGACTTGC----------------------------------------------------------------------------------------------------------------------------------------------------------------------------------------------------------------------------------------------------------------------------------------------------------------------------------------------------------------------------------------------------------------------------------------------------------------------------------------------------------------------------------------------------------------------------------------------------------------------------------------------------------------------------------------------------------------------------------------------------------------------------------------------------------------------------------------------------------------------------------------------------------------------------------------------------------------------------------------------------------------------------------------------------------------------------------------------------------------------------------------------------------------------------------------------------------------------------------------------------------------------------------------------------------------------------------------------------------------------------------------------------------------------------------------------------------------------------------------------------------------------------------------------------------------------------------------------------------------------------------------------------------------------------------------------------------------------------------------------------------------------------------------------------------------------------------------------------------------------------------------------------------------------------------------------------------------------------------------------------------------------------------------------------------------------------------------------------------------------------------------------------------------------------------------------------------------------------------------------------------------------------------------------------------------------------------------------------------------------------------------------------------------------------------------------------------------------------------------------------------------------------------------------------------------TCCTTAGTTGTTACTTTAACTAAAACTGGTGGAAGAAATGTATATGGAAGAATTACTGTCAGACATCGCGGTGGCGGACATAAGAGAAAATATAGGATTATAGATTTTAAAAGAGATAAGGACGGAATACCCGGAAAAGTAGCTGCTATTGAGTACGATCCAAATAGAACAGCTTATATTGCACTTATACATTATTTAGATGGAGAAAAAAGATATATCATTGCTCCTTATGGACTAAAAGTAGGGGATATAATAGAATCTGGGGAAAATGTAGACATTAAAGTAGGAAATGCTTTACCTTTGAGAAATATTCCAGTAGGTACAATAATCCATAACATTGAGCTTATACCAGGGAAAGGTGGACAATTAGTGAGAGCGGCAGGTGCAGCAGCGCAGCTTATGGCTAAAGAAGGGGATTATGTTCAAGTTAGAATGCCTTCAGGAGAAATTAGATTGATAAAGGCTGACTGTCGTGCAACCATTGGACAAGTATCAAATTTAGACCAT------------------------------------------------------------------------------------------------------------------------------------------------------------------------------------------------------------------------------------
>A615-39
---------------------------------------------------------------------------------------------------------------------------TACGAAGTAGTCGATAATAGTATAGACGAAGCATTGGCCGGCTATTGCAAAAATATAGTAGTTACTATACACAAAGATAATTCTATAACGGTTGAAGATGACGGAAGAGGTATACCTACAGATATTCACCCCAAGGTTGGAAAACCAGCTGTAGAAGTAGCTTTAACGATGTTACATGCAGGTGGAAAATTTAATAATGACGCTTACAAAGTATCGGGAGGATTGCATGGAGTAGGTGTTTCTGTTGTAAATGCATTATCTGAAAAATTAGAAGTTATTGTAAAACAACATAGGAAAATTTATAGGCAAATATATGAAAGAGGAGTTCCAAAAACGGATTTAGAGGTTATTGGAGAGACAGAAGAGACAGGTACAACTATTACTTTTAAGCCGGATAAGGAAATTTTTGAAGAAACTGTATTCGACTATGATGTATTGGCTCAAAGATTAAGAGAATTAGCGTTTTTAAATAAGGGTATAAATATCAAGCTCATAGACGAAAGGGACGGAAAAGAAGAGGTCTTTAATTATGAAGGTGGAATTATATCTTTTGTGAAATATCTCAATAGAAACAAAGAAGTTCTCCATGATGAGCCTATATACATGGAAGCAAAAAACACTGAATATGAAGTAGAGGTTTGCATGCAATATAATGATAGCTATAATGAAAATATCTTTAGTTTTGCTAATAATATTGATACTAGAGAAGGTGGTACTCATCTAGTAGGCTTTAAAGCAGCTTTGACTAAAGTCATTAATGATTACGCAAGGAAATACGGGATTATAAAAGATAACGAGAAAAATTTACAGGGTGAAGATGTAAGAGAAGGACTTACAGCTATTGTAAGTGTAAAATTAAAAAATCCACAATTTGAAGGGCAGACTAAAACAAAATTAGGAAATTCTGAAATGAGGTCTATTGTAGAAAATGTAGTAACAGATAAACTCACGGCTTTTTTAGAAGAAAATCCCTCAGTTGCAAAAATTATAGTAGAAAAAGCTACTCAAGCCGCAAGAGCAAGGGAAGCTGCGAGAAAAGCCAGAGAGCTTACCAGAAGAAAGTCTGCTCTTGAGAATACTACTTTGCCGGGTAAACTTGCCGACTGCTCAG----------------------------------------------------------------------------------------------------------------------------------------------------------------------------------------------------------------------------------------------------------------------------------------------------------------------------------------------------------------------------------------------------------------------------------------------------------------------------------------------------------------------------------------------------------------------------------------------------------------------------------------------------------------------------------------------------------------------------------------------------------------------------------------------------------------------------------------------------------------------------------------------------------------------------------------------------------------------------------------------------------------------------------------------------------------------------------------------GATAGTGCCTGTAATAAATAAGATAGACCTTCCTTCAGCACATCCTGAGCTTGTAAAAAAAGAAATTGAAGATGTGATTGGGATTGATGCAGAAGATGCGTTACTTACATCTGCTAAAGAAGGTATAGGAATAGAAGAAGTTTTAGAAGCCATTGTGAGTAGAATTCCGCCTCCAAAAGGAGATGAAAACAAGCCTTTAAAAGCGCTGATTTTTGACTCTTTTTATGATAATTACAAGGGAGCTATAAGTTTTGTAAGGGTAGTAGATGGAATTGTTAAACCAGGAATGAGAATAAAAATGTTTTCTACTGGCAAAGTTTTTGAAGTTACAGAAGTGGGAATGTTTAGACCTAATCTTTATCCAGTAGAAGAGCTTAAAGCAGGTGAAGTTGGCTACATAGCTGCCAGCATAAAAAATGTAAAAGATACTCGTGTAGGAGATACAATAACAGATGCAGATAATCCAGCCGATTCTCCACTTCCTGGTTATAAAGAAGTAGTGCCAATGGTCTTTTGTGGCATTTATCCTGCAGATGGACAAGATTATGAAAATTTAAAAGAGGCTTTAGAAAAACTTCAGTTGAATGACGCTTCTTTAGTTTTTGAACCGGATACTTCTGCCGCCCTGGGTTTTGGGTTCAGATGTGGATTTTTAGGGCTTTTACACATGGAAATAGTTCAAGAAAGGTTGGAAAGAGAGTACAACTTAAATCTTGTCACTACTGCACCAAGTGTAATTTACAAAGTTTACAAAACTAATGGAGAAGTATTGGATTTGGACAATCCTACGAAAATGCCGCCTCTTACGCAAATAGATCATATTGAAGAGCCAATTGTGGAAGCTACTATTATGGTGCCTACTGAATATGTAGGGGCAGTTATGGAGCTTTGCCAGGATAGACGGGGAACATATTTAGGAATGGAATATTTAGAACAAACTCGCGTACTTTTAAAATATGAAATGCCTTTAAATGAGATAATATACGACTTTTTTGATGCTTTAAAATCGCGAACAAGGGGTTATGCCTCTTTCGACTATGAGCTTAAAGGGTATAAAGAATCTAATTTGGTAAAGCTTGATATTTTAATAAATGGCGAATTGGTAGATGCTTTATCCATGATAGTTCATAAAGATAAAGCCTATGAAAAAGCGAGAAAAATTGTAGAAAAGTTAAAAGAAAATATTCCAAGGCATCTTTTTGAGATTCCAATCCAGGCTGCAATAGGCTCTAAGATTATTGCAAGAGAGACTGTAAAAGCATTG-------------------------------------------------------------------------------------------------------------------------------------------------------------------------------------------------------------------------------------------------------------------------------------------------------------------------------------------------------------------------------------------------------------------------------------------------------------------------------------------------------------------------------------------------------------------------------------------------------------------------------------------------------------------------------------------------------------------------------------AGAAAGATTTGACTCAGTGGTTTTTCAAGATAACTGCTTATGCAGAAGAACTCCTTGAAAAACTGGATGAACTTGATTGGCCTGAAAAGACAAAAATAATGCAGAGAAATTGGATTGGAAAGTCGGATGGAGCAGAGATAGAATTTAAAGTTGACGGCAAAGACCTGACATTTAAGGTGTTTACAACAAGGGCTGATACGTTATATGGAGCGACGTATGTAGTTATCGCTCCAGAACATGAGATTGTGGATTTAATTACTACAGATGAATATAAACAAGCTGTTGAGGAGTATAAAGAATACGCGAGAAAACAAAGTGAAATTGAAAGGTTGTCTACTGAAAAAGAAAAGACAGGAGTATTTACAGGAGCATACGCGATTCATCCTCTGACGGGAGAGAAACTCCCTATTTGGATAGCAGACTACGTCCTTGCAACATATGGAACAGGATGTGTCATGGCTGTTCCTGCCCATGATGAAAGAGATTATGAATTTGCAACAAAATACGACCTTCCTATAAAAAGAGTGATAAAAGGAATTGGAGATGTGGACGACAGTCTACCCTTTGTTGAGTATGGAGTGCTTATAAACAGTGGAGAATTTACAGGTATAAAATCAGAAGAGGCAAGGATAAAGATTGTAGAGAAATTGCAACAAGAAGGTAGAGCTTCTTTTAAGGTTAATTACAGATTGAGAGACTGGCTTGTTTCAAGGCAGAGATACTGGGGGGCTCCAATACCTGTAATTCACTGTGAACGCTGTGGCATAGTCCCTGTCCCAGAAGAAGATTTGCCAGTGTTACTTCCTTATGATGTGGAATTTGCTCCAACAGGTGAGTCTCCACTTAAAAAGCATGAAGGCTTTATGAACGTTACTTGTCCAAAATGTGGAGGCAAAGCGTTAAGAGACCCCGATACTCTTGACACTTTTGTAGATTCTTCCTGGTACTTTTTGAGATATCCCGATAACAAAAACGACAAAGAGCCTTTCAATAAAGAATGGATAAATAAAATGTTGCCTGTTGACAAGTATGTAGGTGGA----------------------------------------------------------------------------------------------------------------------------------------------------------------------------------------------------------------------------------------------------------------------------------------------------------------------------------------------------------------------------------------------------------------------------------------------------------------------------------------------------------------------------------------------------------------------------------------------------------------------------------------------------------------------------------------------------------------------------------------------------------------------------------------------------------------------------------------------------------------------------------------------------------------------------------------------------------------------------------------------------------------------------------------------------------------------------------------------------------------------------------------------------ACCTTACCAAAAATAGCAATGTAACTGCAGGTAAAGTGTACTGGACTGTCATCACAAAAGAGAGAAAAGGGGATTATCTTGGTGCCACAGTTCAAGTGATACCTCACATAACGAACGAAATTAAAGAAAGAGTATACAGAGTTGCAAAAGAGAAAAATGTGGACGTAGTAATAACAGAAATTGGTGGTACAGTAGGAGACATAGAAAGCCTTCCTTTCCTTGAAGCTATAAGACAAGTGGCAATTGAACAAGGAAGAGAAAATGTCATGTTTATTCATGTGACATTAGTACCTCATCTCGGAAAGACGGGAGAATTAAAAACAAAACCTACTCAACACAGCGTAAAAGAACTGCGTTCAATAGGTATTCAACCTGATATGATTGTATGCAGAACAGAACTTCCTCTTACGCAAGATTTAAAAGAAAAAATTGCACTCTTTTGTAACGTAAGCGTAGAAGCTGTCATAGAAAATAGGGATGTAGAATCAATTTATCAAGTGCCTTTGGAACTAGAGAGGCAAAAAGTAGACGAATACGTGTTAAAAAGGTTGAATTTGCCTATTGAAGAATCGGATTTAAAAGAATGGAGAGAATATGTGGAAAGAGAAAAGAACCCCACAAGACAGGTAGAAGTAGCTTTGGTGGGAAAATACGTTGACCTTCACGATGCTTATATAAGTGTTGTAGAAGCTTTAAAACATGCGGGAGTTTATCATAGAGCTGCTGTGAATATAAGGTGGGTAAATGCTGAGCATGTAAATGATGAGACAGTGGAAAAACTTTTAAAAGGAGCAGACGGTATATTAGTGCCGGGAGGATTTGGTGATAGAGGCATTGAAGGCAAAATAAGAGCTATCCAGTATGCAAGGGAGAACAAAATTCCTTACCTTGGATTGTGCCTTGGGATGCAGTGTGCTGTAATAGAATTTGCGAGAAATGTAGCAGGACTAAAAGGAGCTAATTCTACAGAGTTTGACCCGGATACTTCCCATCCTGTAATAGACCTCATGCCTGAACAAAAAGACATAGATGAAAAAGGCGGTACAATGAGATTGGGGGTGTATCCTTGTAAAGTAATTGAAGGGACAAAAGCTTATGAAGCCTATAAAGACGAATTAATTTATGAAAGACATAGGCATAGATACGAGTTCAATAACCAATATCGGGAGCTTTTAACCTCAAAAGGCCTTGTACTTTCAGGTCT--------------------------------------------------------------------------------------------------------------------------------------------------------------------------------------------------------------------------------------------------CTGCAAAATTGAATGTAGAAGTAATACCTACAGGTTCTCTTGAATTAGACATTGCTTTAGGTGTCGGAGGAGTTCCAAGGGGAAGAATAATAGAAATTTTTGGCCCTGAGTCTTCAGGAAAAACCACCTTAGCGCTACATATGATAGCAGAAGCACAAAAAATGGGAGGAACGGGTGCTTTTATAGATGCAGAACATGCTCTGGATCCTGTATATGCAAAAAACCTTGGGGTCAATATTGAGGACTTATTGGTGGCGCAGCCTGATACGGGCGAACAAGCCTTAGAAATTGCAGAAGCCCTTGTTAGAAGTGGTGCTGTTGATATAATTGTGATAGACTCTGTTGCTGCTTTAGTACCTAAAGCGGAGATTGATGGTGAAATGGGAGATAGCCATGTAGGGCTTCAAGCGAGACTGATGTCTCAAGCTTTGAGAAAATTAGCAGGGGTTACTAGTAAGTCTAAAACTATTGTGGTCTTTATAAACCAGCTTAGAGAAAAAGTAGGTGTTATGTTTGGAAATCCTGAAACAACTCCTGGAGGAAGAGCACTGAAATTTTATGCCACAATAAGACTAGATGTGAGAAAAATAGATGCAATAAAACAAGGGAATGAAATAATCGGAAGTAGAACCCGTGTCAAAGTTGTAAAAAATAAAATTGCTCCACCTTTTAAACAAGCAGAATTCGATATAATGTATGGAGAAGGTATTTCAAGAGAAGGAAGCATTTTGGATATTGG---------------------------------------------------------------------------------------------------------------------------------------------------------------------------------------------------------------------------------------------------------------------------------------------------------------------------------------------------------------------------------------------------------------------------------------------------------------------------------------------------------------------------------------------------------------------------------------------------CCCTGTTTTAGAAAAAAGTGAAGATTTTAGATTAAACACGGGAAGGATAGTTCCTATTTATGGGCTTACAGAAGGGTTGACGCAAAATGCTATTAGGAAGATAATGTTTAATGCGCTTCATGATTATGTACAGGAAATAGAAGAGTTTTTTGATGAGGAATTTCTATTTGAAAAAGGTTTAATGGATATAAAGAATGCACTAATTAATATAAATTTTCCCCAAAATGAAGCATATTTAGAGCAGGCAAAATACAGATTTAAATATCAAGAACTTTTTTTGCTGCAAATGGCCCTATTTTTAGTGAAAAGGTCTGTTAAAGGGAAAAAGGGGATAAAATTTGAAAGAGTGGAGTTAAAGCCTTTTCTCGTGGGATTACCATTTAAATTGACTTCGGCGCAGATAAAAGTTTTAAAAGAAATAATTGCAGATATGAATTCTCACAAAGTGATGAATCGTTTGGTGCAGGGAGATGTGGGTTCTGGTAAAACAGTTGTTGCAGCTTGCAGCATGTACATTGCTGTCAAAAATGGCTATCAAGTGGCAATGATGGCTCCAACGGAGATATTGGCAAAACAGCATTATTATACGTTAAAAGAGCTTTTTAGAAATACTGATATAAAAATTGGGCTTTTATCCGGCAGCATTTCACCTTCTAATAAAAAAGAAGTACTAGAAAAAATTAAAAATGGAGATTATGATATTGTAATAGGGACACATGCACTAATAGAGGATGATGTGATTTTTAACAATTTAGGACTTTGTATAACTGATGAACAACACCGATTTGGTGTGAGACAAAGGGCACTTTTGACAAAAAAAGGTGAAAATCCCGATGTTTTGGTTATGACAGCTACACCAATTCCTCGTACATTGGCTCTCATTCTATATGGAGATTTGGATATATCAATAATTGACCAATTACCTCCCGGGAGAAAAAAAGTTAAAACCTACGTTATTTCTTCTTCTGTGAGAAAGAAAGCCTACGAGTTTGCAATGAAGGAAGTAAAAAAGGGAAGGCAAGTTTATGTAGTTTGTCCCTTAATTGAAGAATCGGATAAAATAAATGCGATGTCTGCCGAAATAGTATATAGAGAAATTTATAAAGATGCTTTTAAGGAAGCTAAAGTAGGACTTTTACACGGTAAAATGAATGACAGCGATAAAGAAAAGGTTATGGAAGAGTTTGTAAATGGCAAAATCGATATTTTAGTTTCGACTACAGTAAT----------------------------------------------------------------------------------------------------------------------------------------------------------------------------------------------------------------------------------------------------------------------------------------------------------------------------------------------------------------------------------------------------------------------------------------------------------------------------------------------------------------------------------------------------------------------------------------------------------------------------------------------------------------------------------------------------------------------------------------------------------------------------------------------------------------------------------------------------------------------------------------------GGAGTTTATTATGAACAACAATTTGATAAATTTGGGAAAAAATTAATTTCTGCAACTGTAATTCCAAATAGAGGGGCTTGGCTAGAATATGAAGAAGATTCCAATGATATAGTATATGTTAGAATTGACAGAACAAGAAAAGTTCCAGTTACTGTATTATTAAGGGCGTTGGGTTATAGTACTGATATTCAAATTCTTGACCTTTTAGGAGAAGAGGAAAAATTAAAAGCTACTTTAGATAAGGATACTACAAAATCTGAAGAAGAGGCTTTAATAGAAATTTATAAAAGATTGAGACCGGGAGAGCCGCCTACTGTCGAGAGTGCCAAAAGTCTTTTGTATGCATTATTTTTTGATGCAAAAAGGTATGATTTAGCAAAAGTTGGACGCTATAAATTTAATAAAAAACTTGCGTTAAAAACGAGAATTGTAAACTTAAAAAGCGCAAAAAAGATTGTCAATCCTGTTACAGGAGAGATATTAGTAGAAGAAGGAGAGAAAATTTCCAAAGAAAAGGCAGAAGAAATTCAAAATTGCGGCATAAATGTAGTAGAAGTGTTAGTAGAGGGTAAAGTAGTAAGAGTAATAGGTAATAATACGGTGGATATAAATAAATATCCAATGCCTTATGATGTATCTAACTTAAATATAAAAGAAGCAGTAAATTTAAGTATATTAAAAGAAATCCTTGATAATTTCTCTGATGAAGAGGCAGTAATAAACGAAATAAAAAATAGAATGGATGAACTTGTTCCAAAGAACATTACTAAAGATGACATTATAGCCACTATAAGCTACCAACTAAATTTAACTCATGGGATAGGTTCAATAGATGATATAGATCATTTAGGAAATAGGCGACTCAGGTCTGTAGGAGAATTATTGCAAAACCAATTTAGAATTGGACTTGC----------------------------------------------------------------------------------------------------------------------------------------------------------------------------------------------------------------------------------------------------------------------------------------------------------------------------------------------------------------------------------------------------------------------------------------------------------------------------------------------------------------------------------------------------------------------------------------------------------------------------------------------------------------------------------------------------------------------------------------------------------------------------------------------------------------------------------------------------------------------------------------------------------------------------------------------------------------------------------------------------------------------------------------------------------------------------------------------------------------------------------------------------------------------------------------------------------------------------------------------------------------------------------------------------------------------------------------------------------------------------------------------------------------------------------------------------------------------------------------------------------------------------------------------------------------------------------------------------------------------------------------------------------------------------------------------------------------------------------------------------------------------------------------------------------------------------------------------------------------------------------------------------------------------------------------------------------------------------------------------------------------------------------------------------------------------------------------------------------------------------------------------------------------------------------------------------------------------------------------------------------------------------------------------------------------------------------------------------------------------------------------------------------------------------------------------------------------------------------------------------------------------------------------------------------------TCCTTAGTTGTTACTTTAACTAAAACTGGTGGAAGAAATGTATATGGAAGAATTACTGTCAGACATCGCGGTGGCGGACATAAGAGAAAATATAGGATTATAGATTTTAAAAGAGATAAGGACGGAATACCCGGAAAAGTAGCTGCTATTGAGTACGATCCAAATAGAACAGCTTATATTGCACTTATACATTATTTAGATGGAGAAAAAAGATATATCATTGCTCCTTATGGACTAAAAGTAGGGGATATAATAGAATCTGGGGAAAATGTAGACATTAAAGTAGGAAATACTTTACCTTTGAGAAATATTCCAGTAGGTACAATAATCCATAACATTGAGCTTATACCAGGGAAAGGTGGACAATTAGTGAGAGCGGCAGGTGCAGCAGCGCAGCTTATGGCTAAAGAAGGGGATTATGTTCAAGTTAGAATGCCTTCAGGAGAAATTAGATTGATAAAGGCTGACTGTCGTGCAACCATTGGACAAGTATCAAATTTAGACCAT------------------------------------------------------------------------------------------------------------------------------------------------------------------------------------------------------------------------------------
>A615-65
---------------------------------------------------------------------------------------------------------------------------TACGAAGTAGTCGATAATAGTATAGACGAAGCATTGGCCGGCTATTGCAAAAATATAGTAGTTACTATACACAAAGATAATTCTATAACGGTTGAAGATGACGGAAGAGGTATACCTACAGATATTCACCCCAAGGTTGGAAAACCAGCTGTAGAAGTAGCTTTAACGATGTTACATGCAGGTGGAAAATTTAATAATGACGCTTACAAAGTATCGGGAGGATTGCATGGAGTAGGTGTTTCTGTTGTAAATGCATTATCTGAAAAATTAGAAGTTATTGTAAAACAACATAGGAAAATTTATAGGCAAATATATGAAAGAGGAGTTCCAAAAACGGATTTAGAGGTTATTGGAGAGACAGAAGAGACAGGTACAACTATTACTTTTAAGCCGGATAAGGAAATTTTTGAAGAAACTGTATTCGACTATGATGTATTGGCTCAAAGATTAAGAGAATTAGCGTTTTTAAATAAGGGTATAAATATCAAGCTCATAGACGAAAGGGACGGAAAAGAAGAGGTCTTTAATTATGAAGGTGGAATTATATCTTTTGTGAAATATCTCAATAGAAACAAAGAAGTTCTCCATGATGAGCCTATATACATGGAAGCAAAAAACACTGAATATGAAGTAGAGGTTTGCATGCAATATAATGATAGCTATAATGAAAATATCTTTAGTTTTGCTAATAATATTGATACTAGAGAAGGTGGTACTCATCTAGTAGGCTTTAAAGCAGCTTTGACTAAAGTCATTAATGATTACGCAAGGAAATACGGGATTATAAAAGATAACGAGAAAAATTTACAGGGTGAAGATGTAAGAGAAGGACTTACAGCTATTGTAAGTGTAAAATTAAAAAATCCACAATTTGAAGGGCAGACTAAAACAAAATTAGGAAATTCTGAAATGAGGTCTATTGTAGAAAATGTAGTAACAGATAAACTCACGGCTTTTTTAGAAGAAAATCCCTCAGTTGCAAAAATTATAGTAGAAAAAGCTACTCAAGCCGCAAGAGCAAGGGAAGCTGCGAGAAAAGCCAGAGAGCTTACCAGAAGAAAGTCTGCTCTTGAGAATACTACTTTGCCGGGTAAACTTGCCGACTGCTCAG----------------------------------------------------------------------------------------------------------------------------------------------------------------------------------------------------------------------------------------------------------------------------------------------------------------------------------------------------------------------------------------------------------------------------------------------------------------------------------------------------------------------------------------------------------------------------------------------------------------------------------------------------------------------------------------------------------------------------------------------------------------------------------------------------------------------------------------------------------------------------------------------------------------------------------------------------------------------------------------------------------------------------------------------------------------------------------------------GATAGTGCCTGTAATAAATAAGATAGACCTTCCTTCAGCACATCCTGAGCTTGTAAAAAAAGAAATTGAAGATGTGATTGGGATTGATGCAGAAGATGCGTTACTTACATCTGCTAAAGAAGGTATAGGAATAGAAGAAGTTTTAGAAGCCATTGTGAGTAGAATTCCGCCTCCAAAAGGAGATGAAAACAAGCCTTTAAAAGCGCTGATTTTTGACTCTTTTTATGATAATTACAAGGGAGCTATAAGTTTTGTAAGGGTAGTAGATGGAATTGTTAAACCAGGAATGAGAATAAAAATGTTTTCTACTGGCAAAGTTTTTGAAGTTACAGAAGTGGGAATGTTTAGACCTAATCTTTATCCAGTAGAAGAGCTTAAAGCAGGTGAAGTTGGCTACATAGCTGCCAGCATAAAAAATGTAAAAGATACTCGTGTAGGAGATACAATAACAGATGCAGATAATCCAGCCGATTCTCCACTTCCTGGTTATAAAGAAGTAGTGCCAATGGTCTTTTGTGGCATTTATCCTGCAGATGGACAAGATTATGAAAATTTAAAAGAGGCTTTAGAAAAACTTCAGTTGAATGACGCTTCTTTAGTTTTTGAACCGGATACTTCTGCCGCCCTGGGTTTTGGGTTCAGATGTGGATTTTTAGGGCTTTTACACATGGAAATAGTTCAAGAAAGGTTGGAAAGAGAGTACAACTTAAATCTTGTCACTACTGCACCAAGTGTAATTTACAAAGTTTACAAAACTAATGGAGAAGTATTGGATTTGGACAATCCTACGAAAATGCCGCCTCTTACGCAAATAGATCATATTGAAGAGCCAATTGTGGAAGCTACTATTATGGTGCCTACTGAATATGTAGGGGCAGTTATGGAGCTTTGCCAGGATAGACGGGGAACATATTTAGGAATGGAATATTTAGAACAAACTCGCGTACTTTTAAAATATGAAATGCCTTTAAATGAGATAATATACGACTTTTTTGATGCTTTAAAATCGCGAACAAGGGGTTATGCCTCTTTCGACTATGAGCTTAAAGGGTATAAAGAATCTAATTTGGTAAAGCTTGATATTTTAATAAATGGCGAATTGGTAGATGCTTTATCCATGATAGTTCATAAAGATAAAGCCTATGAAAAAGCGAGAAAAATTGTAGAAAAGTTAAAAGAAAATATTCCAAGGCATCTTTTTGAGATTCCAATCCAGGCTGCAATAGGCTCTAAGATTATTGCAAGAGAGACTGTAAAAGCATTG-------------------------------------------------------------------------------------------------------------------------------------------------------------------------------------------------------------------------------------------------------------------------------------------------------------------------------------------------------------------------------------------------------------------------------------------------------------------------------------------------------------------------------------------------------------------------------------------------------------------------------------------------------------------------------------------------------------------------------------AGAAAGATTTGACTCAGTGGTTTTTCAAGATAACTGCTTATGCAGAAGAACTCCTTGAAAAACTGGATGAACTTGATTGGCCTGAAAAGACAAAAATAATGCAGAGAAATTGGATTGGAAAGTCGGATGGAGCAGAGATAGAATTTAAAGTTGACGGCAAAGACCTGACATTTAAGGTGTTTACAACAAGGGCTGATACGTTATATGGAGCGACGTATGTAGTTATCGCTCCAGAACATGAGATTGTGGATTTAATTACTACAGATGAATATAAACAAGCTGTTGAGGAGTATAAAGAATACGCGAGAAAACAAAGTGAAATTGAAAGGTTGTCTACTGAAAAAGAAAAGACAGGAGTATTTACAGGAGCATACGCTATTCATCCTCTGACGGGAGAGAAACTCCCTATTTGGATAGCAGACTATGTCCTTGCAACATATGGAACAGGTTGTGTCATGGCTGTTCCTGCCCATGATGAAAGAGATTATGAATTTGCAACAAAATACAACCTTCCTATAAAAAGAGTGATAAAAGGAATTGGAGATGTGGACGACAATCTACCCTTTGTTGAGTATGGAGTGCTTATAAACAGTGGAGAATTTACAGGTATAAAATCAGATGAGGCAAGGATAAAGATTGTAGAGAAATTGCAACAAGAAGGTAGAGCTTCTTTTAAGGTTAATTACAGATTGAGAGACTGGCTTGTTTCAAGACAAAGATACTGGGGGGCTCCAATACCTGTCATTCACTGTGAACGCTGTGGCATAGTCCCTGTCCCAGAAGAGGATTTGCCAGTATTACTCCCTTATGATGTAGAATTTGCTCCAACAGGTGAGTCTCCACTTAAAAAGCATGAAGGCTTTATGAACGTTACTTGTCCAAAATGTGGAGGCAAAGCGTTAAGAGACCCCGATACTCTTGACACTTTTGTAGATTCTTCCTGGTACTTTTTGAGATATCCCGACAACAAAAACGACAAAGAGCCTTTCAATAAAGAATGGATAAATAAAATGTTGCCTGTTGACAAGTATGTAGGTGGA----------------------------------------------------------------------------------------------------------------------------------------------------------------------------------------------------------------------------------------------------------------------------------------------------------------------------------------------------------------------------------------------------------------------------------------------------------------------------------------------------------------------------------------------------------------------------------------------------------------------------------------------------------------------------------------------------------------------------------------------------------------------------------------------------------------------------------------------------------------------------------------------------------------------------------------------------------------------------------------------------------------------------------------------------------------------------------------------------------------------------------------------------ACCTTACCAAAAATAGCAATGTAACTGCAGGTAAAGTGTACTGGACTGTCATCACAAAAGAGAGAAAAGGGGATTATCTTGGTGCCACAGTTCAAGTGATACCTCACATAACGAACGAAATTAAAGAAAGAGTATACAGAGTTGCAAAAGAGAAAAATGTGGACGTAGTAATAACAGAAATTGGTGGTACAGTAGGAGACATAGAAAGCCTTCCTTTCCTTGAAGCTATAAGACAAGTGGCAATTGAACAAGGAAGAGAAAATGTCATGTTTATTCATGTGACATTAGTACCTCATCTCGGAAAGACGGGAGAATTAAAAACAAAACCTACTCAACACAGCGTAAAAGAACTGCGTTCAATAGGTATTCAACCTGATATGATTGTATGCAGAACAGAACTTCCTCTTACGCAAGATTTAAAAGAAAAAATTGCACTCTTTTGTAACGTAAGCGTAGAAGCTGTCATAGAAAATAGGGATGTAGAATCAATTTATCAAGTGCCTTTGGAACTAGAGAGGCAAAAAGTAGACGAATACGTGTTAAAAAGGTTGAATTTGCCTATTGAAGAATCGGATTTAAAAGAATGGAGAGAATATGTGGAAAGAGAAAAGAACCCCACAAGACAGGTAGAAGTAGCTTTGGTGGGAAAATACGTTGACCTTCACGATGCTTATATAAGTGTTGTAGAAGCTTTAAAACATGCGGGAGTTTATCATAGAGCTGCTGTGAATATAAGGTGGGTAAATGCTGAGCATGTAAATGATGAGACAGTGGAAAAACTTTTAAAAGGAGCAGACGGTATATTAGTGCCGGGAGGATTTGGTGATAGAGGCATTGAAGGCAAAATAAGAGCTATCCAGTATGCAAGGGAGAACAAAATTCCTTACCTTGGATTGTGCCTTGGGATGCAGTGTGCTGTAATAGAATTTGCGAGAAATGTAGCAGGACTAAAAGGAGCTAATTCTACAGAGTTTGACCCGGATACTTCCCATCCTGTAATAGACCTCATGCCTGAACAAAAAGACATAGATGAAAAAGGCGGTACAATGAGATTGGGGGTGTATCCTTGTAAAGTAATTGAAGGGACAAAAGCTTATGAAGCCTATAAAGACGAATTAATTTATGAAAGACATAGGCATAGATACGAGTTCAATAACCAATATCGGGAGCTTTTAACCTCAAAAGGCCTTGTACTTTCAGGTCT--------------------------------------------------------------------------------------------------------------------------------------------------------------------------------------------------------------------------------------------------CTGCAAAATTGAATGTAGAAGTAATACCTACAGGTTCTCTTGAATTAGACATTGCTTTAGGTGTCGGAGGAGTTCCAAGGGGAAGAATAATAGAAATTTTTGGCCCTGAGTCTTCAGGAAAAACCACCTTAGCGCTACATATGATAGCAGAAGCACAAAAAATGGGAGGAACGGGTGCTTTTATAGATGCAGAACATGCTCTGGATCCTGTATATGCAAAAAACCTTGGGGTCAATATTGAGGACTTATTGGTGGCGCAGCCTGATACGGGCGAACAAGCCTTAGAAATTGCAGAAGCCCTTGTTAGAAGTGGTGCTGTTGATATAATTGTGATAGACTCTGTTGCTGCTTTAGTACCTAAAGCGGAGATTGATGGTGAAATGGGAGATAGCCATGTAGGGCTTCAAGCGAGACTGATGTCTCAAGCTTTGAGAAAATTAGCAGGGGTTACTAGTAAGTCTAAAACTATTGTGGTCTTTATAAACCAGCTTAGAGAAAAAGTAGGTGTTATGTTTGGAAATCCTGAAACAACTCCTGGAGGAAGAGCACTGAAATTTTATGCCACAATAAGACTAGATGTGAGAAAAATAGATGCAATAAAACAAGGGAATGAAATAATCGGAAGTAGAACCCGTGTCAAAGTTGTAAAAAATAAAATTGCTCCACCTTTTAAACAAGCAGAATTCGATATAATGTATGGAGAAGGTATTTCAAGAGAAGGAAGCATTTTGGATATTGG---------------------------------------------------------------------------------------------------------------------------------------------------------------------------------------------------------------------------------------------------------------------------------------------------------------------------------------------------------------------------------------------------------------------------------------------------------------------------------------------------------------------------------------------------------------------------------------------------CCCTGTTTTAGAAAAAAGTGAAGATTTTAGATTAAACACGGGAAGGATAGTTCCTATTTATGGGCTTACAGAAGGGTTGACGCAAAATGCTATTAGGAAGATAATGTTTAATGCGCTTCATGATTATGTACAGGAAATAGAAGAGTTTTTTGATGAGGAATTTCTATTTGAAAAAGGTTTAATGGATATAAAGAATGCACTAATTAATATAAATTTTCCCCAAAATGAAGCATATTTAGAGCAGGCAAAATACAGATTTAAATATCAAGAACTTTTTTTGCTGCAAATGGCCCTATTTTTAGTGAAAAGGTCTGTTAAAGGGAAAAAGGGGATAAAATTTGAAAGAGTGGAGTTAAAGCCTTTTCTCGTGGGATTACCATTTAAATTGACTTCGGCGCAGATAAAAGTTTTAAAAGAAATAATTGCAGATATGAATTCTCACAAAGTGATGAATCGTTTGGTGCAGGGAGATGTGGGTTCTGGTAAAACAGTTGTTGCAGCTTGCAGCATGTACATTGCTGTCAAAAATGGCTATCAAGTGGCAATGATGGCTCCAACGGAGATATTGGCAAAACAGCATTATTATACGTTAAAAGAGCTTTTTAGAAATACTGATATAAAAATTGGGCTTTTATCCGGCAGCATTTCACCTTCTAATAAAAAAGAAGTACTAGAAAAAATTAAAAATGGAGATTATGATATTGTAATAGGGACACATGCACTAATAGAGGATGATGTGATTTTTAACAATTTAGGACTTTGTATAACTGATGAACAACACCGATTTGGTGTGAGACAAAGGGCACTTTTGACAAAAAAAGGTGAAAATCCCGATGTTTTGGTTATGACAGCTACACCAATTCCTCGTACATTGGCTCTCATTCTATATGGAGATTTGGATATATCAATAATTGACCAATTACCTCCCGGGAGAAAAAAAGTTAAAACCTACGTTATTTCTTCTTCTGTGAGAAAGAAAGCCTACGAGTTTGCAATGAAGGAAGTAAAAAAGGGAAGGCAAGTTTATGTAGTTTGTCCCTTAATTGAAGAATCGGATAAAATAAATGCGATGTCTGCCGAAATAGTATATAGAGAAATTTATAAAGATGCTTTTAAGGAAGCTAAAGTAGGACTTTTACACGGTAAAATGAATGACAGCGATAAAGAAAAGGTTATGGAAGAGTTTGTAAATGGCAAAATCGATATTTTAGTTTCGACTACAGTAAT----------------------------------------------------------------------------------------------------------------------------------------------------------------------------------------------------------------------------------------------------------------------------------------------------------------------------------------------------------------------------------------------------------------------------------------------------------------------------------------------------------------------------------------------------------------------------------------------------------------------------------------------------------------------------------------------------------------------------------------------------------------------------------------------------------------------------------------------------------------------------------------------GGAGTTTATTATGAACAACAATTTGATAAATTTGGGAAAAAATTAATTTCTGCAACTGTAATTCCAAATAGAGGGGCTTGGCTAGAATATGAAGAAGATTCCAATGATATAGTATATGTTAGAATTGACAGAACAAGAAAAGTTCCAGTTACTGTATTATTAAGGGCGTTGGGTTATAGTACTGATATTCAAATTCTTGACCTTTTAGGAGAAGAGGAAAAATTAAAAGCTACTTTAGATAAGGATACTACAAAATCTGAAGAAGAGGCTTTAATAGAAATTTATAAAAGATTGAGACCGGGAGAGCCGCCTACTGTCGAGAGTGCCAAAAGTCTTTTGTATGCATTATTTTTTGATGCAAAAAGGTATGATTTAGCAAAAGTTGGGCGCTATAAATTTAATAAAAAACTTGCGTTAAAAACGAGAATTGTAAACTTAAAAAGCGCAAAAAAGATTGTCAATCCTGTTACAGGAGAGATATTAGTAGAAGAAGGAGAGAAAATTTCCAAAGAAAAGGCAGAAGAAATTCAAAATTGCGGCATAAATGTAGTAGAAGTGTTAGTAGAGGGTAAAGTAGTAAGAGTGATAGGTAATAATACGGTGGATATAAATAAATATCCAATGCCTTATGATGTATCTAACTTAAATATAAAAGAAGCAGTAAATTTAAGTATATTAAAAGAAATCCTTGATAATTTCTCTGATGAAGAGGCAGTAATAAACGAAATAAAAAATAGAATGGATGAACTTGTTCCAAAGAACATTACTAAAGATGACATTATAGCCACTATAAGCTACCAACTAAATTTAACTCATGGGATAGGTTCAATAGATGATATAGATCATTTAGGAAATAGGCGACTCAGGTCTGTAGGAGAATTATTGCAAAATCAATTTAGAATTGGACTTGC----------------------------------------------------------------------------------------------------------------------------------------------------------------------------------------------------------------------------------------------------------------------------------------------------------------------------------------------------------------------------------------------------------------------------------------------------------------------------------------------------------------------------------------------------------------------------------------------------------------------------------------------------------------------------------------------------------------------------------------------------------------------------------------------------------------------------------------------------------------------------------------------------------------------------------------------------------------------------------------------------------------------------------------------------------------------------------------------------------------------------------------------------------------------------------------------------------------------------------------------------------------------------------------------------------------------------------------------------------------------------------------------------------------------------------------------------------------------------------------------------------------------------------------------------------------------------------------------------------------------------------------------------------------------------------------------------------------------------------------------------------------------------------------------------------------------------------------------------------------------------------------------------------------------------------------------------------------------------------------------------------------------------------------------------------------------------------------------------------------------------------------------------------------------------------------------------------------------------------------------------------------------------------------------------------------------------------------------------------------------------------------------------------------------------------------------------------------------------------------------------------------------------------------------------------------TCCTTAGTTGTTACTTTAACTAAAACTGGTGGAAGAAATGTATATGGAAGAATTACTGTCAGACATCGCGGTGGCGGACATAAGAGAAAATATAGGATTATAGATTTTAAAAGAGATAAGGACGGAATACCCGGAAAAGTAGCTGCTATTGAGTACGATCCAAATAGAACAGCTTATATTGCACTTATACATTATTTAGATGGAGAAAAAAGATATATCATTGCTCCTTATGGACTAAAAGTAGGGGATATAATAGAATCTGGGGAAAATGTAGACATTAAAGTAGGAAATGCTTTACCTTTGAGAAATATTCCAGTAGGTACAATAATCCATAACATTGAGCTTATACCAGGGAAAGGTGGACAATTAGTGAGAGCGGCAGGTGCAGCAGCGCAGCTTATGGCTAAAGAAGGGGATTATGTTCAAGTTAGAATGCCTTCAGGAGAAATTAGATTGATAAAGGCTGACTGTCGTGCAACCATTGGACAAGTATCAAATTTAGACCAT------------------------------------------------------------------------------------------------------------------------------------------------------------------------------------------------------------------------------------
>B621-1
---------------------------------------------------------------------------------------------------------------------------TACGAAGTAGTCGATAATAGTATAGACGAAGCATTGGCCGGCTATTGCAAAAATATAGTAGTTACTATACACAAAGATAATTCTATAACGGTTGAAGATGACGGAAGAGGTATACCTACAGATATTCACCCCAAGGTTGGAAAACCAGCTGTAGAAGTAGCTTTAACGATGTTACATGCAGGTGGAAAATTTAATAATGACGCTTACAAAGTATCGGGAGGATTGCATGGAGTAGGTGTTTCTGTTGTAAATGCATTATCTGAAAAATTAGAAGTTATTGTAAAACAACATAGGAAAATTTATAGGCAAATATATGAAAGAGGAGTTCCAAAAACGGATTTAGAGGTTATTGGAGAGACAGAAGAGACAGGTACAACTATTACTTTTAAGCCGGATAAGGAAATTTTTGAAGAAACTGTATTCGACTATGATGTATTGGCTCAAAGATTAAGAGAATTAGCGTTTTTAAATAAGGGTATAAATATCAAGCTCATAGACGAAAGGGACGGAAAAGAAGAGGTCTTTAATTATGAAGGTGGAATTATATCTTTTGTGAAATATCTCAATAGAAACAAAGAAGTTCTCCATGATGAGCCTATATACATGGAAGCAAAAAACACTGAATATGAAGTAGAGGTTTGCATGCAATATAATGATAGCTATAATGAAAATATCTTTAGTTTTGCTAATAATATTGATACTAGAGAAGGTGGTACTCATCTAGTAGGCTTTAAAGCAGCTTTGACTAAAGTCATTAATGATTACGCAAGGAAATACGGGATTATAAAAGATAACGAGAAAAATTTACAGGGTGAAGATGTAAGAGAAGGACTTACAGCTATTGTAAGTGTAAAATTAAAAAATCCACAATTTGAAGGGCAGACTAAAACAAAATTAGGAAATTCTGAAATGAGGTCTATTGTAGAAAATGTAGTAACAGATAAACTCACGGCTTTTTTAGAAGAAAATCCCTCAGTTGCAAAAATTATAGTAGAAAAAGCTACTCAAGCCGCAAGAGCAAGGGAAGCTGCGAGAAAAGCCAGAGAGCTTACCAGAAGAAAGTCTGCTCTTGAGAATACTACTTTGCCGGGTAAACTTGCCGACTGCTCAG----------------------------------------------------------------------------------------------------------------------------------------------------------------------------------------------------------------------------------------------------------------------------------------------------------------------------------------------------------------------------------------------------------------------------------------------------------------------------------------------------------------------------------------------------------------------------------------------------------------------------------------------------------------------------------------------------------------------------------------------------------------------------------------------------------------------------------------------------------------------------------------------------------------------------------------------------------------------------------------------------------------------------------------------------------------------------------------------GATAGTGCCTGTAATAAATAAGATAGACCTTCCTTCAGCACATCCTGAGCTTGTAAAAAAAGAAATTGAAGATGTGATTGGGATTGATGCAGAAGATGCGTTACTTACATCTGCTAAAGAAGGTATAGGAATAGAAGAAGTTTTAGAAGCCATTGTGAGTAGAATTCCGCCTCCAAAAGGAGATGAAAACAAGCCTTTAAAAGCGCTGATTTTTGACTCTTTTTATGATAATTACAAGGGAGCTATAAGTTTTGTAAGGGTAGTAGATGGAATTGTTAAACCAGGAATGAGAATAAAAATGTTTTCTACTGGCAAAGTTTTTGAAGTTACAGAAGTGGGAATGTTTAGACCTAATCTTTATCCAGTAGAAGAGCTTAAAGCAGGTGAAGTTGGCTACATAGCTGCCAGCATAAAAAATGTAAAAGATACTCGTGTAGGAGATACAATAACAGATGCAGATAATCCAGCCGATTCTCCACTTCCTGGTTATAAAGAAGTAGTGCCAATGGTCTTTTGTGGCATTTATCCTGCAGATGGACAAGATTATGAAAATTTAAAAGAGGCTTTAGAAAAACTTCAGTTGAATGACGCTTCTTTAGTTTTTGAACCGGATACTTCTGCCGCCCTGGGTTTTGGGTTCAGATGTGGATTTTTAGGGCTTTTACACATGGAAATAGTTCAAGAAAGGTTGGAAAGAGAGTACAACTTAAATCTTGTCACTACTGCACCAAGTGTAATTTACAAAGTTTACAAAACTAATGGAGAAGTATTGGATTTGGACAATCCTACGAAAATGCCGCCTCTTACGCAAATAGATCATATTGAAGAGCCAATTGTGGAAGCTACTATTATGGTGCCTACTGAATATGTAGGGGCAGTTATGGAGCTTTGCCAGGATAGACGGGGAACATATTTAGGAATGGAATATTTAGAACAAACTCGCGTACTTTTAAAATATGAAATGCCTTTAAATGAGATAATATACGACTTTTTTGATGCTTTAAAATCGCGAACAAGGGGTTATGCCTCTTTCGACTATGAGCTTAAAGGGTATAAAGAATCTAATTTGGTAAAGCTTGATATTTTAATAAATGGCGAATTGGTAGATGCTTTATCCATGATAGTTCATAAAGATAAAGCCTATGAAAAAGCGAGAAAAATTGTAGAAAAGTTAAAAGAAAATATTCCAAGGCATCTTTTTGAGATTCCAATCCAGGCTGCAATAGGCTCTAAGATTATTGCAAGAGAGACTGTAAAAGCATTG-------------------------------------------------------------------------------------------------------------------------------------------------------------------------------------------------------------------------------------------------------------------------------------------------------------------------------------------------------------------------------------------------------------------------------------------------------------------------------------------------------------------------------------------------------------------------------------------------------------------------------------------------------------------------------------------------------------------------------------AGAAAGATTTGACTCAGTGGTTTTTCAAGATAACTGCTTATGCAGAAGAACTCCTTGAAAAACTGGATGAACTTGATTGGCCTGAAAAGACAAAAATAATGCAGAGAAATTGGATTGGAAAGTCGGATGGAGCAGAGATAGAATTTAAAGTTGACGGCAAAGACCTGACATTTAAGGTGTTTACAACAAGGGCTGATACGTTATATGGAGCGACGTATGTAGTTATCGCTCCAGAACATGAGATTGTGGATTTAATTACTACAGATGAATATAAACAAGCTGTTGAGGAGTATAAAGAGTACGCGAGAAAACAAAGTGAAATTGAAAGGTTGTCTACTGAAAAAGAAAAGACAGGAGTATTTACAGGAGCATACGCGATTCATCCTCTGACGGGAGAGAAACTCCCTATTTGGATAGCAGACTACGTCCTTGCAACATATGGAACAGGATGTGTCATGGCTGTTCCTGCCCATGATGAAAGAGATTATGAATTTGCAACAAAATACAACCTTCCTATAAAAAGAGTGATAAAAGGAATTGGAGATGTGGACGACAGTCTACCCTTTGTTGAGTATGGAGTGCTTATAAACAGTGGAGAATTTACAGGTATAAAATCAGAAGAGGCAAGGATAAAGATTGTAGAGAAATTGCAACAAGAAGGTAGAGCTTCTTTTAAGGTTAATTACAGATTGAGAGACTGGCTTGTTTCAAGGCAGAGATACTGGGGGGCTCCAATACCTGTAATTCACTGTGAACGCTGTGGCATAGTCCCTGTCCCAGAAGAAGATTTGCCAGTGTTACTTCCTTATGATGTGGAATTTGCTCCAACAGGTGAGTCTCCACTTAAAAAGCATGAAGGCTTTATGAACGTTACTTGTCCAAAATGTGGAGGCAAAGCGTTAAGAGACCCCGATACTCTTGACACTTTTGTAGATTCTTCCTGGTACTTTTTGAGATATCCCGATAACAAAAACGACAAAGAGCCTTTCAATAAAGAATGGATAAATAAAATGTTGCCTGTTGACAAGTATGTAGGTGGA----------------------------------------------------------------------------------------------------------------------------------------------------------------------------------------------------------------------------------------------------------------------------------------------------------------------------------------------------------------------------------------------------------------------------------------------------------------------------------------------------------------------------------------------------------------------------------------------------------------------------------------------------------------------------------------------------------------------------------------------------------------------------------------------------------------------------------------------------------------------------------------------------------------------------------------------------------------------------------------------------------------------------------------------------------------------------------------------------------------------------------------------------ACCTTACCAAAAATAGCAATGTAACTGCAGGTAAAGTGTACTGGACTGTCATCACAAAAGAGAGAAAAGGGGATTATCTTGGTGCCACAGTTCAAGTAATACCTCACATAACGAACGAAATTAAAGAAAGAGTATACAGAGTTGCAAAAGAAAAAAATGTGGACGTAGTAATAACAGAAATTGGTGGTACAGTAGGAGACATAGAAAGCCTTCCTTTCCTTGAAGCTATAAGACAAGTGGCAATTGAACAAGGAAGAGAAAATGTCATGTTTATTCATGTGACATTAGTACCTCATCTCGGAAAGACGGGAGAATTAAAAACAAAACCTACTCAACACAGCGTAAAAGAACTGCGTTCAATAGGTATTCAACCCGATATGATTGTATGCAGAACAGAACTTCCTCTTACGCAAGATTTAAAAGAAAAAATTGCACTCTTTTGTAACGTAAGCGTAGAAGCTGTCATAGAAAATAGGGATGTAGAATCAATTTATCAAGTGCCTTTGGAACTAGAGAGGCAAAAAGTAGACGAATACGTGTTAAAAAGGTTGAATTTGCCTATTGAAGAATCGGATTTAAAAGAATGGAGAGAATATGTGGAAAGAGAAAAGAACCCCACAAGACAGGTAGAAGTAGCTTTGGTGGGAAAATACGTTGACCTTCACGATGCTTATATAAGTGTTGTAGAAGCTTTAAAACATGCGGGAGTTTATCATAGAGCTGCTGTGAATATAAGGTGGGTAAATGCTGAGCATGTAAATGATGAGACAGTGGAAAAACTTTTAAAAGGAGCAGACGGTATATTAGTGCCGGGAGGATTTGGTGATAGAGGCATTGAAGGCAAAATAAGAGCTATCCAGTATGCAAGGGAGAACAAAATTCCTTACCTTGGATTGTGCCTTGGGATGCAGTGTGCTGTAATAGAATTTGCGAGAAATGTAGCAGGACTAAAAGGAGCTAATTCTACAGAGTTTGACCCGGATACTTCCCATCCTGTAATAGACCTCATGCCTGAACAAAAAGACATAGATGAAAAAGGCGGTACAATGAGATTGGGGGTGTATCCTTGTAAAGTAATTGAAGGGACAAAAGCTTATGAAGCCTATAAAGACGAATTAATTTATGAAAGACATAGGCATAGATACGAGTTCAATAACCAATATCGGGAGCTTTTAACCTCAAAAGGCCTTGTACTTTCAGGTCT--------------------------------------------------------------------------------------------------------------------------------------------------------------------------------------------------------------------------------------------------CTGCAAAATTGAATGTAGAAGTAATACCTACAGGTTCTCTTGAATTAGACATTGCTTTAGGTGTCGGAGGAGTTCCAAGGGGAAGAATAATAGAAATTTTTGGCCCTGAGTCTTCAGGAAAAACCACCTTAGCGCTACATATGATAGCAGAAGCACAAAAAATGGGAGGAACGGGTGCTTTTATAGATGCAGAACATGCTCTGGATCCTGTATATGCAAAAAACCTTGGGGTCAATATTGAGGACTTATTGGTGGCGCAGCCTGATACGGGCGAACAAGCCTTAGAAATTGCAGAAGCCCTTGTTAGAAGTGGTGCTGTTGATATAATTGTGATAGACTCTGTTGCTGCTTTAGTACCTAAAGCGGAGATTGATGGTGAAATGGGAGATAGCCATGTAGGGCTTCAAGCGAGACTGATGTCTCAAGCTTTGAGAAAATTAGCAGGGGTTACTAGTAAGTCTAAAACTATTGTGGTCTTTATAAACCAGCTTAGAGAAAAAGTAGGTGTTATGTTTGGAAATCCTGAAACAACTCCTGGAGGAAGAGCACTGAAATTTTATGCCACAATAAGACTAGATGTGAGAAAAATAGATGCAATAAAACAAGGGAATGAAATAATCGGAAGTAGAACCCGTGTCAAAGTTGTAAAAAATAAAATTGCTCCACCTTTTAAACAAGCAGAATTCGATATAATGTATGGAGAAGGTATTTCAAGAGAAGGAAGCATTTTGGATATTGG---------------------------------------------------------------------------------------------------------------------------------------------------------------------------------------------------------------------------------------------------------------------------------------------------------------------------------------------------------------------------------------------------------------------------------------------------------------------------------------------------------------------------------------------------------------------------------------------------CCCTGTTTTAGAAAAAAGTGAAGATTTTAGATTAAACACGGGAAGGATAGTTCCTATTTATGGGCTTACAGAAGGGTTGACGCAAAATGCTATTAGGAAGATAATGTTTAATGCGCTTCATGATTATGTACAGGAAATAGAAGAGTTTTTTGATGAGGAATTTCTATTTGAAAAAGGTTTAATGGATATAAAAAATGCACTAATTAATATAAATTTTCCCCAAAATGAAGCATATTTAGAGCAGGCAAAATACAGATTTAAATATCAAGAACTTTTTTTGCTGCAAATGGCCCTATTTTTAATGAAAAGGTCTGTTAAAGGGAAAAAGGGGATAAAATTTGAAAGAGTGGAGTTAAAACCTTTTCTCATGGGATTACCATTTAAATTGACTGCGGCGCAGATAAAAGTTTTAAAAGAAATAATTGCAGATATGAATTCTCACAAAGTGATGAATCGTTTGGTGCAGGGAGATGTGGGTTCTGGTAAAACAGTTGTTGCAGCTTGCAGCATGTACATTGCTATCAAAAATGGCTATCAAGTGGCAATGATGGCTCCAACGGAGATATTGGCAAAACAGCATTATTATACGTTAAAAGAGCTTTTTAGAAATACTGATATAAAAATTGGGCTTTTATCCGGCAGCATTTCACCTTCTAATAAAAAAGAAGTACTAGAAAAAATTAAAAATGGAGATTATGATATTGTAGTAGGGACACATGCACTAATAGAGGATGATGTGATTTTTAACAATTTAGGACTTTGTATAACTGATGAACAACACCGATTTGGTGTGAGACAAAGGGCACTTTTGACAAAAAAAGGTGAAAATCCCGATGTTTTGGTTATGACAGCTACACCAATTCCTCGTACATTGGCTCTCATTCTATATGGAGATTTGGATATATCAATAATTGACCAATTACCTCCCGGGAGAAAAAAAGTTAAAACCTACGTTATTTCTTCTTCTGTGAGAAAGAAAGCCTACGAGTTTGCAATGAAGGAAGTAAAAAAGGGAAGGCAAGTTTATGTAGTTTGTCCCTTAATTGAAGAATCGGATAAAATAAATGCGATGTCTGCCGAAATAGTATATAGAGAAATTTATAAAGATGCTTTTAGGGAAGCTAAAGTAGGACTTTTACACGGTAAAATGAATGACAGCGATAAAGAAAAGGTTATGGAAGAGTTTGTAAATGGCAAAATCGATATTTTAGTTTCGACTACAGTAAT----------------------------------------------------------------------------------------------------------------------------------------------------------------------------------------------------------------------------------------------------------------------------------------------------------------------------------------------------------------------------------------------------------------------------------------------------------------------------------------------------------------------------------------------------------------------------------------------------------------------------------------------------------------------------------------------------------------------------------------------------------------------------------------------------------------------------------------------------------------------------------------------GGAGTTTATTATGAACAACAATTTGATAAATTTGGGAAAAAATTAATTTCTGCAACTGTAATTCCAAATAGAGGGGCTTGGCTAGAATATGAAGAAGATTCCAATGATATAGTATATGTTAGAATTGACAGAACAAGAAAAGTTCCAGTTACTGTATTATTAAGGGCGTTGGGTTATAGTACTGATATTCAAATTCTTGACCTTTTAGGAGAAGAGGAAAAATTAAAAGCTACTTTAGATAAGGATACTACAAAATCTGAAGAAGAGGCTTTAATAGAAATTTATAAAAGATTGAGACCGGGAGAGCCGCCTACTGTCGAGAGTGCCAAAAGTCTTTTGTATGCATTATTTTTTGATGCAAAAAGGTATGATTTAGCAAAAGTTGGACGCTATAAATTTAATAAAAAACTTGCGTTAAAAACGAGAATTGTAAACTTAAAAAGCGCAAAAAAGATTGTCAATCCTGTTACAGGAGAGATATTAGTAGAAGAAGGAGAGAAAATTTCCAAAGAAAAGGCAGAAGAAATTCAAAATTGTGGCATAAATGTAGTAGAAGTGTTAGTAGAGGGTAAAGTAGTAAGAGTAATAGGTAATAATACGGTGGATATAAATAAATATCCAATGCCTTATGATGTATCTAGCTTAAATATAAAAGAAGCAGTAAATTTAAGTATATTAAAAGAAATCCTTGATAATTTCTCTGATGAAGAGGCAGTAATAAACGAAATAAAAAATAGAATGGATGAACTTGTTCCAAAGAACATTACTAAAGATGACATTATAGCCACTATAAGCTACCAACTAAATTTAACTCATGGGATAGGTTCAATAGATGATATAGATCATTTAGGAAATAGGCGACTCAGGTCTGTAGGAGAATTATTGCAAAACCAATTTAGAATTGGACTTGC----------------------------------------------------------------------------------------------------------------------------------------------------------------------------------------------------------------------------------------------------------------------------------------------------------------------------------------------------------------------------------------------------------------------------------------------------------------------------------------------------------------------------------------------------------------------------------------------------------------------------------------------------------------------------------------------------------------------------------------------------------------------------------------------------------------------------------------------------------------------------------------------------------------------------------------------------------------------------------------------------------------------------------------------------------------------------------------------------------------------------------------------------------------------------------------------------------------------------------------------------------------------------------------------------------------------------------------------------------------------------------------------------------------------------------------------------------------------------------------------------------------------------------------------------------------------------------------------------------------------------------------------------------------------------------------------------------------------------------------------------------------------------------------------------------------------------------------------------------------------------------------------------------------------------------------------------------------------------------------------------------------------------------------------------------------------------------------------------------------------------------------------------------------------------------------------------------------------------------------------------------------------------------------------------------------------------------------------------------------------------------------------------------------------------------------------------------------------------------------------------------------------------------------------------------------TCCTTAGTTGTTACTTTAACTAAAACTGGTGGAAGAAATGTATATGGAAGAATTACTGTCAGACATCGCGGTGGCGGACATAAGAGAAAATATAGGATTATAGATTTTAAAAGAGATAAGGACGGAATACCCGGAAAAGTAGCTGCTATTGAGTACGATCCAAATAGAACAGCTTATATTGCACTTATACATTATTTAGATGGAGAAAAAAGATATATCATTGCTCCTTATGGACTAAAAGTAGGGGATATAATAGAATCTGGGGAAAATGTAGACATTAAAGTAGGAAATGCTTTACCTTTGAGAAATATTCCAGTAGGTACAATAATCCATAACATTGAGCTTATACCAGGGAAAGGTGGACAATTAGTGAGAGCGGCAGGTGCCGCAGCGCAGCTTATGGCTAAAGAAGGGGATTATGTTCAAGTTAGAATGCCTTCAGGAGAAATTAGATTGATAAAGGCTGACTGTCGTGCAACCATTGGACAAGTATCAAATTTAGACCAT------------------------------------------------------------------------------------------------------------------------------------------------------------------------------------------------------------------------------------
>B621-2
---------------------------------------------------------------------------------------------------------------------------TACGAAGTAGTCGATAATAGTATAGACGAAGCATTGGCCGGCTATTGCAAAAATATAGTAGTTACTATACACAAAGATAATTCTATAACGGTTGAAGATGACGGAAGAGGTATACCTACAGATATTCACCCCAAGGTTGGAAAACCAGCTGTAGAAGTAGCTTTAACGATGTTACATGCAGGTGGAAAATTTAATAATGACGCTTACAAAGTATCGGGAGGATTGCATGGAGTAGGTGTTTCTGTTGTAAATGCATTATCTGAAAAATTAGAAGTTATTGTAAAACAACATAGGAAAATTTATAGGCAAATATATGAAAGAGGAGTTCCAAAAACGGATTTAGAGGTTATTGGAGAGACAGAAGAGACAGGTACAACTATTACTTTTAAGCCGGATAAGGAAATTTTTGAAGAAACTGTATTCGACTATGATGTATTGGCTCAAAGATTAAGAGAATTAGCGTTTTTAAATAAGGGTATAAATATCAAGCTCATAGACGAAAGGGACGGAAAAGAAGAGGTCTTTAATTATGAAGGTGGAATTATATCTTTTGTGAAATATCTCAATAGAAACAAAGAAGTTCTCCATGATGAGCCTATATACATGGAAGCAAAAAACACTGAATATGAAGTAGAGGTTTGCATGCAATATAATGATAGCTATAATGAAAATATCTTTAGTTTTGCTAATAATATTGATACTAGAGAAGGTGGTACTCATCTAGTAGGCTTTAAAGCAGCTTTGACTAAAGTCATTAATGATTACGCAAGGAAATACGGGATTATAAAAGATAACGAGAAAAATTTACAGGGTGAAGATGTAAGAGAAGGACTTACAGCTATTGTAAGTGTAAAATTAAAAAATCCACAATTTGAAGGGCAGACTAAAACAAAATTAGGAAATTCTGAAATGAGGTCTATTGTAGAAAATGTAGTAACAGATAAACTCACGGCTTTTTTAGAAGAAAATCCCTCAGTTGCAAAAATTATAGTAGAAAAAGCTACTCAAGCCGCAAGAGCAAGGGAAGCTGCGAGAAAAGCCAGAGAGCTTACCAGAAGAAAGTCTGCTCTTGAGAATACTACTTTGCCGGGTAAACTTGCCGACTGCTCAG----------------------------------------------------------------------------------------------------------------------------------------------------------------------------------------------------------------------------------------------------------------------------------------------------------------------------------------------------------------------------------------------------------------------------------------------------------------------------------------------------------------------------------------------------------------------------------------------------------------------------------------------------------------------------------------------------------------------------------------------------------------------------------------------------------------------------------------------------------------------------------------------------------------------------------------------------------------------------------------------------------------------------------------------------------------------------------------------GATAGTGCCTGTAATAAATAAGATAGACCTTCCTTCAGCACATCCTGAGCTTGTAAAAAAAGAAATTGAAGATGTGATTGGGATTGATGCAGAAGATGCGTTACTTACATCTGCTAAAGAAGGTATAGGAATAGAAGAAGTTTTAGAAGCCATTGTGAGTAGAATTCCGCCTCCAAAAGGAGATGAAAACAAGCCTTTAAAAGCGCTGATTTTTGACTCTTTTTATGATAATTACAAGGGAGCTATAAGTTTTGTAAGGGTAGTAGATGGAATTGTTAAACCAGGAATGAGAATAAAAATGTTTTCTACTGGCAAAGTTTTTGAAGTTACAGAAGTGGGAATGTTTAGACCTAATCTTTATCCAGTAGAAGAGCTTAAAGCAGGTGAAGTTGGCTACATAGCTGCCAGCATAAAAAATGTAAAAGATACTCGTGTAGGAGATACAATAACAGATGCAGATAATCCAGCCGATTCTCCACTTCCTGGTTATAAAGAAGTAGTGCCAATGGTCTTTTGTGGCATTTATCCTGCAGATGGACAAGATTATGAAAATTTAAAAGAGGCTTTAGAAAAACTTCAGTTGAATGACGCTTCTTTAGTTTTTGAACCGGATACTTCTGCCGCCCTGGGTTTTGGGTTCAGATGTGGATTTTTAGGGCTTTTACACATGGAAATAGTTCAAGAAAGGTTGGAAAGAGAGTACAACTTAAATCTTGTCACTACTGCACCAAGTGTAATTTACAAAGTTTACAAAACTAATGGAGAAGTATTGGATTTGGACAATCCTACGAAAATGCCGCCTCTTACGCAAATAGATCATATTGAAGAGCCAATTGTGGAAGCTACTATTATGGTGCCTACTGAATATGTAGGGGCAGTTATGGAGCTTTGCCAGGATAGACGGGGAACATATTTAGGAATGGAATATTTAGAACAAACTCGCGTACTTTTAAAATATGAAATGCCTTTAAATGAGATAATATACGACTTTTTTGATGCTTTAAAATCGCGAACAAGGGGTTATGCCTCTTTCGACTATGAGCTTAAAGGGTATAAAGAATCTAATTTGGTAAAGCTTGATATTTTAATAAATGGCGAATTGGTAGATGCTTTATCCATGATAGTTCATAAAGATAAAGCCTATGAAAAAGCGAGAAAAATTGTAGAAAAGTTAAAAGAAAATATTCCAAGGCATCTTTTTGAGATTCCAATCCAGGCTGCAATAGGCTCTAAGATTATTGCAAGAGAGACTGTAAAAGCATTG-------------------------------------------------------------------------------------------------------------------------------------------------------------------------------------------------------------------------------------------------------------------------------------------------------------------------------------------------------------------------------------------------------------------------------------------------------------------------------------------------------------------------------------------------------------------------------------------------------------------------------------------------------------------------------------------------------------------------------------AGAAAGATTTGACTCAGTGGTTTTTCAAGATAACTGCTTATGCAGAAGAACTCCTTGAAAAACTGGATGAACTTGATTGGCCTGAAAAGACAAAAATAATGCAGAGAAATTGGATTGGAAAGTCGGATGGAGCAGAGATAGAATTTAAAGTTGACGGCAAAGACCTGACATTTAAGGTGTTTACAACAAGGGCTGATACGTTATATGGAGCGACGTATGTAGTTATCGCTCCAGAACATGAGATTGTGGATTTAATTACTACAGATGAATATAAACAAGCTGTTGAGGAGTATAAAGAGTACGCGAGAAAACAAAGTGAAATTGAAAGGTTGTCTACTGAAAAAGAAAAGACAGGAGTATTTACAGGAGCATACGCTATTCATCCTCTGACGGGAGAGAAACTCCCTATTTGGATAGCAGACTATGTCCTTGCAACATATGGAACAGGTTGTGTCATGGCTGTTCCTGCCCATGATGAAAGAGATTATGAATTTGCAACAAAATACAACCTTCCTATAAAAAGAGTGATAAAAGGAATTGGAGATGTGGACGACAATCTACCCTTTGTTGAGTATGGAGTGCTTATAAACAGTGGAGAATTTACAGGTATAAAATCAGATGAGGCAAGGATAAAGATTGTAGAGAAATTGCAACAAGAAGGTAGAGCTTCTTTTAAGGTTAATTACAGATTGAGAGACTGGCTTGTTTCAAGACAAAGATACTGGGGGGCTCCAATACCTGTCATTCACTGTGAACGCTGTGGCATAGTCCCTGTCCCAGAAGAGGATTTGCCAGTATTACTCCCTTATGATGTAGAATTTGCTCCAACAGGTGAGTCTCCACTTAAAAAGCATGAAGGCTTTATGAACGTTACTTGTCCAAAATGTGGAGGCAAAGCGTTAAGAGACCCCGATACTCTTGACACTTTTGTAGATTCTTCCTGGTACTTTTTGAGATATCCCGACAACAAAAACGACAAAGAGCCTTTCAATAAAGAATGGATAAATAAAATGTTGCCTGTTGACAAGTATGTAGGTGGA----------------------------------------------------------------------------------------------------------------------------------------------------------------------------------------------------------------------------------------------------------------------------------------------------------------------------------------------------------------------------------------------------------------------------------------------------------------------------------------------------------------------------------------------------------------------------------------------------------------------------------------------------------------------------------------------------------------------------------------------------------------------------------------------------------------------------------------------------------------------------------------------------------------------------------------------------------------------------------------------------------------------------------------------------------------------------------------------------------------------------------------------------ACCTTACCAAAAATAGCAATGTAACTGCAGGTAAAGTGTACTGGACTGTCATCACAAAAGAGAGAAAAGGGGATTATCTTGGTGCCACAGTTCAAGTGATACCTCACATAACGAACGAAATTAAAGAAAGAGTATACAGAGTTGCAAAAGAGAAAAATGTGGACGTAGTAATAACAGAAATTGGTGGTACAGTAGGAGACATAGAAAGCCTTCCTTTCCTTGAAGCTATAAGACAAGTGGCAATTGAACAAGGAAGAGAAAATGTCATGTTTATTCATGTGACATTAGTACCTCATCTCGGAAAGACGGGAGAATTAAAAACAAAACCTACTCAACACAGCGTAAAAGAACTGCGTTCAATAGGTATTCAACCCGATATGATTGTATGCAGAACAGAACTTCCTCTTACGCAAGATTTAAAAGAAAAAATTGCACTCTTTTGTAACGTAAGCGTAGAAGCTGTCATAGAAAATAGGGATGTAGAATCAATTTATCAAGTGCCTTTGGAACTAGAGAGGCAAAAAGTAGACGAATACGTGTTAAAAAGGTTGAATTTGCCTATTGAAGAATCGGATTTAAAAGAATGGAGAGAATATGTGGAAAGAGAAAAGAACCCCACAAGACAGGTAGAAGTAGCTTTGGTGGGAAAATACGTTGACCTTCATGATGCTTATATAAGCGTTGTAGAAGCATTAAAACATGCGGGAGTTTATCATAGAGCTGCTGTGAATATAAGGTGGGTAAATGCTGAGCATGTAAATGATGAGACAGTAGAAAAACTTTTAAAAGGAGCAGACGGTATATTAGTGCCGGGAGGATTTGGTGATAGAGGCATTGAAGGCAAAATAAGAGCTATCCAGTATGCAAGGGAGAACAAAATTCCTTACCTTGGATTGTGCCTTGGGATGCAGTGTGCTGTAGTAGAATTTGCGAGAAATGTAGCAGGACTAAAAGGAGCTAATTCTACAGAGTTTGACCCGGATACTTCCCATCCTGTAATAGACCTCATGCCTGAACAAAAAGACATAGATGAAAAAGGCGGTACAATGAGATTGGGGGTGTATCCTTGTAAAGTAATTGAAGGGACAAAAGCTTATGAAGCCTATAAAGACGAATTAATTTATGAAAGACATAGGCATAGATACGAGTTCAATAACCAATATCGTGAGCTTTTAACCTCAAAAGGCCTTGTACTTTCAGGGCT--------------------------------------------------------------------------------------------------------------------------------------------------------------------------------------------------------------------------------------------------CTGCAAAATTGAATGTAGAAGTAATACCTACAGGTTCTCTTGAATTAGACATTGCTTTAGGTGTCGGAGGAGTTCCAAGGGGAAGAATAATAGAAATTTTTGGCCCTGAGTCTTCAGGAAAAACCACCTTAGCGCTACATATGATAGCAGAAGCACAAAAAATGGGAGGAACGGGTGCTTTTATAGATGCAGAACATGCTCTGGATCCTGTATATGCAAAAAACCTTGGGGTCAATATTGAGGACTTATTGGTGGCGCAGCCTGATACGGGCGAACAAGCCTTAGAAATTGCAGAAGCCCTTGTTAGAAGTGGTGCTGTTGATATAATTGTGATAGACTCTGTTGCTGCTTTAGTACCTAAAGCGGAGATTGATGGTGAAATGGGAGATAGCCATGTAGGGCTTCAAGCGAGACTGATGTCTCAAGCTTTGAGAAAATTAGCAGGGGTTACTAGTAAGTCTAAAACTATTGTGGTCTTTATAAACCAGCTTAGAGAAAAAGTAGGTGTTATGTTTGGAAATCCTGAAACAACTCCTGGAGGAAGAGCACTGAAATTTTATGCCACAATAAGACTAGATGTGAGAAAAGTAGATGCAATAAAACAAGGGAATGAAATAATCGGAAGTAGAACCCGTGTCAAAGTTGTAAAAAATAAAATTGCTCCACCTTTTAAACAAGCAGAATTCGATATAATGTATGGAGAAGGTATTTCAAGAGAAGGAAGCATTTTGGATATTGG---------------------------------------------------------------------------------------------------------------------------------------------------------------------------------------------------------------------------------------------------------------------------------------------------------------------------------------------------------------------------------------------------------------------------------------------------------------------------------------------------------------------------------------------------------------------------------------------------CCCTGTTTTAGAAAAAAGTGAAGATTTTAGATTAAACACGGGAAGGATAGTTCCTATTTATGGGCTTACAGAAGGGTTGACGCAAAATGCTATTAGGAAGATAATGTTTAATGCGCTTCATGATTATGTACAGGAAATAGAAGAGTTTTTTGATGAGGAATTTCTATTTGAAAAAGGTTTAATGGATATAAAAAATGCACTAATTAATATAAATTTTCCCCAAAATGAAGCATATTTAGAGCAGGCAAAATACAGATTTAAATATCAAGAACTTTTTTTGCTGCAAATGGCCCTATTTTTAGTGAAAAGGTCTGTTAAAGGGAAAAAGGGGATAAAATTTGAAAGAGTGGAGTTAAAGCCTTTTCTCGTGGGATTACCATTTAAATTGACTTCGGCGCAGATAAAAGTTTTAAAAGAAATAATTGCAGATATGAATTCTCACAAAGTGATGAATCGTTTGGTGCAGGGAGATGTGGGTTCTGGTAAAACAGTTGTTGCAGCTTGCAGCATGTACATTGCTGTCAAAAATGGCTATCAAGTGGCAATGATGGCTCCAACGGAGATATTGGCAAAACAGCATTATTATACGTTAAAAGAGCTTTTTAGAAATACTGATATAAAAATTGGGCTTTTATCCGGCAGCATTTCACCTTCTAATAAAAAAGAAGTACTAGAAAAAATTAAAAATGGAGATTATGATATTGTAGTAGGGACACATGCACTAATAGAGGATGATGTGATTTTTAACAATTTAGGACTTTGTATAACTGATGAACAACACCGATTTGGTGTGAGACAAAGGGCACTTTTGACAAAAAAAGGTGAAAATCCCGATGTTTTGGTTATGACAGCTACACCAATTCCTCGTACATTGGCTCTCATTCTATATGGAGATTTGGATATATCAATAATTGACCAATTACCTCCCGGGAGAAAAAAAGTTAAAACCTACGTTATTTCTTCTTCTGTGAGAAAGAAAGCCTACGAGTTTGCAATGAAGGAAGTAAAAAAGGGAAGGCAAGTTTATGTAGTTTGTCCCTTAATTGAAGAATCGGATAAAATAAATGCGATGTCTGCCGAAATAGTATATAGAGAAATTTATAAAGATGCTTTTAAGGAAGCTAAAGTAGGACTTTTACACGGTAAAATGAATGACAGCGATAAAGAAAAGGTTATGGAAGAGTTTGTAAATGGCAAAATCGATATTTTAGTTTCGACTACAGTAAT----------------------------------------------------------------------------------------------------------------------------------------------------------------------------------------------------------------------------------------------------------------------------------------------------------------------------------------------------------------------------------------------------------------------------------------------------------------------------------------------------------------------------------------------------------------------------------------------------------------------------------------------------------------------------------------------------------------------------------------------------------------------------------------------------------------------------------------------------------------------------------------------GGAGTTTATTATGAACAACAATTTGATAAATTTGGGAAAAAATTAATTTCTGCAACTGTAATTCCAAATAGAGGGGCTTGGCTAGAATATGAAGAAGATTCCAATGATATAGTATATGTTAGAATTGACAGAACAAGAAAAGTTCCAGTTACTGTATTATTAAGGGCGTTGGGTTATAGTACTGATATTCAAATTCTTGACCTTTTAGGAGAAGAGGAAAAATTAAAAGCTACTTTAGATAAGGATACTACAAAATCTGAAGAAGAGGCTTTAATAGAAATTTATAAAAGATTGAGACCGGGAGAGCCGCCTACTGTCGAGAGTGCCAAAAGTCTTTTGTATGCATTATTTTTTGATGCAAAAAGGTATGATTTAGCAAAAGTTGGGCGCTATAAATTTAATAAAAAACTTGCGTTAAAAACGAGAATTGTAAACTTAAAAAGCGCAAAAAAGATTGTCAATCCTGTTACAGGAGAGATATTAGTAGAAGAAGGAGAGAAAATTTCCAAAGAAAAGGCAGAAGAAATTCAAAATTGCGGCATAAATGTAGTAGAAGTGTTAGTAGAGGGTAAAGTAGTAAGAGTGATAGGTAATAATACGGTGGATATAAATAAATATCCAATGCCTTATGATGTATCTAACTTAAATATAAAAGAAGCAGTAAATTTAAGTATATTAAAAGAAATCCTTGATAATTTCTCTGATGAAGAGGCAGTAATAAACGAAATAAAAAATAGAATGGATGAACTTGTTCCAAAGAACATTACTAAAGATGACATTATAGCCACTATAAGCTACCAACTAAATTTAACTCATGGGATAGGTTCAATAGATGATATAGATCATTTAGGAAATAGGCGACTCAGGTCTGTAGGAGAATTATTGCAAAATCAATTTAGAATTGGACTTGC----------------------------------------------------------------------------------------------------------------------------------------------------------------------------------------------------------------------------------------------------------------------------------------------------------------------------------------------------------------------------------------------------------------------------------------------------------------------------------------------------------------------------------------------------------------------------------------------------------------------------------------------------------------------------------------------------------------------------------------------------------------------------------------------------------------------------------------------------------------------------------------------------------------------------------------------------------------------------------------------------------------------------------------------------------------------------------------------------------------------------------------------------------------------------------------------------------------------------------------------------------------------------------------------------------------------------------------------------------------------------------------------------------------------------------------------------------------------------------------------------------------------------------------------------------------------------------------------------------------------------------------------------------------------------------------------------------------------------------------------------------------------------------------------------------------------------------------------------------------------------------------------------------------------------------------------------------------------------------------------------------------------------------------------------------------------------------------------------------------------------------------------------------------------------------------------------------------------------------------------------------------------------------------------------------------------------------------------------------------------------------------------------------------------------------------------------------------------------------------------------------------------------------------------------------------TCCTTAGTTGTTACTTTAACTAAAACTGGTGGAAGAAATGTATATGGAAGAATTACTGTCAGACATCGCGGTGGCGGACATAAGAGAAAATATAGGATTATAGATTTTAAAAGAGATAAGGACGGAATACCCGGAAAAGTAGCTGCTATTGAGTACGATCCAAATAGAACAGCTTATATTGCACTTATACATTATTTAGATGGAGAAAAAAGATATATCATTGCTCCTTATGGACTAAAAGTAGGGGATATTATAGAATCTGGGGAAAATGTAGACATTAAAGTAGGAAATGCTTTACCTTTGAGAAATATTCCAGTAGGTACAATAATCCATAACATTGAGCTTATACCAGGGAAAGGTGGACAATTAGTGAGAGCGGCAGGTGCCGCAGCGCAGCTTATGGCTAAAGAAGGGGATTATGTTCAAGTTAGAATGCCTTCAGGAGAAATTAGATTGATAAAGGCTGACTGTCGTGCAACCATTGGACAAGTATCAAATTTAGACCAT------------------------------------------------------------------------------------------------------------------------------------------------------------------------------------------------------------------------------------
>B621-3
---------------------------------------------------------------------------------------------------------------------------TACGAAGTAGTCGATAATAGTATAGACGAAGCATTGGCCGGCTATTGCAAAAATATAGTAGTTACTATACACAAAGATAATTCTATAACGGTTGAAGATGACGGAAGAGGTATACCTACAGATATTCACCCCAAGGTTGGAAAACCAGCTGTAGAAGTAGCTTTAACGATGTTACATGCAGGTGGAAAATTTAATAATGACGCTTACAAAGTATCGGGAGGATTGCATGGAGTAGGTGTTTCTGTTGTAAATGCATTATCTGAAAAATTAGAAGTTATTGTAAAACAACATAGGAAAATTTATAGGCAAATATATGAAAGAGGAGTTCCAAAAACGGATTTAGAGGTTATTGGAGAGACAGAAGAGACAGGTACAACTATTACTTTTAAGCCGGATAAGGAAATTTTTGAAGAAACTGTATTCGACTATGATGTATTGGCTCAAAGATTAAGAGAATTAGCGTTTTTAAATAAGGGTATAAATATCAAGCTCATAGACGAAAGGGACGGAAAAGAAGAGGTCTTTAATTATGAAGGTGGAATTATATCTTTTGTGAAATATCTCAATAGAAACAAAGAAGTTCTCCATGATGAGCCTATATACATGGAAGCAAAAAACACTGAATATGAAGTAGAGGTTTGCATGCAATATAATGATAGCTATAATGAAAATATCTTTAGTTTTGCTAATAATATTGATACTAGAGAAGGTGGTACTCATCTAGTAGGCTTTAAAGCAGCTTTGACTAAAGTCATTAATGATTACGCAAGGAAATACGGGATTATAAAAGATAACGAGAAAAATTTACAGGGTGAAGATGTAAGAGAAGGACTTACAGCTATTGTAAGTGTAAAATTAAAAAATCCACAATTTGAAGGGCAGACTAAAACAAAATTAGGAAATTCTGAAATGAGGTCTATTGTAGAAAATGTAGTAACAGATAAACTCACGGCTTTTTTAGAAGAAAATCCCTCAGTTGCAAAAATTATAGTAGAAAAAGCTACTCAAGCCGCAAGAGCAAGGGAAGCTGCGAGAAAAGCCAGAGAGCTTACCAGAAGAAAGTCTGCTCTTGAGAATACTACTTTGCCGGGTAAACTTGCCGACTGCTCAG----------------------------------------------------------------------------------------------------------------------------------------------------------------------------------------------------------------------------------------------------------------------------------------------------------------------------------------------------------------------------------------------------------------------------------------------------------------------------------------------------------------------------------------------------------------------------------------------------------------------------------------------------------------------------------------------------------------------------------------------------------------------------------------------------------------------------------------------------------------------------------------------------------------------------------------------------------------------------------------------------------------------------------------------------------------------------------------------GATAGTGCCTGTAATAAATAAGATAGACCTTCCTTCAGCACATCCTGAGCTTGTAAAAAAAGAAATTGAAGATGTGATTGGGATTGATGCAGAAGATGCGTTACTTACATCTGCTAAAGAAGGTATAGGAATAGAAGAAGTTTTAGAAGCCATTGTGAGTAGAATTCCGCCTCCAAAAGGAGATGAAAACAAGCCTTTAAAAGCGCTGATTTTTGACTCTTTTTATGATAATTACAAGGGAGCTATAAGTTTTGTAAGGGTAGTAGATGGAATTGTTAAACCAGGAATGAGAATAAAAATGTTTTCTACTGGCAAAGTTTTTGAAGTTACAGAAGTGGGAATGTTTAGACCTAATCTTTATCCAGTAGAAGAGCTTAAAGCAGGTGAAGTTGGCTACATAGCTGCCAGCATAAAAAATGTAAAAGATACTCGTGTAGGAGATACAATAACAGATGCAGATAATCCAGCCGATTCTCCACTTCCTGGTTATAAAGAAGTAGTGCCAATGGTCTTTTGTGGCATTTATCCTGCAGATGGACAAGATTATGAAAATTTAAAAGAGGCTTTAGAAAAACTTCAGTTGAATGACGCTTCTTTAGTTTTTGAACCGGATACTTCTGCCGCCCTGGGTTTTGGGTTCAGATGTGGATTTTTAGGGCTTTTACACATGGAAATAGTTCAAGAAAGGTTGGAAAGAGAGTACAACTTAAATCTTGTCACTACTGCACCAAGTGTAATTTACAAAGTTTACAAAACTAATGGAGAAGTATTGGATTTGGACAATCCTACGAAAATGCCGCCTCTTACGCAAATAGATCATATTGAAGAGCCAATTGTGGAAGCTACTATTATGGTGCCTACTGAATATGTAGGGGCAGTTATGGAGCTTTGCCAGGATAGACGGGGAACATATTTAGGAATGGAATATTTAGAACAAACTCGCGTACTTTTAAAATATGAAATGCCTTTAAATGAGATAATATACGACTTTTTTGATGCTTTAAAATCGCGAACAAGGGGTTATGCCTCTTTCGACTATGAGCTTAAAGGGTATAAAGAATCTAATTTGGTAAAGCTTGATATTTTAATAAATGGCGAATTGGTAGATGCTTTATCCATGATAGTTCATAAAGATAAAGCCTATGAAAAAGCGAGAAAAATTGTAGAAAAGTTAAAAGAAAATATTCCAAGGCATCTTTTTGAGATTCCAATCCAGGCTGCAATAGGCTCTAAGATTATTGCAAGAGAGACTGTAAAAGCATTG-------------------------------------------------------------------------------------------------------------------------------------------------------------------------------------------------------------------------------------------------------------------------------------------------------------------------------------------------------------------------------------------------------------------------------------------------------------------------------------------------------------------------------------------------------------------------------------------------------------------------------------------------------------------------------------------------------------------------------------AGAAAGATTTGACTCAGTGGTTTTTCAAGATAACTGCTTATGCAGAAGAACTCCTTGAAAAACTGGATGAACTTGATTGGCCTGAAAAGACAAAAATAATGCAGAGAAATTGGATTGGAAAGTCGGATGGAGCAGAGATAGAATTTAAAGTTGACGGCAAAGACCTGACATTTAAGGTGTTTACAACAAGGGCTGATACGTTATATGGAGCGACGTATGTAGTTATCGCTCCAGAACATGAGATTGTGGATTTAATTACTACAGATGAATATAAACAAGCTGTTGAGGAGTATAAAGAGTACGCGAGAAAACAAAGTGAAATTGAAAGGTTGTCTACTGAAAAAGAAAAGACAGGAGTATTTACAGGAGCATACGCGATTCATCCTCTGACGGGAGAGAAACTCCCTATTTGGATAGCAGACTACGTCCTTGCAACATATGGAACAGGATGTGTCATGGCTGTTCCTGCCCATGATGAAAGAGATTATGAATTTGCAACAAAATACGACCTTCCTATAAAAAGAGTGATAAAAGGAATTGGAGATGTGGACGACAGTCTACCCTTTGTTGAGTATGGAGTGCTTATAAACAGTGGAGAATTTACAGGTATAAAATCAGAAGAGGCAAGGATAAAGATTGTAGAGAAATTGCAACAAGAAGGTAGAGCTTCTTTTAAGGTTAATTACAGATTGAGAGACTGGCTTGTTTCAAGGCAGAGATACTGGGGGGCTCCAATACCTGTAATTCACTGTGAACGCTGTGGCATAGTCCCTGTCCCAGAAGAAGATTTGCCAGTGTTACTTCCTTATGATGTGGAATTTGCTCCAACAGGTGAGTCTCCACTTAAAAAGCATGAAGGCTTTATGAACGTTACTTGTCCAAAATGTGGAGGCAAAGCGTTAAGAGACCCCGATACTCTTGACACTTTTGTAGATTCTTCCTGGTACTTTTTGAGATATCCCGATAACAAAAACGACAAAGAGCCTTTCAATAAAGAATGGATAAATAAAATGTTGCCTGTTGACAAGTATGTAGGTGGA----------------------------------------------------------------------------------------------------------------------------------------------------------------------------------------------------------------------------------------------------------------------------------------------------------------------------------------------------------------------------------------------------------------------------------------------------------------------------------------------------------------------------------------------------------------------------------------------------------------------------------------------------------------------------------------------------------------------------------------------------------------------------------------------------------------------------------------------------------------------------------------------------------------------------------------------------------------------------------------------------------------------------------------------------------------------------------------------------------------------------------------------------ACCTTACCAAAAATAGCAATGTAACTGCAGGTAAAGTGTACTGGACTGTCATCACAAAAGAGAGAAAAGGGGATTATCTTGGTGCCACAGTTCAAGTGATACCTCACATAACGAACGAAATTAAAGAAAGAGTATACAGAGTTGCAAAAGAGAAAAATGTGGACGTAGTAATAACAGAAATTGGTGGTACAGTAGGAGACATAGAAAGCCTTCCTTTCCTTGAAGCTATAAGACAAGTGGCAATTGAACAAGGAAGAGAAAATGTCATGTTTATTCATGTGACATTAGTACCTCATCTCGGAAAGACGGGAGAATTAAAAACAAAACCTACTCAACACAGCGTAAAAGAACTGCGTTCAATAGGTATTCAACCTGATATGATTGTATGCAGAACAGAACTTCCTCTTACGCAAGATTTAAAAGAAAAAATTGCACTCTTTTGTAACGTAAGCGTAGAAGCTGTCATAGAAAATAGGGATGTAGAATCAATTTATCAAGTGCCTTTGGAACTAGAGAGGCAAAAAGTAGACGAATACGTGTTAAAAAGGTTGAATTTGCCTATTGAAGAATCGGATTTAAAAGAATGGAGAGAATATGTGGAAAGAGAAAAGAACCCCACAAGACAGGTAGAAGTAGCTTTGGTGGGAAAATACGTTGACCTTCACGATGCTTATATAAGTGTTGTAGAAGCTTTAAAACATGCGGGAGTTTATCATAGAGCTGCTGTGAATATAAGGTGGGTAAATGCTGAGCATGTAAATGATGAGACAGTGGAAAAACTTTTAAAAGGAGCAGACGGTATATTAGTGCCGGGAGGATTTGGTGATAGAGGCATTGAAGGCAAAATAAGAGCTATCCAGTATGCAAGGGAGAACAAAATTCCTTACCTTGGATTATGCCTTGGGATGCAGTGTGCTGTAATAGAATTTGCGAGAAATGTAGCAGGACTAAAAGGAGCTAATTCTACAGAGTTTGACCCGGATACTTCCCATCCTGTAATAGACCTCATGCCTGAACAAAAAGACATAGATGAAAAAGGCGGTACAATGAGATTGGGGGTGTATCCTTGTAAAGTAATTGAAGGGACAAAAGCTTATGAAGCCTATAAAGACGAATTAATTTATGAAAGACATAGGCATAGATACGAGTTCAATAACCAATATCGGGAGCTTTTAACCTCAAAAGGCCTTGTACTTTCAGGTCT--------------------------------------------------------------------------------------------------------------------------------------------------------------------------------------------------------------------------------------------------CTGCAAAATTGAATGTAGAAGTAATACCTACAGGTTCTCTTGAATTAGACATTGCTTTAGGTGTCGGAGGAGTTCCAAGGGGAAGAATAATAGAAATTTTTGGCCCTGAGTCTTCAGGAAAAACCACCTTAGCGCTACATATGATAGCAGAAGCACAAAAAATGGGAGGAACGGGTGCTTTTATAGATGCAGAACATGCTCTGGATCCTGTATATGCAAAAAACCTTGGGGTCAATATTGAGGACTTATTGGTGGCGCAGCCTGATACGGGCGAACAAGCCTTAGAAATTGCAGAAGCCCTTGTTAGAAGTGGTGCTGTTGATATAATTGTGATAGACTCTGTTGCTGCTTTAGTACCTAAAGCGGAGATTGATGGTGAAATGGGAGATAGCCATGTAGGGCTTCAAGCGAGACTGATGTCTCAAGCTTTGAGAAAATTAGCAGGGGTTACTAGTAAGTCTAAAACTATTGTGGTCTTTATAAACCAGCTTAGAGAAAAAGTAGGTGTTATGTTTGGAAATCCTGAAACAACTCCTGGAGGAAGAGCACTGAAATTTTATGCCACAATAAGACTAGATGTGAGAAAAATAGATGCAATAAAACAAGGGAATGAAATAATCGGAAGTAGAACCCGTGTCAAAGTTGTAAAAAATAAAATTGCTCCACCTTTTAAACAAGCAGAATTCGATATAATGTATGGAGAAGGTATTTCAAGAGAAGGAAGCATTTTGGATATTGG---------------------------------------------------------------------------------------------------------------------------------------------------------------------------------------------------------------------------------------------------------------------------------------------------------------------------------------------------------------------------------------------------------------------------------------------------------------------------------------------------------------------------------------------------------------------------------------------------CCCTGTTTTAGAAAAAAGTGAAGATTTTAGATTAAACACGGGAAGGATAGTTCCTATTTATGGGCTTACAGAAGGGTTGACGCAAAATGCTATTAGGAAGATAATGTTTAATGCGCTTCATGATTATGTACAGGAAATAGAAGAGTTTTTTGATGAGGAATTTCTATTTGAAAAAGGTTTAATGGATATAAAGAATGCACTAATTAATATAAATTTTCCCCAAAATGAAGCATATTTAGAGCAGGCAAAATACAGATTTAAATATCAAGAACTTTTTTTGCTGCAAATGGCCCTATTTTTAGTGAAAAGGTCTGTTAAAGGGAAAAAGGGGATAAAATTTGAAAGAGTGGAGTTAAAGCCTTTTCTCGTGGGATTACCATTTAAATTGACTTCGGCGCAGATAAAAGTTTTAAAAGAAATAATTGCAGATATGAATTCTCACAAAGTGATGAATCGTTTGGTGCAGGGAGATGTGGGTTCTGGTAAAACAGTTGTTGCAGCTTGCAGCATGTACATTGCTGTCAAAAATGGCTATCAAGTGGCAATGATGGCTCCAACGGAGATATTGGCAAAACAGCATTATTATACGTTAAAAGAGCTTTTTAGAAATACTGATATAAAAATTGGGCTTTTATCCGGCAGCATTTCACCTTCTAATAAAAAAGAAGTACTAGAAAAAATTAAAAATGGAGATTATGATATTGTAATAGGGACACATGCACTAATAGAGGATGATGTGATTTTTAACAATTTAGGACTTTGTATAACTGATGAACAACACCGATTTGGTGTGAGACAAAGAGCACTTTTGACACAAAAAGGTGAAAATCCCGATGTTTTGGTTATGACAGCCACACCAATTCCTCGTACATTGGCTCTCATTCTATATGGAGATTTGGATATATCAATAATTGACCAATTACCTCCCGGGAGAAAAAAAGTTAAAACCTACGTTATTTCTTCTTCTGTGAGAAAGAAAGCCTACGAGTTTGCAATGAAGGAAGTAAAAAAGGGAAGGCAAGTTTATGTAGTTTGTCCCTTAATTGAAGAATCAGATAAAATTAATGCGATGTCTGCCGAAATAGTATATAGAGAAATTTATAAAGATGCTTTTAAGGAAGCTAAAGTAGGACTTTTACACGGTAAAATGAATGACAGCGATAAAGAAAAGGTTATGGAAGAGTTTGTAAATGGCAAAATCGATATTTTAGTTTCGACTACAGTAAT----------------------------------------------------------------------------------------------------------------------------------------------------------------------------------------------------------------------------------------------------------------------------------------------------------------------------------------------------------------------------------------------------------------------------------------------------------------------------------------------------------------------------------------------------------------------------------------------------------------------------------------------------------------------------------------------------------------------------------------------------------------------------------------------------------------------------------------------------------------------------------------------GGAGTTTATTATGAACAACAATTTGATAAATTTGGGAAGAAATTAATTTCTGCAACTGTAATTCCAAATAGAGGGGCTTGGCTAGAATATGAAGAAGATTCCAATGATATAGTATATGTTAGAATTGACAGAACAAGAAAAGTTCCAGTTACTGTATTATTAAGGGCGTTGGGTTATAGTACTGATATTCAAATTCTTGACCTTTTAGGAGAAGAGGAAAAATTAAAAGCTACTTTAGATAAGGATACTACAAAATCTGAAGAAGAGGCTTTAATAGAAATTTATAAAAGATTAAGACCGGGAGAGCCACCTACTGTTGAGAGTGCCAAAAGCCTTTTGTATGCATTATTTTTTGATGCAAAAAGGTATGATTTAGCAAAAGTTGGGCGCTATAAATTTAATAAAAAACTTGCGTTAAAAACGAGAATTGTAAACTTAAAAAGCGCAAAAAAGATTGTCAATCCTGTTACAGGAGAGATATTAGTAGAAGAAGGAGAGAAAATTTCCAAAGAAAAGGCAGAAGAAATTCAAAATTGCGGCATAAATGTAGTAGAAGTGTTAGTAGAGGGTAAAGTAGTAAGAGTGATAGGTAATAATACGGTGGATATAAATAAATATCCAATGCCTTATGATGTATCTAACTTAAATATAAAAGAAGCAGTAAATTTAAGTATATTAAAAGAAATCCTTGATAATTTCTCTGATGAAGAGGCAGTAATAAACGAAATAAAAAATAGAATGGATGAACTTGTTCCAAAGAACATTACTAAAGATGACATTATAGCCACTATAAGCTACCAACTAAATTTAACTCATGGGATAGGTTCAATAGATGATATAGATCATTTAGGAAATAGGCGACTCAGGTCTGTAGGAGAATTATTGCAAAATCAATTTAGAATTGGACTTGC----------------------------------------------------------------------------------------------------------------------------------------------------------------------------------------------------------------------------------------------------------------------------------------------------------------------------------------------------------------------------------------------------------------------------------------------------------------------------------------------------------------------------------------------------------------------------------------------------------------------------------------------------------------------------------------------------------------------------------------------------------------------------------------------------------------------------------------------------------------------------------------------------------------------------------------------------------------------------------------------------------------------------------------------------------------------------------------------------------------------------------------------------------------------------------------------------------------------------------------------------------------------------------------------------------------------------------------------------------------------------------------------------------------------------------------------------------------------------------------------------------------------------------------------------------------------------------------------------------------------------------------------------------------------------------------------------------------------------------------------------------------------------------------------------------------------------------------------------------------------------------------------------------------------------------------------------------------------------------------------------------------------------------------------------------------------------------------------------------------------------------------------------------------------------------------------------------------------------------------------------------------------------------------------------------------------------------------------------------------------------------------------------------------------------------------------------------------------------------------------------------------------------------------------------------------TCCTTAGTTGTTACTTTAACTAAAACTGGTGGAAGAAATGTATATGGAAGAATTACTGTCAGACATCGCGGTGGCGGACATAAGAGAAAATATAGGATTATAGATTTTAAAAGAGATAAGGACGGAATACCCGGAAAAGTAGCTGCTATTGAGTACGATCCAAATAGAACAGCTTATATTGCACTTATACATTATTTAGATGGAGAAAAAAGATATATCATTGCTCCTTATGGACTAAAAGTAGGGGATATAATAGAATCTGGGGAAAATGTAGACATTAAAGTAGGAAATGCTTTACCTTTGAGAAATATTCCAGTAGGTACAATAATCCATAACATTGAGCTTATACCAGGGAAAGGTGGACAATTAGTGAGAGCGGCAGGTGCAGCAGCGCAGCTTATGGCTAAAGAAGGGGATTATGTTCAAGTTAGAATGCCTTCAGGAGAAATTAGATTGATAAAGGCTGACTGTCGTGCAACCATTGGACAAGTATCAAATTTAGACCAT------------------------------------------------------------------------------------------------------------------------------------------------------------------------------------------------------------------------------------
>B621-4
---------------------------------------------------------------------------------------------------------------------------TACGAAGTAGTCGATAATAGTATAGACGAAGCATTGGCCGGCTATTGCAAAAATATAGTAGTTACTATACACAAAGATAATTCTATAACGGTTGAAGATGACGGAAGAGGTATACCTACAGATATTCACCCCAAGGTTGGAAAACCAGCTGTAGAAGTAGCTTTAACGATGTTACATGCAGGTGGAAAATTTAATAATGACGCTTACAAAGTATCGGGAGGATTGCATGGAGTAGGTGTTTCTGTTGTAAATGCATTATCTGAAAAATTAGAAGTTATTGTAAAACAACATAGGAAAATTTATAGGCAAATATATGAAAGAGGAGTTCCAAAAACGGATTTAGAGGTTATTGGAGAGACAGAAGAGACAGGTACAACTATTACTTTTAAGCCGGATAAGGAAATTTTTGAAGAAACTGTATTCGACTATGATGTATTGGCTCAAAGATTAAGAGAATTAGCGTTTTTAAATAAGGGTATAAATATCAAGCTCATAGACGAAAGGGACGGAAAAGAAGAGGTCTTTAATTATGAAGGTGGAATTATATCTTTTGTGAAATATCTCAATAGAAACAAAGAAGTTCTCCATGATGAGCCTATATACATGGAAGCAAAAAACACTGAATATGAAGTAGAGGTTTGCATGCAATATAATGATAGCTATAATGAAAATATCTTTAGTTTTGCTAATAATATTGATACTAGAGAAGGTGGTACTCATCTAGTAGGCTTTAAAGCAGCTTTGACTAAAGTCATTAATGATTACGCAAGGAAATACGGGATTATAAAAGATAACGAGAAAAATTTACAGGGTGAAGATGTAAGAGAAGGACTTACAGCTATTGTAAGTGTAAAATTAAAAAATCCACAATTTGAAGGGCAGACTAAAACAAAATTAGGAAATTCTGAAATGAGGTCTATTGTAGAAAATGTAGTAACAGATAAACTCACGGCTTTTTTAGAAGAAAATCCCTCAGTTGCAAAAATTATAGTAGAAAAAGCTACTCAAGCCGCAAGAGCAAGGGAAGCTGCGAGAAAAGCCAGAGAGCTTACCAGAAGAAAGTCTGCTCTTGAGAATACTACTTTGCCGGGTAAACTTGCCGACTGCTCAG----------------------------------------------------------------------------------------------------------------------------------------------------------------------------------------------------------------------------------------------------------------------------------------------------------------------------------------------------------------------------------------------------------------------------------------------------------------------------------------------------------------------------------------------------------------------------------------------------------------------------------------------------------------------------------------------------------------------------------------------------------------------------------------------------------------------------------------------------------------------------------------------------------------------------------------------------------------------------------------------------------------------------------------------------------------------------------------------GATAGTGCCTGTAATAAATAAGATAGACCTTCCTTCAGCACATCCTGAGCTTGTAAAAAAAGAAATTGAAGATGTGATTGGGATTGATGCAGAAGATGCGTTACTTACATCTGCTAAAGAAGGTATAGGAATAGAAGAAGTTTTAGAAGCCATTGTGAGTAGAATTCCGCCTCCAAAAGGAGATGAAAACAAGCCTTTAAAAGCGCTGATTTTTGACTCTTTTTATGATAATTACAAGGGAGCTATAAGTTTTGTAAGGGTAGTAGATGGAATTGTTAAACCAGGAATGAGAATAAAAATGTTTTCTACTGGCAAAGTTTTTGAAGTTACAGAAGTGGGAATGTTTAGACCTAATCTTTATCCAGTAGAAGAGCTTAAAGCAGGTGAAGTTGGCTACATAGCTGCCAGCATAAAAAATGTAAAAGATACTCGTGTAGGAGATACAATAACAGATGCAGATAATCCAGCCGATTCTCCACTTCCTGGTTATAAAGAAGTAGTGCCAATGGTCTTTTGTGGCATTTATCCTGCAGATGGACAAGATTATGAAAATTTAAAAGAGGCTTTAGAAAAACTTCAGTTGAATGACGCTTCTTTAGTTTTTGAACCGGATACTTCTGCCGCCCTGGGTTTTGGGTTCAGATGTGGATTTTTAGGGCTTTTACACATGGAAATAGTTCAAGAAAGGTTGGAAAGAGAGTACAACTTAAATCTTGTCACTACTGCACCAAGTGTAATTTACAAAGTTTACAAAACTAATGGAGAAGTATTGGATTTGGACAATCCTACGAAAATGCCGCCTCTTACGCAAATAGATCATATTGAAGAGCCAATTGTGGAAGCTACTATTATGGTGCCTACTGAATATGTAGGGGCAGTTATGGAGCTTTGCCAGGATAGACGGGGAACATATTTAGGAATGGAATATTTAGAACAAACTCGCGTACTTTTAAAATATGAAATGCCTTTAAATGAGATAATATACGACTTTTTTGATGCTTTAAAATCGCGAACAAGGGGTTATGCCTCTTTCGACTATGAGCTTAAAGGGTATAAAGAATCTAATTTGGTAAAGCTTGATATTTTAATAAATGGCGAATTGGTAGATGCTTTATCCATGATAGTTCATAAAGATAAAGCCTATGAAAAAGCGAGAAAAATTGTAGAAAAGTTAAAAGAAAATATTCCAAGGCATCTTTTTGAGATTCCAATCCAGGCTGCAATAGGCTCTAAGATTATTGCAAGAGAGACTGTAAAAGCATTG-------------------------------------------------------------------------------------------------------------------------------------------------------------------------------------------------------------------------------------------------------------------------------------------------------------------------------------------------------------------------------------------------------------------------------------------------------------------------------------------------------------------------------------------------------------------------------------------------------------------------------------------------------------------------------------------------------------------------------------AGAAAGATTTGACTCAGTGGTTTTTCAAGATAACTGCTTATGCAGAAGAACTCCTTGAAAAACTGGATGAACTTGATTGGCCTGAAAAGACAAAAATAATGCAGAGAAATTGGATTGGAAAGTCGGATGGAGCAGAGATAGAATTTAAAGTTGACGGCAAAGACCTGACATTTAAGGTGTTTACAACAAGGGCTGATACGTTATATGGAGCGACGTATGTAGTTATCGCTCCAGAACATGAGATTGTGGATTTAATTACTACAGATGAATATAAACAAGCTGTTGAGGAGTATAAAGAGTACGCGAGAAAACAAAGTGAAATTGAAAGGTTGTCTACTGAAAAAGAAAAGACAGGAGTATTTACAGGAGCATACGCGATTCATCCTCTGACGGGAGAGAAACTCCCTATTTGGATAGCAGACTACGTCCTTGCAACATATGGAACAGGATGTGTCATGGCTGTTCCTGCCCATGATGAAAGAGATTATGAATTTGCAACAAAATACAACCTTCCTATAAAAAGAGTGATAAAAGGAATTGGAGATGTGGACGACAGTCTACCCTTTGTTGAGTATGGAGTGCTTATAAACAGTGGAGAATTTACAGGTATAAAATCAGAAGAGGCAAGGATAAAGATTGTAGAGAAATTGCAACAAGAAGGTAGAGCTTCTTTTAAGGTTAATTACAGATTGAGAGACTGGCTTGTTTCAAGGCAGAGATACTGGGGGGCTCCAATACCTGTAATTCACTGTGAACGCTGTGGCATAGTCCCTGTCCCAGAAGAAGATTTGCCAGTGTTACTTCCTTATGATGTGGAATTTGCTCCAACAGGTGAGTCTCCACTTAAAAAGCATGAAGGCTTTATGAACGTTACTTGTCCAAAATGTGGAGGCAAAGCGTTAAGAGACCCCGATACTCTTGACACTTTTGTAGATTCTTCCTGGTACTTTTTGAGATATCCCGATAACAAAAACGACAAAGAGCCTTTCAATAAAGAATGGATAAATAAAATGTTGCCTGTTGACAAGTATGTAGGTGGA----------------------------------------------------------------------------------------------------------------------------------------------------------------------------------------------------------------------------------------------------------------------------------------------------------------------------------------------------------------------------------------------------------------------------------------------------------------------------------------------------------------------------------------------------------------------------------------------------------------------------------------------------------------------------------------------------------------------------------------------------------------------------------------------------------------------------------------------------------------------------------------------------------------------------------------------------------------------------------------------------------------------------------------------------------------------------------------------------------------------------------------------------ACCTTACCAAAAATAGCAATGTAACTGCAGGTAAAGTGTACTGGTCTGTCATCACAAAAGAGAGAAAAGGGGATTATCTTGGTGCTACAGTTCAAGTAATACCTCACATAACGAACGAAATTAAAGAAAGAGTATACAGAGTTGCAAAAGAAAAAAATGTGGACGTAGTAATAACAGAAATTGGTGGTACAGTAGGAGACATAGAAAGCCTTCCTTTCCTTGAAGCTATAAGACAAGTGGCAATTGAACAAGGAAGAGAAAATGTCATGTTTATTCATGTGACATTAGTACCTCATCTCGGAAAGACGGGAGAATTAAAAACAAAACCTACTCAACACAGCGTAAAAGAACTGCGTTCAATAGGTATTCAACCCGATATGATTGTATGTAGAACAGAACTTCCTCTTACGCAAGATTTAAAAGAAAAAATTGCACTCTTTTGTAACGTAAGCGTAGAAGCTGTCATAGAAAATAGGGATGTAGAATCAATTTATCAAGTGCCTTTGGAACTAGAGAGGCAAAAAGTAGACGAATACGTGTTAAAAAGGTTGAATTTGCCTATTGGAGAATCGGACTTAAAAGAATGGAGAGAATACGTGGAAAGAGAAAAGAACCCCACAAGACAGGTAGAAGTAGCTTTGGTGGGAAAATACGTTGACCTTCACGATGCTTATATAAGTGTTGTAGAAGCTTTAAAACATGCGGGAGTTTATCATAGAGCTGCTGTGAATATAAGGTGGGTAAATGCTGAGCATGTAAATGATGAGACAGTGGAAAAACTTTTAAAAGGAGCAGACGGTATATTAGTGCCGGGAGGATTTGGTGATAGAGGCATTGAAGGCAAAATAAGAGCTATCCAGTATGCAAGGGAGAACAAAATTCCTTACCTTGGATTGTGCCTTGGGATGCAGTGTGCTGTAATAGAATTTGCGAGAAATGTAGCAGGACTAAAAGGAGCTAATTCTACAGAGTTTGACCCGGATACTTCCCATCCTGTAATAGACCTCATGCCTGAACAAAAAGACATAGATGAAAAAGGCGGTACAATGAGATTGGGGGTGTATCCTTGTAAAGTAATTGAAGGGACAAAAGCTTATGAAGCCTATAAAGACGAATTAATTTATGAAAGACATAGGCATAGATACGAGTTCAATAACCAATATCGGGAGCTTTTAACCTCAAAAGGCCTTGTACTTTCAGGTCT--------------------------------------------------------------------------------------------------------------------------------------------------------------------------------------------------------------------------------------------------CTGCAAAATTGAATGTAGAAGTAATACCTACAGGTTCTCTTGAATTAGACATTGCTTTAGGTGTCGGAGGAGTTCCAAGGGGAAGAATAATAGAAATTTTTGGCCCTGAGTCTTCAGGAAAAACCACCTTAGCGCTACATATGATAGCAGAAGCACAAAAAATGGGAGGAACGGGTGCTTTTATAGATGCAGAACATGCTCTGGATCCTGTATATGCAAAAAACCTTGGGGTCAATATTGAGGACTTATTGGTGGCGCAGCCTGATACGGGCGAACAAGCCTTAGAAATTGCAGAAGCCCTTGTTAGAAGTGGTGCTGTTGATATAATTGTGATAGACTCTGTTGCTGCTTTAGTACCTAAAGCGGAGATTGATGGTGAAATGGGAGATAGCCATGTAGGGCTTCAAGCGAGACTGATGTCTCAAGCTTTGAGAAAATTAGCAGGGGTTACTAGTAAGTCTAAAACTATTGTGGTCTTTATAAACCAGCTTAGAGAAAAAGTAGGTGTTATGTTTGGAAATCCTGAAACAACTCCTGGAGGAAGAGCACTGAAATTTTATGCCACAATAAGACTAGATGTGAGAAAAATAGATGCAATAAAACAAGGGAATGAAATAATCGGAAGTAGAACCCGTGTCAAAGTTGTAAAAAATAAAATTGCTCCACCTTTTAAACAAGCAGAATTCGATATAATGTATGGAGAAGGTATTTCAAGAGAAGGAAGCATTTTGGATATTGG---------------------------------------------------------------------------------------------------------------------------------------------------------------------------------------------------------------------------------------------------------------------------------------------------------------------------------------------------------------------------------------------------------------------------------------------------------------------------------------------------------------------------------------------------------------------------------------------------CCCTGTTTTAGAAAAAAGTGAAGATTTTAGATTAAACACGGGAAGGATAGTTCCTATTTATGGGCTTACAGAAGGGTTGACGCAAAATGCTATTAGGAAGATAATGTTTAATGCGCTTCATGATTATGTACAGGAAATAGAAGAGTTTTTTGATGAGGAATTTCTATTTGAAAAAGGTTTAATGGATATAAAGAATGCACTAATTAATATAAATTTTCCCCAAAATGAAGCATATTTAGAGCAGGCAAAATACAGATTTAAATATCAAGAACTTTTTTTGCTGCAAATGGCCCTATTTTTAGTGAAAAGGTCTGTTAAAGGGAAAAAGGGGATAAAATTTGAAAGAGTGGAGTTAAAGCCTTTTCTCGTGGGATTACCATTTAAATTGACTTCGGCGCAGATAAAAGTTTTAAAAGAAATAATTGCAGATATGAATTCTCACAAAGTGATGAATCGTTTGGTGCAGGGAGATGTGGGTTCTGGTAAAACAGTTGTTGCAGCTTGCAGCATGTACATTGCTGTCAAAAATGGCTATCAAGTGGCAATGATGGCTCCAACGGAGATATTGGCAAAACAGCATTATTATACGTTAAAAGAGCTTTTTAGAAATACTGATATAAAAATTGGGCTTTTATCCGGCAGCATTTCACCTTCTAATAAAAAAGAAGTACTAGAAAAAATTAAAAATGGAGATTATGATATTGTAATAGGGACACATGCACTAATAGAGGATGATGTGATTTTTAACAATTTAGGACTTTGTATAACTGATGAACAACACCGATTTGGTGTGAGACAAAGGGCACTTTTGACAAAAAAAGGTGAAAATCCCGATGTTTTGGTTATGACAGCTACACCAATTCCTCGTACATTGGCTCTCATTCTATATGGAGATTTGGATATATCAATAATTGACCAATTACCTCCCGGGAGAAAAAAAGTTAAAACCTACGTTATTTCTTCTTCTGTGAGAAAGAAAGCCTACGAGTTTGCAATGAAGGAAGTAAAAAAGGGAAGGCAAGTTTATGTAGTTTGTCCCTTAATTGAAGAATCGGATAAAATAAATGCGATGTCTGCCGAAATAGTATATAGAGAAATTTATAAAGATGCTTTTAAGGAAGCTAAAGTAGGACTTTTACACGGTAAAATGAATGACAGCGATAAAGAAAAGGTTATGGAAGAGTTTGTAAATGGCAAAATCGATATTTTAGTTTCGACTACAGTAAT----------------------------------------------------------------------------------------------------------------------------------------------------------------------------------------------------------------------------------------------------------------------------------------------------------------------------------------------------------------------------------------------------------------------------------------------------------------------------------------------------------------------------------------------------------------------------------------------------------------------------------------------------------------------------------------------------------------------------------------------------------------------------------------------------------------------------------------------------------------------------------------------GGAGTTTATTATGAACAACAATTTGATAAATTTGGGAAGAAATTAATTTCTGCAACTGTAATTCCAAATAGAGGGGCTTGGCTAGAATATGAAGAAGATTCCAATGATATAGTATATGTTAGAATTGACAGAACAAGAAAAGTTCCAGTTACTGTATTATTAAGGGCGTTGGGTTATAGTACTGATATTCAAATTCTTGACCTTTTAGGAGAAGAGGAAAAATTAAAAGCTACTTTAGATAAGGATACTACAAAATCTGAAGAAGAGGCTTTAATAGAAATTTATAAAAGATTAAGACCGGGAGAGCCACCTACTGTTGAGAGTGCCAAAAGCCTTTTGTATGCATTATTTTTTGATGCAAAAAGGTATGATTTAGCAAAAGTTGGGCGCTATAAATTTAATAAAAAACTTGCGTTAAAAACGAGAATTGTAAACTTAAAAAGCGCAAAAAAGATTGTCAATCCTGTTACAGGAGAGATATTAGTAGAAGAAGGAGAGAAAATTTCCAAAGAAAAGGCAGAAGAAATTCAAAATTGCGGCATAAATGTAGTAGAAGTGTTAGTAGAGGGTAAAGTAGTAAGAGTGATAGGTAATAATACGGTGGATATAAATAAATATCCAATGCCTTATGATGTATCTAACTTAAATATAAAAGAAGCAGTAAATTTAAGTATATTAAAAGAAATCCTTGATAATTTCTCTGATGAAGAGGCAGTAATAAACGAAATAAAAAATAGAATGGATGAACTTGTTCCAAAGAACATTACTAAAGATGACATTATAGCCACTATAAGCTACCAACTAAATTTAACTCATGGGATAGGTTCAATAGATGATATAGATCATTTAGGAAATAGGCGACTCAGGTCTGTAGGAGAATTATTGCAAAATCAATTTAGAATTGGACTTGC----------------------------------------------------------------------------------------------------------------------------------------------------------------------------------------------------------------------------------------------------------------------------------------------------------------------------------------------------------------------------------------------------------------------------------------------------------------------------------------------------------------------------------------------------------------------------------------------------------------------------------------------------------------------------------------------------------------------------------------------------------------------------------------------------------------------------------------------------------------------------------------------------------------------------------------------------------------------------------------------------------------------------------------------------------------------------------------------------------------------------------------------------------------------------------------------------------------------------------------------------------------------------------------------------------------------------------------------------------------------------------------------------------------------------------------------------------------------------------------------------------------------------------------------------------------------------------------------------------------------------------------------------------------------------------------------------------------------------------------------------------------------------------------------------------------------------------------------------------------------------------------------------------------------------------------------------------------------------------------------------------------------------------------------------------------------------------------------------------------------------------------------------------------------------------------------------------------------------------------------------------------------------------------------------------------------------------------------------------------------------------------------------------------------------------------------------------------------------------------------------------------------------------------------------------------TCCTTAGTTGTTACTTTAACTAAAACTGGTGGAAGAAATGTATATGGAAGAATTACTGTCAGACATCGCGGTGGCGGACATAAGAGAAAATATAGGATTATAGATTTTAAAAGAGATAAGGACGGAATACCCGGAAAAGTAGCTGCTATTGAGTACGATCCAAATAGAACAGCTTATATTGCACTTATACATTATTTAGATGGAGAAAAAAGATATATCATTGCTCCTTATGGACTAAAAGTAGGGGATATAATAGAATCTGGGGAAAATGTAGACATTAAAGTAGGAAATGCTTTACCTTTGAGAAATATTCCAGTAGGTACAATAATCCATAACATTGAGCTTATACCAGGGAAAGGTGGACAATTAGTGAGAGCGGCAGGTGCAGCAGCGCAGCTTATGGCTAAAGAAGGGGATTATGTTCAAGTTAGAATGCCTTCAGGAGAAATTAGATTGATAAAGGCTGACTGTCGTGCAACCATTGGACAAGTATCAAATTTAGACCAT------------------------------------------------------------------------------------------------------------------------------------------------------------------------------------------------------------------------------------
>B621-72
---------------------------------------------------------------------------------------------------------------------------TACGAAGTAGTCGATAATAGTATAGACGAAGCATTGGCCGGCTATTGCAAAAATATAGTAGTTACTATTCACAAAGATAATTCTATAACGGTTGAAGATGACGGAAGAGGTATACCTACAGATATTCATCCCAAGGTTGGAAAACCAGCTGTAGAAGTAGCTTTAACGATGTTACATGCAGGTGGAAAATTTAATAATGACGCTTACAAAGTATCGGGAGGATTGCATGGAGTAGGTGTTTCTGTTGTAAATGCATTATCTGAAAAATTAGAAGTTATTGTAAAACAACATGGGAAAATTTATAGGCAAATATATGAAAGAGGAGTTCCAAAAACGGATTTAGAGGTTATTGGAGAGACAGAAGAGACAGGTACAACTATTACTTTTAAGCCGGATAAGGAAATTTTTGAAGAAACTGTATTCGACTATGATGTATTGGCTCAAAGATTAAGAGAATTAGCGTTTTTAAATAAGGGTATAAATATCAAGCTCATAGACGAAAGGGACGGAAAAGAAGAGGTCTTTAATTATGAAGGTGGAATTATATCTTTTGTGAAATATCTCAATAGAAACAAAGAAGTTCTCCATGATGAGCCTATATACATGGAAGCAAAAAACACTGAATATGAAGTAGAGGTTTGCATGCAATATAATGATAGCTATAATGAAAATATCTTTAGTTTTGCTAATAATATTGATACTAGAGAAGGTGGTACTCATCTAGTAGGCTTTAAAGCAGCTTTGACTAAAGTCATTAATGATTACGCAAGGAAATACGGGATTATAAAAGATAACGAGAAAAATTTACAGGGTGAAGATGTAAGAGAAGGACTTACAGCTATTGTAAGTGTAAAATTAAAAAATCCACAATTTGAAGGGCAGACTAAAACAAAATTAGGAAATTCTGAAATGAGGTCTATTGTAGAAAATGTAGTAACAGATAAACTCACGGCTTTTTTAGAAGAAAATCCCTCAGTTGCAAAAATTATAGTAGAAAAAGCTACTCAAGCCGCAAGAGCAAGGGAAGCTGCGAGAAAAGCCAGAGAGCTTACCAGAAGAAAGTCTGCTCTTGAGAATACTACTTTGCCGGGTAAACTTGCCGACTGCTCAG----------------------------------------------------------------------------------------------------------------------------------------------------------------------------------------------------------------------------------------------------------------------------------------------------------------------------------------------------------------------------------------------------------------------------------------------------------------------------------------------------------------------------------------------------------------------------------------------------------------------------------------------------------------------------------------------------------------------------------------------------------------------------------------------------------------------------------------------------------------------------------------------------------------------------------------------------------------------------------------------------------------------------------------------------------------------------------------------GATAGTGCCTGTAATAAATAAGATAGACCTTCCTTCAGCACATCCTGAGCTTGTAAAAAAAGAAATTGAAGATGTGATTGGGATTGATGCAGAAGATGCGTTACTTACATCTGCTAAAGAAGGTATAGGAATAGAAGAAGTTTTAGAAGCCATTGTGAGTAGAATTCCACCTCCAAAAGGAGATGAAAACAAGCCTTTAAAAGCGCTGATTTTTGACTCTTTTTATGATAATTACAAGGGAGCTATAAGTTTTGTAAGGGTAGTAGATGGAATTGTTAAACCAGGAATGAGAATAAAAATGTTTTCTACTGGCAAAGTTTTTGAAGTTACAGAAGTGGGAATGTTTAGACCTAATCTTTATCCAGTAGAAGAGCTTAAAGCAGGTGAAGTTGGCTACATAGCTGCCAGCATAAAAAATGTAAAAGATACTCGTGTAGGAGATACAATAACAGATGCAGATAATCCAGCCGATTCTCCACTTCCTGGTTATAAAGAAGTAGTGCCAATGGTCTTTTGTGGCATTTATCCTGCAGATGGACAAGATTATGAAAATTTAAAAGAGGCTTTAGAAAAACTTCAGTTGAATGACGCTTCTTTAGTTTTTGAACCGGATACTTCTGCCGCCCTGGGTTTTGGGTTCAGATGTGGATTTTTAGGGCTTTTACACATGGAAATAGTTCAAGAAAGGTTGGAAAGAGAGTACAACTTAAATCTTGTCACTACTGCACCAAGTGTAATTTACAAAGTTTACAAAACTAATGGAGAAGTATTGGATTTGGACAATCCTACGAAAATGCCGCCTCTTACGCAAATAGATCATATTGAAGAGCCAATTGTGGAAGCTACTATTATGGTGCCTACTGAATATGTAGGGGCAGTTATGGAGCTTTGCCAGGATAGACGGGGAACATATTTAGGAATGGAATATTTAGAACAAACTCGCGTACTTTTAAAATATGAAATGCCTTTAAATGAGATAATATACGACTTTTTTGATGCTTTAAAATCGCGAACAAGGGGTTATGCCTCTTTCGACTATGAGCTTAAAGGGTATAAAGAATCTAATTTGGTAAAGCTTGATATTTTAATAAATGGCGAATTGGTAGATGCTTTATCCATGATAGTTCATAAAGATAAAGCCTATGAAAAAGCGAGAAAAATTGTAGAAAAGTTAAAAGAAAATATTCCAAGGCATCTTTTTGAGATTCCAATCCAGGCTGCAATAGGCTCTAAGATTATTGCAAGAGAGACTGTAAAAGCATTG-------------------------------------------------------------------------------------------------------------------------------------------------------------------------------------------------------------------------------------------------------------------------------------------------------------------------------------------------------------------------------------------------------------------------------------------------------------------------------------------------------------------------------------------------------------------------------------------------------------------------------------------------------------------------------------------------------------------------------------AGAAAGATTTGACTCAGTGGTTTTTCAAGATAACTGCTTATGCAGAAGAACTCCTTGAAAAACTGGATGAACTTGATTGGCCTGAAAAGACAAAAATAATGCAGAGAAATTGGATTGGAAAGTCGGATGGAGCAGAGATAGAATTTAAAGTTGACGGCAAAGACCTGACATTTAAGGTGTTTACAACAAGGGCTGATACGTTATATGGAGCGACGTATGTAGTTATCGCTCCAGAACATGAGATTGTGGATTTAATTACTACAGATGAATATAAACAAGCTGTTGAGGAGTATAAAGAGTACGCGAGAAAACAAAGTGAAATTGAAAGGTTGTCTACTGAAAAAGAAAAGACAGGAGTATTTACAGGAGCATACGCGATTCATCCTCTGACGGGAGAGAAACTCCCTATTTGGATAGCAGACTACGTCCTTGCAACATATGGAACAGGATGTGTCATGGCTGTTCCTGCCCATGATGAAAGAGATTATGAATTTGCAACAAAATACAACCTTCCTATAAAAAGAGTGATAAAAGGAATTGGAGATGTGGACGACAGTCTACCCTTTGTTGAGTATGGAGTGCTTATAAACAGTGGAGAATTTACAGGTATAAAATCAGAAGAGGCAAGGATAAAGATTGTAGAGAAATTGCAACAAGAAGGTAGAGCTTCTTTTAAGGTTAATTACAGATTGAGAGACTGGCTTGTTTCAAGGCAGAGATACTGGGGGGCTCCAATACCTGTAATTCACTGTGAACGCTGTGGCATAGTCCCTGTCCCAGAAGAAGATTTGCCAGTGTTACTTCCTTATGATGTGGAATTTGCTCCAACAGGTGAGTCTCCACTTAAAAAGCATGAAGGCTTTATGAACGTTACTTGTCCAAAATGTGGAGGCAAAGCGTTAAGAGACCCCGATACTCTTGACACTTTTGTAGATTCTTCCTGGTACTTTTTGAGATATCCCGATAACAAAAACGACAAAGAGCCTTTCAATAAAGAATGGATAAATAAAATGTTGCCTGTTGACAAGTATGTAGGTGGA----------------------------------------------------------------------------------------------------------------------------------------------------------------------------------------------------------------------------------------------------------------------------------------------------------------------------------------------------------------------------------------------------------------------------------------------------------------------------------------------------------------------------------------------------------------------------------------------------------------------------------------------------------------------------------------------------------------------------------------------------------------------------------------------------------------------------------------------------------------------------------------------------------------------------------------------------------------------------------------------------------------------------------------------------------------------------------------------------------------------------------------------------ACCTTACCAAAAATAGCAATGTAACTGCAGGTAAAGTGTACTGGTCTGTCATCACAAAAGAGAGAAAAGGGGATTATCTTGGTGCTACAGTTCAAGTAATACCTCACATAACGAACGAAATTAAAGAAAGAGTATACAGAGTTGCAAAAGAAAAAAATGTGGACGTAGTAATAACAGAAATTGGTGGTACAGTAGGAGACATAGAAAGCCTTCCTTTCCTTGAAGCTATAAGACAAGTGGCAATTGAACAAGGAAGAGAAAATGTCATGTTTATTCATGTGACATTAGTACCTCATCTCGGAAAGACGGGAGAATTAAAAACAAAACCTACTCAACACAGCGTAAAAGAACTGCGTTCAATAGGTATTCAACCCGATATGATTGTATGCAGAACAGAACTTCCTCTTACGCAAGATTTAAAAGAAAAAATTGCACTCTTTTGTAACGTAAGCGTAGAAGCTGTCATAGAAAATAGGGATGTAGAATCAATTTATCAAGTGCCTTTGGAACTAGAGAGGCAAAAAGTAGACGAATACGTGTTAAAAAGGTTGAATTTGCCTATTGGAGAATCGGACTTAAAAGAATGGAGAGAATACGTGGAAAGAGAAAAGAACCCCACAAGACAGGTAGAAGTAGCTTTGGTGGGAAAATACGTTGACCTTCACGATGCTTATATAAGTGTTGTAGAAGCTTTAAAACATGCGGGAGTTTATCATAGAGCTGCTGTGAATATAAGGTGGGTAAATGCTGAGCATGTAAATGATGAGACAGTGGAAAAACTTTTAAAAGGAGCAGACGGTATATTAGTGCCGGGAGGATTTGGTGATAGAGGCATTGAAGGCAAAATAAGAGCTATCCAGTATGCAAGGGAGAACAAAATTCCTTACCTTGGATTGTGCCTTGGGATGCAGTGTGCTGTAATAGAATTTGCGAGAAATGTAGCAGGACTAAAAGGAGCTAATTCTACAGAGTTTGACCCGGATACTTCCCATCCTGTAATAGACCTCATGCCTGAACAAAAAGACATAGATGAAAAAGGCGGTACAATGAGATTGGGGGTGTATCCTTGTAAAGTAATTGAAGGGACAAAAGCTTATGAAGCCTATAAAGACGAATTAATTTATGAAAGACATAGGCATAGATACGAGTTCAATAACCAATATCGGGAGCTTTTAACCTCAAAAGGCCTTGTACTTTCAGGTCT--------------------------------------------------------------------------------------------------------------------------------------------------------------------------------------------------------------------------------------------------CTGCAAAATTGAATGTAGAAGTAATACCTACAGGTTCTCTTGAATTAGACATTGCTTTAGGTGTCGGAGGAGTTCCAAGGGGAAGAATAATAGAAATTTTTGGCCCTGAGTCTTCAGGAAAAACCACCTTAGCGCTACATATGATAGCAGAAGCACAAAAAATGGGAGGAACGGGTGCTTTTATAGATGCAGAACATGCTCTGGATCCTGTATATGCAAAAAACCTTGGGGTCAATATTGAGGACTTATTGGTGGCGCAGCCTGATACGGGCGAACAAGCCTTAGAAATTGCAGAAGCCCTTGTTAGAAGTGGTGCTGTTGATATAATTGTGATAGACTCTGTTGCTGCTTTAGTACCTAAAGCGGAGATTGATGGTGAAATGGGAGATAGCCATGTAGGGCTTCAAGCGAGACTGATGTCTCAAGCTTTGAGAAAATTAGCAGGGGTTACTAGTAAGTCTAAAACTATTGTGGTCTTTATAAACCAGCTTAGAGAAAAAGTAGGTGTTATGTTTGGAAATCCTGAAACAACTCCTGGAGGAAGAGCACTGAAATTTTATGCCACAATAAGACTAGATGTGAGAAAAATAGATGCAATAAAACAAGGGAATGAAATAATCGGAAGTAGAACCCGTGTCAAAGTTGTAAAAAATAAAATTGCTCCACCTTTTAAACAAGCAGAATTCGATATAATGTATGGAGAAGGTATTTCAAGAGAAGGAAGCATTTTGGATATTGG---------------------------------------------------------------------------------------------------------------------------------------------------------------------------------------------------------------------------------------------------------------------------------------------------------------------------------------------------------------------------------------------------------------------------------------------------------------------------------------------------------------------------------------------------------------------------------------------------TCCTGTTTTAGAGAAAAGTGAAGATTTTAGATTAAACACTGGAAGGATAGTTCCTATTTATGGGCTTACAGAAGGATTGACGCAAAATGCTATCAGGAAGATAATGTTTAATGCCCTTAAGGATTATGTACAGGAAGTAGAAGAGTTTTTTGATGAGGAATTTCTATTTAAAAAAGGTTTAATGGACATAAAAAATGCACTAATTAATATAAATTTTCCACAAAATGAAGCATATTTAGAGCAGGCAAAATACAGATTTAAATATCAAGAACTTTTTTTGCTGCAAATGGCCCTATTTTTAGTGAAAAGGTCTGTTAAAGGGAAAAAGGGGATAAAATTTGAAAGAGTGGAGTTAAAGCCTTTTCTCGTGGGATTACCATTTAAATTGACTTCGGCGCAGATAAAAGTTTTAAAAGAAATAATTGCAGATATGAATTCTCACAAAGTGATGAATCGTTTGGTGCAGGGAGATGTGGGTTCTGGTAAAACAGTTGTTGCAGCTTGCAGCATGTACATTGCTGTCAAAAATGGCTATCAAGTGGCAATGATGGCTCCAACGGAGATATTGGCAAAACAGCATTATTATACGTTAAAAGAGCTTTTTAGAAATACTGATATAAAAATTGGGCTTTTATCCGGCAGCATTTCACCTTCTAATAAAAAAGAAGTACTAGAAAAAATTAAAAATGGAGATTATGATATTGTAGTAGGGACACATGCACTAATAGAGGATGATGTGATTTTTAACAATTTAGGACTTTGTATAACTGATGAACAACACCGATTTGGTGTGAGACAAAGGGCACTTTTGACAAAAAAAGGTGAAAATCCCGATGTTTTGGTTATGACAGCTACACCAATTCCTCGTACATTGGCTCTCATTCTATATGGAGATTTGGATATATCAATAATTGACCAATTACCTCCCGGGAGAAAAAAAGTTAAAACCTACGTTATTTCTTCTTCTGTGAGAAAGAAAGCCTACGAGTTTGCAATGAAGGAAGTAAAAAAGGGAAGGCAAGTTTATGTAGTTTGTCCCTTAATTGAAGAATCGGATAAAATAAATGCGATGTCTGCCGAAATAGTATATAGAGAAATTTATAAAGATGCTTTTAAGGAAGCTAAAGTAGGACTTTTACACGGTAAAATGAATGACAGCGATAAAGAAAAGGTTATGGAAGAGTTTGTAAATGGCAAAATCGATATTTTAGTTTCGACTACAGTAAT----------------------------------------------------------------------------------------------------------------------------------------------------------------------------------------------------------------------------------------------------------------------------------------------------------------------------------------------------------------------------------------------------------------------------------------------------------------------------------------------------------------------------------------------------------------------------------------------------------------------------------------------------------------------------------------------------------------------------------------------------------------------------------------------------------------------------------------------------------------------------------------------GGAGTTTATTATGAACAACAATTTGATAAATTTGGGAAGAAATTAATTTCTGCAACTGTAATTCCAAATAGAGGGGCTTGGCTAGAATATGAAGAAGATTCCAATGATATAGTATATGTTAGAATTGACAGAACAAGAAAAGTTCCAGTTACTGTATTATTAAGGGCGTTGGGTTATAGTACTGATATTCAAATTCTTGACCTTTTAGGAGAAGAGGAAAAATTAAAAGCTACTTTAGATAAGGATACTACAAAATCTGAAGAAGAGGCTTTAATAGAAATTTATAAAAGATTAAGACCGGGAGAGCCACCTACTGTTGAGAGTGCCAAAAGCCTTTTGTATGCATTATTTTTTGATGCAAAAAGGTATGATTTAGCAAAAGTTGGGCGCTATAAATTTAATAAAAAACTTGCGTTAAAAACGAGAATTGTAAACTTAAAAAGCGCAAAAAAGATTGTCAATCCTGTTACAGGAGAGATATTAGTAGAAGAAGGAGAGAAAATTTCCAAAGAAAAGGCAGAAAAAATTCAAAATTGCGGCATAAATGTAGTAGAAGTGTTAGTAGAGGGTAAAGTAGTAAGAGTGATAGGTAATAATACGGTGGATATAAATAAATATCCAATGCCTTATGATGTATCTAACTTAAATATAAAAGAAGCAGTAAATTTAAGTATATTAAAAGAAATCCTTGATAATTTCTCTGATGAAGAGGCAGTAATAAACGAAATAAAAAATAGAATGGATGAACTTGTTCCAAAGAACATTACTAAAGATGACATTATAGCCACTATAAGCTACCAACTAAATTTAACTCATGGGATAGGTTCAATAGATGATATAGATCATTTAGGAAATAGGCGACTCAGGTCTGTAGGAGAATTATTGCAAAATCAATTTAGAATTGGACTTGC----------------------------------------------------------------------------------------------------------------------------------------------------------------------------------------------------------------------------------------------------------------------------------------------------------------------------------------------------------------------------------------------------------------------------------------------------------------------------------------------------------------------------------------------------------------------------------------------------------------------------------------------------------------------------------------------------------------------------------------------------------------------------------------------------------------------------------------------------------------------------------------------------------------------------------------------------------------------------------------------------------------------------------------------------------------------------------------------------------------------------------------------------------------------------------------------------------------------------------------------------------------------------------------------------------------------------------------------------------------------------------------------------------------------------------------------------------------------------------------------------------------------------------------------------------------------------------------------------------------------------------------------------------------------------------------------------------------------------------------------------------------------------------------------------------------------------------------------------------------------------------------------------------------------------------------------------------------------------------------------------------------------------------------------------------------------------------------------------------------------------------------------------------------------------------------------------------------------------------------------------------------------------------------------------------------------------------------------------------------------------------------------------------------------------------------------------------------------------------------------------------------------------------------------------------------TCCTTAGTTGTTACTTTAACTAAAACTGGTGGAAGAAATGTATATGGAAGAATTACTGTCAGACATCGCGGTGGCGGACATAAGAGAAAATATAGGATTATAGATTTTAAAAGAGATAAGGACGGAATACCCGGAAAAGTAGCTGCTATTGAGTACGATCCAAATAGAACAGCTTATATTGCACTTATACATTATTTAGATGGAGAAAAAAGATATATCATTGCTCCTTATGGACTAAAAGTAGGGGATATAATAGAATCTGGGGAAAATGTAGACATTAAAGTAGGAAATGCTTTACCTTTGAGAAATATTCCAGTAGGTACAATAATCCATAACATTGAGCTTATACCAGGGAAAGGTGGACAATTAGTGAGAGCGGCAGGTGCAGCAGCGCAGCTTATGGCTAAAGAAGGGGATTATGTTCAAGTTAGAATGCCTTCAGGAGAAATTAGATTGATAAAGGCTGACTGTCGTGCAACCATTGGACAAGTATCAAATTTAGACCAT------------------------------------------------------------------------------------------------------------------------------------------------------------------------------------------------------------------------------------
>B621-74
---------------------------------------------------------------------------------------------------------------------------TACGAAGTAGTCGATAATAGTATAGACGAAGCATTGGCCGGCTATTGCAAAAATATAGTAGTTACTATACACAAAGATAATTCTATAACGGTTGAAGATGACGGAAGAGGTATACCTACAGATATTCACCCCAAGGTTGGAAAACCAGCTGTAGAAGTAGCTTTAACGATGTTACATGCAGGTGGAAAATTTAATAATGACGCTTACAAAGTATCGGGAGGATTGCATGGAGTAGGTGTTTCTGTTGTAAATGCATTATCTGAAAAATTAGAAGTTATTGTAAAACAACATAGGAAAATTTATAGGCAAATATATGAAAGAGGAGTTCCAAAAACGGATTTAGAGGTTATTGGAGAGACAGAAGAGACAGGTACAACTATTACTTTTAAGCCGGATAAGGAAATTTTTGAAGAAACTGTATTCGACTATGATGTATTGGCTCAAAGATTAAGAGAATTAGCGTTTTTAAATAAGGGTATAAATATCAAGCTCATAGACGAAAGGGACGGAAAAGAAGAGGTCTTTAATTATGAAGGTGGAATTATATCTTTTGTGAAATATCTCAATAGAAACAAAGAAGTTCTCCATGATGAGCCTATATACATGGAAGCAAAAAACACTGAATATGAAGTAGAGGTTTGCATGCAATATAATGATAGCTATAATGAAAATATCTTTAGTTTTGCTAATAATATTGATACTAGAGAAGGTGGTACTCATCTAGTAGGCTTTAAAGCAGCTTTGACTAAAGTCATTAATGATTACGCAAGGAAATACGGGATTATAAAAGATAACGAGAAAAATTTACAGGGTGAAGATGTAAGAGAAGGACTTACAGCTATTGTAAGTGTAAAATTAAAAAATCCACAATTTGAAGGGCAGACTAAAACAAAATTAGGAAATTCTGAAATGAGGTCTATTGTAGAAAATGTAGTAACAGATAAACTCACGGCTTTTTTAGAAGAAAATCCCTCAGTTGCAAAAATTATAGTAGAAAAAGCTACTCAAGCCGCAAGAGCAAGGGAAGCTGCGAGAAAAGCCAGAGAGCTTACCAGAAGAAAGTCTGCTCTTGAGAATACTACTTTGCCGGGTAAACTTGCCGACTGCTCAG----------------------------------------------------------------------------------------------------------------------------------------------------------------------------------------------------------------------------------------------------------------------------------------------------------------------------------------------------------------------------------------------------------------------------------------------------------------------------------------------------------------------------------------------------------------------------------------------------------------------------------------------------------------------------------------------------------------------------------------------------------------------------------------------------------------------------------------------------------------------------------------------------------------------------------------------------------------------------------------------------------------------------------------------------------------------------------------------GATAGTGCCTGTAATAAATAAGATAGACCTTCCTTCAGCACATCCTGAGCTTGTAAAAAAAGAAATTGAAGATGTGATTGGGATTGATGCAGAAGATGCGTTACTTACATCTGCTAAAGAAGGTATAGGAATAGAAGAAGTTTTAGAAGCCATTGTGAGTAGAATTCCGCCTCCAAAAGGAGATGAAAACAAGCCTTTAAAAGCGCTGATTTTTGACTCTTTTTATGATAATTACAAGGGAGCTATAAGTTTTGTAAGGGTAGTAGATGGAATTGTTAAACCAGGAATGAGAATAAAAATGTTTTCTACTGGCAAAGTTTTTGAAGTTACAGAAGTGGGAATGTTTAGACCTAATCTTTATCCAGTAGAAGAGCTTAAAGCAGGTGAAGTTGGCTACATAGCTGCCAGCATAAAAAATGTAAAAGATACTCGTGTAGGAGATACAATAACAGATGCAGATAATCCAGCCGATTCTCCACTTCCTGGTTATAAAGAAGTAGTGCCAATGGTCTTTTGTGGCATTTATCCTGCAGATGGACAAGATTATGAAAATTTAAAAGAGGCTTTAGAAAAACTTCAGTTGAATGACGCTTCTTTAGTTTTTGAACCGGATACTTCTGCCGCCCTGGGTTTTGGGTTCAGATGTGGATTTTTAGGGCTTTTACACATGGAAATAGTTCAAGAAAGGTTGGAAAGAGAGTACAACTTAAATCTTGTCACTACTGCACCAAGTGTAATTTACAAAGTTTACAAAACTAATGGAGAAGTATTGGATTTGGACAATCCTACGAAAATGCCGCCTCTTACGCAAATAGATCATATTGAAGAGCCAATTGTGGAAGCTACTATTATGGTGCCTACTGAATATGTAGGGGCAGTTATGGAGCTTTGCCAGGATAGACGGGGAACATATTTAGGAATGGAATATTTAGAACAAACTCGCGTACTTTTAAAATATGAAATGCCTTTAAATGAGATAATATACGACTTTTTTGATGCTTTAAAATCGCGAACAAGGGGTTATGCCTCTTTCGACTATGAGCTTAAAGGGTATAAAGAATCTAATTTGGTAAAGCTTGATATTTTAATAAATGGCGAATTGGTAGATGCTTTATCCATGATAGTTCATAAAGATAAAGCCTATGAAAAAGCGAGAAAAATTGTAGAAAAGTTAAAAGAAAATATTCCAAGGCATCTTTTTGAGATTCCAATCCAGGCTGCAATAGGCTCTAAGATTATTGCAAGAGAGACTGTAAAAGCATTG-------------------------------------------------------------------------------------------------------------------------------------------------------------------------------------------------------------------------------------------------------------------------------------------------------------------------------------------------------------------------------------------------------------------------------------------------------------------------------------------------------------------------------------------------------------------------------------------------------------------------------------------------------------------------------------------------------------------------------------AGAAAGATTTGACTCAGTGGTTTTTCAAGATAACTGCTTATGCAGAAGAACTCCTTGAAAAACTGGATGAACTTGATTGGCCTGAAAAGACAAAAATAATGCAGAGAAATTGGATTGGAAAGTCGGATGGAGCAGAGATAGAATTTAAAGTTGACGGCAAAGACCTGACATTTAAGGTGTTTACAACAAGGGCTGATACGTTATATGGAGCGACGTATGTAGTTATCGCTCCAGAACATGAGATTGTGGATTTAATTACTACAGATGAATATAAACAAGCTGTTGAGGAGTATAAAGAGTACGCGAGAAAACAAAGTGAAATTGAAAGGTTGTCTACTGAAAAAGAAAAGACAGGAGTATTTACAGGAGCATACGCGATTCATCCTCTGACGGGAGAGAAACTCCCTATTTGGATAGCAGACTACGTCCTTGCAACATATGGAACAGGATGTGTCATGGCTGTTCCTGCCCATGATGAAAGAGATTATGAATTTGCAACAAAATACAACCTTCCTATAAAAAGAGTGATAAAAGGAATTGGAGATGTGGACGACAGTCTACCCTTTGTTGAGTATGGAGTGCTTATAAACAGTGGAGAATTTACAGGTATAAAATCAGAAGAGGCAAGGATAAAGATTGTAGAGAAATTGCAACAAGAAGGTAGAGCTTCTTTTAAGGTTAATTACAGATTGAGAGACTGGCTTGTTTCAAGGCAGAGATACTGGGGGGCTCCAATACCTGTAATTCACTGTGAACGCTGTGGCATAGTCCCTGTCCCAGAAGAAGATTTGCCAGTGTTACTTCCTTATGATGTGGAATTTGCTCCAACAGGTGAGTCTCCACTTAAAAAGCATGAAGGCTTTATGAACGTTACTTGTCCAAAATGTGGAGGCAAAGCGTTAAGAGACCCCGATACTCTTGACACTTTTGTAGATTCTTCCTGGTACTTTTTGAGATATCCCGATAACAAAAACGACAAAGAGCCTTTCAATAAAGAATGGATAAATAAAATGTTGCCTGTTGACAAGTATGTAGGTGGA----------------------------------------------------------------------------------------------------------------------------------------------------------------------------------------------------------------------------------------------------------------------------------------------------------------------------------------------------------------------------------------------------------------------------------------------------------------------------------------------------------------------------------------------------------------------------------------------------------------------------------------------------------------------------------------------------------------------------------------------------------------------------------------------------------------------------------------------------------------------------------------------------------------------------------------------------------------------------------------------------------------------------------------------------------------------------------------------------------------------------------------------------ACCTTACCAAAAATAGCAATGTAACTGCAGGTAAAGTGTACTGGACTGTCATCACAAAAGAGAGAAAAGGGGATTATCTTGGTGCCACAGTTCAAGTGATACCTCACATAACGAACGAAATTAAAGAAAGAGTATACAGAGTTGCAAAAGAGAAAAATGTGGACGTAGTAATAACAGAAATTGGTGGTACAGTAGGAGACATAGAAAGCCTTCCTTTCCTTGAAGCTATAAGACAAGTGGCAATTGAACAAGGAAGAGAAAATGTCATGTTTATTCATGTGACATTAGTACCTCATCTCGGAAAGACGGGAGAATTAAAAACAAAACCTACTCAACACAGCGTAAAAGAACTGCGTTCAATAGGTATTCAACCTGATATGATTGTATGCAGAACAGAACTTCCTCTTACGCAAGATTTAAAAGAAAAAATTGCACTCTTTTGTAACGTAAGCGTAGAAGCTGTCATAGAAAATAGGGATGTAGAATCAATTTATCAAGTGCCTTTGGAACTAGAGAGGCAAAAAGTAGACGAATACGTGTTAAAAAGGTTGAATTTGCCTATTGAAGAATCGGATTTAAAAGAATGGAGAGAATATGTGGAAAGAGAAAAGAACCCCACAAGACAGGTAGAAGTAGCTTTGGTGGGAAAATACGTTGACCTTCACGATGCTTATATAAGTGTTGTAGAAGCTTTAAAACATGCGGGAGTTTATCATAGAGCTGCTGTGAATATAAGGTGGGTAAATGCTGAGCATGTAAATGATGAGACAGTGGAAAAACTTTTAAAAGGAGCAGACGGTATATTAGTGCCGGGAGGATTTGGTGATAGAGGCATTGAAGGCAAAATAAGAGCTATCCAGTATGCAAGGGAGAACAAAATTCCTTACCTTGGATTGTGCCTTGGGATGCAGTGTGCTGTAATAGAATTTGCGAGAAATGTAGCAGGACTAAAAGGAGCTAATTCTACAGAGTTTGACCCGGATACTTCCCATCCTGTAATAGACCTCATGCCTGAACAAAAAGACATAGATGAAAAAGGCGGTACAATGAGATTGGGGGTGTATCCTTGTAAAGTAATTGAAGGGACAAAAGCTTATGAAGCCTATAAAGACGAATTAATTTATGAAAGACATAGGCATAGATACGAGTTCAATAACCAATATCGGGAGCTTTTAACCTCAAAAGGCCTTGTACTTTCAGGTCT--------------------------------------------------------------------------------------------------------------------------------------------------------------------------------------------------------------------------------------------------CTGCAAAATTGAATGTAGAAGTAATACCTACAGGTTCTCTTGAATTAGACATTGCTTTAGGTGTCGGAGGAGTTCCAAGGGGAAGAATAATAGAAATTTTTGGCCCTGAGTCTTCAGGAAAAACCACCTTAGCGCTACATATGATAGCAGAAGCACAAAAAATGGGAGGAACGGGTGCTTTTATAGATGCAGAACATGCTCTGGATCCTGTATATGCAAAAAACCTTGGGGTCAATATTGAGGACTTATTGGTGGCGCAGCCTGATACGGGCGAACAAGCCTTAGAAATTGCAGAAGCCCTTGTTAGAAGTGGTGCTGTTGATATAATTGTGATAGACTCTGTTGCTGCTTTAGTACCTAAAGCGGAGATTGATGGTGAAATGGGAGATAGCCATGTAGGGCTTCAAGCGAGACTGATGTCTCAAGCTTTGAGAAAATTAGCAGGGGTTACTAGTAAGTCTAAAACTATTGTGGTCTTTATAAACCAGCTTAGAGAAAAAGTAGGTGTTATGTTTGGAAATCCTGAAACAACTCCTGGAGGAAGAGCACTGAAATTTTATGCCACAATAAGACTAGATGTGAGAAAAATAGATGCAATAAAACAAGGGAATGAAATAATCGGAAGTAGAACCCGTGTCAAAGTTGTAAAAAATAAAATTGCTCCACCTTTTAAACAAGCAGAATTCGATATAATGTATGGAGAAGGTATTTCAAGAGAAGGAAGCATTTTGGATATTGG---------------------------------------------------------------------------------------------------------------------------------------------------------------------------------------------------------------------------------------------------------------------------------------------------------------------------------------------------------------------------------------------------------------------------------------------------------------------------------------------------------------------------------------------------------------------------------------------------CCCTGTTTTAGAAAAAAGTGAAGATTTTAGATTAAACACGGGAAGGATAGTTCCTATTTATGGGCTTACAGAAGGGTTGACGCAAAATGCTATTAGGAAGATAATGTTTAATGCGCTTCATGATTATGTACAGGAAATAGAAGAGTTTTTTGATGAGGAATTTCTATTTGAAAAAGGTTTAATGGATATAAAGAATGCACTAATTAATATAAATTTTCCCCAAAATGAAGCATATTTAGAGCAGGCAAAATACAGATTTAAATATCAAGAACTTTTTTTGCTGCAAATGGCCCTATTTTTAGTGAAAAGGTCTGTTAAAGGGAAAAAGGGGATAAAATTTGAAAGAGTGGAGTTAAAGCCTTTTCTCGTGGGATTACCATTTAAATTGACTTCGGCGCAGATAAAAGTTTTAAAAGAAATAATTGCAGATATGAATTCTCACAAAGTGATGAATCGTTTGGTGCAGGGAGATGTGGGTTCTGGTAAAACAGTTGTTGCAGCTTGCAGCATGTACATTGCTGTCAAAAATGGCTATCAAGTGGCAATGATGGCTCCAACGGAGATATTGGCAAAACAGCATTATTATACGTTAAAAGAGCTTTTTAGAAATACTGATATAAAAATTGGGCTTTTATCCGGCAGCATTTCACCTTCTAATAAAAAAGAAGTACTAGAAAAAATTAAAAATGGAGATTATGATATTGTAATAGGGACACATGCACTAATAGAGGATGATGTGATTTTTAACAATTTAGGACTTTGTATAACTGATGAACAACACCGATTTGGTGTGAGACAAAGAGCACTTTTGACACAAAAAGGTGAAAATCCCGATGTTTTGGTTATGACAGCCACACCAATTCCTCGTACATTGGCTCTCATTCTATATGGAGATTTGGATATATCAATAATTGACCAATTACCTCCCGGGAGAAAAAAAGTTAAAACCTACGTTATTTCTTCTTCTGTGAGAAAGAAAGCCTACGAGTTTGCAATGAAGGAAGTAAAAAAGGGAAGGCAAGTTTATGTAGTTTGTCCCTTAATTGAAGAATCAGATAAAATTAATGCGATGTCTGCCGAAATAGTATATAGAGAAATTTATAAAGATGCTTTTAAGGAAGCTAAAGTAGGACTTTTACACGGTAAAATGAATGACAGCGATAAAGAAAAGGTTATGGAAGAGTTTGTAAATGGCAAAATCGATATTTTAGTTTCGACTACAGTAAT----------------------------------------------------------------------------------------------------------------------------------------------------------------------------------------------------------------------------------------------------------------------------------------------------------------------------------------------------------------------------------------------------------------------------------------------------------------------------------------------------------------------------------------------------------------------------------------------------------------------------------------------------------------------------------------------------------------------------------------------------------------------------------------------------------------------------------------------------------------------------------------------GGAGTTTATTATGAACAACAATTTGATAAATTTGGGAAAAAATTAATTTCTGCAACTGTAATTCCAAATAGAGGGGCTTGGCTAGAATATGAAGAAGATTCCAATGATATAGTATATGTTAGAATTGACAGAACAAGAAAAGTTCCAGTTACTGTATTATTAAGGGCGTTGGGTTATAGTACTGATATTCAAATTCTTGACCTTTTAGGAGAAGAGGAAAAATTAAAAGCTACTTTAGATAAGGATACTACAAAATCTGAAGAAGAGGCTTTAATAGAAATTTATAAAAGATTGAGACCGGGAGAGCCGCCTACTGTCGAGAGTGCCAAAAGTCTTTTGTATGCATTATTTTTTGATGCAAAAAGGTATGATTTAGCAAAAGTTGGGCGCTATAAATTTAATAAAAAACTTGCGTTAAAAACGAGAATTGTAAACTTAAAAAGCGCAAAAAAGATTGTCAATCCTGTTACAGGAGAGATATTAGTAGAAGAAGGAGAGAAAATTTCCAAAGAAAAGGCAGAAGAAATTCAAAATTGCGGCATAAATGTAGTAGAAGTGTTAGTAGAGGGTAAAGTAGTAAGAGTGATAGGTAATAATACGGTGGATATAAATAAATATCCAATGCCTTATGATGTATCTAACTTAAATATAAAAGAAGCAGTAAATTTAAGTATATTAAAAGAAATCCTTGATAATTTCTCTGATGAAGAGGCAGTAATAAACGAAATAAAAAATAGAATGGATGAACTTGTTCCAAAGAACATTACTAAAGATGACATTATAGCCACTATAAGCTACCAACTAAATTTAACTCATGGGATAGGTTCAATAGATGATATAGATCATTTAGGAAATAGGCGACTCAGGTCTGTAGGAGAATTATTGCAAAATCAATTTAGAATTGGACTTGC----------------------------------------------------------------------------------------------------------------------------------------------------------------------------------------------------------------------------------------------------------------------------------------------------------------------------------------------------------------------------------------------------------------------------------------------------------------------------------------------------------------------------------------------------------------------------------------------------------------------------------------------------------------------------------------------------------------------------------------------------------------------------------------------------------------------------------------------------------------------------------------------------------------------------------------------------------------------------------------------------------------------------------------------------------------------------------------------------------------------------------------------------------------------------------------------------------------------------------------------------------------------------------------------------------------------------------------------------------------------------------------------------------------------------------------------------------------------------------------------------------------------------------------------------------------------------------------------------------------------------------------------------------------------------------------------------------------------------------------------------------------------------------------------------------------------------------------------------------------------------------------------------------------------------------------------------------------------------------------------------------------------------------------------------------------------------------------------------------------------------------------------------------------------------------------------------------------------------------------------------------------------------------------------------------------------------------------------------------------------------------------------------------------------------------------------------------------------------------------------------------------------------------------------------------------TCCTTAGTTGTTACTTTAACTAAAACTGGTGGAAGAAATGTATATGGAAGAATTACTGTCAGACATCGCGGTGGCGGACATAAGAGAAAATATAGGATTATAGATTTTAAAAGAGATAAGGACGGAATACCCGGAAAAGTAGCTGCTATTGAGTACGATCCAAATAGAACAGCTTATATTGCACTTATACATTATTTAGATGGAGAAAAAAGATATATCATTGCTCCTTATGGACTAAAAGTAGGGGATATAATAGAATCTGGGGAAAATGTAGACATTAAAGTAGGAAATGCTTTACCTTTGAGAAATATTCCAGTAGGTACAATAATCCATAACATTGAGCTTATACCAGGGAAAGGTGGACAATTAGTGAGAGCGGCAGGTGCAGCAGCGCAGCTTATGGCTAAAGAAGGGGATTATGTTCAAGTTAGAATGCCTTCAGGAGAAATTAGATTGATAAAGGCTGACTGTCGTGCAACCATTGGACAAGTATCAAATTTAGACCAT------------------------------------------------------------------------------------------------------------------------------------------------------------------------------------------------------------------------------------
>B621-77
---------------------------------------------------------------------------------------------------------------------------TACGAAGTAGTCGATAATAGTATAGACGAAGCATTGGCCGGCTATTGCAAAAATATAGTAGTTACTATACACAAAGATAATTCTATAACGGTTGAAGATGACGGAAGAGGTATACCTACAGATATTCACCCCAAGGTTGGAAAACCAGCTGTAGAAGTAGCTTTAACGATGTTACATGCAGGTGGAAAATTTAATAATGACGCTTACAAAGTATCGGGAGGATTGCATGGAGTAGGTGTTTCTGTTGTAAATGCATTATCTGAAAAATTAGAAGTTATTGTAAAACAACATAGGAAAATTTATAGGCAAATATATGAAAGAGGAGTTCCAAAAACGGATTTAGAGGTTATTGGAGAGACAGAAGAGACAGGTACAACTATTACTTTTAAGCCGGATAAGGAAATTTTTGAAGAAACTGTATTCGACTATGATGTATTGGCTCAAAGATTAAGAGAATTAGCGTTTTTAAATAAGGGTATAAATATCAAGCTCATAGACGAAAGGGACGGAAAAGAAGAGGTCTTTAATTATGAAGGTGGAATTATATCTTTTGTGAAATATCTCAATAGAAACAAAGAAGTTCTCCATGATGAGCCTATATACATGGAAGCAAAAAACACTGAATATGAAGTAGAGGTTTGCATGCAATATAATGATAGCTATAATGAAAATATCTTTAGTTTTGCTAATAATATTGATACTAGAGAAGGTGGTACTCATCTAGTAGGCTTTAAAGCAGCTTTGACTAAAGTCATTAATGATTACGCAAGGAAATACGGGATTATAAAAGATAACGAGAAAAATTTACAGGGTGAAGATGTAAGAGAAGGACTTACAGCTATTGTAAGTGTAAAATTAAAAAATCCACAATTTGAAGGGCAGACTAAAACAAAATTAGGAAATTCTGAAATGAGGTCTATTGTAGAAAATGTAGTAACAGATAAACTCACGGCTTTTTTAGAAGAAAATCCCTCAGTTGCAAAAATTATAGTAGAAAAAGCTACTCAAGCCGCAAGAGCAAGGGAAGCTGCGAGAAAAGCCAGAGAGCTTACCAGAAGAAAGTCTGCTCTTGAGAATACTACTTTGCCGGGTAAACTTGCCGACTGCTCAG----------------------------------------------------------------------------------------------------------------------------------------------------------------------------------------------------------------------------------------------------------------------------------------------------------------------------------------------------------------------------------------------------------------------------------------------------------------------------------------------------------------------------------------------------------------------------------------------------------------------------------------------------------------------------------------------------------------------------------------------------------------------------------------------------------------------------------------------------------------------------------------------------------------------------------------------------------------------------------------------------------------------------------------------------------------------------------------------GATAGTGCCTGTAATAAATAAGATAGACCTTCCTTCAGCACATCCTGAGCTTGTAAAAAAAGAAATTGAAGATGTGATTGGGATTGATGCAGAAGATGCGTTACTTACATCTGCTAAAGAAGGTATAGGAATAGAAGAAGTTTTAGAAGCCATTGTGAGTAGAATTCCGCCTCCAAAAGGAGATGAAAACAAGCCTTTAAAAGCGCTGATTTTTGACTCTTTTTATGATAATTACAAGGGAGCTATAAGTTTTGTAAGGGTAGTAGATGGAATTGTTAAACCAGGAATGAGAATAAAAATGTTTTCTACTGGCAAAGTTTTTGAAGTTACAGAAGTGGGAATGTTTAGACCTAATCTTTATCCAGTAGAAGAGCTTAAAGCAGGTGAAGTTGGCTACATAGCTGCCAGCATAAAAAATGTAAAAGATACTCGTGTAGGAGATACAATAACAGATGCAGATAATCCAGCCGATTCTCCACTTCCTGGTTATAAAGAAGTAGTGCCAATGGTCTTTTGTGGCATTTATCCTGCAGACGGACAAGATTATGAAAATTTAAAAGAGGCTTTAGAAAAACTTCAGTTGAATGACGCTTCTTTAGTTTTTGAACCGGATACTTCTGCCGCCCTGGGTTTTGGGTTCAGATGTGGATTTTTAGGGCTTTTACACATGGAAATAGTTCAAGAAAGGTTGGAAAGAGAGTACAACTTAAATCTTGTCACTACTGCACCAAGTGTAATTTACAAAGTTTACAAAACTAATGGAGAAGTATTGGATTTGGACAATCCTACGAAAATGCCGCCTCTTACGCAAATAGATCATATTGAAGAGCCAATTGTGGAAGCTACTATTATGGTGCCTACTGAATATGTAGGGGCAGTTATGGAGCTTTGCCAGGATAGACGGGGAACATATTTAGGAATGGAATATTTAGAACAAACTCGCGTACTTTTAAAATATGAAATGCCTTTAAATGAGATAATATACGACTTTTTTGATGCTTTAAAATCGCGAACAAGGGGTTATGCCTCTTTCGACTATGAGCTTAAAGGGTATAAAGAATCTAATTTGGTAAAGCTTGATATTTTAATAAATGGCGAATTGGTAGATGCTTTATCCATGATAGTTCATAAAGATAAAGCCTATGAAAAAGCGAGAAAAATTGTAGAAAAGTTAAAAGAAAATATTCCAAGGCATCTTTTTGAGATTCCAATCCAGGCTGCAATAGGCTCTAAGATTATTGCAAGAGAGACTGTAAAAGCATTG-------------------------------------------------------------------------------------------------------------------------------------------------------------------------------------------------------------------------------------------------------------------------------------------------------------------------------------------------------------------------------------------------------------------------------------------------------------------------------------------------------------------------------------------------------------------------------------------------------------------------------------------------------------------------------------------------------------------------------------AGAAAGATTTGACTCAGTGGTTTTTCAAGATAACTGCTTATGCAGAAGAACTCCTTGAAAAACTGGATGAACTTGATTGGCCTGAAAAGACAAAAATAATGCAGAGAAATTGGATTGGAAAGTCGGATGGAGCAGAGATAGAATTTAAAGTTGACGGCAAAGACCTGACATTTAAGGTGTTTACAACAAGGGCTGATACGTTATATGGAGCGACGTATGTAGTTATCGCTCCAGAACATGAGATTGTGGATTTAATTACTACAGATGAATATAAACAAGCTGTTGAGGAGTATAAAGAGTACGCGAGAAAACAAAGTGAAATTGAAAGGTTGTCTACTGAAAAAGAAAAGACAGGAGTATTTACAGGAGCATACGCGATTCATCCTCTGACGGGAGAGAAACTCCCTATTTGGATAGCAGACTACGTCCTTGCAACATATGGAACAGGATGTGTCATGGCTGTTCCTGCCCATGATGAAAGAGATTATGAATTTGCAACAAAATACAACCTTCCTATAAAAAGAGTGATAAAAGGAATTGGAGATGTGGACGACAGTCTACCCTTTGTTGAGTATGGAGTGCTTATAAACAGTGGAGAATTTACAGGTATAAAATCAGAAGAGGCAAGGATAAAGATTGTAGAGAAATTGCAACAAGAAGGTAGAGCTTCTTTTAAGGTTAATTACAGATTGAGAGACTGGCTTGTTTCAAGGCAGAGATACTGGGGGGCTCCAATACCTGTAATTCACTGTGAACGCTGTGGCATAGTCCCTGTCCCAGAAGAAGATTTGCCAGTGTTACTTCCTTATGATGTGGAATTTGCTCCAACAGGTGAGTCTCCACTTAAAAAGCATGAAGGCTTTATGAACGTTACTTGTCCAAAATGTGGAGGCAAAGCGTTAAGAGACCCCGATACTCTTGACACTTTTGTAGATTCTTCCTGGTACTTTTTGAGATATCCCGATAACAAAAACGACAAAGAGCCTTTCAATAAAGAATGGATAAATAAAATGTTGCCTGTTGACAAGTATGTAGGTGGA----------------------------------------------------------------------------------------------------------------------------------------------------------------------------------------------------------------------------------------------------------------------------------------------------------------------------------------------------------------------------------------------------------------------------------------------------------------------------------------------------------------------------------------------------------------------------------------------------------------------------------------------------------------------------------------------------------------------------------------------------------------------------------------------------------------------------------------------------------------------------------------------------------------------------------------------------------------------------------------------------------------------------------------------------------------------------------------------------------------------------------------------------ACCTTACCAAAAATAGCAATGTAACTGCAGGTAAAGTGTACTGGACTGTCATCACAAAAGAGAGAAAAGGGGATTATCTTGGTGCCACAGTTCAAGTAATACCTCACATAACGAACGAAATTAAAGAAAGAGTATACAGAGTTGCAAAAGAAAAAAATGTGGACGTAGTAATAACAGAAATTGGTGGTACAGTAGGAGACATAGAAAGCCTTCCTTTCCTTGAAGCTATAAGACAAGTGGCAATTGAACAAGGAAGAGAAAATGTCATGTTTATTCATGTGACATTAGTACCTCATCTCGGAAAGACGGGAGAATTAAAAACAAAACCTACTCAACACAGCGTAAAAGAACTGCGTTCAATAGGTATTCAACCCGATATGATTGTATGCAGAACAGAACTTCCTCTTACGCAAGATTTAAAAGAAAAAATTGCACTCTTTTGTAACGTAAGCGTAGAAGCTGTCATAGAAAATAGGGATGTAGAATCAATTTATCAAGTGCCTTTGGAACTAGAGAGGCAAAAAGTAGACGAATACGTGTTAAAAAGGTTGAATTTGCCTATTGGAGAATCGGACTTAAAAGAATGGAGAGAATACGTGGAAAGAGAAAAGAACCCCACAAGACAGGTAGAAGTAGCTTTGGTGGGAAAATACGTTGACCTTCATGATGCTTATATAAGTGTTGTAGAAGCATTAAAACATGCGGGAGTTTATCATAGAGCTGCTGTGAATATAAGGTGGGTAAATGCTGAGCATGTAAATGATGAGACAGTGGAAAAACTTTTAAAAGGAGCAGACGGTATATTAGTGCCGGGAGGATTTGGTGATAGAGGCATTGAAGGCAAAATAAGAGCTATCCAGTATGCAAGGGAGAACAAAATTCCTTACCTTGGATTGTGCCTTGGGATGCAGTGTGCTGTAATAGAATTTGCGAGAAATGTAGCAGGACTAAAAGGAGCTAATTCTACAGAGTTTGACCCGGATACTTCCCATCCTGTAATAGACCTCATGCCTGAACAAAAAGACATAGATGAAAAAGGCGGTACAATGAGATTGGGGGTGTATCCTTGTAAAGTAATTGAAGGGACAAAAGCTTATGAAGCCTATAAAGACGAATTAATTTATGAAAGACATAGGCATAGATACGAGTTCAATAACCAATATCGGGAGCTTTTAACCTCAAAAGGCCTTGTACTTTCAGGTCT--------------------------------------------------------------------------------------------------------------------------------------------------------------------------------------------------------------------------------------------------CTGCAAAATTGAATGTAGAAGTAATACCTACAGGTTCTCTTGAATTAGACATTGCTTTAGGTGTCGGAGGAGTTCCAAGGGGAAGAATAATAGAAATTTTTGGCCCTGAGTCTTCAGGAAAAACCACCTTAGCGCTACATATGATAGCAGAAGCACAAAAAATGGGAGGAACGGGTGCTTTTATAGATGCAGAACATGCTCTGGATCCTGTATATGCAAAAAACCTTGGGGTCAATATTGAGGACTTATTGGTGGCGCAGCCTGATACGGGCGAACAAGCCTTAGAAATTGCAGAAGCCCTTGTTAGAAGTGGTGCTGTTGATATAATTGTGATAGACTCTGTTGCTGCTTTAGTACCTAAAGCGGAGATTGATGGTGAAATGGGAGATAGCCATGTAGGGCTTCAAGCGAGACTGATGTCTCAAGCTTTGAGAAAATTAGCAGGGGTTACTAGTAAGTCTAAAACTATTGTGGTCTTTATAAACCAGCTTAGAGAAAAAGTAGGTGTTATGTTTGGAAATCCTGAAACAACTCCTGGAGGAAGAGCACTGAAATTTTATGCCACAATAAGACTAGATGTGAGAAAAATAGATGCAATAAAACAAGGGAATGAAATAATCGGAAGTAGAACCCGTGTCAAAGTTGTAAAAAATAAAATTGCTCCACCTTTTAAACAAGCAGAATTCGATATAATGTATGGAGAAGGTATTTCAAGAGAAGGAAGCATTTTGGATATTGG---------------------------------------------------------------------------------------------------------------------------------------------------------------------------------------------------------------------------------------------------------------------------------------------------------------------------------------------------------------------------------------------------------------------------------------------------------------------------------------------------------------------------------------------------------------------------------------------------CCCTGTTTTAGAAAAAAGTGAAGATTTTAGATTAAACACGGGAAGGATAGTTCCTATTTATGGGCTTACAGAAGGGTTGACGCAAAATGCTATTAGGAAGATAATGTTTAATGCGCTTCATGATTATGTACAGGAAATAGAAGAGTTTTTTGATGAGGAATTTCTATTTGAAAAAGGTTTAATGGATATAAAAAATGCACTAATTAATATAAATTTTCCCCAAAATGAAGCATATTTAGAGCAGGCAAAATACAGATTTAAATATCAAGAACTTTTTTTGCTGCAAATGGCCCTATTTTTAATGAAAAGGTCTGTTAAAGGGAAAAAGGGGATAAAATTTGAAAGAGTGGAGTTAAAACCTTTTCTCATGGGATTACCATTTAAATTGACTGCGGCGCAGATAAAAGTTTTAAAAGAAATAATTGCAGATATGAATTCTCACAAAGTGATGAATCGTTTGGTGCAGGGAGATGTGGGTTCTGGTAAAACAGTTGTTGCAGCTTGCAGCATGTACATTGCTATCAAAAATGGCTATCAAGTGGCAATGATGGCTCCAACGGAGATATTGGCAAAACAGCATTATTATACGTTAAAAGAGCTTTTTAGAAATACTGATATAAAAATTGGGCTTTTATCCGGCAGCATTTCACCTTCTAATAAAAAAGAAGTACTAGAAAAAATTAAAAATGGAGATTATGATATTGTAGTAGGGACACATGCACTAATAGAGGATGATGTGATTTTTAACAATTTAGGACTTTGTATAACTGATGAACAACACCGATTTGGTGTGAGACAAAGGGCACTTTTGACAAAAAAAGGTGAAAATCCCGATGTTTTGGTTATGACAGCTACACCAATTCCTCGTACATTGGCTCTCATTCTATATGGAGATTTGGATATATCAATAATTGACCAATTACCTCCCGGGAGAAAAAAAGTTAAAACCTACGTTATTTCTTCTTCTGTGAGAAAGAAAGCCTACGAGTTTGCAATGAAGGAAGTAAAAAAGGGAAGGCAAGTTTATGTAGTTTGTCCCTTAATTGAAGAATCGGATAAAATAAATGCGATGTCTGCCGAAATAGTATATAGAGAAATTTATAAAGATGCTTTTAGGGAAGCTAAAGTAGGACTTTTACACGGTAAAATGAATGACAGCGATAAAGAAAAGGTTATGGAAGAGTTTGTAAATGGCAAAATCGATATTTTAGTTTCGACTACAGTAAT----------------------------------------------------------------------------------------------------------------------------------------------------------------------------------------------------------------------------------------------------------------------------------------------------------------------------------------------------------------------------------------------------------------------------------------------------------------------------------------------------------------------------------------------------------------------------------------------------------------------------------------------------------------------------------------------------------------------------------------------------------------------------------------------------------------------------------------------------------------------------------------------GGAGTTTATTATGAACAACAATTTGATAAATTTGGGAAAAAATTAATTTCTGCAACTGTAATTCCAAATAGAGGGGCTTGGCTAGAATATGAAGAAGATTCCAATGATATAGTATATGTTAGAATTGACAGAACAAGAAAAGTTCCAGTTACTGTATTATTAAGGGCGTTGGGTTATAGTACTGATATTCAAATTCTTGACCTTTTAGGAGAAGAGGAAAAATTAAAAGCTACTTTAGATAAGGATACTACAAAATCTGAAGAAGAGGCTTTAATAGAAATTTATAAAAGATTGAGACCGGGAGAGCCGCCTACTGTCGAGAGTGCCAAAAGTCTTTTGTATGCATTATTTTTTGATGCAAAAAGGTATGATTTAGCAAAAGTTGGACGCTATAAATTTAATAAAAAACTTGCGTTAAAAACGAGAATTGTAAACTTAAAAAGCGCAAAAAAGATTGTCAATCCTGTTACAGGAGAGATATTAGTAGAAGAAGGAGAGAAAATTTCCAAAGAAAAGGCAGAAGAAATTCAAAATTGCGGCATAAATGTAGTAGAAGTGTTAGTAGAGGGTAAAGTAGTAAGAGTAATAGGTAATAATACGGTGGATATAAATAAATATCCAATGCCTTATGATGTATCTAGCTTAAATATAAAAGAAGCAGTAAATTTAAGTATATTAAAAGAAATCCTTGATAATTTCTCTGATGAAGAGGCAGTAATAAACGAAATAAAAAATAGAATGGATGAACTTGTTCCAAAGAACATTACTAAAGATGACATTATAGCCACTATAAGCTACCAACTAAATTTAACTCATGGGATAGGTTCAATAGATGATATAGATCATTTAGGAAATAGGCGACTCAGGTCTGTAGGAGAATTATTGCAAAACCAATTTAGAATTGGACTTGC----------------------------------------------------------------------------------------------------------------------------------------------------------------------------------------------------------------------------------------------------------------------------------------------------------------------------------------------------------------------------------------------------------------------------------------------------------------------------------------------------------------------------------------------------------------------------------------------------------------------------------------------------------------------------------------------------------------------------------------------------------------------------------------------------------------------------------------------------------------------------------------------------------------------------------------------------------------------------------------------------------------------------------------------------------------------------------------------------------------------------------------------------------------------------------------------------------------------------------------------------------------------------------------------------------------------------------------------------------------------------------------------------------------------------------------------------------------------------------------------------------------------------------------------------------------------------------------------------------------------------------------------------------------------------------------------------------------------------------------------------------------------------------------------------------------------------------------------------------------------------------------------------------------------------------------------------------------------------------------------------------------------------------------------------------------------------------------------------------------------------------------------------------------------------------------------------------------------------------------------------------------------------------------------------------------------------------------------------------------------------------------------------------------------------------------------------------------------------------------------------------------------------------------------------------------TCCTTAGTTGTTACTTTAACTAAAACTGGTGGAAGAAATGTATATGGAAGAATTACTGTCAGACATCGCGGTGGCGGACATAAGAGAAAATATAGGATTATAGATTTTAAAAGAGATAAGGACGGAATACCCGGAAAAGTAGCTGCTATTGAGTACGATCCAAATAGAACAGCTTATATTGCACTTATACATTATTTAGATGGAGAAAAAAGATATATCATTGCTCCTTATGGACTAAAAGTAGGGGATATAATAGAATCTGGGGAAAATGTAGACATTAAAGTAGGAAATGCTTTACCTTTGAGAAATATTCCAGTAGGTACAATAATCCATAACATTGAGCTTATACCAGGGAAAGGTGGACAATTAGTGAGAGCGGCAGGTGCCGCAGCGCAGCTTATGGCTAAAGAAGGGGATTATGTTCAAGTTAGAATGCCTTCAGGAGAAATTAGATTGATAAAGGCTGACTGTCGTGCAACCATTGGACAAGTATCAAATTTAGACCAT------------------------------------------------------------------------------------------------------------------------------------------------------------------------------------------------------------------------------------
>B621-78
---------------------------------------------------------------------------------------------------------------------------TACGAAGTAGTCGATAATAGTATAGACGAAGCATTGGCCGGCTATTGCAAAAATATAGTAGTTACTATACACAAAGATAATTCTATAACGGTTGAAGATGACGGAAGAGGTATACCTACAGATATTCACCCCAAGGTTGGAAAACCAGCTGTAGAAGTAGCTTTAACGATGTTACATGCAGGTGGAAAATTTAATAATGACGCTTACAAAGTATCGGGAGGATTGCATGGAGTAGGTGTTTCTGTTGTAAATGCATTATCTGAAAAATTAGAAGTTATTGTAAAACAACATAGGAAAATTTATAGGCAAATATATGAAAGAGGAGTTCCAAAAACGGATTTAGAGGTTATTGGAGAGACAGAAGAGACAGGTACAACTATTACTTTTAAGCCGGATAAGGAAATTTTTGAAGAAACTGTATTCGACTATGATGTATTGGCTCAAAGATTAAGAGAATTAGCGTTTTTAAATAAGGGTATAAATATCAAGCTCATAGACGAAAGGGACGGAAAAGAAGAGGTCTTTAATTATGAAGGTGGAATTATATCTTTTGTGAAATATCTCAATAGAAACAAAGAAGTTCTCCATGATGAGCCTATATACATGGAAGCAAAAAACACTGAATATGAAGTAGAGGTTTGCATGCAATATAATGATAGCTATAATGAAAATATCTTTAGTTTTGCTAATAATATTGATACTAGAGAAGGTGGTACTCATCTAGTAGGCTTTAAAGCAGCTTTGACTAAAGTCATTAATGATTACGCAAGGAAATACGGGATTATAAAAGATAACGAGAAAAATTTACAGGGTGAAGATGTAAGAGAAGGACTTACAGCTATTGTAAGTGTAAAATTAAAAAATCCACAATTTGAAGGGCAGACTAAAACAAAATTAGGAAATTCTGAAATGAGGTCTATTGTAGAAAATGTAGTAACAGATAAACTCACGGCTTTTTTAGAAGAAAATCCCTCAGTTGCAAAAATTATAGTAGAAAAAGCTACTCAAGCCGCAAGAGCAAGGGAAGCTGCGAGAAAAGCCAGAGAGCTTACCAGAAGAAAGTCTGCTCTTGAGAATACTACTTTGCCGGGTAAACTTGCCGACTGCTCAG----------------------------------------------------------------------------------------------------------------------------------------------------------------------------------------------------------------------------------------------------------------------------------------------------------------------------------------------------------------------------------------------------------------------------------------------------------------------------------------------------------------------------------------------------------------------------------------------------------------------------------------------------------------------------------------------------------------------------------------------------------------------------------------------------------------------------------------------------------------------------------------------------------------------------------------------------------------------------------------------------------------------------------------------------------------------------------------------GATAGTGCCTGTAATAAATAAGATAGACCTTCCTTCAGCACATCCTGAGCTTGTAAAAAAAGAAATTGAAGATGTGATTGGGATTGATGCAGAAGATGCGTTACTTACATCTGCTAAAGAAGGTATAGGAATAGAAGAAGTTTTAGAAGCCATTGTGAGTAGAATTCCGCCTCCAAAAGGAGATGAAAACAAGCCTTTAAAAGCGCTGATTTTTGACTCTTTTTATGATAATTACAAGGGAGCTATAAGTTTTGTAAGGGTAGTAGATGGAATTGTTAAACCAGGAATGAGAATAAAAATGTTTTCTACTGGCAAAGTTTTTGAAGTTACAGAAGTGGGAATGTTTAGACCTAATCTTTATCCAGTAGAAGAGCTTAAAGCAGGTGAAGTTGGCTACATAGCTGCCAGCATAAAAAATGTAAAAGATACTCGTGTAGGAGATACAATAACAGATGCAGATAATCCAGCCGATTCTCCACTTCCTGGTTATAAAGAAGTAGTGCCAATGGTCTTTTGTGGCATTTATCCTGCAGATGGACAAGATTATGAAAATTTAAAAGAGGCTTTAGAAAAACTTCAGTTGAATGACGCTTCTTTAGTTTTTGAACCGGATACTTCTGCCGCCCTGGGTTTTGGGTTCAGATGTGGATTTTTAGGGCTTTTACACATGGAAATAGTTCAAGAAAGGTTGGAAAGAGAGTACAACTTAAATCTTGTCACTACTGCACCAAGTGTAATTTACAAAGTTTACAAAACTAATGGAGAAGTATTGGATTTGGACAATCCTACGAAAATGCCGCCTCTTACGCAAATAGATCATATTGAAGAGCCAATTGTGGAAGCTACTATTATGGTGCCTACTGAATATGTAGGGGCAGTTATGGAGCTTTGCCAGGATAGACGGGGAACATATTTAGGAATGGAATATTTAGAACAAACTCGCGTACTTTTAAAATATGAAATGCCTTTAAATGAGATAATATACGACTTTTTTGATGCTTTAAAATCGCGAACAAGGGGTTATGCCTCTTTCGACTATGAGCTTAAAGGGTATAAAGAATCTAATTTGGTAAAGCTTGATATTTTAATAAATGGCGAATTGGTAGATGCTTTATCCATGATAGTTCATAAAGATAAAGCCTATGAAAAAGCGAGAAAAATTGTAGAAAAGTTAAAAGAAAATATTCCAAGGCATCTTTTTGAGATTCCAATCCAGGCTGCAATAGGCTCTAAGATTATTGCAAGAGAGACTGTAAAAGCATTG-------------------------------------------------------------------------------------------------------------------------------------------------------------------------------------------------------------------------------------------------------------------------------------------------------------------------------------------------------------------------------------------------------------------------------------------------------------------------------------------------------------------------------------------------------------------------------------------------------------------------------------------------------------------------------------------------------------------------------------AGAAAGATTTGACTCAGTGGTTTTTCAAGATAACTGCTTATGCAGAAGAACTCCTTGAAAAACTGGATGAACTTGATTGGCCTGAAAAGACAAAAATAATGCAGAGAAATTGGATTGGAAAGTCGGATGGAGCAGAGATAGAATTTAAAGTTGACGGCAAAGACCTGACATTTAAGGTGTTTACAACAAGGGCTGATACGTTATATGGAGCGACGTATGTAGTTATCGCTCCAGAACATGAGATTGTGGATTTAATTACTACAGATGAATATAAACAAGCTGTTGAGGAGTATAAAGAGTACGCGAGAAAACAAAGTGAAATTGAAAGGTTGTCTACTGAAAAAGAAAAGACAGGAGTATTTACAGGAGCATACGCGATTCATCCTCTGACGGGAGAGAAACTCCCTATTTGGATAGCAGACTACGTCCTTGCAACATATGGAACAGGATGTGTCATGGCTGTTCCTGCCCATGATGAAAGAGATTATGAATTTGCAACAAAATACAACCTTCCTATAAAAAGAGTGATAAAAGGAATTGGAGATGTGGACGACAGTCTACCCTTTGTTGAGTATGGAGTGCTTATAAACAGTGGAGAATTTACAGGTATAAAATCAGAAGAGGCAAGGATAAAGATTGTAGAGAAATTGCAACAAGAAGGTAGAGCTTCTTTTAAGGTTAATTACAGATTGAGAGACTGGCTTGTTTCAAGGCAGAGATACTGGGGGGCTCCAATACCTGTAATTCACTGTGAACGCTGTGGCATAGTCCCTGTCCCAGAAGAAGATTTGCCAGTGTTACTTCCTTATGATGTGGAATTTGCTCCAACAGGTGAGTCTCCACTTAAAAAGCATGAAGGCTTTATGAACGTTACTTGTCCAAAATGTGGAGGCAAAGCGTTAAGAGACCCCGATACTCTTGACACTTTTGTAGATTCTTCCTGGTACTTTTTGAGATATCCCGATAACAAAAACGACAAAGAGCCTTTCAATAAAGAATGGATAAATAAAATGTTGCCTGTTGACAAGTATGTAGGTGGA----------------------------------------------------------------------------------------------------------------------------------------------------------------------------------------------------------------------------------------------------------------------------------------------------------------------------------------------------------------------------------------------------------------------------------------------------------------------------------------------------------------------------------------------------------------------------------------------------------------------------------------------------------------------------------------------------------------------------------------------------------------------------------------------------------------------------------------------------------------------------------------------------------------------------------------------------------------------------------------------------------------------------------------------------------------------------------------------------------------------------------------------------ACCTTACCAAAAATAGCAATGTAACTGCAGGTAAAGTGTACTGGACTGTCATCACAAAAGAGAGAAAAGGGGATTATCTTGGTGCCACAGTTCAAGTGATACCTCACATAACGAACGAAATTAAAGAAAGAGTATACAGAGTTGCAAAAGAGAAAAATGTGGACGTAGTAATAACAGAAATTGGTGGTACAGTAGGAGACATAGAAAGCCTTCCTTTCCTTGAAGCTATAAGACAAGTGGCAATTGAACAAGGAAGAGAAAATGTCATGTTTATTCATGTGACATTAGTACCTCATCTCGGAAAGACGGGAGAATTAAAAACAAAACCTACTCAACACAGCGTAAAAGAACTGCGTTCAATAGGTATTCAACCCGATATGATTGTATGCAGAACAGAACTTCCTCTTACGCAAGATTTAAAAGAAAAAATTGCACTCTTTTGTAACGTAAGCGTAGAAGCTGTCATAGAAAATAGGGATGTAGAATCAATTTATCAAGTGCCTTTGGAACTAGAGAGGCAAAAAGTAGACGAATACGTGTTAAAAAGGTTAAATTTGCCTATTGAAGAATCGGATTTAAAAGAATGGAGAGAATATGTGGAAAGAGAAAAGAACCCCACAAGACAGGTAGAAGTAGCTTTGGTGGGAAAATACGTTGACCTTCATGATGCTTATATAAGCGTTGTAGAAGCATTAAAACATGCGGGAGTTTATCATAGAGCTGCTGTGAATATAAGGTGGGTAAATGCTGAGCATGTAAATGATGAGACAGTAGAAAAACTTTTAAAAGGAGCAGACGGTATATTAGTGCCGGGAGGATTTGGTGATAGAGGCATTGAAGGCAAAATAAGAGCTATCCAGTATGCAAGGGAGAACAAAATTCCTTACCTTGGATTGTGCCTTGGGATGCAGTGTGCTGTAGTAGAATTTGCGAGAAATGTAGCAGGACTAAAAGGAGCTAATTCTACAGAGTTTGACCCGGATACTTCCCATCCTGTAATAGACCTCATGCCTGAACAAAAAGACATAGATGAAAAAGGCGGTACAATGAGATTGGGGGTGTATCCTTGTAAAGTAATTGAAGGGACAAAAGCTTATGAAGCCTATAAAGACGAATTAATTTATGAAAGACATAGGCATAGATACGAGTTCAATAACCAATATCGTGAGCTTTTAACCTCAAAAGGCCTTGTACTTTCAGGGCT--------------------------------------------------------------------------------------------------------------------------------------------------------------------------------------------------------------------------------------------------CTGCAAAATTGAATGTAGAAGTAATACCTACAGGTTCTCTTGAATTAGACATTGCTTTAGGTGTCGGAGGAGTTCCAAGGGGAAGAATAATAGAAATTTTTGGCCCTGAGTCTTCAGGAAAAACCACCTTAGCGCTACATATGATAGCAGAAGCACAAAAAATGGGAGGAACGGGTGCTTTTATAGATGCAGAACATGCTCTGGATCCTGTATATGCAAAAAACCTTGGGGCCAATATTGAGGACTTATTGGTGGCGCAGCCTGATACGGGCGAACAAGCCTTAGAAATTGCAGAAGCCCTTGTTAGAAGTGGTGCTGTTGATATAATTGTGATAGACTCTGTTGCTGCTTTAGTACCTAAAGCGGAGATTGATGGTGAAATGGGAGATAGCCATGTAGGGCTTCAAGCGAGACTGATGTCTCAAGCTTTGAGAAAATTAGCAGGGGTTACTAGTAAGTCTAAAACTATTGTGGTCTTTATAAACCAGCTTAGAGAAAAAGTAGGTGTTATGTTTGGAAATCCTGAAACAACTCCTGGAGGAAGAGCACTGAAATTTTATGCCACAATAAGACTAGATGTGAGAAAAATAGATGCAATAAAACAAGGGAATGAAATAATCGGAAGTAGAACCCGTGTCAAAGTTGTAAAAAATAAAATTGCTCCACCTTTTAAACAAGCAGAATTCGATATAATGTATGGAGAAGGTATTTCAAGAGAAGGAAGCATTTTGGATATTGG---------------------------------------------------------------------------------------------------------------------------------------------------------------------------------------------------------------------------------------------------------------------------------------------------------------------------------------------------------------------------------------------------------------------------------------------------------------------------------------------------------------------------------------------------------------------------------------------------CCCTGTTTTAGAAAAAAGTGAAGATTTTAGATTAAACACGGGAAGGATAGTTCCTATTTATGGGCTTACAGAAGGGTTGACGCAAAATGCTATTAGGAAGATAATGTTTAATGCGCTTCATGATTATGTACAGGAAATAGAAGAGTTTTTTGATGAGGAATTTCTATTTGAAAAAGGTTTAATGGATATAAAGAATGCACTAATTAATATAAATTTTCCCCAAAATGAAGCATATTTAGAGCAGGCAAAATACAGATTTAAATATCAAGAACTTTTTTTGCTGCAAATGGCCCTATTTTTAGTGAAAAGGTCTGTTAAAGGGAAAAAGGGGATAAAATTTGAAAGAGTGGAGTTAAAGCCTTTTCTCGTGGGATTACCATTTAAATTGACTTCGGCGCAGATAAAAGTTTTAAAAGAAATAATTGCAGATATGAATTCTCACAAAGTGATGAATCGTTTGGTGCAGGGAGATGTGGGTTCTGGTAAAACAGTTGTTGCAGCTTGCAGCATGTACATTGCTGTCAAAAATGGCTATCAAGTGGCAATGATGGCTCCAACGGAGATATTGGCAAAACAGCATTATTATACGTTAAAAGAGCTTTTTAGAAATACTGATATAAAAATTGGGCTTTTATCCGGCAGCATTTCACCTTCTAATAAAAAAGAAGTACTAGAAAAAATTAAAAATGGAGATTATGATATTGTAATAGGGACACATGCACTAATAGAGGATGATGTGATTTTTAACAATTTAGGACTTTGTATAACTGATGAACAACACCGATTTGGTGTGAGACAAAGGGCACTTTTGACAAAAAAAGGTGAAAATCCCGATGTTTTGGTTATGACAGCTACACCAATTCCTCGTACATTGGCTCTCATTCTATATGGAGATTTGGATATATCAATAATTGACCAATTACCTCCCGGGAGAAAAAAAGTTAAAACCTACGTTATTTCTTCTTCTGTGAGAAAGAAAGCCTACGAGTTTGCAATGAAGGAAGTAAAAAAGGGAAGGCAAGTTTATGTAGTTTGTCCCTTAATTGAAGAATCGGATAAAATAAATGCGATGTCTGCCGAAATAGTATATAGAGAAATTTATAAAGATGCTTTTAAGGAAGCTAAAGTAGGACTTTTACACGGTAAAATGAATGACAGCGATAAAGAAAAGGTTATGGAAGAGTTTGTAAATGGCAAAATCGATATTTTAGTTTCGACTACAGTAAT----------------------------------------------------------------------------------------------------------------------------------------------------------------------------------------------------------------------------------------------------------------------------------------------------------------------------------------------------------------------------------------------------------------------------------------------------------------------------------------------------------------------------------------------------------------------------------------------------------------------------------------------------------------------------------------------------------------------------------------------------------------------------------------------------------------------------------------------------------------------------------------------GGAGTTTATTATGAACAACAATTTGATAAATTTGGGAAGAAATTAATTTCTGCAACTGTAATTCCAAATAGAGGGGCTTGGCTAGAATATGAAGAAGATTCCAATGATATAGTATATGTTAGAATTGACAGAACAAGAAAAGTTCCAGTTACTGTATTATTAAGGGCGTTGGGTTATAGTACTGATATTCAAATTCTTGACCTTTTAGGAGAAGAGGAAAAATTAAAAGCTACTTTAGATAAGGATACTACAAAATCTGAAGAAGAGGCTTTAATAGAAATTTATAAAAGATTAAGACCGGGAGAGCCACCTACTGTTGAGAGTGCCAAAAGCCTTTTGTATGCATTATTTTTTGATGCAAAAAGGTATGATTTAGCAAAAGTTGGGCGCTATAAATTTAATAAAAAACTTGCGTTAAAAACGAGAATTGTAAACTTAAAAAGCGCAAAAAAGATTGTCAATCCTGTTACAGGAGAGATATTAGTAGAAGAAGGAGAGAAAATTTCCAAAGAAAAGGCAGAAGAAATTCAAAATTGCGGCATAAATGTAGTAGAAGTGTTAGTAGAGGGTAAAGTAGTAAGAGTGATAGGTAATAATACGGTGGATATAAATAAATATCCAATGCCTTATGATGTATCTAACTTAAATATAAAAGAAGCAGTAAATTTAAGTATATTAAAAGAAATCCTTGATAATTTCTCTGATGAAGAGGCAGTAATAAACGAAATAAAAAATAGAATGGATGAACTTGTTCCAAAGAACATTACTAAAGATGACATTATAGCCACTATAAGCTACCAACTAAATTTAACTCATGGGATAGGTTCAATAGATGATATAGATCATTTAGGAAATAGGCGACTCAGGTCTGTAGGAGAATTATTGCAAAATCAATTTAGAATTGGACTTGC----------------------------------------------------------------------------------------------------------------------------------------------------------------------------------------------------------------------------------------------------------------------------------------------------------------------------------------------------------------------------------------------------------------------------------------------------------------------------------------------------------------------------------------------------------------------------------------------------------------------------------------------------------------------------------------------------------------------------------------------------------------------------------------------------------------------------------------------------------------------------------------------------------------------------------------------------------------------------------------------------------------------------------------------------------------------------------------------------------------------------------------------------------------------------------------------------------------------------------------------------------------------------------------------------------------------------------------------------------------------------------------------------------------------------------------------------------------------------------------------------------------------------------------------------------------------------------------------------------------------------------------------------------------------------------------------------------------------------------------------------------------------------------------------------------------------------------------------------------------------------------------------------------------------------------------------------------------------------------------------------------------------------------------------------------------------------------------------------------------------------------------------------------------------------------------------------------------------------------------------------------------------------------------------------------------------------------------------------------------------------------------------------------------------------------------------------------------------------------------------------------------------------------------------------------------TCCTTAGTTGTTACTTTAACTAAAACTGGTGGAAGAAATGTATATGGAAGAATTACTGTCAGACATCGCGGTGGCGGACATAAGAGAAAATATAGGATTATAGATTTTAAAAGAGATAAGGACGGAATACCCGGAAAAGTAGCTGCTATTGAGTACGATCCAAATAGAACAGCTTATATTGCACTTATACATTATTTAGATGGAGAAAAAAGATATATCATTGCTCCTTATGGACTAAAAGTAGGGGATATAATAGAATCTGGGGAAAATGTAGACATTAAAGTAGGAAATGCTTTACCTTTGAGAAATATTCCAGTAGGTACAATAATCCATAACATTGAGCTTATACCAGGGAAAGGTGGACAATTAGTGAGAGCGGCAGGTGCAGCAGCGCAGCTTATGGCTAAAGAAGGGGATTATGTTCAAGTTAGAATGCCTTCAGGAGAAATTAGATTGATAAAGGCTGACTGTCGTGCAACCATTGGACAAGTATCAAATTTAGACCAT------------------------------------------------------------------------------------------------------------------------------------------------------------------------------------------------------------------------------------
>B621-80
---------------------------------------------------------------------------------------------------------------------------TACGAAGTAGTCGATAATAGTATAGACGAAGCATTGGCCGGCTATTGCAAAAATATAGTAGTTACTATTCACAAAGATAATTCTATAACGGTTGAAGATGACGGAAGAGGTATACCTACAGATATTCATCCCAAGGTTGGAAAACCAGCTGTAGAAGTAGCTTTAACGATGTTACATGCAGGTGGAAAATTTAATAATGACGCTTACAAAGTATCGGGAGGATTGCATGGAGTAGGTGTTTCTGTTGTAAATGCATTATCTGAAAAATTAGAAGTTATTGTAAAACAACATGGGAAAATTTATAGGCAAATATATGAAAGAGGAGTTCCAAAAACGGATTTAGAGGTTATTGGAGAGACAGAAGAGACAGGTACAACTATTACTTTTAAGCCGGATAAGGAAATTTTTGAAGAAACTGTATTCGACTATGATGTATTGGCTCAAAGATTAAGAGAATTAGCGTTTTTAAATAAGGGTATAAATATCAAGCTCATAGACGAAAGGGACGGAAAAGAAGAGGTCTTTAATTATGAAGGTGGAATTATATCTTTTGTGAAATATCTCAATAGAAACAAAGAAGTTCTCCATGATGAGCCTATATACATGGAAGCAAAAAACACTGAATATGAAGTAGAGGTTTGCATGCAATATAATGATAGCTATAATGAAAATATCTTTAGTTTTGCTAATAATATTGATACTAGAGAAGGTGGTACTCATCTAGTAGGCTTTAAAGCAGCTTTGACTAAAGTCATTAATGATTACGCAAGGAAATACGGGATTATAAAAGATAACGAGAAAAATTTACAGGGTGAAGATGTAAGAGAAGGACTTACAGCTATTGTAAGTGTAAAATTAAAAAATCCACAATTTGAAGGGCAGACTAAAACAAAATTAGGAAATTCTGAAATGAGGTCTATTGTAGAAAATGTAGTAACAGATAAACTCACGGCTTTTTTAGAAGAAAATCCCTCAGTTGCAAAAATTATAGTAGAAAAAGCTACTCAAGCCGCAAGAGCAAGGGAAGCTGCGAGAAAAGCCAGAGAGCTTACCAGAAGAAAGTCTGCTCTTGAGAATACTACTTTGCCGGGTAAACTTGCCGACTGCTCAG----------------------------------------------------------------------------------------------------------------------------------------------------------------------------------------------------------------------------------------------------------------------------------------------------------------------------------------------------------------------------------------------------------------------------------------------------------------------------------------------------------------------------------------------------------------------------------------------------------------------------------------------------------------------------------------------------------------------------------------------------------------------------------------------------------------------------------------------------------------------------------------------------------------------------------------------------------------------------------------------------------------------------------------------------------------------------------------------GATAGTGCCTGTAATAAATAAGATAGACCTTCCTTCAGCACATCCTGAGCTTGTAAAAAAAGAAATTGAAGATGTGATTGGGATTGATGCAGAAGATGCGTTACTTACATCTGCTAAAGAAGGTATAGGAATAGAAGAAGTTTTAGAAGCCATTGTGAGTAGAATTCCGCCTCCAAAAGGAGATGAAAACAAGCCTTTAAAAGCGCTGATTTTTGACTCTTTTTATGATAATTACAAGGGAGCTATAAGTTTTGTAAGGGTAGTAGATGGAATTGTTAAACCAGGAATGAGAATAAAAATGTTTTCTACTGGCAAAGTTTTTGAAGTTACAGAAGTGGGAATGTTTAGACCTAATCTTTATCCAGTAGAAGAGCTTAAAGCAGGTGAAGTTGGCTACATAGCTGCCAGCATAAAAAATGTAAAAGATACTCGTGTAGGAGATACAATAACAGATGCAGATAATCCAGCCGATTCTCCACTTCCTGGTTATAAAGAAGTAGTGCCAATGGTCTTTTGTGGCATTTATCCTGCAGATGGACAAGATTATGAAAATTTAAAAGAGGCTTTAGAAAAACTTCAGTTGAATGACGCTTCTTTAGTTTTTGAACCGGATACTTCTGCCGCCCTGGGTTTTGGGTTCAGATGTGGATTTTTAGGGCTTTTACACATGGAAATAGTTCAAGAAAGGTTGGAAAGAGAGTACAACTTAAATCTTGTCACTACTGCACCAAGTGTAATTTACAAAGTTTACAAAACTAATGGAGAAGTATTGGATTTGGACAATCCTACGAAAATGCCGCCTCTTACGCAAATAGATCATATTGAAGAGCCAATTGTGGAAGCTACTATTATGGTGCCTACTGAATATGTAGGGGCAGTTATGGAGCTTTGCCAGGATAGACGGGGAACATATTTAGGAATGGAATATTTAGAACAAACTCGCGTACTTTTAAAATATGAAATGCCTTTAAATGAGATAATATACGACTTTTTTGATGCTTTAAAATCGCGAACAAGGGGTTATGCCTCTTTCGACTATGAGCTTAAAGGGTATAAAGAATCTAATTTGGTAAAGCTTGATATTTTAATAAATGGCGAATTGGTAGATGCTTTATCCATGATAGTTCATAAAGATAAAGCCTATGAAAAAGCGAGAAAAATTGTAGAAAAGTTAAAAGAAAATATTCCAAGGCATCTTTTTGAGATTCCAATCCAGGCTGCAATAGGCTCTAAGATTATTGCAAGAGAGACTGTAAAAGCATTG-------------------------------------------------------------------------------------------------------------------------------------------------------------------------------------------------------------------------------------------------------------------------------------------------------------------------------------------------------------------------------------------------------------------------------------------------------------------------------------------------------------------------------------------------------------------------------------------------------------------------------------------------------------------------------------------------------------------------------------AGAAAGATTTGACTCAGTGGTTTTTCAAGATAACTGCTTATGCAGAAGAACTCCTTGAAAAACTGGATGAACTTGATTGGCCTGAAAAGACAAAAATAATGCAGAGAAATTGGATTGGAAAGTCGGATGGAGCAGAGATAGAATTTAAAGTTGACGGCAAAGACCTGACATTTAAGGTGTTTACAACAAGGGCTGATACGTTATATGGAGCGACGTATGTAGTTATCGCTCCAGAACATGAGATTGTGGATTTAATTACTACAGATGAATATAAACAAGCTGTTGAGGAGTATAAAGAGTACGCGAGAAAACAAAGTGAAATTGAAAGGTTGTCTACTGAAAAAGAAAAGACAGGAGTATTTACAGGAGCATACGCGATTCATCCTCTGACGGGAGAGAAACTCCCTATTTGGATAGCAGACTACGTCCTTGCAACATATGGAACAGGATGTGTCATGGCTGTTCCTGCCCATGATGAAAGAGATTATGAATTTGCAACAAAATACGACCTTCCTATAAAAAGAGTGATAAAAGGAATTGGAGATGTGGACGACAGTCTACCCTTTGTTGAGTATGGAGTGCTTATAAACAGTGGAGAATTTACAGGTATAAAATCAGAAGAGGCAAGGATAAAGATTGTAGAGAAATTGCAACAAGAAGGTAGAGCTTCTTTTAAGGTTAATTACAGATTGAGAGACTGGCTTGTTTCAAGGCAGAGATACTGGGGGGCTCCAATACCTGTAATTCACTGTGAACGCTGTGGCATAGTCCCTGTCCCAGAAGAAGATTTGCCAGTGTTACTTCCTTATGATGTGGAATTTGCTCCAACAGGTGAGTCTCCACTTAAAAAGCATGAAGGCTTTATGAACGTTACTTGTCCAAAATGTGGAGGCAAAGCGTTAAGAGACCCCGATACTCTTGACACTTTTGTAGATTCTTCCTGGTACTTTTTGAGATATCCCGATAACAAAAACGACAAAGAGCCTTTCAATAAAGAATGGATAAATAAAATGTTGCCTGTTGACAAGTATGTAGGTGGA----------------------------------------------------------------------------------------------------------------------------------------------------------------------------------------------------------------------------------------------------------------------------------------------------------------------------------------------------------------------------------------------------------------------------------------------------------------------------------------------------------------------------------------------------------------------------------------------------------------------------------------------------------------------------------------------------------------------------------------------------------------------------------------------------------------------------------------------------------------------------------------------------------------------------------------------------------------------------------------------------------------------------------------------------------------------------------------------------------------------------------------------------ACCTTACCAAAAATAGCAATGTAACTGCAGGTAAAGTGTACTGGACTGTCATCACAAAAGAGAGAAAAGGGGATTATCTTGGTGCCACAGTTCAAGTGATACCTCACATAACGAACGAAATTAAAGAAAGAGTATACAGAGTTGCAAAAGAGAAAAATGTGGACGTAGTAATAACAGAAATTGGTGGTACAGTAGGAGACATAGAAAGCCTTCCTTTCCTTGAAGCTATAAGACAAGTGGCAATTGAACAAGGAAGAGAAAATGTCATGTTTATTCATGTGACATTAGTACCTCATCTCGGAAAGACGGGAGAATTAAAAACAAAACCTACTCAACACAGCGTAAAAGAACTGCGTTCAATAGGTATTCAACCCGATATGATTGTATGCAGAACAGAACTTCCTCTTACGCAAGATTTAAAAGAAAAAATTGCACTCTTTTGTAACGTAAGCGTAGAAGCTGTCATAGAAAATAGGGATGTAGAATCAATTTATCAAGTGCCTTTGGAACTAGAGAGGCAAAAAGTAGACGAATACGTGTTAAAAAGGTTGAATTTGCCTATTGAAGAATCGGATTTAAAAGAATGGAGAGAATATGTGGAAAGAGAAAAGAACCCCACAAGACAGGTAGAAGTAGCTTTGGTGGGAAAATACGTTGACCTTCATGATGCTTATATAAGCGTTGTAGAAGCATTAAAACATGGGGGAGTTTATCATAGAGCTGCTGTGAATATAAGGTGGGTAAATGCTGAGCATGTAAATGATGAGACAGTAGAAAAACTTTTAAAAGGAGCAGACGGTATATTAGTGCCGGGAGGATTTGGTGATAGAGGCATTGAAGGCAAAATAAGAGCTATCCAGTATGCAAGGGAGAACAAAATTCCTTACCTTGGATTATGCCTTGGGATGCAGTGTGCTGTAATAGAATTTGCGAGAAATGTAGCAGGACTAAAAGGAGCTAATTCTACAGAGTTTGACCCGGATACTTCTCATCCTGTAATAGACCTCATGCCTGAACAAAAAGACATAGATGAAAAAGGCGGTACAATGAGATTGGGGGTGTATCCTTGTAAAGTAATTGAAGGGACAAAAGCTTATGAAGCCTATAAAGACGAATTAATTTATGAAAGACATAGGCATAGATACGAGTTCAATAATCAATATCGGGAGCTTTTAACCTCAAAAGGCCTTGTACTTTCAGGTCT--------------------------------------------------------------------------------------------------------------------------------------------------------------------------------------------------------------------------------------------------CTGCAAAATTGAATGTAGAAGTAATACCTACAGGTTCTCTTGAATTAGACATTGCTTTAGGTGTCGGAGGAGTTCCAAGGGGAAGAATAATAGAAATTTTTGGCCCTGAGTCTTCAGGAAAAACCACCTTAGCGCTACATATGATAGCAGAAGCACAAAAAATGGGAGGAACGGGTGCTTTTATAGATGCAGAACATGCTCTGGATCCTGTATATGCAAAAAACCTTGGGGTCAATATTGAGGACTTATTGGTGGCGCAGCCTGATACGGGCGAACAAGCCTTAGAAATTGCAGAAGCCCTTGTTAGAAGTGGTGCTGTTGATATAATTGTGATAGACTCTGTTGCTGCTTTAGTACCTAAAGCGGAGATTGATGGTGAAATGGGAGATAGCCATGTAGGGCTTCAAGCGAGACTGATGTCTCAAGCTTTGAGAAAATTAGCAGGGGTTACTAGTAAGTCTAAAACTATTGTGGTCTTTATAAACCAGCTTAGAGAAAAAGTAGGTGTTATGTTTGGAAATCCTGAAACAACTCCTGGAGGAAGAGCACTGAAATTTTATGCCACAATAAGACTAGATGTGAGAAAAATAGATGCAATAAAACAAGGGAATGAAATAATCGGAAGTAGAACCCGTGTCAAAGTTGTAAAAAATAAAATTGCTCCACCTTTTAAACAAGCAGAATTCGATATAATGTATGGAGAAGGTATTTCAAGAGAAGGAAGCATTTTGGATATTGG---------------------------------------------------------------------------------------------------------------------------------------------------------------------------------------------------------------------------------------------------------------------------------------------------------------------------------------------------------------------------------------------------------------------------------------------------------------------------------------------------------------------------------------------------------------------------------------------------CCCTGTTTTAGAAAAAAGTGAAGATTTTAGATTAAACACGGGAAGGATAGTTCCTATTTATGGGCTTACAGAAGGGTTGACGCAAAATGCTATTAGGAAGATAATGTTTAATGCGCTTCATGATTATGTACAGGAAATAGAAGAGTTTTTTGATGAGGAATTTCTATTTGAAAAAGGTTTAATGGATATAAAGAATGCACTAATTAATATAAATTTTCCCCAAAATGAAGCATATTTAGAGCAGGCAAAATACAGATTTAAATATCAAGAACTTTTTTTGCTGCAAATGGCCCTATTTTTAGTGAAAAGGTCTGTTAAAGGGAAAAAGGGGATAAAATTTGAAAGAGTGGAGTTAAAGCCTTTTCTCGTGGGATTACCATTTAAATTGACTTCGGCGCAGATAAAAGTTTTAAAAGAAATAATTGCAGATATGAATTCTCACAAAGTGATGAATCGTTTGGTGCAGGGAGATGTGGGTTCTGGTAAAACAGTTGTTGCAGCTTGCAGCATGTACATTGCTGTCAAAAATGGCTATCAAGTGGCAATGATGGCTCCAACGGAGATATTGGCAAAACAGCATTATTATACGTTAAAAGAGCTTTTTAGAAATACTGATATAAAAATTGGGCTTTTATCCGGCAGCATTTCACCTTCTAATAAAAAAGAAGTACTAGAAAAAATTAAAAATGGAGATTATGATATTGTAATAGGGACACATGCACTAATAGAGGATGATGTGATTTTTAACAATTTAGGACTTTGTATAACTGATGAACAACACCGATTTGGTGTGAGACAAAGGGCACTTTTGACAAAAAAAGGTGAAAATCCCGATGTTTTGGTTATGACAGCTACACCAATTCCTCGTACATTGGCTCTCATTCTATATGGAGATTTGGATATATCAATAATTGACCAATTACCTCCCGGGAGAAAAAAAGTTAAAACCTACGTTATTTCTTCTTCTGTGAGAAAGAAAGCCTACGAGTTTGCAATGAAGGAAGTAAAAAAGGGAAGGCAAGTTTATGTAGTTTGTCCCTTAATTGAAGAATCGGATAAAATAAATGCGATGTCTGCCGAAATAGTATATAGAGAAATTTATAAAGATGCTTTTAAGGAAGCTAAAGTAGGACTTTTACACGGTAAAATGAATGACAGCGATAAAGAAAAGGTTATGGAAGAGTTTGTAAATGGCAAAATCGATATTTTAGTTTCGACTACAGTAAT----------------------------------------------------------------------------------------------------------------------------------------------------------------------------------------------------------------------------------------------------------------------------------------------------------------------------------------------------------------------------------------------------------------------------------------------------------------------------------------------------------------------------------------------------------------------------------------------------------------------------------------------------------------------------------------------------------------------------------------------------------------------------------------------------------------------------------------------------------------------------------------------GGAGTTTATTATGAACAACAATTTGATAAATTTGGGAAGAAATTAATTTCTGCAACTGTAATTCCAAATAGAGGGGCTTGGCTAGAATATGAAGAAGATTCCAATGATATAGTATATGTTAGAATTGACAGAACAAGAAAAGTTCCAGTTACTGTATTATTAAGGGCGTTGGGTTATAGTACTGATATTCAAATTCTTGACCTTTTAGGAGAAGAGGAAAAATTAAAAGCTACTTTAGATAAGGATACTACAAAATCTGAAGAAGAGGCTTTAATAGAAATTTATAAAAGATTAAGACCGGGAGAGCCACCTACTGTTGAGAGTGCCAAAAGCCTTTTGTATGCATTATTTTTTGATGCAAAAAGGTATGATTTAGCAAAAGTTGGGCGCTATAAATTTAATAAAAAACTTGCGTTAAAAACGAGAATTGTAAACTTAAAAAGCGCAAAAAAGATTGTCAATCCTGTTACAGGAGAGATATTAGTAGAAGAAGGAGAGAAAATTTCCAAAGAAAAGGCAGAAGAAATTCAAAATTGCGGCATAAATGTAGTAGAAGTGTTAGTAGAGGGTAAAGTAGTAAGAGTGATAGGTAATAATACGGTGGATATAAATAAATATCCAATGCCTTATGATGTATCTAACTTAAATATAAAAGAAGCAGTAAATTTAAGTATATTAAAAGAAATCCTTGATAATTTCTCTGATGAAGAGGCAGTAATAAACGAAATAAAAAATAGAATGGATGAACTTGTTCCAAAGAACATTACTAAAGATGACATTATAGCCACTATAAGCTACCAACTAAATTTAACTCATGGGATAGGTTCAATAGATGATATAGATCATTTAGGAAATAGGCGACTCAGGTCTGTAGGAGAATTATTGCAAAATCAATTTAGAATTGGACTTGC----------------------------------------------------------------------------------------------------------------------------------------------------------------------------------------------------------------------------------------------------------------------------------------------------------------------------------------------------------------------------------------------------------------------------------------------------------------------------------------------------------------------------------------------------------------------------------------------------------------------------------------------------------------------------------------------------------------------------------------------------------------------------------------------------------------------------------------------------------------------------------------------------------------------------------------------------------------------------------------------------------------------------------------------------------------------------------------------------------------------------------------------------------------------------------------------------------------------------------------------------------------------------------------------------------------------------------------------------------------------------------------------------------------------------------------------------------------------------------------------------------------------------------------------------------------------------------------------------------------------------------------------------------------------------------------------------------------------------------------------------------------------------------------------------------------------------------------------------------------------------------------------------------------------------------------------------------------------------------------------------------------------------------------------------------------------------------------------------------------------------------------------------------------------------------------------------------------------------------------------------------------------------------------------------------------------------------------------------------------------------------------------------------------------------------------------------------------------------------------------------------------------------------------------------------------TCCTTAGTTGTTACTTTAACTAAAACTGGTGGAAGAAATGTATATGGAAGAATTACTGTCAGACATCGCGGTGGCGGACATAAGAGAAAATATAGGATTATAGATTTTAAAAGAGATAAGGACGGAATACCCGGAAAAGTAGCTGCTATTGAGTACGATCCAAATAGAACAGCTTATATTGCACTTATACATTATTTAGATGGAGAAAAAAGATATATCATTGCTCCTTATGGACTAAAAGTAGGGGATATAATAGAATCTGGGGAAAATGTAGACATTAAAGTAGGAAATGCTTTACCTTTGAGAAATATTCCAGTAGGTACAATAATCCATAACATTGAGCTTATACCAGGGAAAGGTGGACAATTAGTGAGAGCGGCAGGTGCAGCAGCGCAGCTTATGGCTAAAGAAGGGGATTATGTTCAAGTTAGAATGCCTTCAGGAGAAATTAGATTGATAAAGGCTGACTGTCGTGCAACCATTGGACAAGTATCAAATTTAGACCAT------------------------------------------------------------------------------------------------------------------------------------------------------------------------------------------------------------------------------------
>B621-83
---------------------------------------------------------------------------------------------------------------------------TACGAAGTAGTCGATAATAGTATAGACGAAGCATTGGCCGGCTATTGCAAAAATATAGTAGTTACTATACACAAAGATAATTCTATAACGGTTGAAGATGACGGAAGAGGTATACCTACAGATATTCACCCCAAGGTTGGAAAACCAGCTGTAGAAGTAGCTTTAACGATGTTACATGCAGGTGGAAAATTTAATAATGACGCTTACAAAGTATCGGGAGGATTGCATGGAGTAGGTGTTTCTGTTGTAAATGCATTATCTGAAAAATTAGAAGTTATTGTAAAACAACATAGGAAAATTTATAGGCAAATATATGAAAGAGGAGTTCCAAAAACGGATTTAGAGGTTATTGGAGAGACAGAAGAGACAGGTACAACTATTACTTTTAAGCCGGATAAGGAAATTTTTGAAGAAACTGTATTCGACTATGATGTATTGGCTCAAAGATTAAGAGAATTAGCGTTTTTAAATAAGGGTATAAATATCAAGCTCATAGACGAAAGGGACGGAAAAGAAGAGGTCTTTAATTATGAAGGTGGAATTATATCTTTTGTGAAATATCTCAATAGAAACAAAGAAGTTCTCCATGATGAGCCTATATACATGGAAGCAAAAAACACTGAATATGAAGTAGAGGTTTGCATGCAATATAATGATAGCTATAATGAAAATATCTTTAGTTTTGCTAATAATATTGATACTAGAGAAGGTGGTACTCATCTAGTAGGCTTTAAAGCAGCTTTGACTAAAGTCATTAATGATTACGCAAGGAAATACGGGATTATAAAAGATAACGAGAAAAATTTACAGGGTGAAGATGTAAGAGAAGGACTTACAGCTATTGTAAGTGTAAAATTAAAAAATCCACAATTTGAAGGGCAGACTAAAACAAAATTAGGAAATTCTGAAATGAGGTCTATTGTAGAAAATGTAGTAACAGATAAACTCACGGCTTTTTTAGAAGAAAATCCCTCAGTTGCAAAAATTATAGTAGAAAAAGCTACTCAAGCCGCAAGAGCAAGGGAAGCTGCGAGAAAAGCCAGAGAGCTTACCAGAAGAAAGTCTGCTCTTGAGAATACTACTTTGCCGGGTAAACTTGCCGACTGCTCAG----------------------------------------------------------------------------------------------------------------------------------------------------------------------------------------------------------------------------------------------------------------------------------------------------------------------------------------------------------------------------------------------------------------------------------------------------------------------------------------------------------------------------------------------------------------------------------------------------------------------------------------------------------------------------------------------------------------------------------------------------------------------------------------------------------------------------------------------------------------------------------------------------------------------------------------------------------------------------------------------------------------------------------------------------------------------------------------------GATAGTGCCTGTAATAAATAAGATAGACCTTCCTTCAGCACATCCTGAGCTTGTAAAAAAAGAAATTGAAGATGTGATTGGGATTGATGCAGAAGATGCGTTACTTACATCTGCTAAAGAAGGTATAGGAATAGAAGAAGTTTTAGAAGCCATTGTGAGTAGAATTCCGCCTCCAAAAGGAGATGAAAACAAGCCTTTAAAAGCGCTGATTTTTGACTCTTTTTATGATAATTACAAGGGAGCTATAAGTTTTGTAAGGGTAGTAGATGGAATTGTTAAACCAGGAATGAGAATAAAAATGTTTTCTACTGGCAAAGTTTTTGAAGTTACAGAAGTGGGAATGTTTAGACCTAATCTTTATCCAGTAGAAGAGCTTAAAGCAGGTGAAGTTGGCTACATAGCTGCCAGCATAAAAAATGTAAAAGATACTCGTGTAGGAGATACAATAACAGATGCAGATAATCCAGCCGATTCTCCACTTCCTGGTTATAAAGAAGTAGTACCAATGGTCTTTTGTGGCATTTATCCAGCAGATGGACAAGATTATGAAAATTTAAAAGAGGCTTTAGAAAAACTTCAGTTGAATGACGCTTCTTTAGTTTTTGAACCGGATACTTCTGCCGCCCTGGGTTTTGGGTTCAGATGTGGATTTTTAGGGCTTTTACACATGGAAATAGTTCAAGAAAGGTTGGAAAGAGAGTACAACTTAAATCTTGTCACTACTGCACCAAGTGTAATTTACAAAGTTTACAAAACTAATGGAGAAGTATTGGATTTGGACAATCCTACGAAAATGCCGCCTCTTACGCAAATAGATCATATTGAAGAGCCAATTGTGGAAGCTACTATTATGGTGCCTACTGAATATGTAGGGGCAGTTATGGAGCTTTGCCAGGATAGACGGGGAACATATTTAGGAATGGAATATTTAGAACAAACTCGCGTACTTTTAAAATATGAAATGCCTTTAAATGAGATAATATACGACTTTTTTGATGCTTTAAAATCGCGAACAAGGGGTTATGCCTCTTTCGACTATGAGCTTAAAGGGTATAAAGAATCTAATTTGGTAAAGCTTGATATTTTAATAAATGGCGAATTGGTAGATGCTTTATCCATGATAGTTCATAAAGATAAAGCCTATGAAAAAGCGAGAAAAATTGTAGAAAAGTTAAAAGAAAATATTCCAAGGCATCTTTTTGAGATTCCAATCCAGGCTGCAATAGGCTCTAAGATTATTGCAAGAGAGACTGTAAAAGCATTG-------------------------------------------------------------------------------------------------------------------------------------------------------------------------------------------------------------------------------------------------------------------------------------------------------------------------------------------------------------------------------------------------------------------------------------------------------------------------------------------------------------------------------------------------------------------------------------------------------------------------------------------------------------------------------------------------------------------------------------AGAAAGATTTGACTCAGTGGTTTTTCAAGATAACTGCTTATGCAGAAGAACTCCTTGAAAAACTGGATGAACTTGATTGGCCTGAAAAGACAAAAATAATGCAGAGAAATTGGATTGGAAAGTCGGATGGAGCAGAGATAGAATTTAAAGTTGACGGCAAAGACCTGACATTTAAGGTGTTTACAACAAGGGCTGATACGTTATATGGAGCGACGTATGTAGTTATCGCTCCAGAACATGAGATTGTGGATTTAATTACTACAGATGAATATAAACAAGCTGTTGAGGAGTATAAAGAGTACGCGAGAAAACAAAGTGAAATTGAAAGGTTGTCTACTGAAAAAGAAAAGACAGGAGTATTTACAGGAGCATACGCGATTCATCCTCTGACGGGAGAGAAACTCCCTATTTGGATAGCAGACTACGTCCTTGCAACATATGGAACAGGATGTGTCATGGCTGTTCCTGCCCATGATGAAAGAGATTATGAATTTGCAACAAAATACGACCTTCCTATAAAAAGAGTGATAAAAGGAATTGGAGATGTGGACGACAGTCTACCCTTTGTTGAGTATGGAGTGCTTATAAACAGTGGAGAATTTACAGGTATAAAATCAGAAGAGGCAAGGATAAAGATTGTAGAGAAATTGCAACAAGAAGGTAGAGCTTCTTTTAAGGTTAATTACAGATTGAGAGACTGGCTTGTTTCAAGGCAGAGATACTGGGGGGCTCCAATACCTGTAATTCACTGTGAACGCTGTGGCATAGTCCCTGTCCCAGAAGAAGATTTGCCAGTGTTACTTCCTTATGATGTGGAATTTGCTCCAACAGGTGAGTCTCCACTTAAAAAGCATGAAGGCTTTATGAACGTTACTTGTCCAAAATGTGGAGGCAAAGCGTTAAGAGACCCCGATACTCTTGACACTTTTGTAGATTCTTCCTGGTACTTTTTGAGATATCCCGATAACAAAAACGACAAAGAGCCTTTCAATAAAGAATGGATAAATAAAATGTTGCCTGTTGACAAGTATGTAGGTGGA----------------------------------------------------------------------------------------------------------------------------------------------------------------------------------------------------------------------------------------------------------------------------------------------------------------------------------------------------------------------------------------------------------------------------------------------------------------------------------------------------------------------------------------------------------------------------------------------------------------------------------------------------------------------------------------------------------------------------------------------------------------------------------------------------------------------------------------------------------------------------------------------------------------------------------------------------------------------------------------------------------------------------------------------------------------------------------------------------------------------------------------------------ACCTTACCAAAAATAGCAATGTAACTGCAGGTAAAGTGTACTGGACTGTCATCACAAAAGAGAGAAAAGGGGATTATCTTGGTGCCACAGTTCAAGTAATACCTCACATAACGAACGAAATTAAAGAAAGAGTATACAGAGTTGCAAAAGAAAAAAATGTGGACGTAGTAATAACAGAAATTGGTGGTACAGTAGGAGACATAGAAAGCCTTCCTTTCCTTGAAGCTATAAGACAAGTGGCAATTGAACAAGGAAGAGAAAATGTCATGTTTATTCATGTGACATTAGTACCTCATCTCGGAAAGACGGGAGAATTAAAAACAAAACCTACTCAACACAGCGTAAAAGAACTGCGTTCAATAGGTATTCAACCCGATATGATTGTATGCAGAACAGAACTTCCTCTTACGCAAGATTTAAAAGAAAAAATTGCACTCTTTTGTAACGTAAGCGTAGAAGCTGTCATAGAAAATAGGGATGTAGAATCAATTTATCAAGTGCCTTTGGAACTAGAGAGGCAAAAAGTAGACGAATACGTGTTAAAAAGGTTGAATTTGCCTATTGAAGAATCGGATTTAAAAGAATGGAGAGAATATGTGGAAAGAGAAAAGAACCCCACAAGACAGGTAGAAGTAGCTTTGGTGGGAAAATACGTTGACCTTCACGATGCTTATATAAGTGTTGTAGAAGCTTTAAAACATGCGGGAGTTTATCATAGAGCTGCTGTGAATATAAGGTGGGTAAATGCTGAGCATGTAAATGATGAGACAGTGGAAAAACTTTTAAAAGGAGCAGACGGTATATTAGTGCCGGGAGGATTTGGTGATAGAGGCATTGAAGGCAAAATAAGAGCTATCCAGTATGCAAGGGAGAACAAAATTCCTTACCTTGGATTGTGCCTTGGGATGCAGTGTGCTGTAATAGAATTTGCGAGAAATGTAGCAGGACTAAAAGGAGCTAATTCTACAGAGTTTGACCCGGATACTTCCCATCCTGTAATAGACCTCATGCCTGAACAAAAAGACATAGATGAAAAAGGCGGTACAATGAGATTGGGGGTGTATCCTTGTAAAGTAATTGAAGGGACAAAAGCTTATGAAGCCTATAAAGACGAATTAATTTATGAAAGACATAGGCATAGATACGAGTTCAATAATCAATATCGGGAGCTTTTAACCTCAAAAGGCCTTGTACTTTCAGGTCT--------------------------------------------------------------------------------------------------------------------------------------------------------------------------------------------------------------------------------------------------CTGCAAAATTGAATGTAGAAGTAATACCTACAGGTTCTCTTGAATTAGACATTGCTTTAGGTGTCGGAGGAGTTCCAAGGGGAAGAATAATAGAAATTTTTGGCCCTGAGTCTTCAGGAAAAACCACCTTAGCGCTACATATGATAGCAGAAGCACAAAAAATGGGAGGAACGGGTGCTTTTATAGATGCAGAACATGCTCTGGATCCTGTATATGCAAAAAACCTTGGGGTCAATATTGAGGACTTATTGGTGGCGCAGCCTGATACGGGCGAACAAGCCTTAGAAATTGCAGAAGCCCTTGTTAGAAGTGGTGCTGTTGATATAATTGTGATAGACTCTGTTGCTGCTTTAGTACCTAAAGCGGAGATTGATGGTGAAATGGGAGATAGCCATGTAGGGCTTCAAGCGAGACTGATGTCTCAAGCTTTGAGAAAATTAGCAGGGGTTACTAGTAAGTCTAAAACTATTGTGGTCTTTATAAACCAGCTTAGAGAAAAAGTAGGTGTTATGTTTGGAAATCCTGAAACAACTCCTGGAGGAAGAGCACTGAAATTTTATGCCACAATAAGACTAGATGTGAGAAAAATAGATGCAATAAAACAAGGGAATGAAATAATCGGAAGTAGAACCCGTGTCAAAGTTGTAAAAAATAAAATTGCTCCACCTTTTAAACAAGCAGAATTCGATATAATGTATGGAGAAGGTATTTCAAGAGAAGGAAGCATTTTGGATATTGG---------------------------------------------------------------------------------------------------------------------------------------------------------------------------------------------------------------------------------------------------------------------------------------------------------------------------------------------------------------------------------------------------------------------------------------------------------------------------------------------------------------------------------------------------------------------------------------------------TCCTGTTTTAGAGAAAAGTGAAGATTTTAGATTAAACACTGGAAGGATAGTTCCTATTTATGGGCTTACAGAAGGATTGACGCAAAATGCTATCAGGAAGATAATGTTTAATGCGCTTCATGATTATGTACAGGAAGTGGAGGAGTTTTTTGATGAAGAATTTTTATTTGAAAAAGGATTAATGGATATAAAGAATGCACTAATTAATATAAATTTTCCCCAAAATGAAGCATATTTAGAGCAGGCAAAACACAGATTTAAATATCAAGAACTTTTTTTGCTGCAAATGGCCCTATTTTTAGTGAAAAGGTCTGTTAAAGGGAAAAAGGGGATAAAATTTGAAAGAGTGGAGTTAAAACCTTTTCTCATGGGATTACCATTTAAATTGACTGCGGCGCAGATAAAAGTTTTAAAAGAAATAATTGCAGATATGAATTCTCACAAAGTGATGAATCGTTTGGTGCAGGGAGATGTGGGTTCTGGTAAAACAGTTGTTGCAGCTTGCAGCATGTACATTGCTGTCAAAAATGGCTATCAAGTGGCAATGATGGCTCCAACGGAGATATTGGCAAAACAGCATTATTATACGTTAAAAGAGCTTTTTAGAAATACTGATATAAAAATTGGGCTTTTATCTGGCAGCATTTCACCTTCTAATAAAAAAGAAGTACTAGAAAAAATTAAAAATGGAGATTATGATATTGTAATAGGGACACATGCACTAATAGAGGATGATGTGATTTTTAACAATTTAGGACTTTGTATAACTGATGAGCAACACCGATTTGGTGTGAGACAAAGAGCACTTTTGACACAAAAAGGTGAAAATCCCGATGTTTTGGTTATGACAGCTACACCAATTCCTCGTACATTGGCTCTCATTCTATATGGAGATTTGGATATATCAATAATTGACCAATTACCTCCCGGGAGAAAAAAAGTTAAAACCTACGTTATTTCTTCTTCTGTGAGAAAGAAAGCCTACGAGTTTGCAATGAAGGAAGTAAAAAAGGGAAGGCAAGTTTATGTAGTTTGTCCCTTAATTGAAGAATCGGATAAAATAAATGCGATGTCTGCCGAAATAGTATATAGAGAAATTTATAAAGATGCTTTTAAGGAAGCTAAAGTAGGACTTTTACACGGTAAAATGAATGACAGCGATAAAGAAAAGGTTATGGAAGAGTTTGTAAATGGCAAAATCGATATTTTAGTTTCGACTACAGTAAT----------------------------------------------------------------------------------------------------------------------------------------------------------------------------------------------------------------------------------------------------------------------------------------------------------------------------------------------------------------------------------------------------------------------------------------------------------------------------------------------------------------------------------------------------------------------------------------------------------------------------------------------------------------------------------------------------------------------------------------------------------------------------------------------------------------------------------------------------------------------------------------------GGAGTTTATTATGAACAACAATTTGATAAATTTGGGAAGAAATTAATTTCTGCAACTGTAATTCCAAATAGAGGGGCTTGGCTAGAATATGAAGAAGATTCCAATGATATAGTATATGTTAGAATTGACAGAACAAGAAAAGTTCCAGTTACTGTATTATTAAGGGCGTTGGGTTATAGTACTGATATTCAAATTCTTGACCTTTTAGGAGAAGAGGAAAAATTAAAAGCTACTTTAGATAAGGATACTACAAAATCTGAAGAAGAGGCTTTAATAGAAATTTATAAAAGATTAAGACCGGGAGAGCCACCTACTGTTGAGAGTGCCAAAAGCCTTTTGTATGCATTATTTTTTGATGCAAAAAGGTATGATTTAGCAAAAGTTGGGCGCTATAAATTTAATAAAAAACTTGCGTTAAAAACGAGAATTGTAAACTTAAAAAGCGCAAAAAAGATTGTCAATCCTGTTACAGGAGAGATATTAGTAGAAGAAGGAGAGAAAATTTCCAAAGAAAAGGCAGAAGAAATTCAAAATTGCGGCATAAATGTAGTAGAAGTGTTAGTAGAGGGTAAAGTAGTAAGAGTGATAGGTAATAATACGGTGGATATAAATAAATATCCAATGCCTTATGATGTATCTAACTTAAATATAAAAGAAGCAGTAAATTTAAGTATATTAAAAGAAATCCTTGATAATTTCTCTGATGAAGAGGCAGTAATAAACGAAATAAAAAATAGAATGGATGAACTTGTTCCAAAGAACATTACTAAAGATGACATTATAGCCACTATAAGCTACCAACTAAATTTAACTCATGGGATAGGTTCAATAGATGATATAGATCATTTAGGAAATAGGCGACTCAGGTCTGTAGGAGAATTATTGCAAAATCAATTTAGAATTGGACTTGC----------------------------------------------------------------------------------------------------------------------------------------------------------------------------------------------------------------------------------------------------------------------------------------------------------------------------------------------------------------------------------------------------------------------------------------------------------------------------------------------------------------------------------------------------------------------------------------------------------------------------------------------------------------------------------------------------------------------------------------------------------------------------------------------------------------------------------------------------------------------------------------------------------------------------------------------------------------------------------------------------------------------------------------------------------------------------------------------------------------------------------------------------------------------------------------------------------------------------------------------------------------------------------------------------------------------------------------------------------------------------------------------------------------------------------------------------------------------------------------------------------------------------------------------------------------------------------------------------------------------------------------------------------------------------------------------------------------------------------------------------------------------------------------------------------------------------------------------------------------------------------------------------------------------------------------------------------------------------------------------------------------------------------------------------------------------------------------------------------------------------------------------------------------------------------------------------------------------------------------------------------------------------------------------------------------------------------------------------------------------------------------------------------------------------------------------------------------------------------------------------------------------------------------------------------------TCCTTAGTTGTTACTTTAACTAAAACTGGTGGAAGAAATGTATATGGAAGAATTACTGTCAGACATCGCGGTGGCGGACATAAGAGAAAATATAGGATTATAGATTTTAAAAGAGATAAGGACGGAATACCCGGAAAAGTAGCTGCTATTGAGTACGATCCAAATAGAACAGCTTATATTGCACTTATACATTATTTAGATGGAGAAAAAAGATATATCATTGCTCCTTATGGACTAAAAGTAGGGGATATAATAGAATCTGGGGAAAATGTAGACATTAAAGTAGGAAATGCTTTACCTTTGAGAAATATTCCAGTAGGTACAATAATCCATAACATTGAGCTTATACCAGGGAAAGGTGGACAATTAGTGAGAGCGGCAGGTGCAGCAGCGCAGCTTATGGCTAAAGAAGGGGATTATGTTCAAGTTAGAATGCCTTCAGGAGAAATTAGATTGATAAAGGCTGACTGTCGTGCAACCATTGGACAAGTATCAAATTTAGACCAT------------------------------------------------------------------------------------------------------------------------------------------------------------------------------------------------------------------------------------
>B621-87
---------------------------------------------------------------------------------------------------------------------------TACGAAGTAGTCGATAATAGTATAGACGAAGCATTGGCCGGCTATTGCAAAAATATAGTAGTTACTATACACAAAGATAATTCTATAACGGTTGAAGATGACGGAAGAGGTATACCTACAGATATTCACCCCAAGGTTGGAAAACCAGCTGTAGAAGTAGCTTTAACGATGTTACATGCAGGTGGAAAATTTAATAATGACGCTTACAAAGTATCGGGAGGATTGCATGGAGTAGGTGTTTCTGTTGTAAATGCATTATCTGAAAAATTAGAAGTTATTGTAAAACAACATGGGAAAATTTATAGGCAAATATATGAAAAAGGAGTTCCAAAAACGGATTTAGAGGTTATTGGAGAGACAGAAGAGACAGGTACAACTATTACTTTTAAGCCGGATAAGGAAATTTTTGAAGAAACTGTATTCGACTATGATGTATTGGCTCAAAGATTAAGAGAATTAGCGTTTTTAAATAAGGGTATAAATATCAAGCTCATAGACGAAAGGGACGGAAAAGAAGAGGTCTTTAATTATGAAGGTGGAATTATATCTTTTGTGAAATATCTCAATAGAAACAAAGAAGTTCTCCATGATGAGCCTATATACATGGAAGCAAAAAACACTGAATATGAAGTAGAGGTTTGCATGCAATATAATGATAGCTATAATGAAAATATCTTTAGTTTTGCTAATAATATTGATACTAGAGAAGGTGGTACTCATCTAGTAGGCTTTAAAGCAGCTTTGACTAAAGTCATTAATGATTACGCAAGGAAATACGGGATTATAAAAGATAACGAGAAAAATTTACAGGGTGAAGATGTAAGAGAAGGACTTACAGCTATTGTAAGTGTAAAATTAAAAAATCCACAATTTGAAGGGCAGACTAAAACAAAATTAGGAAATTCTGAAATGAGGTCTATTGTAGAAAATGTAGTAACAGATAAACTCACGGCTTTTTTAGAAGAAAATCCCTCAGTTGCAAAAATTATAGTAGAAAAAGCTACTCAAGCCGCAAGAGCAAGGGAAGCTGCGAGAAAAGCCAGAGAGCTTACCAGAAGAAAGTCTGCTCTTGAGAATACTACTTTGCCGGGTAAACTTGCCGACTGCTCAG----------------------------------------------------------------------------------------------------------------------------------------------------------------------------------------------------------------------------------------------------------------------------------------------------------------------------------------------------------------------------------------------------------------------------------------------------------------------------------------------------------------------------------------------------------------------------------------------------------------------------------------------------------------------------------------------------------------------------------------------------------------------------------------------------------------------------------------------------------------------------------------------------------------------------------------------------------------------------------------------------------------------------------------------------------------------------------------------GATAGTGCCTGTAATAAATAAGATAGACCTTCCTTCAGCACATCCTGAGCTTGTAAAAAAAGAAATTGAAGATGTGATTGGGATTGATGCAGAAGATGCGTTACTTACATCTGCTAAAGAAGGTATAGGAATAGAAGAAGTTTTAGAAGCCATTGTGAGTAGAATTCCGCCTCCAAAAGGAGATGAAAACAAGCCTTTAAAAGCGCTGATTTTTGACTCTTTTTATGATAATTACAAGGGAGCTATAAGTTTTGTAAGGGTAGTAGATGGAATTGTTAAACCAGGAATGAGAATAAAAATGTTTTCTACTGGCAAAGTTTTTGAAGTTACAGAAGTGGGAATGTTTAGACCTAATCTTTATCCAGTAGAAGAGCTTAAAGCAGGTGAAGTTGGCTACATAGCTGCCAGCATAAAAAATGTAAAAGATACTCGTGTAGGAGATACAATAACAGATGCAGATAATCCAGCCGATTCTCCACTTCCTGGTTATAAAGAAGTAGTGCCAATGGTCTTTTGTGGCATTTATCCTGCAGATGGACAAGATTATGAAAATTTAAAAGAGGCTTTAGAAAAACTTCAGTTGAATGACGCTTCTTTAGTTTTTGAACCGGATACTTCTGCCGCCCTGGGTTTTGGGTTCAGATGTGGATTTTTAGGGCTTTTACACATGGAAATAGTTCAAGAAAGGTTGGAAAGAGAGTACAACTTAAATCTTGTCACTACTGCACCAAGTGTAATTTACAAAGTTTACAAAACTAATGGAGAAGTATTGGATTTGGACAATCCTACGAAAATGCCGCCTCTTACGCAAATAGATCATATTGAAGAGCCAATTGTGGAAGCTACTATTATGGTGCCTACTGAATATGTAGGGGCAGTTATGGAGCTTTGCCAGGATAGACGGGGAACATATTTAGGAATGGAATATTTAGAACAAACTCGCGTACTTTTAAAATATGAAATGCCTTTAAATGAGATAATATACGACTTTTTTGATGCTTTAAAATCGCGAACAAGGGGTTATGCCTCTTTCGACTATGAGCTTAAAGGGTATAAAGAATCTAATTTGGTAAAGCTTGATATTTTAATAAATGGCGAATTGGTAGATGCTTTATCCATGATAGTTCATAAAGATAAAGCCTATGAAAAAGCGAGAAAAATTGTAGAAAAGTTAAAAGAAAATATTCCAAGGCATCTTTTTGAGATTCCAATCCAGGCTGCAATAGGCTCTAAGATTATTGCAAGAGAGACTGTAAAAGCATTG-------------------------------------------------------------------------------------------------------------------------------------------------------------------------------------------------------------------------------------------------------------------------------------------------------------------------------------------------------------------------------------------------------------------------------------------------------------------------------------------------------------------------------------------------------------------------------------------------------------------------------------------------------------------------------------------------------------------------------------AGAAAGATTTGACTCAGTGGTTTTTCAAGATAACTGCTTATGCAGGGGACCTCCTTGAAAAAAAGGAAGAACTTGATTGGCCTGAAAAGACAAAAATAATGCAGAGAAATTGGATTGGAAAGTCGGATGGAGCAGAGATAGAATTTAAAGTTGACGGCAAAGACCTGACATTTAAGGTGTTTACAACAAGGGCTGATACGTTATATGGAGCGACGTATGTAGTTATCGCTCCAGAACATGAGATTGTGGATTTAATTACTACAGATGAATATAAACAAGCTGTTGAGGAGTATAAAGAGTACGCGAGAAAACAAAGTGAAATTGAAAGGTTGTCTACAGAAAAAGAAAAGACAGGAGTATTTACAGGAGCATACGCGATTCATCCTCTGACGGGAGAGAAACTCCCTATTTGGATAGCAGACTACGTCCTTGCAACATATGGAACAGGATGTGTCATGGCTGTTCCTGCCCATGATGAAAGAGATTATGAATTTGCAACAAAATACGACCTTCCTATAAAAAGAGTGATAAAAGGAATTGGAGATGTGGACGACAGTCTACCCTTTGTTGAGTATGGAGTGCTTATAAACAGTGGAGAATTTACAGGTATAAAATCAGAAGAGGCAAGGATAAAGATTGTAGAGAAATTGCAACAAGAAGGTAGAGCTTCTTTTAAGGTTAATTACAGATTGAGAGACTGGCTTGTTTCAAGGCAGAGATACTGGGGGGCTCCAATACCTGTAATTCACTGTGAACGCTGTGGCATAGTCCCTGTCCCAGAAGAAGATTTGCCAGTGTTACTTCCTTATGATGTGGAATTTGCTCCAACAGGTGAGTCTCCACTTAAAAAGCATGAAGGCTTTATGAACGTTACTTGTCCAAAATGTGGAGGCAAAGCGTTAAGAGACCCCGATACTCTTGACACTTTTGTAGATTCTTCCTGGTACTTTTTGAGATATCCCGATAACAAAAACGACAAAGAGCCTTTCAATAAAGAATGGATAAATAAAATGTTGCCTGTTGACAAGTATGTAGGTGGA----------------------------------------------------------------------------------------------------------------------------------------------------------------------------------------------------------------------------------------------------------------------------------------------------------------------------------------------------------------------------------------------------------------------------------------------------------------------------------------------------------------------------------------------------------------------------------------------------------------------------------------------------------------------------------------------------------------------------------------------------------------------------------------------------------------------------------------------------------------------------------------------------------------------------------------------------------------------------------------------------------------------------------------------------------------------------------------------------------------------------------------------------ACCTTACCAAAAATAGCAATGTAACTGCAGGTAAAGTGTACTGGTCTGTCATCACAAAAGAGAGAAAAGGGGATTATCTTGGTGCTACAGTTCAAGTAATACCTCACATAACGAACGAAATTAAAGAAAGAGTATACAGAGTTGCAAAAGAAAAAAATGTGGACGTAGTAATAACAGAAATTGGTGGTACAGTAGGAGACATAGAAAGCCTTCCTTTCCTTGAAGCTATAAGACAAGTGGCAATTGAACAAGGAAGAGAAAATGTCATGTTTATTCATGTGACATTAGTACCTCATCTCGGAAAGACGGGAGAATTAAAAACAAAACCTACTCAACACAGCGTAAAAGAACTGCGTTCAATAGGTATTCAACCCGATATGATTGTATGCAGAACAGAACTTCCTCTTACGCAAGATTTAAAAGAAAAAATTGCACTCTTTTGTAACGTAAGCGTAGAAGCTGTCATAGAAAATAGGGATGTAGAATCAATTTATCAAGTGCCTTTGGAACTAGAGAGGCAAAAAGTAGACGAATACGTGTTAAAAAGGTTGAATTTGCCTATTGGAGAATCGGACTTAAAAGAATGGAGAGAATACGTGGAAAGAGAAAAGAACCCCACAAGACAGGTAGAAGTAGCTTTGGTGGGAAAATACGTTGACCTTCACGATGCTTATATAAGTGTTGTAGAAGCTTTAAAACATGCGGGAGTTTATCATAGAGCTGCTGTGAATATAAGGTGGGTAAATGCTGAGCATGTAAATGATGAGACAGTGGAAAAACTTTTAAAAGGAGCAGACGGTATATTAGTGCCGGGAGGATTTGGTGATAGAGGCATTGAAGGCAAAATAAGAGCTATCCAGTATGCAAGGGAGAACAAAATTCCTTACCTTGGATTGTGCCTTGGGATGCAGTGTGCTGTAATAGAATTTGCGAGAAATGTAGCAGGACTAAAAGGAGCTAATTCTACAGAGTTTGACCCGGATACTTCCCATCCTGTAATAGACCTCATGCCTGAACAAAAAGACATAGATGAAAAAGGCGGTACAATGAGATTGGGGGTGTATCCTTGTAAAGTAATTGAAGGGACAAAAGCTTATGAAGCCTATAAAGACGAATTAATTTATGAAAGACATAGGCATAGATACGAGTTCAATAACCAATATCGGGAGCTTTTAACCTCAAAAGGCCTTGTACTTTCAGGTCT--------------------------------------------------------------------------------------------------------------------------------------------------------------------------------------------------------------------------------------------------CTGCAAAATTGAATGTAGAAGTAATACCTACAGGTTCTCTTGAATTAGACATTGCTTTAGGTGTCGGAGGAGTTCCAAGGGGAAGAATAATAGAAATTTTTGGCCCTGAGTCTTCAGGAAAAACCACCTTAGCGCTACATATGATAGCAGAAGCACAAAAAATGGGAGGAACGGGTGCTTTTATAGATGCAGAACATGCTCTGGATCCTGTATATGCAAAAAACCTTGGGGTCAATATTGAGGACTTATTGGTGGCGCAGCCTGATACGGGCGAACAAGCCTTAGAAATTGCAGAAGCCCTTGTTAGGAGTGGTGCTGTTGATATAATTGTGATAGACTCTGTTGCTGCTTTAGTACCTAAAGCGGAGATTGATGGTGAAATGGGAGATAGCCATGTAGGGCTTCAAGCGAGACTGATGTCTCAAGCTTTGAGAAAATTAGCAGGGGTTACTAGTAAGTCTAAAACTATTGTGGTCTTTATAAACCAGCTTAGAGAAAAAGTAGGTGTTATGTTTGGAAATCCTGAAACAACTCCTGGAGGAAGAGCACTGAAATTTTATGCCACAATAAGACTAGATGTGAGAAAAATAGATGCAATAAAACAAGGGAATGAAATAATCGGAAGTAGAACCCGTGTCAAAGTTGTAAAAAATAAAATTGCTCCACCTTTTAAACAAGCAGAATTCGATATAATGTATGGAGAAGGTATTTCAAGAGAAGGAAGCATTTTGGATATTGG---------------------------------------------------------------------------------------------------------------------------------------------------------------------------------------------------------------------------------------------------------------------------------------------------------------------------------------------------------------------------------------------------------------------------------------------------------------------------------------------------------------------------------------------------------------------------------------------------CCCTGTTTTAGAAAAAAGTGAAGATTTTAGATTAAACACGGGAAGGATAGTTCCTATTTATGGGCTTACAGAAGGGTTGACGCAAAATGCTATTAGGAAGATAATGTTTAATGCGCTTCATGATTATGTACAGGAAATAGAAGAGTTTTTTGATGAGGAATTTCTATTTGAAAAAGGTTTAATGGATATAAAAAATGCACTAATTAATATAAATTTTCCCCAAAATGAAGCATATTTAGAGCAGGCAAAATACAGATTTAAATATCAAGAACTTTTTTTGCTGCAAATGGCCCTATTTTTAATGAAAAGGTCTGTTAAAGGGAAAAAGGGGATAAAATTTGAAAGAGTGGAGTTAAAACCTTTTCTCATGGGATTACCATTTAAATTGACTGCGGCGCAGATAAAAGTTTTAAAAGAAATAATTGCAGATATGAATTCTCACAAAGTGATGAATCGTTTGGTGCAGGGAGATGTGGGTTCTGGTAAAACAGTTGTTGCAGCTTGCAGCATGTACATTGCTATCAAAAATGGCTATCAAGTGGCAATGATGGCTCCAACGGAGATATTGGCAAAACAGCATTATTATACGTTAAAAGAGCTTTTTAGAAATACTGATATAAAAATTGGGCTTTTATCCGGCAGCATTTCACCTTCTAATAAAAAAGAAGTACTAGAAAAAATTAAAAATGGAGATTATGATATTGTAGTAGGGACACATGCACTAATAGAGGATGATGTGATTTTTAACAATTTAGGACTTTGTATAACTGATGAACAACACCGATTTGGTGTGAGACAAAGGGCACTTTTGACAAAAAAAGGTGAAAATCCCGATGTTTTGGTTATGACAGCTACACCAATTCCTCGTACATTGGCTCTCATTCTATATGGAGATTTGGATATATCAATAATTGACCAATTACCTCCCGGGAGAAAAAAAGTTAAAACCTACGTTATTTCTTCTTCTGTGAGAAAGAAAGCCTACGAGTTTGCAATGAAGGAAGTAAAAAAGGGAAGGCAAGTTTATGTAGTTTGTCCCTTAATTGAAGAATCGGATAAAATAAATGCGATGTCTGCCGAAATAGTATATAGAGAAATTTATAAAGATGCTTTTAGGGAAGCTAAAGTAGGACTTTTACACGGTAAAATGAATGACAGCGATAAAGAAAAGGTTATGGAAGAGTTTGTAAATGGCAAAATCGATATTTTAGTTTCGACTACAGTAAT----------------------------------------------------------------------------------------------------------------------------------------------------------------------------------------------------------------------------------------------------------------------------------------------------------------------------------------------------------------------------------------------------------------------------------------------------------------------------------------------------------------------------------------------------------------------------------------------------------------------------------------------------------------------------------------------------------------------------------------------------------------------------------------------------------------------------------------------------------------------------------------------GGAGTTTATTATGAACAACAATTTGATAAATTTGGGAAGAAATTAATTTCTGCAACTGTAATTCCAAATAGAGGGGCTTGGCTAGAATATGAAGAAGATTCCAATGATATAGTATATGTTAGAATTGACAGAACAAGAAAAGTTCCAGTTACTGTATTATTAAGGGCGTTGGGTTATAGTACTGATATTCAAATTCTTGACCTTTTAGGAGAAGAGGAAAAATTAAAAGCTACTTTAGATAAGGATACTACAAAATCTGAAGAAGAGGCTTTAATAGAAATTTATAAAAGATTAAGACCGGGAGAGCCACCTACTGTTGAGAGTGCCAAAAGCCTTTTGTATGCATTATTTTTTGATGCAAAAAGGTATGATTTAGCAAAAGTTGGGCGCTATAAATTTAATAAAAAACTTGCGTTAAAAACGAGAATTGTAAACTTAAAAAGCGCAAAAAAGATTGTCAATCCTGTTACAGGAGAGATATTAGTAGAAGAAGGAGAGAAAATTTCCAAAGAAAAGGCAGAAGAAATTCAAAATTGCGGCATAAATGTAGTAGAAGTGTTAGTAGAGGGTAAAGTAGTAAGAGTGATAGGTAATAATACGGTGGATATAAATAAATATCCAATGCCTTATGATGTATCTAACTTAAATATAAAAGAAGCAGTAAATTTAAGTATATTAAAAGAAATCCTTGATAATTTCTCTGATGAAGAGGCAGTAATAAACGAAATAAAAAATAGAATGGATGAACTTGTTCCAAAGAACATTACTAAAGATGACATTATAGCCACTATAAGCTACCAACTAAATTTAACTCATGGGATAGGTTCAATAGATGATATAGATCATTTAGGAAATAGGCGACTCAGGTCTGTAGGAGAATTATTGCAAAATCAATTTAGAATTGGACTTGC----------------------------------------------------------------------------------------------------------------------------------------------------------------------------------------------------------------------------------------------------------------------------------------------------------------------------------------------------------------------------------------------------------------------------------------------------------------------------------------------------------------------------------------------------------------------------------------------------------------------------------------------------------------------------------------------------------------------------------------------------------------------------------------------------------------------------------------------------------------------------------------------------------------------------------------------------------------------------------------------------------------------------------------------------------------------------------------------------------------------------------------------------------------------------------------------------------------------------------------------------------------------------------------------------------------------------------------------------------------------------------------------------------------------------------------------------------------------------------------------------------------------------------------------------------------------------------------------------------------------------------------------------------------------------------------------------------------------------------------------------------------------------------------------------------------------------------------------------------------------------------------------------------------------------------------------------------------------------------------------------------------------------------------------------------------------------------------------------------------------------------------------------------------------------------------------------------------------------------------------------------------------------------------------------------------------------------------------------------------------------------------------------------------------------------------------------------------------------------------------------------------------------------------------------------------TCCTTAGTTGTTACTTTAACTAAAACTGGTGGAAGAAATGTATATGGAAGAATTACTGTCAGACATCGCGGTGGCGGACATAAGAGAAAATATAGGATTATAGATTTTAAAAGAGATAAGGACGGAATACCCGGAAAAGTAGCTGCTATTGAGTACGATCCAAATAGAACAGCTTATATTGCACTTATACATTATTTAGATGGAGAAAAAAGATATATCATTGCTCCTTATGGACTAAAAGTAGGGGATATAATAGAATCTGGGGAAAATGTAGACATTAAAGTAGGAAATGCTTTACCTTTGAGAAATATTCCAGTAGGTACAATAATCCATAACATTGAGCTTATACCAGGGAAAGGTGGACAATTAGTGAGAGCGGCAGGTGCAGCAGCGCAGCTTATGGCTAAAGAAGGGGATTATGTTCAAGTTAGAATGCCTTCAGGAGAAATTAGATTGATAAAGGCTGACTGTCGTGCAACCATTGGACAAGTATCAAATTTAGACCAT------------------------------------------------------------------------------------------------------------------------------------------------------------------------------------------------------------------------------------
>B621-90
---------------------------------------------------------------------------------------------------------------------------TACGAAGTAGTCGATAATAGTATAGACGAAGCATTGGCCGGCTATTGCAAAAATATAGTAGTTACTATACACAAAGATAATTCTATAACGGTTGAAGATGACGGAAGAGGTATACCTACAGATATTCACCCCAAGGTTGGAAAACCAGCTGTAGAAGTAGCTTTAACGATGTTACATGCAGGTGGAAAATTTAATAATGACGCTTACAAAGTATCGGGAGGATTGCATGGAGTAGGTGTTTCTGTTGTAAATGCATTATCTGAAAAATTAGAAGTTATTGTAAAACAACATGGGAAAATTTATAGGCAAATATATGAAAAAGGAGTTCCAAAAACGGATTTAGAGGTTATTGGAGAGACAGAAGAGACAGGTACAACTATTACTTTTAAGCCGGATAAGGAAATTTTTGAAGAAACTGTATTCGACTATGATGTATTGGCTCAAAGATTAAGAGAATTAGCGTTTTTAAATAAGGGTATAAATATCAAGCTCATAGACGAAAGGGACGGAAAAGAAGAGGTCTTTAATTATGAAGGTGGAATTATATCTTTTGTGAAATATCTCAATAGAAACAAAGAAGTTCTCCATGATGAGCCTATATACATGGAAGCAAAAAACACTGAATATGAAGTAGAGGTTTGCATGCAATATAATGATAGCTATAATGAAAATATCTTTAGTTTTGCTAATAATATTGATACTAGAGAAGGTGGTACTCATCTAGTAGGCTTTAAAGCAGCTTTGACTAAAGTCATTAATGATTACGCAAGGAAATACGGGATTATAAAAGATAACGAGAAAAATTTACAGGGTGAAGATGTAAGAGAAGGACTTACAGCTATTGTAAGTGTAAAATTAAAAAATCCACAATTTGAAGGGCAGACTAAAACAAAATTAGGAAATTCTGAAATGAGGTCTATTGTAGAAAATGTAGTAACAGATAAACTCACGGCTTTTTTAGAAGAAAATCCCTCAGTTGCAAAAATTATAGTAGAAAAAGCTACTCAAGCCGCAAGAGCAAGGGAAGCTGCGAGAAAAGCCAGAGAGCTTACCAGAAGAAAGTCTGCTCTTGAGAATACTACTTTGCCGGGTAAACTTGCCGACTGCTCAG----------------------------------------------------------------------------------------------------------------------------------------------------------------------------------------------------------------------------------------------------------------------------------------------------------------------------------------------------------------------------------------------------------------------------------------------------------------------------------------------------------------------------------------------------------------------------------------------------------------------------------------------------------------------------------------------------------------------------------------------------------------------------------------------------------------------------------------------------------------------------------------------------------------------------------------------------------------------------------------------------------------------------------------------------------------------------------------------GATAGTGCCTGTAATAAATAAGATAGACCTTCCTTCAGCACATCCTGAGCTTGTAAAAAAAGAAATTGAAGATGTGATTGGGATTGATGCAGAAGATGCGTTACTTACATCTGCTAAAGAAGGTATAGGAATAGAAGAAGTTTTAGAAGCCATTGTGAGTAGAATTCCGCCTCCAAAAGGAGATGAAAACAAGCCTTTAAAAGCGCTGATTTTTGACTCTTTTTATGATAATTACAAGGGAGCTATAAGTTTTGTAAGGGTAGTAGATGGAATTGTTAAACCAGGAATGAGAATAAAAATGTTTTCTACTGGCAAAGTTTTTGAAGTTACAGAAGTGGGAATGTTTAGACCTAATCTTTATCCAGTAGAAGAGCTTAAAGCAGGTGAAGTTGGCTACATAGCTGCCAGCATAAAAAATGTAAAAGATACTCGTGTAGGAGATACAATAACAGATGCAGATAATCCAGCCGATTCTCCACTTCCTGGTTATAAAGAAGTAGTGCCAATGGTCTTTTGTGGCATTTATCCTGCAGATGGACAAGATTATGAAAATTTAAAAGAGGCTTTAGAAAAACTTCAGTTGAATGACGCTTCTTTAGTTTTTGAACCGGATACTTCTGCCGCCCTGGGTTTTGGGTTCAGATGTGGATTTTTAGGGCTTTTACACATGGAAATAGTTCAAGAAAGGTTGGAAAGAGAGTACAACTTAAATCTTGTCACTACTGCACCAAGTGTAATTTACAAAGTTTACAAAACTAATGGAGAAGTATTGGATTTGGACAATCCTACGAAAATGCCGCCTCTTACGCAAATAGATCATATTGAAGAGCCAATTGTGGAAGCTACTATTATGGTGCCTACTGAATATGTAGGGGCAGTTATGGAGCTTTGCCAGGATAGACGGGGAACATATTTAGGAATGGAATATTTAGAACAAACTCGCGTACTTTTAAAATATGAAATGCCTTTAAATGAGATAATATACGACTTTTTTGATGCTTTAAAATCGCGAACAAGGGGTTATGCCTCTTTCGACTATGAGCTTAAAGGGTATAAAGAATCTAATTTGGTAAAGCTTGATATTTTAATAAATGGCGAATTGGTAGATGCTTTATCCATGATAGTTCATAAAGATAAAGCCTATGAAAAAGCGAGAAAAATTGTAGAAAAGTTAAAAGAAAATATTCCAAGGCATCTTTTTGAGATTCCAATCCAGGCTGCAATAGGCTCTAAGATTATTGCAAGAGAGACTGTAAAAGCATTG-------------------------------------------------------------------------------------------------------------------------------------------------------------------------------------------------------------------------------------------------------------------------------------------------------------------------------------------------------------------------------------------------------------------------------------------------------------------------------------------------------------------------------------------------------------------------------------------------------------------------------------------------------------------------------------------------------------------------------------AGAAAGATTTGACTCAGTGGTTTTTCAAGATAACTGCTTATGCAGAAGAACTCCTTGAAAAACTGGATGAACTTGATTGGCCTGAAAAGACAAAAATAATGCAGAGAAATTGGATTGGAAAGTCGGATGGAGCAGAGATAGAATTTAAAGTTGACGGCAAAGACCTGACATTTAAGGTGTTTACAACAAGGGCTGATACGTTATATGGAGCGACGTATGTAGTTATCGCTCCAGAACATGAGATTGTGGATTTAATTACTACAGATGAATATAAACAAGCTGTTGAGGAGTATAAAGAATACGCGAGAAAACAAAGTGAAATTGAAAGGTTGTCTACTGAAAAAGAAAAGACAGGAGTATTTACAGGAGCATACGCTATTCATCCTCTGACGGGAGAGAAACTCCCTATTTGGATAGCAGACTATGTCCTTGCAACATATGGAACAGGTTGTGTCATGGCTGTTCCTGCCCATGATGAAAGAGATTATGAATTTGCAACAAAATACAACCTTCCTATAAAAAGAGTGATAAAAGGAATTGGAGATGTGGACGACAATCTACCCTTTGTTGAGTATGGAGTGCTTATAAACAGTGGAGAATTTACAGGTATAAAATCAGATGAGGCAAGGATAAAGATTGTAGAGAAATTGCAACAAGAAGGTAGAGCTTCTTTTAAGGTTAATTACAGATTGAGAGACTGGCTTGTTTCAAGACAAAGATACTGGGGGGCTCCAATACCTGTCATTCACTGTGAACGCTGTGGCATAGTCCCTGTCCCAGAAGAGGATTTGCCAGTATTACTCCCTTATGATGTAGAATTTGCTCCAACAGGTGAGTCTCCACTTAAAAAGCATGAAGGCTTTATGAACGTTACTTGTCCAAAATGTGGAGGCAAAGCGTTAAGAGACCCCGATACTCTTGACACTTTTGTAGATTCTTCCTGGTACTTTTTGAGATATCCCGACAACAAAAACGACAAAGAGCCTTTCAATAAAGAATGGATAAATAAAATGTTGCCTGTTGACAAGTATGTAGGTGGA----------------------------------------------------------------------------------------------------------------------------------------------------------------------------------------------------------------------------------------------------------------------------------------------------------------------------------------------------------------------------------------------------------------------------------------------------------------------------------------------------------------------------------------------------------------------------------------------------------------------------------------------------------------------------------------------------------------------------------------------------------------------------------------------------------------------------------------------------------------------------------------------------------------------------------------------------------------------------------------------------------------------------------------------------------------------------------------------------------------------------------------------------ACCTTACCAAAAATAGCAATGTAACTGCAGGTAAAGTGTACTGGACTGTCATCACAAAAGAGAGAAAAGGGGATTATCTTGGTGCCACAGTTCAAGTAATACCTCACATAACGAACGAAATTAAAGAAAGAGTATACAGAGTTGCAAAAGAAAAAAATGTGGACGTAGTAATAACAGAAATTGGTGGTACAGTAGGAGACATAGAAAGCCTTCCTTTCCTTGAAGCTATAAGACAAGTGGCAATTGAACAAGGAAGAGAAAATGTCATGTTTATTCATGTGACATTAGTACCTCATCTCGGAAAGACGGGAGAATTAAAAACAAAACCTACTCAACACAGCGTAAAAGAACTGCGTTCAATAGGTATTCAACCCGATATGATTGTATGCAGAACAGAACTTCCTCTTACGCAAGATTTAAAAGAAAAAATTGCACTCTTTTGTAACGTAAGCGTAGAAGCTGTCATAGAAAATAGGGATGTAGAATCAATTTATCAAGTGCCTTTGGAACTAGAGAGGCAAAAAGTAGACGAATACGTGTTAAAAAGGTTGAATTTGCCTATTGAAGAATCGGATTTAAAAGAATGGAGAGAATATGTGGAAAGAGAAAAGAACCCCACAAGACAGGTAGAAGTAGCTTTGGTGGGAAAATACGTTGACCTTCACGATGCTTATATAAGTGTTGTAGAAGCTTTAAAACATGCGGGAGTTTATCATAGAGCTGCTGTGAATATAAGGTGGGTAAATGCTGAGCATGTAAATGATGAGACAGTGGAAAAACTTTTAAAAGGAGCAGACGGTATATTAGTGCCGGGAGGATTTGGTGATAGAGGCATTGAAGGCAAAATAAGAGCTATCCAGTATGCAAGGGAGAACAAAATTCCTTACCTTGGATTGTGCCTTGGGATGCAGTGTGCTGTAATAGAATTTGCGAGAAATGTAGCAGGACTAAAAGGAGCTAATTCTACAGAGTTTGACCCGGATACTTCCCATCCTGTAATAGACCTCATGCCTGAACAAAAAGACATAGATGAAAAAGGCGGTACAATGAGATTGGGGGTGTATCCTTGTAAAGTAATTGAAGGGACAAAAGCTTATGAAGCCTATAAAGACGAATTAATTTATGAAAGACATAGGCATAGATACGAGTTCAATAACCAATATCGGGAGCTTTTAACCTCAAAAGGCCTTGTACTTTCAGGTCT--------------------------------------------------------------------------------------------------------------------------------------------------------------------------------------------------------------------------------------------------CTGCAAAATTGAATGTAGAAGTAATACCTACAGGTTCTCTTGAATTAGACATTGCTTTAGGTGTCGGAGGAGTTCCAAGGGGAAGAATAATAGAAATTTTTGGCCCTGAGTCTTCAGGAAAAACCACCTTAGCGCTACATATGATAGCAGAAGCACAAAAAATGGGAGGAACGGGTGCTTTTATAGATGCAGAACATGCTCTGGATCCTGTATATGCAAAAAACCTTGGGGTCAATATTGAGGACTTATTGGTGGCGCAGCCTGATACGGGCGAACAAGCCTTAGAAATTGCAGAAGCCCTTGTTAGAAGTGGTGCTGTTGATATAATTGTGATAGACTCTGTTGCTGCTTTAGTACCTAAAGCGGAGATTGATGGTGAAATGGGAGATAGCCATGTAGGGCTTCAAGCGAGACTGATGTCTCAAGCTTTGAGAAAATTAGCAGGGGTTACTAGTAAGTCTAAAACTATTGTGGTCTTTATAAACCAGCTTAGAGAAAAAGTAGGTGTTATGTTTGGAAATCCTGAAACAACTCCTGGAGGAAGAGCACTGAAATTTTATGCCACAATAAGACTAGATGTGAGAAAAATAGATGCAATAAAACAAGGGAATGAAATAATCGGAAGTAGAACCCGTGTCAAAGTTGTAAAAAATAAAATTGCTCCACCTTTTAAACAAGCAGAATTCGATATAATGTATGGAGAAGGTATTTCAAGAGAAGGAAGCATTTTGGATATTGG---------------------------------------------------------------------------------------------------------------------------------------------------------------------------------------------------------------------------------------------------------------------------------------------------------------------------------------------------------------------------------------------------------------------------------------------------------------------------------------------------------------------------------------------------------------------------------------------------CCCTGTTTTAGAAAAAAGTGAAGATTTTAGATTAAACACGGGAAGGATAGTTCCTATTTATGGGCTTACAGAAGGGTTGACGCAAAATGCTATTAGGAAGATAATGTTTAATGCGCTTCATGATTATGTACAGGAAATAGAAGAGTTTTTTGATGAGGAATTTCTATTTGAAAAAGGTTTAATGGATATAAAGAATGCACTAATTAATATAAATTTTCCCCAAAATGAAGCATATTTAGAGCAGGCAAAATACAGATTTAAATATCAAGAACTTTTTTTGCTGCAAATGGCCCTATTTTTAGTGAAAAGGTCTGTTAAAGGGAAAAAGGGGATAAAATTTGAAAGAGTGGAGTTAAAGCCTTTTCTCGTGGGATTACCATTTAAATTGACTTCGGCGCAGATAAAAGTTTTAAAAGAAATAATTGCAGATATGAATTCTCACAAAGTGATGAATCGTTTGGTGCAGGGAGATGTGGGTTCTGGTAAAACAGTTGTTGCAGCTTGCAGCATGTACATTGCTGTCAAAAATGGCTATCAAGTGGCAATGATGGCTCCAACGGAGATATTGGCAAAACAGCATTATTATACGTTAAAAGAGCTTTTTAGAAATACTGATATAAAAATTGGGCTTTTATCCGGCAGCATTTCACCTTCTAATAAAAAAGAAGTACTAGAAAAAATTAAAAATGGAGATTATGATATTGTAATAGGGACACATGCACTAATAGAGGATGATGTGATTTTTAACAATTTAGGACTTTGTATAACTGATGAACAACACCGATTTGGTGTGAGACAAAGGGCACTTTTGACAAAAAAAGGTGAAAATCCCGATGTTTTGGTTATGACAGCTACACCAATTCCTCGTACATTGGCTCTCATTCTATATGGAGATTTGGATATATCAATAATTGACCAATTACCTCCCGGGAGAAAAAAAGTTAAAACCTACGTTATTTCTTCTTCTGTGAGAAAGAAAGCCTACGAGTTTGCAATGAAGGAAGTAAAAAAGGGAAGGCAAGTTTATGTAGTTTGTCCCTTAATTGAAGAATCGGATAAAATAAATGCGATGTCTGCCGAAATAGTATATAGAGAAATTTATAAAGATGCTTTTAAGGAAGCTAAAGTAGGACTTTTACACGGTAAAATGAATGACAGCGATAAAGAAAAGGTTATGGAAGAGTTTGTAAATGGCAAAATCGATATTTTAGTTTCGACTACAGTAAT----------------------------------------------------------------------------------------------------------------------------------------------------------------------------------------------------------------------------------------------------------------------------------------------------------------------------------------------------------------------------------------------------------------------------------------------------------------------------------------------------------------------------------------------------------------------------------------------------------------------------------------------------------------------------------------------------------------------------------------------------------------------------------------------------------------------------------------------------------------------------------------------GGAGTTTATTATGAACAACAATTTGATAAATTTGGGAAGAAATTAATTTCTGCAACTGTAATTCCAAATAGAGGGGCTTGGCTAGAATATGAAGAAGATTCCAATGATATAGTATATGTTAGAATTGACAGAACAAGAAAAGTTCCAGTTACTGTATTATTAAGGGCGTTGGGTTATAGTACTGATATTCAAATTCTTGACCTTTTAGGAGAAGAGGAAAAATTAAAAGCTACTTTAGATAAGGATACTACAAAATCTGAAGAAGAGGCTTTAATAGAAATTTATAAAAGATTAAGACCGGGAGAGCCACCTACTGTTGAGAGTGCCAAAAGCCTTTTGTATGCATTATTTTTTGATGCAAAAAGGTATGATTTAGCAAAAGTTGGGCGCTATAAATTTAATAAAAAACTTGCGTTAAAAACGAGAATTGTAAACTTAAAAAGCGCAAAAAAGATTGTCAATCCTGTTACAGGAGAGATATTAGTAGAAGAAGGAGAGAAAATTTCCAAAGAAAAGGCAGAAGAAATTCAAAATTGCGGCATAAATGTAGTAGAAGTGTTAGTAGAGGGTAAAGTAGTAAGAGTGATAGGTAATAATACGGTGGATATAAATAAATATCCAATGCCTTATGATGTATCTAACTTAAATATAAAAGAAGCAGTAAATTTAAGTATATTAAAAGAAATCCTTGATAATTTCTCTGATGAAGAGGCAGTAATAAACGAAATAAAAAATAGAATGGATGAACTTGTTCCAAAGAACATTACTAAAGATGACATTATAGCCACTATAAGCTACCAACTAAATTTAACTCATGGGATAGGTTCAATAGATGATATAGATCATTTAGGAAATAGGCGACTCAGGTCTGTAGGAGAATTATTGCAAAATCAATTTAGAATTGGACTTGC----------------------------------------------------------------------------------------------------------------------------------------------------------------------------------------------------------------------------------------------------------------------------------------------------------------------------------------------------------------------------------------------------------------------------------------------------------------------------------------------------------------------------------------------------------------------------------------------------------------------------------------------------------------------------------------------------------------------------------------------------------------------------------------------------------------------------------------------------------------------------------------------------------------------------------------------------------------------------------------------------------------------------------------------------------------------------------------------------------------------------------------------------------------------------------------------------------------------------------------------------------------------------------------------------------------------------------------------------------------------------------------------------------------------------------------------------------------------------------------------------------------------------------------------------------------------------------------------------------------------------------------------------------------------------------------------------------------------------------------------------------------------------------------------------------------------------------------------------------------------------------------------------------------------------------------------------------------------------------------------------------------------------------------------------------------------------------------------------------------------------------------------------------------------------------------------------------------------------------------------------------------------------------------------------------------------------------------------------------------------------------------------------------------------------------------------------------------------------------------------------------------------------------------------------------------TCCTTAGTTGTTACTTTAACTAAAACTGGTGGAAGAAATGTATATGGAAGAATTACTGTCAGACATCGCGGTGGCGGACATAAGAGAAAATATAGGATTATAGATTTTAAAAGAGATAAGGACGGAATACCCGGAAAAGTAGCTGCTATTGAGTACGATCCAAATAGAACAGCTTATATTGCACTTATACATTATTTAGATGGAGAAAAAAGATATATCATTGCTCCTTATGGACTAAAAGTAGGGGATATAATAGAATCTGGGGAAAATGTAGACATTAAAGTAGGAAATGCTTTACCTTTGAGAAATATTCCAGTAGGTACAATAATCCATAACATTGAGCTTATACCAGGGAAAGGTGGACAATTAGTGAGAGCGGCAGGTGCAGCAGCGCAGCTTATGGCTAAAGAAGGGGATTATGTTCAAGTTAGAATGCCTTCAGGAGAAATTAGATTGATAAAGGCTGACTGTCGTGCAACCATTGGACAAGTATCAAATTTAGACCAT------------------------------------------------------------------------------------------------------------------------------------------------------------------------------------------------------------------------------------
>B621-93
---------------------------------------------------------------------------------------------------------------------------TACGAAGTAGTCGATAATAGTATAGACGAAGCATTGGCCGGCTATTGCAAAAATATAGTAGTTACTATACACAAAGATAATTCTATAACGGTTGAAGATGACGGAAGAGGTATACCTACAGATATTCACCCCAAGGTTGGAAAACCAGCTGTAGAAGTAGCTTTAACGATGTTACATGCAGGTGGAAAATTTAATAATGACGCTTACAAAGTATCGGGAGGATTGCATGGAGTAGGTGTTTCTGTTGTAAATGCATTATCTGAAAAATTAGAAGTTATTGTAAAACAACATAGGAAAATTTATAGGCAAATATATGAAAGAGGAGTTCCAAAAACGGATTTAGAGGTTATTGGAGAGACAGAAGAGACAGGTACAACTATTACTTTTAAGCCGGATAAGGAAATTTTTGAAGAAACTGTATTCGACTATGATGTATTGGCTCAAAGATTAAGAGAATTAGCGTTTTTAAATAAGGGTATAAATATCAAGCTCATAGACGAAAGGGACGGAAAAGAAGAGGTCTTTAATTATGAAGGTGGAATTATATCTTTTGTGAAATATCTCAATAGAAACAAAGAAGTTCTCCATGATGAGCCTATATACATGGAAGCAAAAAACACTGAATATGAAGTAGAGGTTTGCATGCAATATAATGATAGCTATAATGAAAATATCTTTAGTTTTGCTAATAATATTGATACTAGAGAAGGTGGTACTCATCTAGTAGGCTTTAAAGCAGCTTTGACTAAAGTCATTAATGATTACGCAAGGAAATACGGGATTATAAAAGATAACGAGAAAAATTTACAGGGTGAAGATGTAAGAGAAGGACTTACAGCTATTGTAAGTGTAAAATTAAAAAATCCACAATTTGAAGGGCAGACTAAAACAAAATTAGGAAATTCTGAAATGAGGTCTATTGTAGAAAATGTAGTAACAGATAAACTCACGGCTTTTTTAGAAGAAAATCCCTCAGTTGCAAAAATTATAGTAGAAAAAGCTACTCAAGCCGCAAGAGCAAGGGAAGCTGCGAGAAAAGCCAGAGAGCTTACCAGAAGAAAGTCTGCTCTTGAGAATACTACTTTGCCGGGTAAACTTGCCGACTGCTCAG----------------------------------------------------------------------------------------------------------------------------------------------------------------------------------------------------------------------------------------------------------------------------------------------------------------------------------------------------------------------------------------------------------------------------------------------------------------------------------------------------------------------------------------------------------------------------------------------------------------------------------------------------------------------------------------------------------------------------------------------------------------------------------------------------------------------------------------------------------------------------------------------------------------------------------------------------------------------------------------------------------------------------------------------------------------------------------------------GATAGTGCCTGTAATAAATAAGATAGACCTTCCTTCAGCACATCCTGAGCTTGTAAAAAAAGAAATTGAAGATGTGATTGGGATTGATGCAGAAGATGCGTTACTTACATCTGCTAAAGAAGGTATAGGAATAGAAGAAGTTTTAGAAGCCATTGTGAGTAGAATTCCGCCTCCAAAAGGAGATGAAAACAAGCCTTTAAAAGCGCTGATTTTTGACTCTTTTTATGATAATTACAAGGGAGCTATAAGTTTTGTAAGGGTAGTAGATGGAATTGTTAAACCAGGAATGAGAATAAAAATGTTTTCTACTGGCAAAGTTTTTGAAGTTACAGAAGTGGGAATGTTTAGACCTAATCTTTATCCAGTAGAAGAGCTTAAAGCAGGTGAAGTTGGCTACATAGCTGCCAGCATAAAAAATGTAAAAGATACTCGTGTAGGAGATACAATAACAGATGCAGATAATCCAGCCGATTCTCCACTTCCTGGTTATAAAGAAGTAGTGCCAATGGTCTTTTGTGGCATTTATCCTGCAGATGGACAAGATTATGAAAATTTAAAAGAGGCTTTAGAAAAACTTCAGTTGAATGACGCTTCTTTAGTTTTTGAACCGGATACTTCTGCCGCCCTGGGTTTTGGGTTCAGATGTGGATTTTTAGGGCTTTTACACATGGAAATAGTTCAAGAAAGGTTGGAAAGAGAGTACAACTTAAATCTTGTCACTACTGCACCAAGTGTAATTTACAAAGTTTACAAAACTAATGGAGAAGTATTGGATTTGGACAATCCTACGAAAATGCCGCCTCTTACGCAAATAGATCATATTGAAGAGCCAATTGTGGAAGCTACTATTATGGTGCCTACTGAATATGTAGGGGCAGTTATGGAGCTTTGCCAGGATAGACGGGGAACATATTTAGGAATGGAATATTTAGAACAAACTCGCGTACTTTTAAAATATGAAATGCCTTTAAATGAGATAATATACGACTTTTTTGATGCTTTAAAATCGCGAACAAGGGGTTATGCCTCTTTCGACTATGAGCTTAAAGGGTATAAAGAATCTAATTTGGTAAAGCTTGATATTTTAATAAATGGCGAATTGGTAGATGCTTTATCCATGATAGTTCATAAAGATAAAGCCTATGAAAAAGCGAGAAAAATTGTAGAAAAGTTAAAAGAAAATATTCCAAGGCATCTTTTTGAGATTCCAATCCAGGCTGCAATAGGCTCTAAGATTATTGCAAGAGAGACTGTAAAAGCATTG-------------------------------------------------------------------------------------------------------------------------------------------------------------------------------------------------------------------------------------------------------------------------------------------------------------------------------------------------------------------------------------------------------------------------------------------------------------------------------------------------------------------------------------------------------------------------------------------------------------------------------------------------------------------------------------------------------------------------------------AGAAAGATTTGACTCAGTGGTTTTTCAAGATAACTGCTTATGCAGAAGAACTCCTTGAAAAACTGGATGAACTTGATTGGCCTGAAAAGACAAAAATAATGCAGAGAAATTGGATTGGAAAGTCGGATGGAGCAGAGATAGAATTTAAAGTTGACGGCAAAGACCTGACATTTAAGGTGTTTACAACAAGGGCTGATACGTTATATGGAGCGACGTATGTAGTTATCGCTCCAGAACATGAGATTGTGGATTTAATTACTACAGATGAATATAAACAAGCTGTTGAGGAGTATAAAGAGTACGCGAGAAAACAAAGTGAAATTGAAAGGTTGTCTACAGAAAAAGAAAAGACAGGAGTATTTACAGGAGCATACGCGATTCATCCTCTGACGGGAGAGAAACTCCCTATTTGGATAGCAGACTACGTCCTTGCAACATATGGAACAGGATGTGTCATGGCTGTTCCTGCCCATGATGAAAGAGATTATGAATTTGCAACAAAATACGACCTTCCTATAAAAAGAGTGATAAAAGGAATTGGAGATGTGGACGACAGTCTACCCTTTGTTGAGTATGGAGTGCTTATAAACAGTGGAGAATTTACAGGTATAAAATCAGAAGAGGCAAGGATAAAGATTGTAGAGAAATTGCAACAAGAAGGTAGAGCTTCTTTTAAGGTTAATTACAGATTGAGAGACTGGCTTGTTTCAAGGCAGAGATACTGGGGGGCTCCAATACCTGTAATTCACTGTGAACGCTGTGGCATAGTCCCTGTCCCAGAAGAAGATTTGCCAGTGTTACTTCCTTATGATGTGGAATTTGCTCCAACAGGTGAGTCTCCACTTAAAAAGCATGAAGGCTTTATGAACGTTACTTGTCCAAAATGTGGAGGCAAAGCGTTAAGAGACCCCGATACTCTTGACACTTTTGTAGATTCTTCCTGGTACTTTTTGAGATATCCCGATAACAAAAACGACAAAGAGCCTTTCAATAAAGAATGGATAAATAAAATGTTGCCTGTTGACAAGTATGTAGGTGGA----------------------------------------------------------------------------------------------------------------------------------------------------------------------------------------------------------------------------------------------------------------------------------------------------------------------------------------------------------------------------------------------------------------------------------------------------------------------------------------------------------------------------------------------------------------------------------------------------------------------------------------------------------------------------------------------------------------------------------------------------------------------------------------------------------------------------------------------------------------------------------------------------------------------------------------------------------------------------------------------------------------------------------------------------------------------------------------------------------------------------------------------------ACCTTACCAAAAATAGCAATGTAACTGCAGGTAAAGTGTACTGGACTGTCATCACAAAAGAGAGAAAAGGGGATTATCTTGGTGCCACAGTTCAAGTAATACCTCACATAACGAACGAAATTAAAGAAAGAGTATACAGAGTTGCAAAAGAAAAAAATGTGGACGTAGTAATAACAGAAATTGGTGGTACAGTAGGAGACATAGAAAGCCTTCCTTTCCTTGAAGCTATAAGACAAGTGGCAATTGAACAAGGAAGAGAAAATGTCATGTTTATTCATGTGACATTAGTACCTCATCTCGGAAAGACGGGAGAATTAAAAACAAAACCTACTCAACACAGCGTAAAAGAACTGCGTTCAATAGGTATTCAACCCGATATGATTGTATGCAGAACAGAACTTCCTCTTACGCAAGATTTAAAAGAAAAAATTGCACTCTTTTGTAACGTAAGCGTAGAAGCTGTCATAGAAAATAGGGATGTAGAATCAATTTATCAAGTGCCTTTGGAACTAGAGAGGCAAAAAGTAGACGAATACGTGTTAAAAAGGTTGAATTTGCCTATTGAAGAATCGGATTTAAAAGAATGGAGAGAATATGTGGAAAGAGAAAAGAACCCCACAAGACAGGTAGAAGTAGCTTTGGTGGGAAAATACGTTGACCTTCACGATGCTTATATAAGTGTTGTAGAAGCTTTAAAACATGCGGGAGTTTATCATAGAGCTGCTGTGAATATAAGGTGGGTAAATGCTGAGCATGTAAATGATGAGACAGTGGAAAAACTTTTAAAAGGAGCAGACGGTATATTAGTGCCGGGAGGATTTGGTGATAGAGGCATTGAAGGCAAAATAAGAGCTATCCAGTATGCAAGGGAGAACAAAATTCCTTACCTTGGATTGTGCCTTGGGATGCAGTGTGCTGTAATAGAATTTGCGAGAAATGTAGCAGGACTAAAAGGAGCTAATTCTACAGAGTTTGACCCGGATACTTCCCATCCTGTAATAGACCTCATGCCTGAACAAAAAGACATAGATGAAAAAGGCGGTACAATGAGATTGGGGGTGTATCCTTGTAAAGTAATTGAAGGGACAAAAGCTTATGAAGCCTATAAAGACGAATTAATTTATGAAAGACATAGGCATAGATACGAGTTCAATAACCAATATCGGGAGCTTTTAACCTCAAAAGGCCTTGTACTTTCAGGTCT--------------------------------------------------------------------------------------------------------------------------------------------------------------------------------------------------------------------------------------------------CTGCAAAATTGAATGTAGAAGTAATACCTACAGGTTCTCTTGAATTAGACATTGCTTTAGGTGTCGGAGGAGTTCCAAGGGGAAGAATAATAGAAATTTTTGGCCCTGAGTCTTCAGGAAAAACCACCTTAGCGCTACATATGATAGCAGAAGCACAAAAAATGGGAGGAACGGGTGCTTTTATAGATGCAGAACATGCTCTGGATCCTGTATATGCAAAAAACCTTGGGGTCAATATTGAGGACTTATTGGTGGCGCAGCCTGATACGGGCGAACAAGCCTTAGAAATTGCAGAAGCCCTTGTTAGGAGTGGTGCTGTTGATATAATTGTGATAGACTCTGTTGCTGCTTTAGTACCTAAAGCGGAGATTGATGGTGAAATGGGAGATAGCCATGTAGGGCTTCAAGCGAGACTGATGTCTCAAGCTTTGAGAAAATTAGCAGGGGTTACTAGTAAGTCTAAAACTATTGTGGTCTTTATAAACCAGCTTAGAGAAAAAGTAGGTGTTATGTTTGGAAATCCTGAAACAACTCCTGGAGGAAGAGCACTGAAATTTTATGCCACAATAAGACTAGATGTGAGAAAAATAGATGCAATAAAACAAGGGAATGAAATAATCGGAAGTAGAACCCGTGTCAAAGTTGTAAAAAATAAAATTGCTCCACCTTTTAAACAAGCAGAATTCGATATAATGTATGGAGAAGGTATTTCAAGAGAAGGAAGCATTTTGGATATTGG---------------------------------------------------------------------------------------------------------------------------------------------------------------------------------------------------------------------------------------------------------------------------------------------------------------------------------------------------------------------------------------------------------------------------------------------------------------------------------------------------------------------------------------------------------------------------------------------------CCCTGTTTTAGAAAAAAGTGAAGATTTTAGATTAAACACGGGAAGGATAGTTCCTATTTATGGGCTTACAGAAGGGTTGACGCAAAATGCTATTAGGAAGATAATGTTTAATGCGCTTCATGATTATGTACAGGAAATAGAAGAGTTTTTTGATGAGGAATTTCTATTTGAAAAAGGTTTAATGGATATAAAAAATGCACTAATTAATATAAATTTTCCCCAAAATGAAGCATATTTAGAGCAGGCAAAATACAGATTTAAATATCAAGAACTTTTTTTGCTGCAAATGGCCCTATTTTTAATGAAAAGGTCTGTTAAAGGGAAAAAGGGGATAAAATTTGAAAGAGTGGAGTTAAAACCTTTTCTCATGGGATTACCATTTAAATTGACTGCGGCGCAGATAAAAGTTTTAAAAGAAATAATTGCAGATATGAATTCTCACAAAGTGATGAATCGTTTGGTGCAGGGAGATGTGGGTTCTGGTAAAACAGTTGTTGCAGCTTGCAGCATGTACATTGCTATCAAAAATGGCTATCAAGTGGCAATGATGGCTCCAACGGAGATATTGGCAAAACAGCATTATTATACGTTAAAAGAGCTTTTTAGAAATACTGATATAAAAATTGGGCTTTTATCCGGCAGCATTTCACCTTCTAATAAAAAAGAAGTACTAGAAAAAATTAAAAATGGAGATTATGATATTGTAGTAGGGACACATGCACTAATAGAGGATGATGTGATTTTTAACAATTTAGGACTTTGTATAACTGATGAACAACACCGATTTGGTGTGAGACAAAGGGCACTTTTGACAAAAAAAGGTGAAAATCCCGATGTTTTGGTTATGACAGCTACACCAATTCCTCGTACATTGGCTCTCATTCTATATGGAGATTTGGATATATCAATAATTGACCAATTACCTCCCGGGAGAAAAAAAGTTAAAACCTACGTTATTTCTTCTTCTGTGAGAAAGAAAGCCTACGAGTTTGCAATGAAGGAAGTAAAAAAGGGAAGGCAAGTTTATGTAGTTTGTCCCTTAATTGAAGAATCGGATAAAATAAATGCGATGTCTGCCGAAATAGTATATAGAGAAATTTATAAAGATGCTTTTAGGGAAGCTAAAGTAGGACTTTTACACGGTAAAATGAATGACAGCGATAAAGAAAAGGTTATGGAAGAGTTTGTAAATGGCAAAATCGATATTTTAGTTTCGACTACAGTAAT----------------------------------------------------------------------------------------------------------------------------------------------------------------------------------------------------------------------------------------------------------------------------------------------------------------------------------------------------------------------------------------------------------------------------------------------------------------------------------------------------------------------------------------------------------------------------------------------------------------------------------------------------------------------------------------------------------------------------------------------------------------------------------------------------------------------------------------------------------------------------------------------GGAGTTTATTATGAACAACAATTTGATAAATTTGGGAAGAAATTAATTTCTGCAACTGTAATTCCAAATAGAGGGGCTTGGCTAGAATATGAAGAAGATTCCAATGATATAGTATATGTTAGAATTGACAGAACAAGAAAAGTTCCAGTTACTGTATTATTAAGGGCGTTGGGTTATAGTACTGATATTCAAATTCTTGACCTTTTAGGAGAAGAGGAAAAATTAAAAGCTACTTTAGATAAGGATACTACAAAATCTGAAGAAGAGGCTTTAATAGAAATTTATAAAAGATTAAGACCGGGAGAGCCACCTACTGTTGAGAGTGCCAAAAGCCTTTTGTATGCATTATTTTTTGATGCAAAAAGGTATGATTTAGCAAAAGTTGGGCGCTATAAATTTAATAAAAAACTTGCGTTAAAAACGAGAATTGTAAACTTAAAAAGCGCAAAAAAGATTGTCAATCCTGTTACAGGAGAGATATTAGTAGAAGAAGGAGAGAAAATTTCCAAAGAAAAGGCAGAAGAAATTCAAAATTGCGGCATAAATGTAGTAGAAGTGTTAGTAGAGGGTAAAGTAGTAAGAGTGATAGGTAATAATACGGTGGATATAAATAAATATCCAATGCCTTATGATGTATCTAACTTAAATATAAAAGAAGCAGTAAATTTAAGTATATTAAAAGAAATCCTTGATAATTTCTCTGATGAAGAGGCAGTAATAAACGAAATAAAAAATAGAATGGATGAACTTGTTCCAAAGAACATTACTAAAGATGACATTATAGCCACTATAAGCTACCAACTAAATTTAACTCATGGGATAGGTTCAATAGATGATATAGATCATTTAGGAAATAGGCGACTCAGGTCTGTAGGAGAATTATTGCAAAATCAATTTAGAATTGGACTTGC----------------------------------------------------------------------------------------------------------------------------------------------------------------------------------------------------------------------------------------------------------------------------------------------------------------------------------------------------------------------------------------------------------------------------------------------------------------------------------------------------------------------------------------------------------------------------------------------------------------------------------------------------------------------------------------------------------------------------------------------------------------------------------------------------------------------------------------------------------------------------------------------------------------------------------------------------------------------------------------------------------------------------------------------------------------------------------------------------------------------------------------------------------------------------------------------------------------------------------------------------------------------------------------------------------------------------------------------------------------------------------------------------------------------------------------------------------------------------------------------------------------------------------------------------------------------------------------------------------------------------------------------------------------------------------------------------------------------------------------------------------------------------------------------------------------------------------------------------------------------------------------------------------------------------------------------------------------------------------------------------------------------------------------------------------------------------------------------------------------------------------------------------------------------------------------------------------------------------------------------------------------------------------------------------------------------------------------------------------------------------------------------------------------------------------------------------------------------------------------------------------------------------------------------------------------TCCTTAGTTGTTACTTTAACTAAAACTGGTGGAAGAAATGTATATGGAAGAATTACTGTCAGACATCGCGGTGGCGGACATAAGAGAAAATATAGGATTATAGATTTTAAAAGAGATAAGGACGGAATACCCGGAAAAGTAGCTGCTATTGAGTACGATCCAAATAGAACAGCTTATATTGCACTTATACATTATTTAGATGGAGAAAAAAGATATATCATTGCTCCTTATGGACTAAAAGTAGGGGATATAATAGAATCTGGGGAAAATGTAGACATTAAAGTAGGAAATGCTTTACCTTTGAGAAATATTCCAGTAGGTACAATAATCCATAACATTGAGCTTATACCAGGGAAAGGTGGACAATTAGTGAGAGCGGCAGGTGCAGCAGCGCAGCTTATGGCTAAAGAAGGGGATTATGTTCAAGTTAGAATGCCTTCAGGAGAAATTAGATTGATAAAGGCTGACTGTCGTGCAACCATTGGACAAGTATCAAATTTAGACCAT------------------------------------------------------------------------------------------------------------------------------------------------------------------------------------------------------------------------------------
>B621-94
---------------------------------------------------------------------------------------------------------------------------TACGAAGTAGTCGATAATAGTATAGACGAAGCATTGGCCGGCTATTGCAAAAATATAGTAGTTACTATACACAAAGATAATTCTATAACGGTTGAAGATGACGGAAGAGGTATACCTACAGATATTCACCCCAAGGTTGGAAAACCAGCTGTAGAAGTAGCTTTAACGATGTTACATGCAGGTGGAAAATTTAATAATGACGCTTACAAAGTATCGGGAGGATTGCATGGAGTAGGTGTTTCTGTTGTAAATGCATTATCTGAAAAATTAGAAGTTATTGTAAAACAACATAGGAAAATTTATAGGCAAATATATGAAAGAGGAGTTCCAAAAACGGATTTAGAGGTTATTGGAGAGACAGAAGAGACAGGTACAACTATTACTTTTAAGCCGGATAAGGAAATTTTTGAAGAAACTGTATTCGACTATGATGTATTGGCTCAAAGATTAAGAGAATTAGCGTTTTTAAATAAGGGTATAAATATCAAGCTCATAGACGAAAGGGACGGAAAAGAAGAGGTCTTTAATTATGAAGGTGGAATTATATCTTTTGTGAAATATCTCAATAGAAACAAAGAAGTTCTCCATGATGAGCCTATATACATGGAAGCAAAAAACACTGAATATGAAGTAGAGGTTTGCATGCAATATAATGATAGCTATAATGAAAATATCTTTAGTTTTGCTAATAATATTGATACTAGAGAAGGTGGTACTCATCTAGTAGGCTTTAAAGCAGCTTTGACTAAAGTCATTAATGATTACGCAAGGAAATACGGGATTATAAAAGATAACGAGAAAAATTTACAGGGTGAAGATGTAAGAGAAGGACTTACAGCTATTGTAAGTGTAAAATTAAAAAATCCACAATTTGAAGGGCAGACTAAAACAAAATTAGGAAATTCTGAAATGAGGTCTATTGTAGAAAATGTAGTAACAGATAAACTCACGGCTTTTTTAGAAGAAAATCCCTCAGTTGCAAAAATTATAGTAGAAAAAGCTACTCAAGCCGCAAGAGCAAGGGAAGCTGCGAGAAAAGCCAGAGAGCTTACCAGAAGAAAGTCTGCTCTTGAGAATACTACTTTGCCGGGTAAACTTGCCGACTGCTCAG----------------------------------------------------------------------------------------------------------------------------------------------------------------------------------------------------------------------------------------------------------------------------------------------------------------------------------------------------------------------------------------------------------------------------------------------------------------------------------------------------------------------------------------------------------------------------------------------------------------------------------------------------------------------------------------------------------------------------------------------------------------------------------------------------------------------------------------------------------------------------------------------------------------------------------------------------------------------------------------------------------------------------------------------------------------------------------------------GATAGTGCCTGTAATAAATAAGATAGACCTTCCTTCAGCACATCCTGAGCTTGTAAAAAAAGAAATTGAAGATGTGATTGGGATTGATGCAGAAGATGCGTTACTTACATCTGCTAAAGAAGGTATAGGAATAGAAGAAGTTTTAGAAGCCATTGTGAGTAGAATTCCGCCTCCAAAAGGAGATGAAAACAAGCCTTTAAAAGCGCTGATTTTTGACTCTTTTTATGATAATTACAAGGGAGCTATAAGTTTTGTAAGGGTAGTAGATGGAATTGTTAAACCAGGAATGAGAATAAAAATGTTTTCTACTGGCAAAGTTTTTGAAGTTACAGAAGTGGGAATGTTTAGACCTAATCTTTATCCAGTAGAAGAGCTTAAAGCAGGTGAAGTTGGCTACATAGCTGCCAGCATAAAAAATGTAAAAGATACTCGTGTAGGAGATACAATAACAGATGCAGATAATCCAGCCGATTCTCCACTTCCTGGTTATAAAGAAGTAGTACCAATGGTCTTTTGTGGCATTTATCCAGCAGATGGACAAGATTATGAAAATTTAAAAGAGGCTTTAGAAAAACTTCAGTTGAATGACGCTTCTTTAGTTTTTGAACCGGATACTTCTGCCGCCCTGGGTTTTGGGTTCAGATGTGGATTTTTAGGGCTTTTACACATGGAAATAGTTCAAGAAAGGTTGGAAAGAGAGTACAACTTAAATCTTGTCACTACTGCACCAAGTGTAATTTACAAAGTTTACAAAACTAATGGAGAAGTATTGGATTTGGACAATCCTACGAAAATGCCGCCTCTTACGCAAATAGATCATATTGAAGAGCCAATTGTGGAAGCTACTATTATGGTGCCTACTGAATATGTAGGGGCAGTTATGGAGCTTTGCCAGGATAGACGGGGAACATATTTAGGAATGGAATATTTAGAACAAACTCGCGTACTTTTAAAATATGAAATGCCTTTAAATGAGATAATATACGACTTTTTTGATGCTTTAAAATCGCGAACAAGGGGTTATGCCTCTTTCGACTATGAGCTTAAAGGGTATAAAGAATCTAATTTGGTAAAGCTTGATATTTTAATAAATGGCGAATTGGTAGATGCTTTATCCATGATAGTTCATAAAGATAAAGCCTATGAAAAAGCGAGAAAAATTGTAGAAAAGTTAAAAGAAAATATTCCAAGGCATCTTTTTGAGATTCCAATCCAGGCTGCAATAGGCTCTAAGATTATTGCAAGAGAGACTGTAAAAGCATTG-------------------------------------------------------------------------------------------------------------------------------------------------------------------------------------------------------------------------------------------------------------------------------------------------------------------------------------------------------------------------------------------------------------------------------------------------------------------------------------------------------------------------------------------------------------------------------------------------------------------------------------------------------------------------------------------------------------------------------------AGAAAGATTTGACTCAGTGGTTTTTCAAGATAACTGCTTATGCAGAAGAACTCCTTGAAAAACTGGATGAACTTGATTGGCCTGAAAAGACAAAAATAATGCAGAGAAATTGGATTGGAAAGTCGGATGGAGCAGAGATAGAATTTAAAGTTGACGGCAAAGACCTGACATTTAAGGTGTTTACAACAAGGGCTGATACGTTATATGGAGCGACGTATGTAGTTATCGCTCCAGAACATGAGATTGTGGATTTAATTACTACAGATGAATATAAACAAGCTGTTGAGGAGTATAAAGAGTACGCGAGAAAACAAAGTGAAATTGAAAGGTTGTCTACTGAAAAAGAAAAGACAGGAGTATTTACAGGAGCATACGCGATTCATCCTCTGACGGGAGAGAAACTCCCTATTTGGATAGCAGACTACGTCCTTGCAACATATGGAACAGGATGTGTCATGGCTGTTCCTGCCCATGATGAAAGAGATTATGAATTTGCAACAAAATACGACCTTCCTATAAAAAGAGTGATAAAAGGAATTGGAGATGTGGACGACAGTCTACCCTTTGTTGAGTATGGAGTGCTTATAAACAGTGGAGAATTTACAGGTATAAAATCAGAAGAGGCAAGGATAAAGATTGTAGAGAAATTGCAACAAGAAGGTAGAGCTTCTTTTAAGGTTAATTACAGATTGAGAGACTGGCTTGTTTCAAGGCAGAGATACTGGGGGGCTCCAATACCTGTAATTCACTGTGAACGCTGTGGCATAGTCCCTGTCCCAGAAGAAGATTTGCCAGTGTTACTTCCTTATGATGTGGAATTTGCTCCAACAGGTGAGTCTCCACTTAAAAAGCATGAAGGCTTTATGAACGTTACTTGTCCAAAATGTGGAGGCAAAGCGTTAAGAGACCCCGATACTCTTGACACTTTTGTAGATTCTTCCTGGTACTTTTTGAGATATCCCGATAACAAAAACGACAAAGAGCCTTTCAATAAAGAATGGATAAATAAAATGTTGCCTGTTGACAAGTATGTAGGTGGA----------------------------------------------------------------------------------------------------------------------------------------------------------------------------------------------------------------------------------------------------------------------------------------------------------------------------------------------------------------------------------------------------------------------------------------------------------------------------------------------------------------------------------------------------------------------------------------------------------------------------------------------------------------------------------------------------------------------------------------------------------------------------------------------------------------------------------------------------------------------------------------------------------------------------------------------------------------------------------------------------------------------------------------------------------------------------------------------------------------------------------------------------ACCTTACCAAAAATAGCAATGTAACTGCAGGTAAAGTGTACTGGACTGTCATCACAAAAGAGAGAAAAGGGGATTATCTTGGTGCCACAGTTCAAGTGATACCTCACATAACGAACGAAATTAAAGAAAGAGTATACAGAGTTGCAAAAGAGAAAAATGTGGACGTAGTAATAACAGAAATTGGTGGTACAGTAGGAGACATAGAAAGCCTTCCTTTCCTTGAAGCTATAAGACAAGTGGCAATTGAACAAGGAAGAGAAAATGTCATGTTTATTCATGTGACATTAGTACCTCATCTCGGAAAGACGGGAGAATTAAAAACAAAACCTACTCAACACAGCGTAAAAGAACTGCGTTCAATAGGTATTCAACCCGATATGATTGTATGCAGAACAGAACTTCCTCTTACGCAAGATTTAAAAGAAAAAATTGCACTCTTTTGTAACGTAAGCGTAGAAGCTGTCATAGAAAATAGGGATGTAGAATCAATTTATCAAGTGCCTTTGGAACTAGAGAGGCAAAAAGTAGACGAATACGTGTTAAAAAGGTTGAATTTGCCTATTGAAGAATCGGATTTAAAAGAATGGAGAGAATATGTGGAAAGAGAAAAGAACCCCACAAGACAGGTAGAAGTAGCTTTGGTGGGAAAATACGTTGACCTTCATGATGCTTATATAAGCGTTGTAGAAGCATTAAAACATGGGGGAGTTTATCATAGAGCTGCTGTGAATATAAGGTGGGTAAATGCTGAGCATGTAAATGATGAGACAGTAGAAAAACTTTTAAAAGGAGCAGACGGTATATTAGTGCCGGGAGGATTTGGTGATAGAGGCATTGAAGGCAAAATAAGAGCTATCCAGTATGCAAGGGAGAACAAAATTCCTTACCTTGGATTATGCCTTGGGATGCAGTGTGCTGTAATAGAATTTGCGAGAAATGTAGCAGGACTAAACGGAGCTAATTCTACAGAGTTTGACCCGGATACTTCTCATCCTGTAATAGACCTCATGCCTGAACAAAAAGACATAGATGAAAAAGGCGGTACAATGAGATTGGGGGTGTATCCTTGTAAAGTAATTGAAGGGACAAAAGCTTATGAAGCCTATAAAGACGAATTAATTTATGAAAGACATAGGCATAGATACGAGTTCAATAATCAATATCGGGAGCTTTTAACCTCAAAAGGCCTTGTACTTTCAGGTCT--------------------------------------------------------------------------------------------------------------------------------------------------------------------------------------------------------------------------------------------------CTGCAAAATTGAATGTAGAAGTAATACCTACAGGTTCTCTTGAATTAGACATTGCTTTAGGTGTCGGAGGAGTTCCAAGGGGAAGAATAATAGAAATTTTTGGCCCTGAGTCTTCAGGAAAAACCACCTTAGCGCTACATATGATAGCAGAAGCACAAAAAATGGGAGGAACGGGTGCTTTTATAGATGCAGAACATGCTCTGGATCCTGTATATGCAAAAAACCTTGGGGTCAATATTGAGGACTTATTGGTGGCGCAGCCTGATACGGGCGAACAAGCCTTAGAAATTGCAGAAGCCCTTGTTAGAAGTGGTGCTGTTGATATAATTGTGATAGACTCTGTTGCTGCTTTAGTACCTAAAGCGGAGATTGATGGTGAAATGGGAGATAGCCATGTAGGGCTTCAAGCGAGACTGATGTCTCAAGCTTTGAGAAAATTAGCAGGGGTTACTAGTAAGTCTAAAACTATTGTGGTCTTTATAAACCAGCTTAGAGAAAAAGTAGGTGTTATGTTTGGAAATCCTGAAACAACTCCTGGAGGAAGAGCACTGAAATTTTATGCCACAATAAGACTAGATGTGAGAAAAATAGATGCAATAAAACAAGGGAATGAAATAATCGGAAGTAGAACCCGTGTCAAAGTTGTAAAAAATAAAATTGCTCCACCTTTTAAACAAGCAGAATTCGATATAATGTATGGAGAAGGTATTTCAAGAGAAGGAAGCATTTTGGATATTGG---------------------------------------------------------------------------------------------------------------------------------------------------------------------------------------------------------------------------------------------------------------------------------------------------------------------------------------------------------------------------------------------------------------------------------------------------------------------------------------------------------------------------------------------------------------------------------------------------TCCTGTTTTAGAGAAAAGTGAAGATTTTAGATTAAACACTGGAAGGATAGTTCCTATTTATGGGCTTACAGAAGGATTGACGCAAAATGCTATCAGGAAGATAATGTTTAATGCGCTTCATGATTATGTACAGGAAGTGGAGGAGTTTTTTGATGAAGAATTTTTATTTGAAAAAGGATTAATGGATATAAAGAATGCACTAATTAATATAAATTTTCCCCAAAATGAAGCATATTTAGAGCAGGCAAAACACAGATTTAAATATCAAGAACTTTTTTTGCTGCAAATGGCCCTATTTTTAGTGAAAAGGTCTGTTAAAGGGAAAAAGGGGATAAAATTTGAAAGAGTGGAGTTAAAACCTTTTCTCATGGGATTACCATTTAAATTGACTGCGGCGCAGATAAAAGTTTTAAAAGAAATAATTGCAGATATGAATTCTCACAAAGTGATGAATCGTTTGGTGCAGGGAGATGTGGGTTCTGGTAAAACAGTTGTTGCAGCTTGCAGCATGTACATTGCTGTCAAAAATGGCTATCAAGTGGCAATGATGGCTCCAACGGAGATATTGGCAAAACAGCATTATTATACGTTAAAAGAGCTTTTTAGAAATACTGATATAAAAATTGGGCTTTTATCTGGCAGCATTTCACCTTCTAATAAAAAAGAAGTACTAGAAAAAATTAAAAATGGAGATTATGATATTGTAATAGGGACACATGCACTAATAGAGGATGATGTGATTTTTAACAATTTAGGACTTTGTATAACTGATGAGCAACACCGATTTGGTGTGAGACAAAGAGCACTTTTGACACAAAAAGGTGAAAATCCCGATGTTTTGGTTATGACAGCTACACCAATTCCTCGTACATTGGCTCTCATTCTATATGGAGATTTGGATATATCAATAATTGACCAATTACCTCCCGGGAGAAAAAAAGTTAAAACCTACGTTATTTCTTCTTCTGTGAGAAAGAAAGCCTACGAGTTTGCAATGAAGGAAGTAAAAAAGGGAAGGCAAGTTTATGTAGTTTGTCCCTTAATTGAAGAATCGGATAAAATAAATGCGATGTCTGCCGAAATAGTATATAGAGAAATTTATAAAGATGCTTTTAAGGAAGCTAAAGTAGGACTTTTACACGGTAAAATGAATGACAGCGATAAAGAAAAGGTTATGGAAGAGTTTGTAAATGGCAAAATCGATATTTTAGTTTCGACTACAGTAAT----------------------------------------------------------------------------------------------------------------------------------------------------------------------------------------------------------------------------------------------------------------------------------------------------------------------------------------------------------------------------------------------------------------------------------------------------------------------------------------------------------------------------------------------------------------------------------------------------------------------------------------------------------------------------------------------------------------------------------------------------------------------------------------------------------------------------------------------------------------------------------------------GGAGTTTATTATGAACAACAATTTGATAAATTTGGGAAGAAATTAATTTCTGCAACTGTAATTCCAAATAGAGGGGCTTGGCTAGAATATGAAGAAGATTCCAATGATATAGTATATGTTAGAATTGACAGAACAAGAAAAGTTCCAGTTACTGTATTATTAAGGGCGTTGGGTTATAGTACTGATATTCAAATTCTTGACCTTTTAGGAGAAGAGGAAAAATTAAAAGCTACTTTAGATAAGGATACTACAAAATCTGAAGAAGAGGCTTTAATAGAAATTTATAAAAGATTAAGACCGGGAGAGCCACCTACTGTTGAGAGTGCCAAAAGCCTTTTGTATGCATTATTTTTTGATGCAAAAAGGTATGATTTAGCAAAAGTTGGGCGCTATAAATTTAATAAAAAACTTGCGTTAAAAACGAGAATTGTAAACTTAAAAAGCGCAAAAAAGATTGTCAATCCTGTTACAGGAGAGATATTAGTAGAAGAAGGAGAGAAAATTTCCAAAGAAAAGGCAGAAGAAATTCAAAATTGCGGCATAAATGTAGTAGAAGTGTTAGTAGAGGGTAAAGTAGTAAGAGTGATAGGTAATAATACGGTGGATATAAATAAATATCCAATGCCTTATGATGTATCTAACTTAAATATAAAAGAAGCAGTAAATTTAAGTATATTAAAAGAAATCCTTGATAATTTCTCTGATGAAGAGGCAGTAATAAACGAAATAAAAAATAGAATGGATGAACTTGTTCCAAAGAACATTACTAAAGATGACATTATAGCCACTATAAGCTACCAACTAAATTTAACTCATGGGATAGGTTCAATAGATGATATAGATCATTTAGGAAATAGGCGACTCAGGTCTGTAGGAGAATTATTGCAAAATCAATTTAGAATTGGACTTGC----------------------------------------------------------------------------------------------------------------------------------------------------------------------------------------------------------------------------------------------------------------------------------------------------------------------------------------------------------------------------------------------------------------------------------------------------------------------------------------------------------------------------------------------------------------------------------------------------------------------------------------------------------------------------------------------------------------------------------------------------------------------------------------------------------------------------------------------------------------------------------------------------------------------------------------------------------------------------------------------------------------------------------------------------------------------------------------------------------------------------------------------------------------------------------------------------------------------------------------------------------------------------------------------------------------------------------------------------------------------------------------------------------------------------------------------------------------------------------------------------------------------------------------------------------------------------------------------------------------------------------------------------------------------------------------------------------------------------------------------------------------------------------------------------------------------------------------------------------------------------------------------------------------------------------------------------------------------------------------------------------------------------------------------------------------------------------------------------------------------------------------------------------------------------------------------------------------------------------------------------------------------------------------------------------------------------------------------------------------------------------------------------------------------------------------------------------------------------------------------------------------------------------------------------------------TCCTTAGTTGTTACTTTAACTAAAACTGGTGGAAGAAATGTATATGGAAGAATTACTGTCAGACATCGCGGTGGCGGACATAAGAGAAAATATAGGATTATAGATTTTAAAAGAGATAAGGACGGAATACCCGGAAAAGTAGCTGCTATTGAGTACGATCCAAATAGAACAGCTTATATTGCACTTATACATTATTTAGATGGAGAAAAAAGATATATCATTGCTCCTTATGGACTAAAAGTAGGGGATATAATAGAATCTGGGGAAAATGTAGACATTAAAGTAGGAAATGCTTTACCTTTGAGAAATATTCCAGTAGGTACAATAATCCATAACATTGAGCTTATACCAGGGAAAGGTGGACAATTAGTGAGAGCGGCAGGTGCAGCAGCGCAGCTTATGGCTAAAGAAGGGGATTATGTTCAAGTTAGAATGCCTTCAGGAGAAATTAGATTGATAAAGGCTGACTGTCGTGCAACCATTGGACAAGTATCAAATTTAGACCAT------------------------------------------------------------------------------------------------------------------------------------------------------------------------------------------------------------------------------------
>H608-78
---------------------------------------------------------------------------------------------------------------------------TACGAAGTAGTCGATAATAGTATAGACGAAGCATTGGCCGGCTATTGCAAAAATATAGTAGTTACTATACACAAAGATAATTCTATAACGGTTGAAGATGACGGAAGAGGTATACCTACAGATATTCACCCCAAGGTTGGAAAACCAGCTGTAGAAGTAGCTTTAACGATGTTACATGCAGGTGGAAAATTTAATAATGACGCTTACAAAGTATCGGGAGGATTGCATGGAGTAGGTGTTTCTGTTGTAAATGCATTATCTGAAAAATTAGAAGTTATTGTAAAACAACATAGGAAAATTTATAGGCAAATATATGAAAGAGGAGTTCCAAAAACGGATTTAGAGGTTATTGGAGAGACAGAAGAGACAGGTACAACTATTACTTTTAAGCCGGATAAGGAAATTTTTGAAGAAACTGTATTCGACTATGATGTATTGGCTCAAAGATTAAGAGAATTAGCGTTTTTAAATAAGGGTATAAATATCAAGCTCATAGACGAAAGGGACGGAAAAGAAGAGGTCTTTAATTATGAAGGTGGAATTATATCTTTTGTGAAATATCTCAATAGAAACAAAGAAGTTCTCCATGATGAGCCTATATACATGGAAGCAAAAAACACTGAATATGAAGTAGAGGTTTGCATGCAATATAATGATAGCTATAATGAAAATATCTTTAGTTTTGCTAATAATATTGATACTAGAGAAGGTGGTACTCATCTAGTAGGCTTTAAAGCAGCTTTGACTAAAGTCATTAATGATTACGCAAGGAAATACGGGATTATAAAAGATAACGAGAAAAATTTACAGGGTGAAGATGTAAGAGAAGGACTTACAGCTATTGTAAGTGTAAAATTAAAAAATCCACAATTTGAAGGGCAGACTAAAACAAAATTAGGAAATTCTGAAATGAGGTCTATTGTAGAAAATGTAGTAACAGATAAACTCACGGCTTTTTTAGAAGAAAATCCCTCAGTTGCAAAAATTATAGTAGAAAAAGCTACTCAAGCCGCAAGAGCAAGGGAAGCTGCGAGAAAAGCCAGAGAGCTTACCAGAAGAAAGTCTGCTCTTGAGAATACTACTTTGCCGGGTAAACTTGCCGACTGCTCAG----------------------------------------------------------------------------------------------------------------------------------------------------------------------------------------------------------------------------------------------------------------------------------------------------------------------------------------------------------------------------------------------------------------------------------------------------------------------------------------------------------------------------------------------------------------------------------------------------------------------------------------------------------------------------------------------------------------------------------------------------------------------------------------------------------------------------------------------------------------------------------------------------------------------------------------------------------------------------------------------------------------------------------------------------------------------------------------------GATAGTGCCTGTAATAAATAAGATAGACCTTCCTTCAGCACATCCTGAGCTTGTAAAAAAAGAAATTGAAGATGTGATTGGGATTGATGCAGAAGATGCGTTACTTACATCTGCTAAAGAAGGTATAGGAATAGAAGAAGTTTTAGAAGCCATTGTGAGTAGAATTCCGCCTCCAAAAGGAGATGAAAACAAGCCTTTAAAAGCGCTGATTTTTGACTCTTTTTATGATAATTACAAGGGAGCTATAAGTTTTGTAAGGGTAGTAGATGGAATTGTTAAACCAGGAATGAGAATAAAAATGTTTTCTACTGGCAAAGTTTTTGAAGTTACAGAAGTGGGAATGTTTAGACCTAATCTTTATCCAGTAGAAGAGCTTAAAGCAGGTGAAGTTGGCTACATAGCTGCCAGCATAAAAAATGTAAAAGATACTCGTGTAGGAGATACAATAACAGATGCAGATAATCCAGCCGATTCTCCACTTCCTGGCTATAAAGAAGTAGTACCAATGGTCTTTTGTGGCATTTATCCTGCAGATGGACAAGATTATGAAAATTTAAAAGAGGCTTTAGAAAAACTTCAGTTGAATGACGCTTCTTTAGTTTTTGAACCGGATACTTCTGCCGCCCTGGGTTTTGGGTTCAGATGTGGATTTTTAGGGCTTTTACACATGGAAATAGTTCAAGAAAGGTTGGAAAGAGAGTACAACTTAAATCTTGTCACTACTGCACCAAGTGTAATTTACAAAGTTTACAAAACTAATGGAGAAGTATTGGATTTGGACAATCCTACGAAAATGCCGCCTCTTACGCAAATAGATCATATTGAAGAGCCAATTGTGGAAGCTACTATTATGGTGCCTACTGAATATGTAGGGGCAGTTATGGAGCTTTGCCAGGATAGACGGGGAACATATTTAGGAATGGAATATTTAGAACAAACTCGCGTACTTTTAAAATATGAAATGCCTTTAAATGAGATAATATACGACTTTTTTGATGCTTTAAAATCGCGAACAAGGGGTTATGCCTCTTTCGACTATGAGCTTAAAGGGTATAAAGAATCTAATTTGGTAAAGCTTGATATTTTAATAAATGGCGAATTGGTAGATGCTTTATCCATGATAGTTCATAAAGATAAAGCCTATGAAAAAGCGAGAAAAATTGTAGAAAAGTTAAAAGAAAATATTCCAAGGCATCTTTTTGAGATTCCAATCCAGGCTGCAATAGGCTCTAAGATTATTGCAAGAGAGACTGTAAAAGCATTG-------------------------------------------------------------------------------------------------------------------------------------------------------------------------------------------------------------------------------------------------------------------------------------------------------------------------------------------------------------------------------------------------------------------------------------------------------------------------------------------------------------------------------------------------------------------------------------------------------------------------------------------------------------------------------------------------------------------------------------AGAAAGATTTGACTCAGTGGTTTTTCAAGATAACTGCTTATGCAGAAGAACTCCTTGAAAAACTGGATGAACTTGATTGGCCTGAAAAGACAAAAATAATGCAGAGAAATTGGATTGGAAAGTCGGATGGAGCAGAGATAGAATTTAAAGTTGACGGCAAAGACCTGACATTTAAGGTGTTTACAACAAGGGCTGATACGTTATATGGAGCGACGTATGTAGTTATCGCTCCAGAACATGAGATTGTGGATTTAATTACTACAGATGAATATAAACAAGCTGTTGAGGAGTATAAAGAGTACGCGAGAAAACAAAGTGAAATTGAAAGGTTGTCTACTGAAAAAGAAAAGACAGGAGTATTTACAGGAGCATACGCGATTCATCCTCTGACGGGAGAGAAACTCCCTATTTGGATAGCAGACTACGTCCTTGCAACATATGGAACAGGATGTGTCATGGCTGTTCCTGCCCATGATGAAAGAGATTATGAATTTGCAACAAAATACAACCTTCCTATAAAAAGAGTGATAAAAGGAATTGGAGATGTGGACGACAGTCTACCCTTTGTTGAGTATGGAGTGCTTATAAACAGTGGAGAATTTACAGGTATAAAATCAGAAGAGGCAAGGATAAAGATTGTAGAGAAATTGCAACAAGAAGGTAGAGCTTCTTTTAAGGTTAATTACAGATTCAGAGACTGGCTTGTTTCAAGGCAGAGATACTGGGGGGCTCCAATACCTGTAATTCACTGTGAACGCTGTGGCATAGTCCCTGTCCCAGAAGAAGATTTGCCAGTGTTACTTCCTTATGATGTGGAATTTGCTCCAACAGGTGAGTCTCCACTTAAAAAGCATGAAGGCTTTATGAACGTTACTTGTCCAAAATGTGGAGGCAAAGCGTTAAGAGACCCCGATACTCTTGACACTTTTGTAGATTCTTCCTGGTACTTTTTGAGATATCCCGATAACAAAAACGACAAAGAGCCTTTCAATAAAGAATGGATAAATAAAATGTTGCCTGTTGACAAGTATGTAGGTGGA----------------------------------------------------------------------------------------------------------------------------------------------------------------------------------------------------------------------------------------------------------------------------------------------------------------------------------------------------------------------------------------------------------------------------------------------------------------------------------------------------------------------------------------------------------------------------------------------------------------------------------------------------------------------------------------------------------------------------------------------------------------------------------------------------------------------------------------------------------------------------------------------------------------------------------------------------------------------------------------------------------------------------------------------------------------------------------------------------------------------------------------------------ACCTTACCAAAAATAGCAATGTAACTGCAGGTAAAGTGTACTGGACTGTCATCACAAAAGAGAGAAAAGGGGATTATCTTGGTGCCACAGTTCAAGTGATACCTCACATAACGAACGAAATTAAAGAAAGAGTATACAGAGTTGCAAAAGAGAAAAATGTGGACGTAGTAATAACAGAAATTGGTGGTACAGTAGGAGACATAGAAAGCCTTCCTTTCCTTGAAGCTATAAGACAAGTGGCAATTGAACAAGGAAGAGAAAATGTCATGTTTATTCATGTGACATTAGTACCTCATCTCGGAAATACGGGAGAATTAAAAACAAAACCTACTCAACACAGCGTAAAAGAACTGCGTTCAATAGGTATTCAACCTGATATGATTGTATGCAGAACAGAACTTCCTCTTACGCAAGATTTAAAAGAAAAAATTGCACTCTTTTGTAACGTAAGCGTAGAAGCTGTCATAGAAAATAGGGATGTAGAATCAATTTATCAAGTGCCTTTGGAACTAGAGAGGCAAAAAGTAGACGAATACGTGTTAAAAAGGTTGAATTTGCCTATTGAAGAATCGGATTTAAAAGAATGGAGAGAATATGTGGAAAGAGAAAAGAACCCCACAAGACAGGTAGAAGTAGCTTTGGTGGGAAAATACGTTGACCTTCACGATGCTTATATAAGTGTTGTAGAAGCTTTAAAACATGCGGGAGTTTATCATAGAGCTGCTGTGAATATAAGGTGGGTAAATGCTGAGCATGTAAATGATGAGACAGTGGAAAAACTTTTAAAAGGAGCAGACGGTATATTAGTGCCGGGAGGATTTGGTGATAGAGGCATTGAAGGCAAAATAAGAGCTATCCAGTATGCAAGGGAGAACAAAATTCCTTACCTTGGATTGTGCCTTGGGATGCAGTGTGCTGTAATAGAATTTGCGAGAAATGTAGCAGGACTAAAAGGAGCTAATTCTACAGAGTTTGACCCGGATACTTCCCATCCTGTAATAGACCTCATGCCTGAACAAAAAGACATAGATGAAAAAGGCGGTACAATGAGATTGGGGGTGTATCCTTGTAAAGTAATTGAAGGGACAAAAGCTTATGAAGCCTATAAAGACGAATTAATTTATGAAAGACATAGGCATAGATACGAGTTCAATAACCAATATCGGGAGCTTTTAACCTCAAAAGGCCTTGTACTTTCAGGTCT--------------------------------------------------------------------------------------------------------------------------------------------------------------------------------------------------------------------------------------------------CTGCAAAATTGAATGTAGAAGTAATACCTACAGGTTCTCTTGAATTAGACATTGCTTTAGGTGTCGGAGGAGTTCCAAGGGGAAGAATAATAGAAATTTTTGGCCCTGAGTCTTCAGGAAAAACCACCTTAGCGCTACATATGATAGCAGAAGCACAAAAAATGGGAGGAACGGGTGCTTTTATAGATGCAGAACATGCTCTGGATCCTGTATATGCAAAAAACCTTGGGGTCAATATTGAGGACTTATTGGTGGCGCAGCCTGATACGGGCGAACAAGCCTTAGAAATTGCAGAAGCCCTTGTTAGAAGTGGTGCTGTTGATATAATTGTGATAGACTCTGTTGCTGCTTTAGTACCTAAAGCGGAGATTGATGGTGAAATGGGAGATAGCCATGTAGGGCTTCAAGCGAGACTGATGTCTCAAGCTTTGAGAAAATTAGCAGGGGTTACTAGTAAGTCTAAAACTATTGTGGTCTTTATAAACCAGCTTAGAGAAAAAGTAGGTGTTATGTTTGGAAATCCTGAAACAACTCCTGGAGGAAGAGCACTGAAATTTTATGCCACAATAAGACTAGATGTGAGAAAAATAGATGCAATAAAACAAGGGAATGAAATAATCGGAAGTAGAACCCGTGTCAAAGTTGTAAAAAATAAAATTGCTCCACCTTTTAAACAAGCAGAATTCGATATAATGTATGGAGAAGGTATTTCAAGAGAAGGAAGCATTTTGGATATTGG---------------------------------------------------------------------------------------------------------------------------------------------------------------------------------------------------------------------------------------------------------------------------------------------------------------------------------------------------------------------------------------------------------------------------------------------------------------------------------------------------------------------------------------------------------------------------------------------------CCCTGTTTTAGAAAAAAGTGAAGATTTTAGATTAAACACGGGAAGGATAGTTCCTATTTATGGGCTTACAGAAGGGTTGACGCAAAATGCTATTAGGAAGATAATGTTTAATGCGCTTCATGATTATGTACAGGAAGTAGAAGAGTTTTTTGATGAGGAATTTCTATTTGAAAAAGGTTTAATGGATATAAAAAATGCACTAATTAATATAAATTTTCCCCAAAATGAAGCATATTTAGAGCAGGCAAAATACAGATTTAAATATCAAGAACTTTTTTTGCTGCAAATGGCCCTATTTTTAGTGAAAAGGTCTGTTAAAGGGAAAAAGGGGATAAAATTTGAAAGAGTGGAGTTAAAGCCTTTTCTCGTGGGATTACCATTTAAATTGACTTCGGCGCAGATAAAAGTTTTAAAAGAAATAATTGCAGATATGAATTCTCACAAAGTGATGAATCGTTTGGTGCAGGGAGATGTGGGTTCTGGTAAAACAGTTGTTGCAGCTTGCAGCATGTACATTGCTGTCAAAAATGGCTATCAAGTGGCAATGATGGCTCCAACGGAGATATTGGCAAAACAGCATTATTATACGTTAAAAGAGCTTTTTAGAAATACTGATATAAAAATTGGGCTTTTATCCGGCAGCATTTCACCTTCTAATAAAAAAGAAGTACTAGAAAAAATTAAAAATGGAGATTATGATATTGTAATAGGGACACATGCACTAATAGAGGATGATGTGATTTTTAACAATTTAGGACTTTGTATAACTGATGAACAACACCGATTTGGTGTGAGACAAAGGGCACTTTTGACAAAAAAAGGTGAAAATCCCGATGTTTTGGTTATGACAGCTACACCAATTCCTCGTACATTGGCTCTCATTCTATATGGAGATTTGGATATATCAATAATTGACCAATTACCTCCCGGGAGAAAAAAAGTTAAAACCTACGTTATTTCTTCTTCTGTGAGAAAGAAAGCCTACGAGTTTGCAATGAAGGAAGTAAAAAAGGGAAGGCAAGTTTATGTAGTTTGTCCCTTAATTGAAGAATCGGATAAAATAAATGCGATGTCTGCCGAAATAGTATATAGAGAAATTTATAAAGATGCTTTTAAGGAAGCTAAAGTAGGACTTTTACACGGTAAAATGAATGACAGCGATAAAGAAAAGGTTATGGAAGAGTTTGTAAATGGCAAAATCGATATTTTAGTTTCGACTACAGTAAT----------------------------------------------------------------------------------------------------------------------------------------------------------------------------------------------------------------------------------------------------------------------------------------------------------------------------------------------------------------------------------------------------------------------------------------------------------------------------------------------------------------------------------------------------------------------------------------------------------------------------------------------------------------------------------------------------------------------------------------------------------------------------------------------------------------------------------------------------------------------------------------------GGAGTTTATTATGAACAACAATTTGATAAATTTGGGAAGAAATTAATTTCTGCAACTGTAATTCCAAATAGAGGGGCTTGGCTAGAATATGAAGAAGATTCCAATGATATAGTATATGTTAGAATTGACAGAACAAGAAAAGTTCCAGTTACTGTATTATTAAGGGCGTTGGGTTATAGTACTGATATTCAAATTCTTGACCTTTTAGGAGAAGAGGAAAAATTAAAAGCTACTTTAGATAAGGATACTACAAAATCTGAAGAAGAGGCTTTAATAGAAATTTATAAAAGATTAAGACCGGGAGAGCCACCTACTGTTGAGAGTGCCAAAAGCCTTTTGTATGCATTATTTTTTGATGCAAAAAGGTATGATTTAGCAAAAGTTGGGCGCTATAAATTTAATAAAAAACTTGCGTTAAAAACGAGAATTGTAAACTTAAAAAGCGCAAAAAAGATTGTCAATCCTGTTACAGGAGAGATATTAGTAGAAGAAGGAGAGAAAATTTCCAAAGAAAAGGCAGAAGAAATTCAAAATTGCGGCATAAATGTAGTAGAAGTGTTAGTAGAGGGTAAAGTAGTAAGAGTGATAGGTAATAATACGGTGGATATAAATAAATATCCAATGCCTTATGATGTATCTAACTTAAATATAAAAGAAGCAGTAAATTTAAGTATATTAAAAGAAATCCTTGATAATTTCTCTGATGAAGAGGCAGTAATAAACGAAATAAAAAATAGAATGGATGAACTTGTTCCAAAGAACATTACTAAAGATGACATTATAGCCACTATAAGCTACCAACTAAATTTAACTCATGGGATAGGTTCAATAGATGATATAGATCATTTAGGAAATAGGCGACTCAGGTCTGTAGGAGAATTATTGCAAAATCAATTTAGAATTGGACTTGC----------------------------------------------------------------------------------------------------------------------------------------------------------------------------------------------------------------------------------------------------------------------------------------------------------------------------------------------------------------------------------------------------------------------------------------------------------------------------------------------------------------------------------------------------------------------------------------------------------------------------------------------------------------------------------------------------------------------------------------------------------------------------------------------------------------------------------------------------------------------------------------------------------------------------------------------------------------------------------------------------------------------------------------------------------------------------------------------------------------------------------------------------------------------------------------------------------------------------------------------------------------------------------------------------------------------------------------------------------------------------------------------------------------------------------------------------------------------------------------------------------------------------------------------------------------------------------------------------------------------------------------------------------------------------------------------------------------------------------------------------------------------------------------------------------------------------------------------------------------------------------------------------------------------------------------------------------------------------------------------------------------------------------------------------------------------------------------------------------------------------------------------------------------------------------------------------------------------------------------------------------------------------------------------------------------------------------------------------------------------------------------------------------------------------------------------------------------------------------------------------------------------------------------------------------------TCCTTAGTTGTTACTTTAACTAAAACTGGTGGAAGAAATGTATATGGAAGAATTACTGTCAGACATCGCGGTGGCGGACATAAGAGAAAATATAGGATTATAGATTTTAAAAGAGATAAGGACGGAATACCCGGAAAAGTAGCTGCTATTGAGTACGATCCAAATAGAACAGCTTATATTGCACTTATACATTATTTAGATGGAGAAAAAAGATATATCATTGCTCCTTATGGACTAAAAGTAGGGGATATAATAGAATCTGGGGAAAATGTAGACATTAAAGTAGGAAATGCTTTACCTTTGAGAAATATTCCAGTAGGTACAATAATCCATAACATTGAGCTTATACCAGGGAAAGGTGGACAATTAGTGAGAGCGGCAGGTGCAGCAGCGCAGCTTATGGCTAAAGAAGGGGATTATGTTCAAGTTAGAATGCCTTCAGGAGAAATTAGATTGATAAAGGCTGACTGTCGTGCAACCATTGGACAAGTATCAAATTTAGACCAT------------------------------------------------------------------------------------------------------------------------------------------------------------------------------------------------------------------------------------
>H608-79
---------------------------------------------------------------------------------------------------------------------------TACGAAGTAGTCGATAATAGTATAGACGAAGCATTGGCCGGCTATTGCAAAAATATAGTAGTTACTATACACAAAGATAATTCTATAACGGTTGAAGATGACGGAAGAGGTATACCTACAGATATTCACCCCAAGGTTGGAAAACCAGCTGTAGAAGTAGCTTTAACGATGTTACATGCAGGTGGAAAATTTAATAATGACGCTTACAAAGTATCGGGAGGATTGCATGGAGTAGGTGTTTCTGTTGTAAATGCATTATCTGAAAAATTAGAAGTTATTGTAAAACAACATAGGAAAATTTATAGGCAAATATATGAAAGAGGAGTTCCAAAAACGGATTTAGAGGTTATTGGAGAGACAGAAGAGACAGGTACAACTATTACTTTTAAGCCGGATAAGGAAATTTTTGAAGAAACTGTATTCGACTATGATGTATTGGCTCAAAGATTAAGAGAATTAGCGTTTTTAAATAAGGGTATAAATATCAAGCTCATAGACGAAAGGGACGGAAAAGAAGAGGTCTTTAATTATGAAGGTGGAATTATATCTTTTGTGAAATATCTCAATAGAAACAAAGAAGTTCTCCATGATGAGCCTATATACATGGAAGCAAAAAACACTGAATATGAAGTAGAGGTTTGCATGCAATATAATGATAGCTATAATGAAAATATCTTTAGTTTTGCTAATAATATTGATACTAGAGAAGGTGGTACTCATCTAGTAGGCTTTAAAGCAGCTTTGACTAAAGTCATTAATGATTACGCAAGGAAATACGGGATTATAAAAGATAACGAGAAAAATTTACAGGGTGAAGATGTAAGAGAAGGACTTACAGCTATTGTAAGTGTAAAATTAAAAAATCCACAATTTGAAGGGCAGACTAAAACAAAATTAGGAAATTCTGAAATGAGGTCTATTGTAGAAAATGTAGTAACAGATAAACTCACGGCTTTTTTAGAAGAAAATCCCTCAGTTGCAAAAATTATAGTAGAAAAAGCTACTCAAGCCGCAAGAGCAAGGGAAGCTGCGAGAAAAGCCAGAGAGCTTACCAGAAGAAAGTCTGCTCTTGAGAATACTACTTTGCCGGGTAAACTTGCCGACTGCTCAG----------------------------------------------------------------------------------------------------------------------------------------------------------------------------------------------------------------------------------------------------------------------------------------------------------------------------------------------------------------------------------------------------------------------------------------------------------------------------------------------------------------------------------------------------------------------------------------------------------------------------------------------------------------------------------------------------------------------------------------------------------------------------------------------------------------------------------------------------------------------------------------------------------------------------------------------------------------------------------------------------------------------------------------------------------------------------------------------GATAGTGCCTGTAATAAATAAGATAGACCTTCCTTCAGCACATCCTGAGCTTGTAAAAAAAGAAATTGAAGATGTGATTGGGATTGATGCAGAAGATGCGTTACTTACATCTGCTAAAGAAGGTATAGGAATAGAAGAAGTTTTAGAAGCCATTGTGAGTAGAATTCCGCCTCCAAAAGGAGATGAAAACAAGCCTTTAAAAGCGCTGATTTTTGACTCTTTTTATGATAATTACAAGGGAGCTATAAGTTTTGTAAGGGTAGTAGATGGAATTGTTAAACCAGGAATGAGAATAAAAATGTTTTCTACTGGCAAAGTTTTTGAAGTTACAGAAGTGGGAATGTTTAGACCTAATCTTTATCCAGTAGAAGAGCTTAAAGCAGGTGAAGTTGGCTACATAGCTGCCAGCATAAAAAATGTAAAAGATACTCGTGTAGGAGATACAATAACAGATGCAGATAATCCAGCCGATTCTCCACTTCCTGGTTATAAAGAAGTAGTGCCAATGGTCTTTTGTGGCATTTATCCTGCAGATGGACAAGATTATGAAAATTTAAAAGAGGCTTTAGAAAAACTTCAGTTGAATGACGCTTCTTTAGTTTTTGAACCGGATACTTCTGCCGCCCTGGGTTTTGGGTTCAGATGTGGATTTTTAGGGCTTTTACACATGGAAATAGTTCAAGAAAGGTTGGAAAGAGAGTACAACTTAAATCTTGTCACTACTGCACCAAGTGTAATTTACAAAGTTTACAAAACTAATGGAGAAGTATTGGATTTGGACAATCCTACGAAAATGCCGCCTCTTACGCAAATAGATCATATTGAAGAGCCAATTGTGGAAGCTACTATTATGGTGCCTACTGAATATGTAGGGGCAGTTATGGAGCTTTGCCAGGATAGACGGGGAACATATTTAGGAATGGAATATTTAGAACAAACTCGCGTACTTTTAAAATATGAAATGCCTTTAAATGAGATAATATACGACTTTTTTGATGCTTTAAAATCGCGAACAAGGGGTTATGCCTCTTTCGACTATGAGCTTAAAGGGTATAAAGAATCTAATTTGGTAAAGCTTGATATTTTAATAAATGGCGAATTGGTAGATGCTTTATCCATGATAGTTCATAAAGATAAAGCCTATGAAAAAGCGAGAAAAATTGTAGAAAAGTTAAAAGAAAATATTCCAAGGCATCTTTTTGAGATTCCAATCCAGGCTGCAATAGGCTCTAAGATTATTGCAAGAGAGACTGTAAAAGCATTG-------------------------------------------------------------------------------------------------------------------------------------------------------------------------------------------------------------------------------------------------------------------------------------------------------------------------------------------------------------------------------------------------------------------------------------------------------------------------------------------------------------------------------------------------------------------------------------------------------------------------------------------------------------------------------------------------------------------------------------AGAAAGATTTGACTCAGTGGTTTTTCAAGATAACTGCTTATGCAGAAGAACTCCTTGAAAAACTGGATGAACTTGATTGGCCTGAAAAGACAAAAATAATGCAGAGAAATTGGATTGGAAAGTCGGATGGAGCAGAGATAGAATTTAAAGTTGACGGCAAAGACCTGACATTTAAGGTGTTTACAACAAGGGCTGATACGTTATATGGAGCGACGTATGTAGTTATCGCTCCAGAACATGAGATTGTGGATTTAATTACTACAGATGAATATAAACAAGCTGTTGAGGAGTATAAAGAGTACGCGAGAAAACAAAGTGAAATTGAAAGGTTGTCTACTGAAAAAGAAAAGACAGGAGTATTTACAGGAGCATACGCTATTCATCCTCTGACGGGAGAGAAACTCCCTATTTGGATAGCAGACTATGTCCTTGCAACATATGGAACAGGTTGTGTCATGGCTGTTCCTGCCCATGATGAAAGAGATTATGAATTTGCAACAAAATACAACCTTCCTATAAAAAGAGTGATAAAAGGAATTGGAGATGTGGACGACAATCTACCCTTTGTTGAGTATGGAGTGCTTATAAACAGTGGAGAATTTACAGGTATAAAATCAGATGAGGCAAGGATAAAGATTGTAGAGAAATTGCAACAAGAAGGTAGAGCTTCTTTTAAGGTTAATTACAGATTGAGAGACTGGCTTGTTTCAAGACAAAGATACTGGGGGGCTCCAATACCTGTCATTCACTGTGAACGCTGTGGCATAGTCCCTGTCCCAGAAGAGGATTTGCCAGTATTACTCCCTTATGATGTAGAATTTGCTCCAACAGGTGAGTCTCCACTTAAAAAGCATGAAGGCTTTATGAACGTTACTTGTCCAAAATGTGGAGGCAAAGCGTTAAGAGACCCCGATACTCTTGACACTTTTGTAGATTCTTCCTGGTACTTTTTGAGATATCCCGATAACAAAAACGACAAAGAGCCTTTCAATAAAGAATGGATAAATAAAATGTTGCCTGTTGACAAGTATGTAGGTGGA----------------------------------------------------------------------------------------------------------------------------------------------------------------------------------------------------------------------------------------------------------------------------------------------------------------------------------------------------------------------------------------------------------------------------------------------------------------------------------------------------------------------------------------------------------------------------------------------------------------------------------------------------------------------------------------------------------------------------------------------------------------------------------------------------------------------------------------------------------------------------------------------------------------------------------------------------------------------------------------------------------------------------------------------------------------------------------------------------------------------------------------------------ACCTTACCAAAAATAGCAATGTAACTGCAGGTAAAGTGTACTGGTCTGTCATCACAAAAGAGAGAAAAGGGGATTATCTTGGTGCTACAGTTCAAGTAATACCTCACATAACGAACGAAATTAAAGAAAGAGTATACAGAGTTGCAAAAGAAAAAAATGTGGACGTAGTAATAACAGAAATTGGTGGTACAGTAGGAGACATAGAAAGCCTTCCTTTCCTTGAAGCTATAAGACAAGTGGCAATTGAACAAGGAAGAGAAAATGTCATGTTTATTCATGTGACATTAGTACCTCATCTCGGAAAGACGGGAGAATTAAAAACAAAACCTACTCAACACAGCGTAAAAGAACTGCGTTCAATAGGTATTCAACCCGATATGATTGTATGCAGAACAGAACTTCCTCTTACGCAAGATTTAAAAGAAAAAATTGCACTCTTTTGTAACGTAAGCGTAGAAGCTGTCATAGAAAATAGGGATGTAGAATCAATTTATCAAGTGCCTTTGGAACTAGAGAGGCAAAAAGTAGACGAATACGTGTTAAAAAGGTTGAATTTGCCTATTGGAGAATCGGACTTAAAAGAATGGAGAGAATACGTGGAAAGAGAAAAGAACCCCACAAGACAGGTAGAAGTAGCTTTGGTGGGAAAATACGTTGACCTTCATGATGCTTATATAAGTGTTGTAGAAGCATTAAAACATGCGGGAGTTTATCATAGAGCTGCTGTGAATATAAGGTGGGTAAATGCTGAGCATGTAAATGATGAGACAGTGGAAAAACTTTTAAAAGGAGCAGACGGTATATTAGTGCCGGGAGGATTTGGTGATAGAGGCATTGAAGGCAAAATAAGAGCTATCCAGTATGCAAGGGAGAACAAAATTCCTTACCTTGGATTGTGCCTTGGGATGCAGTGTGCTGTAATAGAATTTGCGAGAAATGTAGCAGGACTAAAAGGAGCTAATTCTACAGAGTTTGACCCGGATACTTCCCATCCTGTAATAGACCTCATGCCTGAACAAAAAGACATAGATGAAAAAGGCGGTACAATGAGATTGGGGGTGTATCCTTGTAAAGTAATTGAAGGGACAAAAGCTTATGAAGCCTATAAAGACGAATTAATTTATGAAAGACATAGGCATAGATACGAGTTCAATAACCAATATCGGGAACTTTTAACCTCAAAAGGCCTTGTACTTTCAGGGCT--------------------------------------------------------------------------------------------------------------------------------------------------------------------------------------------------------------------------------------------------CTGCAAAATTGAATGTAGAAGTAATACCTACAGGTTCTCTTGAATTAGACATTGCTTTAGGTGTCGGAGGAGTTCCAAGGGGAAGAATAATAGAAATTTTTGGCCCTGAGTCTTCAGGAAAAACCACCTTAGCGCTACATATGATAGCAGAAGCACAAAAAATGGGAGGAACGGGTGCTTTTATAGATGCAGAACATGCTCTGGATCCTGTATATGCAAAAAACCTTGGGGTCAATATTGAGGACTTATTGGTGGCGCAGCCTGATACGGGCGAACAAGCCTTAGAAATTGCAGAAGCCCTTGTTAGAAGTGGTGCTGTTGATATAATTGTGATAGACTCTGTTGCTGCTTTAGTACCTAAAGCGGAGATTGATGGTGAAATGGGAGATAGCCATGTAGGGCTTCAAGCGAGACTGATGTCTCAAGCTTTGAGAAAATTAGCAGGGGTTACTAGTAAGTCTAAAACTATTGTGGTCTTTATAAACCAGCTTAGAGAAAAAGTAGGTGTTATGTTTGGAAATCCTGAAACAACTCCTGGAGGAAGAGCACTGAAATTTTATGCCACAATAAGACTAGATGTGAGAAAAATAGATGCAATAAAACAAGGGAATGAAATAATCGGAAGTAGAACCCGTGTCAAAGTTGTAAAAAATAAAATTGCTCCACCTTTTAAACAAGCAGAATTCGATATAATGTATGGAGAAGGTATTTCAAGAGAAGGAAGCATTTTGGATATTGG---------------------------------------------------------------------------------------------------------------------------------------------------------------------------------------------------------------------------------------------------------------------------------------------------------------------------------------------------------------------------------------------------------------------------------------------------------------------------------------------------------------------------------------------------------------------------------------------------CCCTGTTTTAGAAAAAAGTGAAGATTTTAGATTAAACACGGGAAGGATAGTTCCTATTTATGGGCTTACAGAAGGGTTGACGCAAAATGCTATTAGGAAGATAATGTTTAATGCGCTTCATGATTATGTACAGGAAATAGAAGAGTTTTTTGATGAGGAATTTCTATTTGAAAAAGGTTTAATGGATATAAAGAATGCACTAATTAATATAAATTTTCCCCAAAATGAAGCATATTTAGAGCAGGCAAAATACAGATTTAAATATCAAGAACTTTTTTTGCTGCAAATGGCCCTATTTTTAGTGAAAAGGTCTGTTAAAGGGAAAAAGGGGATAAAATTTGAAAGAGTGGAGTTAAAGCCTTTTCTCGTGGGATTACCATTTAAATTGACTTCGGCGCAGATAAAAGTTTTAAAAGAAATAATTGCAGATATGAATTCTCACAAAGTGATGAATCGTTTGGTGCAGGGAGATGTGGGTTCTGGTAAAACAGTTGTTGCAGCTTGCAGCATGTACATTGCTGTCAAAAATGGCTATCAAGTGGCAATGATGGCTCCAACGGAGATATTGGCAAAACAGCATTATTATACGTTAAAAGAGCTTTTTAGAAATACTGATATAAAAATTGGGCTTTTATCCGGCAGCATTTCACCTTCTAATAAAAAAGAAGTACTAGAAAAAATTAAAAATGGAGATTATGATATTGTAATAGGGACACATGCACTAATAGAGGATGATGTGATTTTTAACAATTTAGGACTTTGTATAACTGATGAACAACACCGATTTGGTGTGAGACAAAGAGCACTTTTGACACAAAAAGGTGAAAATCCCGATGTTTTGGTTATGACAGCCACACCAATTCCTCGTACATTGGCTCTCATTCTATATGGAGATTTGGATATATCAATAATTGACCAATTACCTCCCGGGAGAAAAAAAGTTAAAACCTACGTTATTTCTTCTTCTGTGAGAAAGAAAGCCTACGAGTTTGCAATGAAGGAAGTAAAAAAGGGAAGGCAAGTTTATGTAGTTTGTCCCTTAATTGAAGAATCAGATAAAATTAATGCGATGTCTGCCGAAATAGTATATAGAGAAATTTATAAAGATGCTTTTAAGGAAGCTAAAGTAGGACTTTTACACGGTAAAATGAATGACAGCGATAAAGAAAAGGTTATGGAAGAGTTTGTAAATGGCAAAATCGATATTTTAGTTTCGACTACAGTAAT----------------------------------------------------------------------------------------------------------------------------------------------------------------------------------------------------------------------------------------------------------------------------------------------------------------------------------------------------------------------------------------------------------------------------------------------------------------------------------------------------------------------------------------------------------------------------------------------------------------------------------------------------------------------------------------------------------------------------------------------------------------------------------------------------------------------------------------------------------------------------------------------GGAGTTTATTATGAACAACAATTTGATAAATTTGGGAAAAAATTAATTTCTGCAACTGTAATTCCAAATAGAGGGGCTTGGCTAGAATATGAAGAAGATTCCAATGATATAGTATATGTTAGAATTGACAGAACAAGAAAAGTTCCAGTTACTGTATTATTAAGGGCGTTGGGTTATAGTACTGATATTCAAATTCTTGACCTTTTAGGAGAAGAGGAAAAATTAAAAGCTACTTTAGATAAGGATACTACAAAATCTGAAGAAGAGGCTTTAATAGAAATTTATAAAAGATTGAGACCGGGAGAGCCGCCTACTGTCGAGAGTGCCAAAAGTCTTTTGTATGCATTATTTTTTGATGCAAAAAGGTATGATTTAGCAAAAGTTGGGCGCTATAAATTTAATAAAAAACTTGCGTTAAAAACGAGAATTGTAAACTTAAAAAGCGCAAAAAAGATTGTCAATCCTGTTACAGGAGAGATATTAGTAGAAGAAGGAGAGAAAATTTCCAAAGAAAAGGCAGAAGAAATTCAAAATTGCGGCATAAATGTAGTAGAAGTGTTAGTAGAGGGTAAAGTAGTAAGAGTGATAGGTAATAATACGGTGGATATAAATAAATATCCAATGCCTTATGATGTATCTAACTTAAATATAAAAGAAGCAGTAAATTTAAGTATATTAAAAGAAATCCTTGATAATTTCTCTGATGAAGAGGCAGTAATAAACGAAATAAAAAATAGAATGGATGAACTTGTTCCAAAGAACATTACTAAAGATGACATTATAGCCACTATAAGCTACCAACTAAATTTAACTCATGGGATAGGTTCAATAGATGATATAGATCATTTAGGAAATAGGCGACTCAGGTCTGTAGGAGAATTATTGCAAAATCAATTTAGAATTGGACTTGC----------------------------------------------------------------------------------------------------------------------------------------------------------------------------------------------------------------------------------------------------------------------------------------------------------------------------------------------------------------------------------------------------------------------------------------------------------------------------------------------------------------------------------------------------------------------------------------------------------------------------------------------------------------------------------------------------------------------------------------------------------------------------------------------------------------------------------------------------------------------------------------------------------------------------------------------------------------------------------------------------------------------------------------------------------------------------------------------------------------------------------------------------------------------------------------------------------------------------------------------------------------------------------------------------------------------------------------------------------------------------------------------------------------------------------------------------------------------------------------------------------------------------------------------------------------------------------------------------------------------------------------------------------------------------------------------------------------------------------------------------------------------------------------------------------------------------------------------------------------------------------------------------------------------------------------------------------------------------------------------------------------------------------------------------------------------------------------------------------------------------------------------------------------------------------------------------------------------------------------------------------------------------------------------------------------------------------------------------------------------------------------------------------------------------------------------------------------------------------------------------------------------------------------------------------------TCCTTAGTTGTTACTTTAACTAAAACTGGTGGAAGAAATGTATATGGAAGAATTACTGTCAGACATCGCGGTGGCGGACATAAGAGAAAATATAGGATTATAGATTTTAAAAGAGATAAGGACGGAATACCCGGAAAAGTAGCTGCTATTGAGTACGATCCAAATAGAACAGCTTATATTGCACTTATACATTATTTAGATGGAGAAAAAAGATATATCATTGCTCCTTATGGACTAAAAGTAGGGGATATAATAGAATCTGGGGAAAATGTAGACATTAAAGTAGGAAATGCTTTACCTTTGAGAAATATTCCAGTAGGTACAATAATCCATAACATTGAGCTTATACCAGGGAAAGGTGGACAATTAGTGAGAGCGGCAGGTGCCGCAGCGCAGCTTATGGCTAAAGAAGGGGATTATGTTCAAGTTAGAATGCCTTCAGGAGAAATTAGATTGATAAAGGCTGACTGTCGTGCAACCATTGGACAAGTATCAAATTTAGACCAT------------------------------------------------------------------------------------------------------------------------------------------------------------------------------------------------------------------------------------
>H608-81
---------------------------------------------------------------------------------------------------------------------------TACGAAGTAGTCGATAATAGTATAGACGAAGCATTGGCCGGCTATTGCAAAAATATAGTAGTTACTATACACAAAGATAATTCTATAACGGTTGAAGATGACGGAAGAGGTATACCTACAGATATTCACCCCAAGGTTGGAAAACCAGCTGTAGAAGTAGCTTTAACGATGTTACATGCAGGTGGAAAATTTAATAATGACGCTTACAAAGTATCGGGAGGATTGCATGGAGTAGGTGTTTCTGTTGTAAATGCATTATCTGAAAAATTAGAAGTTATTGTAAAACAACATAGGAAAATTTATAGGCAAATATATGAAAGAGGAGTTCCAAAAACGGATTTAGAGGTTATTGGAGAGACAGAAGAGACAGGTACAACTATTACTTTTAAGCCGGATAAGGAAATTTTTGAAGAAACTGTATTCGACTATGATGTATTGGCTCAAAGATTAAGAGAATTAGCGTTTTTAAATAAGGGTATAAATATCAAGCTCATAGACGAAAGGGACGGAAAAGAAGAGGTCTTTAATTATGAAGGTGGAATTATATCTTTTGTGAAATATCTCAATAGAAACAAAGAAGTTCTCCATGATGAGCCTATATACATGGAAGCAAAAAACACTGAATATGAAGTAGAGGTTTGCATGCAATATAATGATAGCTATAATGAAAATATCTTTAGTTTTGCTAATAATATTGATACTAGAGAAGGTGGTACTCATCTAGTAGGCTTTAAAGCAGCTTTGACTAAAGTCATTAATGATTACGCAAGGAAATACGGGATTATAAAAGATAACGAGAAAAATTTACAGGGTGAAGATGTAAGAGAAGGACTTACAGCTATTGTAAGTGTAAAATTAAAAAATCCACAATTTGAAGGGCAGACTAAAACAAAATTAGGAAATTCTGAAATGAGGTCTATTGTAGAAAATGTAGTAACAGATAAACTCACGGCTTTTTTAGAAGAAAATCCCTCAGTTGCAAAAATTATAGTAGAAAAAGCTACTCAAGCCGCAAGAGCAAGGGAAGCTGCGAGAAAAGCCAGAGAGCTTACCAGAAGAAAGTCTGCTCTTGAGAATACTACTTTGCCGGGTAAACTTGCCGACTGCTCAG----------------------------------------------------------------------------------------------------------------------------------------------------------------------------------------------------------------------------------------------------------------------------------------------------------------------------------------------------------------------------------------------------------------------------------------------------------------------------------------------------------------------------------------------------------------------------------------------------------------------------------------------------------------------------------------------------------------------------------------------------------------------------------------------------------------------------------------------------------------------------------------------------------------------------------------------------------------------------------------------------------------------------------------------------------------------------------------------GATAGTGCCTGTAATAAATAAGATAGACCTTCCTTCAGCACATCCTGAGCTTGTAAAAAAAGAAATTGAAGATGTGATTGGGATTGATGCAGAAGATGCGTTACTTACATCTGCTAAAGAAGGTATAGGAATAGAAGAAGTTTTAGAAGCCATTGTGAGTAGAATTCCGCCTCCAAAAGGAGATGAAAACAAGCCTTTAAAAGCGCTGATTTTTGACTCTTTTTATGATAATTACAAGGGAGCTATAAGTTTTGTAAGGGTAGTAGATGGAATTGTTAAACCAGGAATGAGAATAAAAATGTTTTCTACTGGCAAAGTTTTTGAAGTTACAGAAGTGGGAATGTTTAGACCTAATCTTTATCCAGTAGAAGAGCTTAAAGCAGGTGAAGTTGGCTACATAGCTGCCAGCATAAAAAATGTAAAAGATACTCGTGTAGGAGATACAATAACAGATGCAGATAATCCAGCCGATTCTCCACTTCCTGGTTATAAAGAAGTAGTGCCAATGGTCTTTTGTGGCATTTATCCTGCAGATGGACAAGATTATGAAAATTTAAAAGAGGCTTTAGAAAAACTTCAGTTGAATGACGCTTCTTTAGTTTTTGAACCGGATACTTCTGCCGCCCTGGGTTTTGGGTTCAGATGTGGATTTTTAGGGCTTTTACACATGGAAATAGTTCAAGAAAGGTTGGAAAGAGAGTACAACTTAAATCTTGTCACTACTGCACCAAGTGTAATTTACAAAGTTTACAAAACTAATGGAGAAGTATTGGATTTGGACAATCCTACGAAAATGCCGCCTCTTACGCAAATAGATCATATTGAAGAGCCAATTGTGGAAGCTACTATTATGGTGCCTACTGAATATGTAGGGGCAGTTATGGAGCTTTGCCAGGATAGACGGGGAACATATTTAGGAATGGAATATTTAGAACAAACTCGCGTACTTTTAAAATATGAAATGCCTTTAAATGAGATAATATACGACTTTTTTGATGCTTTAAAATCGCGAACAAGGGGTTATGCCTCTTTCGACTATGAGCTTAAAGGGTATAAAGAATCTAATTTGGTAAAGCTTGATATTTTAATAAATGGCGAATTGGTAGATGCTTTATCCATGATAGTTCATAAAGATAAAGCCTATGAAAAAGCGAGAAAAATTGTAGAAAAGTTAAAAGAAAATATTCCAAGGCATCTTTTTGAGATTCCAATCCAGGCTGCAATAGGCTCTAAGATTATTGCAAGAGAGACTGTAAAAGCATTG-------------------------------------------------------------------------------------------------------------------------------------------------------------------------------------------------------------------------------------------------------------------------------------------------------------------------------------------------------------------------------------------------------------------------------------------------------------------------------------------------------------------------------------------------------------------------------------------------------------------------------------------------------------------------------------------------------------------------------------AGAAAGATTTGACTCAGTGGTTTTTCAAGATAACTGCTTATGCAGAAGAACTCCTTGAAAAACTGGATGAACTTGATTGGCCTGAAAAGACAAAAATAATGCAGAGAAATTGGATTGGAAAGTCGGATGGAGCAGAGATAGAATTTAAAGTTGACGGCAAAGACCTGACATTTAAGGTGTTTACAACAAGGGCTGATACGTTATATGGAGCGACGTATGTAGTTATCGCTCCAGAACATGAGATTGTGGATTTAATTACTACAGATGAATATAAACAAGCTGTTGAGGAGTATAAAGAGTACGCGAGAAAACAAAGTGAAATTGAAAGGTTGTCTACTGAAAAAGAAAAGACAGGAGTATTTACAGGAGCATACGCGATTCATCCTCTGACGGGAGAGAAACTCCCTATTTGGATAGCAGACTACGTCCTTGCAACATATGGAACAGGATGTGTCATGGCTGTTCCTGCCCATGATGAAAGAGATTATGAATTTGCAACAAAATACGACCTTCCTATAAAAAGAGTGATAAAAGGAATTGGAGATGTGGACGACAGTCTACCCTTTGTTGAGTATGGAGTGCTTATAAACAGTGGAGAATTTACAGGTATAAAATCAGAAGAGGCAAGGATAAAGATTGTAGAGAAATTGCAACAAGAAGGTAGAGCTTCTTTTAAGGTTAATTACAGATTGAGAGACTGGCTTGTTTCAAGGCAGAGATACTGGGGGGCTCCAATACCTGTAATTCACTGTGAACGCTGTGGCATAGTCCCTGTCCCAGAAGAAGATTTGCCAGTGTTACTTCCTTATGATGTGGAATTTGCTCCAACAGGTGAGTCTCCACTTAAAAAGCATGAAGGCTTTATGAACGTTACTTGTCCAAAATGTGGAGGCAAAGCGTTAAGAGACCCCGATACTCTTGACACTTTTGTAGATTCTTCCTGGTACTTTTTGAGATATCCCGATAACAAAAACGACAAAGAGCCTTTCAATAAAGAATGGATAAATAAAATGTTGCCTGTTGACAAGTATGTAGGTGGA----------------------------------------------------------------------------------------------------------------------------------------------------------------------------------------------------------------------------------------------------------------------------------------------------------------------------------------------------------------------------------------------------------------------------------------------------------------------------------------------------------------------------------------------------------------------------------------------------------------------------------------------------------------------------------------------------------------------------------------------------------------------------------------------------------------------------------------------------------------------------------------------------------------------------------------------------------------------------------------------------------------------------------------------------------------------------------------------------------------------------------------------------ACCTTACCAAAAATAGCAATGTAACTGCAGGTAAAGTGTACTGGTCTGTCATCACAAAAGAGAGAAAAGGGGATTATCTTGGTGCTACAGTTCAAGTAATACCTCACATAACGAACGAAATTAAAGAAAGAGTATACAGAGTTGCAAAAGAAAAAAATGTGGACGTAGTAATAACAGAAATTGGTGGTACAGTAGGAGACATAGAAAGCCTTCCTTTCCTTGAAGCTATAAGACAAGTGGCAATTGAACAAGGAAGAGAAAATGTCATGTTTATTCATGTGACATTAGTACCTCATCTCGGAAAGACGGGAGAATTAAAAACAAAACCTACTCAACACAGCGTAAAAGAACTGCGTTCAATAGGTATTCAACCTGATATGATTGTATGCAGAACAGAACTTCCTCTTACGCAAGATTTAAAAGAAAAAATTGCACTCTTTTGTAACGTAAGCGTAGAAGCTGTCATAGAAAATAGGGATGTAGAATCAATTTATCAAGTGCCTTTGGAACTAGAGAGGCAAAAAGTAGACGAATACGTGTTAAAAAGGTTGAATTTGCCTATTGAAGAATCGGATTTAAAAGAATGGAGAGAATATGTGGAAAGAGAAAAGAACCCCACAAGACAGGTAGAAGTAGCTTTGGTGGGAAAATACGTTGACCTTCACGATGCTTATATAAGTGTTGTAGAAGCTTTAAAACATGCGGGAGTTTATCATAGAGCTGCTGTGAATATAAGGTGGGTAAATGCTGAGCATGTAAATGATGAGACAGTGGAAAAACTTTTAAAAGGAGCAGACGGTATATTAGTGCCGGGAGGATTTGGTGATAGAGGCATTGAAGGCAAAATAAGAGCTATCCAGTATGCAAGGGAGAACAAAATTCCTTACCTTGGATTGTGCCTTGGGATGCAGTGTGCTGTAATAGAATTTGCGAGAAATGTAGCAGGACTAAAAGGAGCTAATTCTACAGAGTTTGACCCGGATACTTCCCATCCTGTAATAGACCTCATGCCTGAACAAAAAGACATAGATGAAAAAGGCGGTACAATGAGATTGGGGGTGTATCCTTGTAAAGTAATTGAAGGGACAAAAGCTTATGAAGCCTATAAAGACGAATTAATTTATGAAAGACATAGGCATAGATACGAGTTCAATAACCAATATCGGGAGCTTTTAACCTCAAAAGGCCTTGTACTTTCAGGTCT--------------------------------------------------------------------------------------------------------------------------------------------------------------------------------------------------------------------------------------------------CTGCAAAATTGAATGTAGAAGTAATACCTACAGGTTCTCTTGAATTAGACATTGCTTTAGGTGTCGGAGGAGTTCCAAGGGGAAGAATAATAGAAATTTTTGGCCCTGAGTCTTCAGGAAAAACCACCTTAGCGCTACATATGATAGCAGAAGCACAAAAAATGGGAGGAACGGGTGCTTTTATAGATGCAGAACATGCTCTGGATCCTGTATATGCAAAAAACCTTGGGGTCAATATTGAGGACTTATTGGTGGCGCAGCCTGATACGGGCGAACAAGCCTTAGAAATTGCAGAAGCCCTTGTTAGAAGTGGTGCTGTTGATATAATTGTGATAGACTCTGTTGCTGCTTTAGTACCTAAAGCGGAGATTGATGGTGAAATGGGAGATAGCCATGTAGGGCTTCAAGCAAGACTGATGTCTCAAGCTTTGAGAAAATTAGCAGGGGTTACTAGTAAGTCTAAAACTATTGTGGTCTTTATAAACCAGCTTAGAGAAAAAGTAGGTGTTATGTTTGGAAATCCTGAAACAACTCCTGGAGGAAGAGCACTGAAATTTTATGCCACAATAAGACTAGATGTGAGAAAAATAGATGCAATAAAACAAGGGAATGAAATAATCGGAAGTAGAACCCGTGTCAAAGTTGTAAAAAATAAAATTGCTCCACCTTTTAAACAAGCAGAATTCGATATAATGTATGGAGAAGGTATTTCAAGAGAAGGAAGCATTTTGGATATTGG---------------------------------------------------------------------------------------------------------------------------------------------------------------------------------------------------------------------------------------------------------------------------------------------------------------------------------------------------------------------------------------------------------------------------------------------------------------------------------------------------------------------------------------------------------------------------------------------------CCCTGTTTTAGAAAAAAGTGAAGATTTTAGATTAAACACGGGAAGGATAGTTCCTATTTATGGGCTTACAGAAGGGTTGACGCAAAATGCTATTAGGAAGATAATGTTTAATGCGCTTCATGATTATGTACAGGAAATAGAAGAGTTTTTTGATGAGGAATTTCTATTTGAAAAAGGTTTAATGGATATAAAAAATGCACTAATTAATATAAATTTTCCCCAAAATGAAGCATATTTAGAGCAGGCAAAATACAGATTTAAATATCAAGAACTTTTTTTGCTGCAAATGGCCCTATTTTTAATGAAAAGGTCTGTTAAAGGGAAAAAGGGGATAAAATTTGAAAGAGTGGAGTTAAAGCCTTTTCTCGTGGGATTACCATTTAAATTGACTTCGGCGCAGATAAAAGTTTTAAAAGAAATAATTGCAGATATGAATTCTCACAAAGTGATGAATCGTTTGGTGCAGGGAGATGTGGGTTCTGGTAAAACAGTTGTTGCAGCTTGCAGCATGTACATTGCTGTCAAAAATGGCTATCAAGTGGCAATGATGGCTCCAACGGAGATATTGGCAAAACAGCATTATTATACGTTAAAAGAGCTTTTTAGAAATACTGATATAAAAATTGGGCTTTTATCTGGCAGCATTTCACCTTCTAATAAAAAAGAAGTACTAGAAAAAATTAAAAATGGAGATTATGATATTGTAATAGGGACACATGCACTAATAGAGGATGATGTGATTTTTAACAATTTAGGACTTTGTATAACTGATGAGCAACACCGATTTGGTGTGAGACAAAGAGCACTTTTGACACAAAAAGGTGAAAATCCCGATGTTTTGGTTATGACAGCTACACCAATTCCTCGTACATTGGCTCTCATTCTATATGGAGATTTGGATATATCAATAATTGACCAATTACCTCCCGGGAGAAAAAAAGTTAAAACCTACGTTATTTCTTCTTCTGTGAGAAAGAAAGCCTACGAGTTTGCAATGAAGGAAGTAAAAAAGGGAAGGCAAGTTTATGTAGTTTGTCCCTTAATTGAAGAATCGGATAAAATAAATGCGATGTCTGCCGAAATAGTATATAGAGAAATTTATAAAGATGCTTTTAAGGAAGCTAAAGTAGGACTTTTACACGGTAAAATGAATGACAGCGATAAAGAAAAGGTTATGGAAGAGTTTGTAAATGGCAAAATCGATATTTTAGTTTCGACTACAGTAAT----------------------------------------------------------------------------------------------------------------------------------------------------------------------------------------------------------------------------------------------------------------------------------------------------------------------------------------------------------------------------------------------------------------------------------------------------------------------------------------------------------------------------------------------------------------------------------------------------------------------------------------------------------------------------------------------------------------------------------------------------------------------------------------------------------------------------------------------------------------------------------------------GGAGTTTATTATGAACAACAATTTGATAAATTTGGGAAAAAATTAATTTCTGCAACTGTAATTCCAAATAGAGGGGCTTGGCTAGAATATGAAGAAGATTCCAATGATATAGTATATGTTAGAATTGACAGAACAAGAAAAGTTCCAGTTACTGTATTATTAAGGGCGTTGGGTTATAGTACTGATATTCAAATTCTTGACCTTTTAGGAGAAGAGGAAAAATTAAAAGCTACTTTAGATAAGGATACTACAAAATCTGAAGAAGAGGCTTTAATAGAAATTTATAAAAGATTGAGACCGGGAGAGCCGCCTACTGTCGAGAGTGCCAAAAGTCTTTTGTATGCATTATTTTTTGATGCAAAAAGGTATGATTTAGCAAAAGTTGGGCGCTATAAATTTAATAAAAAACTTGCGTTAAAAACGAGAATTGTAAACTTAAAAAGCGCAAAAAAGATTGTCAATCCTGTTACAGGAGAGATATTAGTAGAAGAAGGAGAGAAAATTTCCAAAGAAAAGGCAGAAGAAATTCAAAATTGCGGCATAAATGTAGTAGAAGTGTTAGTAGAGGGTAAAGTAGTAAGAGTGATAGGTAATAATACGGTGGATATAAATAAATATCCAATGCCTTATGATGTATCTAACTTAAATATAAAAGAAGCAGTAAATTTAAGTATATTAAAAGAAATCCTTGATAATTTCTCTGATGAAGAGGCAGTAATAAACGAAATAAAAAATAGAATGGATGAACTTGTTCCAAAGAACATTACTAAAGATGACATTATAGCCACTATAAGCTACCAACTAAATTTAACTCATGGGATAGGTTCAATAGATGATATAGATCATTTAGGAAATAGGCGACTCAGGTCTGTAGGAGAATTATTGCAAAATCAATTTAGAATTGGACTTGC----------------------------------------------------------------------------------------------------------------------------------------------------------------------------------------------------------------------------------------------------------------------------------------------------------------------------------------------------------------------------------------------------------------------------------------------------------------------------------------------------------------------------------------------------------------------------------------------------------------------------------------------------------------------------------------------------------------------------------------------------------------------------------------------------------------------------------------------------------------------------------------------------------------------------------------------------------------------------------------------------------------------------------------------------------------------------------------------------------------------------------------------------------------------------------------------------------------------------------------------------------------------------------------------------------------------------------------------------------------------------------------------------------------------------------------------------------------------------------------------------------------------------------------------------------------------------------------------------------------------------------------------------------------------------------------------------------------------------------------------------------------------------------------------------------------------------------------------------------------------------------------------------------------------------------------------------------------------------------------------------------------------------------------------------------------------------------------------------------------------------------------------------------------------------------------------------------------------------------------------------------------------------------------------------------------------------------------------------------------------------------------------------------------------------------------------------------------------------------------------------------------------------------------------------------------TCCTTAGTTGTTACTTTAACTAAAACTGGTGGAAGAAATGTATATGGAAGAATTACTGTCAGACATCGCGGTGGCGGACATAAGAGAAAATATAGGATTATAGATTTTAAAAGAGATAAGGACGGAATACCCGGAAAAGTAGCTGCTATTGAGTACGATCCAAATAGAACAGCTTATATTGCACTTATACATTATTTAGATGGAGAAAAAAGATATATCATTGCTCCTTATGGACTAAAAGTAGGGGATATAATAGAATCTGGGGAAAATGTAGACATTAAAGTAGGAAATGCTTTACCTTTGAGAAATATTCCAGTAGGTACAATAATCCATAACATTGAGCTTATACCAGGGAAAGGTGGACAATTAGTGAGAGCGGCAGGTGCAGCAGCGCAGCTTATGGCTAAAGAAGGGGATTATGTTCAAGTTAGAATGCCTTCAGGAGAAATTAGATTGATAAAGGCTGACTGTCGTGCAACCATTGGACAAGTATCAAATTTAGACCAT------------------------------------------------------------------------------------------------------------------------------------------------------------------------------------------------------------------------------------
>H608-93
---------------------------------------------------------------------------------------------------------------------------TACGAAGTAGTCGATAATAGTATAGACGAAGCATTGGCCGGCTATTGCAAAAATATAGTAGTTACTATACACAAAGATAATTCTATAACGGTTGAAGATGACGGAAGAGGTATACCTACAGATATTCACCCCAAGGTTGGAAAACCAGCTGTAGAAGTAGCTTTAACGATGTTACATGCAGGTGGAAAATTTAATAATGACGCTTACAAAGTATCGGGAGGATTGCATGGAGTAGGTGTTTCTGTTGTAAATGCATTATCTGAAAAATTAGAAGTTATTGTAAAACAACATAGGAAAATTTATAGGCAAATATATGAAAGAGGAGTTCCAAAAACGGATTTAGAGGTTATTGGAGAGACAGAAGAGACAGGTACAACTATTACTTTTAAGCCGGATAAGGAAATTTTTGAAGAAACTGTATTCGACTATGATGTATTGGCTCAAAGATTAAGAGAATTAGCGTTTTTAAATAAGGGTATAAATATCAAGCTCATAGACGAAAGGGACGGAAAAGAAGAGGTCTTTAATTATGAAGGTGGAATTATATCTTTTGTGAAATATCTCAATAGAAACAAAGAAGTTCTCCATGATGAGCCTATATACATGGAAGCAAAAAACACTGAATATGAAGTAGAGGTTTGCATGCAATATAATGATAGCTATAATGAAAATATCTTTAGTTTTGCTAATAATATTGATACTAGAGAAGGTGGTACTCATCTAGTAGGCTTTAAAGCAGCTTTGACTAAAGTCATTAATGATTACGCAAGGAAATACGGGATTATAAAAGATAACGAGAAAAATTTACAGGGTGAAGATGTAAGAGAAGGACTTACAGCTATTGTAAGTGTAAAATTAAAAAATCCACAATTTGAAGGGCAGACTAAAACAAAATTAGGAAATTCTGAAATGAGGTCTATTGTAGAAAATGTAGTAACAGATAAACTCACGGCTTTTTTAGAAGAAAATCCCTCAGTTGCAAAAATTATAGTAGAAAAAGCTACTCAAGCCGCAAGAGCAAGGGAAGCTGCGAGAAAAGCCAGAGAGCTTACCAGAAGAAAGTCTGCTCTTGAGAATACTACTTTGCCGGGTAAACTTGCCGACTGCTCAG----------------------------------------------------------------------------------------------------------------------------------------------------------------------------------------------------------------------------------------------------------------------------------------------------------------------------------------------------------------------------------------------------------------------------------------------------------------------------------------------------------------------------------------------------------------------------------------------------------------------------------------------------------------------------------------------------------------------------------------------------------------------------------------------------------------------------------------------------------------------------------------------------------------------------------------------------------------------------------------------------------------------------------------------------------------------------------------------GATAGTGCCTGTAATAAATAAGATAGACCTTCCTTCAGCACATCCTGAGCTTGTAAAAAAAGAAATTGAAGATGTGATTGGGATTGATGCAGAAGATGCGTTACTTACATCTGCTAAAGAAGGTATAGGAATAGAAGAAGTTTTAGAAGCCATTGTGAGTAGAATTCCGCCTCCAAAAGGAGATGAAAACAAGCCTTTAAAAGCGCTGATTTTTGACTCTTTTTATGATAATTACAAGGGAGCTATAAGTTTTGTAAGGGTAGTAGATGGAATTGTTAAACCAGGAATGAGAATAAAAATGTTTTCTACTGGCAAAGTTTTTGAAGTTACAGAAGTGGGAATGTTTAGACCTAATCTTTATCCAGTAGAAGAGCTTAAAGCAGGTGAAGTTGGCTACATAGCTGCCAGCATAAAAAATGTAAAAGATACTCGTGTAGGAGATACAATAACAGATGCAGATAATCCAGCCGATTCTCCACTTCCTGGTTATAAAGAAGTAGTACCAATGGTCTTTTGTGGCATTTATCCAGCAGATGGACAAGATTATGAAAATTTAAAAGAGGCTTTAGAAAAACTTCAGTTGAATGACGCTTCTTTAGTTTTTGAACCGGATACTTCTGCCGCCCTGGGTTTTGGGTTCAGATGTGGATTTTTAGGGCTTTTACACATGGAAATAGTTCAAGAAAGGTTGGAAAGAGAGTACAACTTAAATCTTGTCACTACTGCACCAAGTGTAATTTACAAAGTTTACAAAACTAATGGAGAAGTATTGGATTTGGACAATCCTACGAAAATGCCGCCTCTTACGCAAATAGATCATATTGAAGAGCCAATTGTGGAAGCTACTATTATGGTGCCTACTGAATATGTAGGGGCAGTTATGGAGCTTTGCCAGGATAGACGGGGAACATATTTAGGAATGGAATATTTAGAACAAACTCGCGTACTTTTAAAATATGAAATGCCTTTAAATGAGATAATATACGACTTTTTTGATGCTTTAAAATCGCGAACAAGGGGTTATGCCTCTTTCGACTATGAGCTTAAAGGGTATAAAGAATCTAATTTGGTAAAGCTTGATATTTTAATAAATGGCGAATTGGTAGATGCTTTATCCATGATAGTTCATAAAGATAAAGCCTATGAAAAAGCGAGAAAAATTGTAGAAAAGTTAAAAGAAAATATTCCAAGGCATCTTTTTGAGATTCCAATCCAGGCTGCAATAGGCTCTAAGATTATTGCAAGAGAGACTGTAAAAGCATTG-------------------------------------------------------------------------------------------------------------------------------------------------------------------------------------------------------------------------------------------------------------------------------------------------------------------------------------------------------------------------------------------------------------------------------------------------------------------------------------------------------------------------------------------------------------------------------------------------------------------------------------------------------------------------------------------------------------------------------------AGAAAGATTTGACTCAGTGGTTTTTCAAGATAACTGCTTATGCAGAAGAACTCCTTGAAAAACTGGATGAACTTGATTGGCCTGAAAAGACAAAAATAATGCAGAGAAATTGGATTGGAAAGTCGGATGGAGCAGAGATAGAATTTAAAGTTGACGGCAAAGACCTGACATTTAAGGTGTTTACAACAAGGGCTGATACGTTATATGGAGCGACGTATGTAGTTATCGCTCCAGAACATGAGATTGTGGATTTAATTACTACAGATGAATATAAACAAGCTGTTGAGGAGTATAAAGAGTACGCGAGAAAACAAAGTGAAATTGAAAGGTTGTCTACTGAAAAAGAAAAGACAGGAGTATTTACAGGAGCATACGCGATTCATCCTCTGACGGGAGAGAAACTCCCTATTTGGATAGCAGACTACGTCCTTGCAACATATGGAACAGGATGTGTCATGGCTGTTCCTGCCCATGATGAAAGAGATTATGAATTTGCAACAAAATACAACCTTCCTATAAAAAGAGTGATAAAAGGAATTGGAGATGTGGACGACAGTCTACCCTTTGTTGAGTATGGAGTGCTTATAAACAGTGGAGAATTTACAGGTATAAAATCAGAAGAGGCAAGGATAAAGATTGTAGAGAAATTGCAACAAGAAGGTAGAGCTTCTTTTAAGGTTAATTACAGATTGAGAGACTGGCTTGTTTCAAGGCAGAGATACTGGGGGGCTCCAATACCTGTAATTCACTGTGAACGCTGTGGCATAGTCCCTGTCCCAGAAGAAGATTTGCCAGTGTTACTTCCTTATGATGTGGAATTTGCTCCAACAGGTGAGTCTCCACTTAAAAAGCATGAAGGCTTTATGAACGTTACTTGTCCAAAATGTGGAGGCAAAGCGTTAAGAGACCCCGATACTCTTGACACTTTTGTAGATTCTTCCTGGTACTTTTTGAGATATCCCGATAACAAAAACGACAAAGAGCCTTTCAATAAAGAATGGATAAATAAAATGTTGCCTGTTGACAAGTATGTAGGTGGA----------------------------------------------------------------------------------------------------------------------------------------------------------------------------------------------------------------------------------------------------------------------------------------------------------------------------------------------------------------------------------------------------------------------------------------------------------------------------------------------------------------------------------------------------------------------------------------------------------------------------------------------------------------------------------------------------------------------------------------------------------------------------------------------------------------------------------------------------------------------------------------------------------------------------------------------------------------------------------------------------------------------------------------------------------------------------------------------------------------------------------------------------ACCTTACCAAAAATAGCAATGTAACTGCAGGTAAAGTGTACTGGACTGTCATCACAAAAGAGAGAAAAGGGGATTATCTTGGTGCTACAGTTCAAGTGATACCTCACATAACGAACGAAATTAAAGAAAGAGTATACAGAGTTGCAAAAGAAAAAAATGTGGACGTAGTAATAACAGAAATTGGTGGTACAGTAGGAGACATAGAAAGCCTTCCTTTCCTTGAAGCTATAAGACAAGTGGCAATTGAACAAGGAAGAGAAAATGTCATGTTTATTCATGTGACATTAGTACCTCATCTCGGAAAGACGGGAGAATTAAAAACAAAACCTACTCAACACAGCGTAAAAGAACTGCGTTCAATAGGTATTCAACCTGATATGATTGTATGCAGAACAGAACTTCCTCTTACGCAAGATTTAAAAGAAAAAATTGCACTCTTTTGTAACGTAAGCGTAGAAGCTGTCATAGAAAATAGGGATGTAGAATCAATTTATCAAGTGCCTTTGGAACTAGAGAGGCAAAAAGTAGACGAATACGTGTTAAAAAGGTTGAATTTGCCTATTGAAGAATCGGATTTAAAAGAATGGAGAGAATATGTGGAAAGAGAAAAGAACCCCACAAGACAGGTAGAAGTAGCTTTGGTGGGAAAATACGTTGACCTTCACGATGCTTATATAAGTGTTGTAGAAGCTTTAAAACATGCGGGAGTTTATCATAGAGCTGCTGTGAATATAAGGTGGGTAAATGCTGAGCATGTAAATGATGAGACAGTGGAAAAACTTTTAAAAGGAGCAGACGGTATATTAGTGCCGGGAGGATTTGGTGATAGAGGCATTGAAGGCAAAATAAGAGCTATCCAGTATGCAAGGGAGAACAAAATTCCTTACCTTGGATTGTGCCTTGGGATGCAGTGTGCTGTAATAGAATTTGCGAGAAATGTAGCAGGACTAAAAGGAGCTAATTCTACAGAGTTTGACCCGGATACTTCCCATCCTGTAATAGACCTCATGCCTGAACAAAAAGACATAGATGAAAAAGGCGGTACAATGAGATTGGGGGTGTATCCTTGTAAAGTAATTGAAGGGACAAAAGCTTATGAAGCCTATAAAGACGAATTAATTTATGAAAGACATAGGCATAGATACGAGTTCAATAACCAATATCGGGAACTTTTAACCTCAAAAGGCCTTGTACTTTCAGGGCT--------------------------------------------------------------------------------------------------------------------------------------------------------------------------------------------------------------------------------------------------CTGCAAAATTGAATGTAGAAGTAATACCTACAGGTTCTCTTGAATTAGACATTGCTTTAGGTGTCGGAGGAGTTCCAAGGGGAAGAATAATAGAAATTTTTGGCCCTGAGTCTTCAGGAAAAACCACCTTAGCGCTACATATGATAGCAGAAGCACAAAAAATGGGAGGAACGGGTGCTTTTATAGATGCAGAACATGCTCTGGATCCTGTATATGCAAAAAACCTTGGGGTCAATATTGAGGACTTATTGGTGGCGCAGCCTGATACGGGCGAACAAGCCTTAGAAATTGCAGAAGCCCTTGTTAGAAGTGGTGCTGTTGATATAATTGTGATAGACTCTGTTGCTGCTTTAGTACCTAAAGCGGAGATTGATGGTGAAATGGGAGATAGCCATGTAGGGCTTCAAGCGAGACTGATGTCTCAAGCTTTGAGAAAATTAGCAGGGGTTACTAGTAAGTCTAAAACTATTGTGGTCTTTATAAACCAGCTTAGAGAAAAAGTAGGTGTTATGTTTGGAAATCCTGAAACAACTCCTGGAGGAAGAGCACTGAAATTTTATGCCACAATAAGACTAGATGTGAGAAAAATAGATGCAATAAAACAAGGGAATGAAATAATCGGAAGTAGAACCCGTGTCAAAGTTGTAAAAAATAAAATTGCTCCACCTTTTAAACAAGCAGAATTCGATATAATGTATGGAGAAGGTATTTCAAGAGAAGGAAGCATTTTGGATATTGG---------------------------------------------------------------------------------------------------------------------------------------------------------------------------------------------------------------------------------------------------------------------------------------------------------------------------------------------------------------------------------------------------------------------------------------------------------------------------------------------------------------------------------------------------------------------------------------------------CCCTGTTTTAGAAAAAAGTGAAGATTTTAGATTAAACACGGGAAGGATAGTTCCTATTTATGGGCTTACAGAAGGGTTGACGCAAAATGCTATTAGGAAGATAATGTTTAATGCGCTTCATGATTATGTACAGGAAATAGAAGAGTTTTTTGATGAGGAATTTCTATTTGAAAAAGGTTTAATGGATATAAAGAATGCACTAATTAATATAAATTTTCCCCAAAATGAAGCATATTTAGAGCAGGCAAAATACAGATTTAAATATCAAGAACTTTTTTTGCTGCAAATGGCCCTATTTTTAGTGAAAAGGTCTGTTAAAGGGAAAAAGGGGATAAAATTTGAAAGAGTGGAGTTAAAGCCTTTTCTCGTGGGATTACCATTTAAATTGACTTCGGCGCAGATAAAAGTTTTAAAAGAAATAATTGCAGATATGAATTCTCACAAAGTGATGAATCGTTTGGTGCAGGGAGATGTGGGTTCTGGTAAAACAGTTGTTGCAGCTTGCAGCATGTACATTGCTGTCAAAAATGGCTATCAAGTGGCAATGATGGCTCCAACGGAGATATTGGCAAAACAGCATTATTATACGTTAAAAGAGCTTTTTAGAAATACTGATATAAAAATTGGGCTTTTATCCGGCAGCATTTCACCTTCTAATAAAAAAGAAGTACTAGAAAAAATTAAAAATGGAGATTATGATATTGTAATAGGGACACATGCACTAATAGAGGATGATGTGATTTTTAACAATTTAGGACTTTGTATAACTGATGAACAACACCGATTTGGTGTGAGACAAAGGGCACTTTTGACAAAAAAAGGTGAAAATCCCGATGTTTTGGTTATGACAGCTACACCAATTCCTCGTACATTGGCTCTCATTCTATATGGAGATTTGGATATATCAATAATTGACCAATTACCTCCCGGGAGAAAAAAAGTTAAAACCTACGTTATTTCTTCTTCTGTGAGAAAGAAAGCCTACGAGTTTGCAATGAAGGAAGTAAAAAAGGGAAGGCAAGTTTATGTAGTTTGTCCCTTAATTGAAGAATCGGATAAAATAAATGCGATGTCTGCCGAAATAGTATATAGAGAAATTTATAAAGATGCTTTTAAGGAAGCTAAAGTAGGACTTTTACACGGTAAAATGAATGACAGCGATAAAGAAAAGGTTATGGAAGAGTTTGTAAATGGCAAAATCGATATTTTAGTTTCGACTACAGTAAT----------------------------------------------------------------------------------------------------------------------------------------------------------------------------------------------------------------------------------------------------------------------------------------------------------------------------------------------------------------------------------------------------------------------------------------------------------------------------------------------------------------------------------------------------------------------------------------------------------------------------------------------------------------------------------------------------------------------------------------------------------------------------------------------------------------------------------------------------------------------------------------------GGAGTTTATTATGAACAACAATTTGATAAATTTGGGAAGAAATTAATTTCTGCAACTGTAATTCCAAATAGAGGGGCTTGGCTAGAATATGAAGAAGATTCCAATGATATAGTATATGTTAGAATTGACAGAACAAGAAAAGTTCCAGTTACTGTATTATTAAGGGCGTTGGGTTATAGTACTGATATTCAAATTCTTGACCTTTTAGGAGAAGAGGAAAAATTAAAAGCTACTTTAGATAAGGATACTACAAAATCTGAAGAAGAGGCTTTAATAGAAATTTATAAAAGATTAAGACCGGGAGAGCCACCTACTGTTGAGAGTGCCAAAAGCCTTTTGTATGCATTATTTTTTGATGCAAAAAGGTATGATTTAGCAAAAGTTGGGCGCTATAAATTTAATAAAAAACTTGCGTTAAAAACGAGAATTGTAAACTTAAAAAGCGCAAAAAAGATTGTCAATCCTGTTACAGGAGAGATATTAGTAGAAGAAGGAGAGAAAATTTCCAAAGAAAAGGCAGAAGAAATTCAAAATTGCGGCATAAATGTAGTAGAAGTGTTAGTAGAGGGTAAAGTAGTAAGAGTGATAGGTAATAATACGGTGGATATAAATAAATATCCAATGCCTTATGATGTATCTAACTTAAATATAAAAGAAGCAGTAAATTTAAGTATATTAAAAGAAATCCTTGATAATTTCTCTGATGAAGAGGCAGTAATAAACGAAATAAAAAATAGAATGGATGAACTTGTTCCAAAGAACATTACTAAAGATGACATTATAGCCACTATAAGCTACCAACTAAATTTAACTCATGGGATAGGTTCAATAGATGATATAGATCATTTAGGAAATAGGCGACTCAGGTCTGTAGGAGAATTATTGCAAAATCAATTTAGAATTGGACTTGC----------------------------------------------------------------------------------------------------------------------------------------------------------------------------------------------------------------------------------------------------------------------------------------------------------------------------------------------------------------------------------------------------------------------------------------------------------------------------------------------------------------------------------------------------------------------------------------------------------------------------------------------------------------------------------------------------------------------------------------------------------------------------------------------------------------------------------------------------------------------------------------------------------------------------------------------------------------------------------------------------------------------------------------------------------------------------------------------------------------------------------------------------------------------------------------------------------------------------------------------------------------------------------------------------------------------------------------------------------------------------------------------------------------------------------------------------------------------------------------------------------------------------------------------------------------------------------------------------------------------------------------------------------------------------------------------------------------------------------------------------------------------------------------------------------------------------------------------------------------------------------------------------------------------------------------------------------------------------------------------------------------------------------------------------------------------------------------------------------------------------------------------------------------------------------------------------------------------------------------------------------------------------------------------------------------------------------------------------------------------------------------------------------------------------------------------------------------------------------------------------------------------------------------------------------------TCCTTAGTTGTTACTTTAACTAAAACTGGTGGAAGAAATGTATATGGAAGAATTACTGTCAGACATCGCGGTGGCGGACATAAGAGAAAATATAGGATTATAGATTTTAAAAGAGATAAGGACGGAATACCCGGAAAAGTAGCTGCTATTGAGTACGATCCAAATAGAACAGCTTATATTGCACTTATACATTATTTAGATGGAGAAAAAAGATATATCATTGCTCCTTATGGACTAAAAGTAGGGGATATAATAGAATCTGGGGAAAATGTAGACATTAAAGTAGGAAATGCTTTACCTTTGAGAAATATTCCAGTAGGTACAATAATCCATAACATTGAGCTTATACCAGGGAAAGGTGGACAATTAGTGAGAGCGGCAGGTGCAGCAGCGCAGCTTATGGCTAAAGAAGGGGATTATGTTCAAGTTAGAATGCCTTCAGGAGAAATTAGATTGATAAAGGCTGACTGTCGTGCAACCATTGGACAAGTATCAAATTTAGACCAT------------------------------------------------------------------------------------------------------------------------------------------------------------------------------------------------------------------------------------
>I502-49
---------------------------------------------------------------------------------------------------------------------------TACGAAGTAGTCGATAATAGTATAGACGAAGCATTGGCCGGCTATTGCAAAAATATAGTAGTTACTATACACAAAGATAATTCTATAACGGTTGAAGATGACGGAAGAGGTATACCTACAGATATTCACCCCAAGGTTGGAAAACCAGCTGTAGAAGTAGCTTTAACGATGTTACATGCAGGTGGAAAATTTAATAATGACGCTTACAAAGTATCGGGAGGATTGCATGGAGTAGGTGTTTCTGTTGTAAATGCATTATCTGAAAAATTAGAAGTTATTGTAAAACAACATAGGAAAATTTATAGGCAAATATATGAAAGAGGAGTTCCAAAAACGGATTTAGAGGTTATTGGAGAGACAGAAGAGACAGGTACAACTATTACTTTTAAGCCGGATAAGGAAATTTTTGAAGAAACTGTATTCGACTATGATGTATTGGCTCAAAGATTAAGAGAATTAGCGTTTTTAAATAAGGGTATAAATATCAAGCTCATAGACGAAAGGGACGGAAAAGAAGAGGTCTTTAATTATGAAGGTGGAATTATATCTTTTGTGAAATATCTCAATAGAAACAAAGAAGTTCTCCATGATGAGCCTATATACATGGAAGCAAAAAACACTGAATATGAAGTAGAGGTTTGCATGCAATATAATGATAGCTATAATGAAAATATCTTTAGTTTTGCTAATAATATTGATACTAGAGAAGGTGGTACTCATCTAGTAGGCTTTAAAGCAGCTTTGACTAAAGTCATTAATGATTACGCAAGGAAATACGGGATTATAAAAGATAACGAGAAAAATTTACAGGGTGAAGATGTAAGAGAAGGACTTACAGCTATTGTAAGTGTAAAATTAAAAAATCCACAATTTGAAGGGCAGACTAAAACAAAATTAGGAAATTCTGAAATGAGGTCTATTGTAGAAAATGTAGTAACAGATAAACTCACGGCTTTTTTAGAAGAAAATCCCTCAGTTGCAAAAATTATAGTAGAAAAAGCTACTCAAGCCGCAAGAGCAAGGGAAGCTGCGAGAAAAGCCAGAGAGCTTACCAGAAGAAAGTCTGCTCTTGAGAATACTACTTTGCCGGGTAAACTTGCCGACTGCTCAG----------------------------------------------------------------------------------------------------------------------------------------------------------------------------------------------------------------------------------------------------------------------------------------------------------------------------------------------------------------------------------------------------------------------------------------------------------------------------------------------------------------------------------------------------------------------------------------------------------------------------------------------------------------------------------------------------------------------------------------------------------------------------------------------------------------------------------------------------------------------------------------------------------------------------------------------------------------------------------------------------------------------------------------------------------------------------------------------GATAGTGCCTGTAATAAATAAGATAGACCTTCCTTCAGCACATCCTGAGCTTGTAAAAAAAGAAATTGAAGATGTGATTGGGATTGATGCAGAAGATGCGTTACTTACATCTGCTAAAGAAGGTATAGGAATAGAAGAAGTTTTAGAAGCCATTGTGAGTAGAATTCCGCCTCCAAAAGGAGATGAAAACAAGCCTTTAAAAGCGCTGATTTTTGACTCTTTTTATGATAATTACAAGGGAGCTATAAGTTTTGTAAGGGTAGTAGATGGAATTGTTAAACCAGGAATGAGAATAAAAATGTTTTCTACTGGCAAAGTTTTTGAAGTTACAGAAGTGGGAATGTTTAGACCTAATCTTTATCCAGTAGAAGAGCTTAAAGCAGGTGAAGTTGGCTACATAGCTGCCAGCATAAAAAATGTAAAAGATACTCGTGTAGGAGATACAATAACAGATGCAGATAATCCAGCCGATTCTCCACTTCCTGGTTATAAAGAAGTAGTGCCAATGGTCTTTTGTGGCATTTATCCTGCAGATGGACAAGATTATGAAAATTTAAAAGAGGCTTTAGAAAAACTTCAGTTGAATGACGCTTCTTTAGTTTTTGAACCGGATACTTCTGCCGCCCTGGGTTTTGGGTTCAGATGTGGATTTTTAGGGCTTTTACACATGGAAATAGTTCAAGAAAGGTTGGAAAGAGAGTACAACTTAAATCTTGTCACTACTGCACCAAGTGTAATTTACAAAGTTTACAAAACTAATGGAGAAGTATTGGATTTGGACAATCCTACGAAAATGCCGCCTCTTACGCAAATAGATCATATTGAAGAGCCAATTGTGGAAGCTACTATTATGGTGCCTACTGAATATGTAGGGGCAGTTATGGAGCTTTGCCAGGATAGACGGGGAACATATTTAGGAATGGAATATTTAGAACAAACTCGCGTACTTTTAAAATATGAAATGCCTTTAAATGAGATAATATACGACTTTTTTGATGCTTTAAAATCGCGAACAAGGGGTTATGCCTCTTTCGACTATGAGCTTAAAGGGTATAAAGAATCTAATTTGGTAAAGCTTGATATTTTAATAAATGGCGAATTGGTAGATGCTTTATCCATGATAGTTCATAAAGATAAAGCCTATGAAAAAGCGAGAAAAATTGTAGAAAAGTTAAAAGAAAATATTCCAAGGCATCTTTTTGAGATTCCAATCCAGGCTGCAATAGGCTCTAAGATTATTGCAAGAGAGACTGTAAAAGCATTG-------------------------------------------------------------------------------------------------------------------------------------------------------------------------------------------------------------------------------------------------------------------------------------------------------------------------------------------------------------------------------------------------------------------------------------------------------------------------------------------------------------------------------------------------------------------------------------------------------------------------------------------------------------------------------------------------------------------------------------AGAAAGATTTGACTCAGTGGTTTTTCAAGATAACTGCTTATGCAGAAGAACTCCTTGAAAAACTGGATGAACTTGATTGGCCTGAAAAGACAAAAATAATGCAGAGAAATTGGATTGGAAAGTCGGATGGAGCAGAGATAGAATTTAAAGTTGACGGCAAAGACCTGACATTTAAGGTGTTTACAACAAGGGCTGATACGTTATATGGAGCGACGTATGTAGTTATCGCTCCAGAACATGAGATTGTGGATTTAATTACTACAGATGAATATAAACAAGCTGTTGAGGAGTATAAAGAGTACGCGAGAAAACAAAGTGAAATTGAAAGGTTGTCTACTGAAAAAGAAAAGACAGGAGTATTTACAGGAGCATACGCGATTCATCCTCTGACGGGAGAGAAACTCCCTATTTGGATAGCAGACTACGTCCTTGCAACATATGGAACAGGATGTGTCATGGCTGTTCCTGCCCATGATGAAAGAGATTATGAATTTGCAACAAAATACGACCTTCCTATAAAAAGAGTGATAAAAGGAATTGGAGATGTGGACGACAGTCTACCCTTTGTTGAGTATGGAGTGCTTATAAACAGTGGAGAATTTACAGGTATAAAATCAGAAGAGGCAAGGATAAAGATTGTAGAGAAATTGCAACAAGAAGGTAGAGCTTCTTTTAAGGTTAATTACAGATTGAGAGACTGGCTTGTTTCAAGGCAGAGATACTGGGGGGCTCCAATACCTGTAATTCACTGTGAACGCTGTGGCATAGTCCCTGTCCCAGAAGAAGATTTGCCAGTGTTACTTCCTTATGATGTGGAATTTGCTCCAACAGGTGAGTCTCCACTTAAAAAGCATGAAGGCTTTATGAACGTTACTTGTCCAAAATGTGGAGGCAAAGCGTTAAGAGACCCCGATACTCTTGACACTTTTGTAGATTCTTCCTGGTACTTTTTGAGATATCCCGATAACAAAAACGACAAAGAGCCTTTCAATAAAGAATGGATAAATAAAATGTTGCCTGTTGACAAGTATGTAGGTGGA----------------------------------------------------------------------------------------------------------------------------------------------------------------------------------------------------------------------------------------------------------------------------------------------------------------------------------------------------------------------------------------------------------------------------------------------------------------------------------------------------------------------------------------------------------------------------------------------------------------------------------------------------------------------------------------------------------------------------------------------------------------------------------------------------------------------------------------------------------------------------------------------------------------------------------------------------------------------------------------------------------------------------------------------------------------------------------------------------------------------------------------------------ACCTTACCAAAAATAGCAATGTAACTGCAGGTAAAGTGTACTGGACTGTCATCACAAAAGAGAGAAAAGGGGATTATCTTGGTGCCACAGTTCAAGTGATACCTCACATAACGAACGAAATTAAAGAAAGAGTATACAGAGTTGCAAAAGAGAAAAATGTGGACGTAGTAATAACAGAAATTGGTGGTACAGTAGGAGACATAGAAAGCCTTCCTTTCCTTGAAGCTATAAGACAAGTGGCAATTGAACAAGGAAGAGAAAATGTCATGTTTATTCATGTGACATTAGTACCTCATCTCGGAAAGACGGGAGAATTAAAAACAAAACCTACTCAACACAGCGTAAAAGAACTGCGTTCAATAGGTATTCAACCTGATATGATTGTATGCAGAACAGAACTTCCTCTTACGCAAGATTTAAAAGAAAAAATTGCACTCTTTTGTAACGTAAGCGTAGAAGCTGTCATAGAAAATAGGGATGTAGAATCAATTTATCAAGTGCCTTTGGAACTAGAGAGGCAAAAAGTAGACGAATACGTGTTAAAAAGGTTGAATTTGCCTATTGAAGAATCGGACTTAAAAGAATGGAGAGAATACGTGGAAAGAGAAAAGAACCCCACAAGACAGGTAGAAGTAGCTTTGGTGGGAAAATACGTTGACCTTCACGATGCTTATATAAGCGTTGTAGAAGCATTAAAACATGGGGGAGTTTATCATAGAGCTGCTGTGAATATAAGGTGGGTAAATGCTGAGCATGTAAATGATGAGACAGTGGAAAAACTTTTAAAAGGAGCAGACGGTATATTAGTGCCGGGAGGATTTGGTGATAGAGGCATTGAAGGCAAAATAAGAGCTATCCAGTATGCAAGGGAGAACAAAATTCCTTACCTTGGATTGTGCCTTGGGATGCAGTGTGCTGTAATAGAATTTGCGAGAAATGTAGCAGGACTAAAAGGAGCTAATTCTACAGAGTTTGACCCGGATACTTCCCATCCTGTAATAGACCTCATGCCTGAACAAAAAGACATAGATGAAAAAGGCGGTACAATGAGATTGGGGGTGTATCCTTGTAAAGTAATTGAAGGGACAAAAGCTTATGAAGCCTATAAAGACGAATTAATTTATGAAAGACATAGGCATAGATACGAGTTCAATAACCAATATCGGGAGCTTTTAACCTCAAAAGGCCTTGTACTTTCAGGTCT--------------------------------------------------------------------------------------------------------------------------------------------------------------------------------------------------------------------------------------------------CTGCAAAATTGAATGTAGAAGTAATACCTACAGGTTCTCTTGAATTAGACATTGCTTTAGGTGTCGGAGGAGTTCCAAGGGGAAGAATAATAGAAATTTTTGGCCCTGAGTCTTCAGGAAAAACCACCTTAGCGCTACATATGATAGCAGAAGCACAAAAAATGGGAGGAACGGGTGCTTTTATAGATGCAGAACATGCTCTGGATCCTGTATATGCAAAAAACCTTGGGGTCAATATTGAGGACTTATTGGTGGCGCAGCCTGATACGGGCGAACAAGCCTTAGAAATTGCAGAAGCCCTTGTTAGAAGTGGTGCTGTTGATATAATTGTGATAGACTCTGTTGCTGCTTTAGTACCTAAAGCGGAGATTGATGGTGAAATGGGAGATAGCCATGTAGGGCTTCAAGCGAGACTGATGTCTCAAGCTTTGAGAAAATTAGCAGGGGTTACTAGTAAGTCTAAAACTATTGTGGTCTTTATAAACCAGCTTAGAGAAAAAGTAGGTGTTATGTTTGGAAATCCTGAAACAACTCCTGGAGGAAGAGCACTGAAATTTTATGCCACAATAAGACTAGATGTGAGAAAAATAGATGCAATAAAACAAGGGAATGAAATAATCGGAAGTAGAACCCGTGTCAAAGTTGTAAAAAATAAAATTGCTCCACCTTTTAAACAAGCAGAATTCGATATAATGTATGGAGAAGGTATTTCAAGAGAAGGAAGCATTTTGGATATTGG---------------------------------------------------------------------------------------------------------------------------------------------------------------------------------------------------------------------------------------------------------------------------------------------------------------------------------------------------------------------------------------------------------------------------------------------------------------------------------------------------------------------------------------------------------------------------------------------------TCCTGTTTTAGAGAAAAGTGAAGATTTTAGATTAAACACTGGAAGGATAGTTCCTATTTATGGGCTTACAGAAGGATTGACGCAAAATGCTATCAGGAAGATAATGTTTAATGCCCTTAAGGATTATGTACAGGAAGTAGAAGAGTTTTTTGATGAGGAATTTCTATTTGAAAAAGGTTTAATGGACATAAAAAATGCACTAATTAATATAAATTTTCCACAAAATGAAGCATATTTAGAGCAGGCAAAATACAGATTTAAATATCAAGAACTTTTTTTGCTGCAAATGGCCCTATTTTTAGTGAAAAGGTCTGTTAAAGGGAAAAAGGGGATAAAATTTGAAAGAGTGGAGTTAAAGCCTTTTCTCGTGGGATTACCATTTAAATTGACTTCGGCGCAGATAAAAGTTTTAAAAGAAATAATTGCAGATATGAATTCTCACAAAGTGATGAATCGTTTGGTGCAGGGAGATGTGGGTTCTGGTAAAACAGTTGTTGCAGCTTGCAGCATGTACATTGCTGTCAAAAATGGCTATCAAGTGGCAATGATGGCTCCAACGGAGATATTGGCAAAACAGCATTATTATACGTTAAAAGAGCTTTTTAGAAATACTGATATAAAAATTGGGCTTTTATCCGGCAGCATTTCACCTTCTAATAAAAAAGAAGTACTAGAAAAAATTAAAAATGGAGATTATGATATTGTAGTAGGGACACATGCACTAATAGAGGATGATGTGATTTTTAACAATTTAGGACTTTGTATAACTGATGAACAACACCGATTTGGTGTGAGACAAAGGGCACTTTTGACAAAAAAAGGTGAAAATCCCGATGTTTTGGTTATGACAGCTACACCAATTCCTCGTACATTGGCTCTCATTCTATATGGAGATTTGGATATATCAATAATTGACCAATTACCTCCCGGGAGAAAAAAAGTTAAAACCTACGTTATTTCTTCTTCTGTGAGAAAGAAAGCCTACGAGTTTGCAATGAAGGAAGTAAAAAAGGGAAGGCAAGTTTATGTAGTTTGTCCCTTAATTGAAGAATCGGATAAAATAAATGCGATGTCTGCCGAAATAGTATATAGAGAAATTTATAAAGATGCTTTTAAGGAAGCTAAAGTAGGACTTTTACACGGTAAAATGAATGACAGCGATAAAGAAAAGGTTATGGAAGAGTTTGCAAATGGCAAAATCGATATTTTAGTTTCGACTACAGTAAT----------------------------------------------------------------------------------------------------------------------------------------------------------------------------------------------------------------------------------------------------------------------------------------------------------------------------------------------------------------------------------------------------------------------------------------------------------------------------------------------------------------------------------------------------------------------------------------------------------------------------------------------------------------------------------------------------------------------------------------------------------------------------------------------------------------------------------------------------------------------------------------------GGAGTTTATTATGAACAACAATTTGATAAATTTGGGAAAAAATTAATTTCTGCAACTGTAATTCCAAATAGAGGGGCTTGGCTAGAATATGAAGAAGATTCCAATGATATAGTATATGTTAGAATTGACAGAACAAGAAAAGTTCCAGTTACTGTATTATTAAGGGCGTTGGGTTATAGTACTGATATTCAAATTCTTGACCTTTTAGGAGAAGAGGAAAAATTAAAAGCTACTTTAGATAAGGATACTACAAAATCTGAAGAAGAGGCTTTAATAGAAATTTATAAAAGATTGAGACCGGGAGAGCCGCCTACTGTCGAGAGTGCCAAAAGTCTTTTGTATGCATTATTTTTTGATGCAAAAAGGTATGATTTAGCAAAAGTTGGACGCTATAAATTTAATAAAAAACTTGCGTTAAAAACGAGAATTGTAAACTTAAAAAGCGCAAAAAAGATTGTCAATCCTGTTACAGGAGAGATATTAGTAGAAGAAGGAGAGAAAATTTCCAAAGAAAAGGCAGAAGAAATTCAAAATTGCGGCATAAATGTAGTAGAAGTGTTAGTAGAGGGTAAAGTAGTAAGAGTAATAGGTAATAATACGGTGGATATAAATAAATATCCAATGCCTTATGATGTATCTAACTTAAATATAAAAGAAGCAGTAAATTTAAGTATATTAAAAGAAATCCTTGATAATTTCTCTGATGAAGAGGCAGTAATAAACGAAATAAAAAATAGAATGGATGAACTTGTTCCAAAGAACATTACTAAAGATGACATTATAGCCACTATAAGCTACCAACTAAATTTAACTCATGGGATAGGTTCAATAGATGATATAGATCATTTAGGAAATAGGCGACTCAGGTCTGTAGGAGAATTATTGCAAAACCAATTTAGAATTGGACTTGC----------------------------------------------------------------------------------------------------------------------------------------------------------------------------------------------------------------------------------------------------------------------------------------------------------------------------------------------------------------------------------------------------------------------------------------------------------------------------------------------------------------------------------------------------------------------------------------------------------------------------------------------------------------------------------------------------------------------------------------------------------------------------------------------------------------------------------------------------------------------------------------------------------------------------------------------------------------------------------------------------------------------------------------------------------------------------------------------------------------------------------------------------------------------------------------------------------------------------------------------------------------------------------------------------------------------------------------------------------------------------------------------------------------------------------------------------------------------------------------------------------------------------------------------------------------------------------------------------------------------------------------------------------------------------------------------------------------------------------------------------------------------------------------------------------------------------------------------------------------------------------------------------------------------------------------------------------------------------------------------------------------------------------------------------------------------------------------------------------------------------------------------------------------------------------------------------------------------------------------------------------------------------------------------------------------------------------------------------------------------------------------------------------------------------------------------------------------------------------------------------------------------------------------------------------------TCCTTAGTTGTTACTTTAACTAAAACTGGTGGAAGAAATGTATATGGAAGAATTACTGTCAGACATCGCGGTGGCGGACATAAGAGAAAATATAGGATTATAGATTTTAAAAGAGATAAGGACGGAATACCCGGAAAAGTAGCTGCTATTGAGTACGATCCAAATAGAACAGCTTATATTGCACTTATACATTATTTAGATGGAGAAAAAAGATATATCATTGCTCCTTATGGACTAAAAGTAGGGGATATAATAGAATCTGGGGAAAATGTAGACATTAAAGTAGGAAATACTTTACCTTTGAGAAATATTCCAGTAGGTACAATAATCCATAACATTGAGCTTATACCAGGGAAAGGTGGACAATTAGTGAGAGCGGCAGGTGCAGCAGCGCAGCTTATGGCTAAAGAAGGGGATTATGTTCAAGTTAGAATGCCTTCAGGAGAAATTAGATTGATAAAGGCTGACTGTCGTGCAACCATTGGACAAGTATCAAATTTAGACCAT------------------------------------------------------------------------------------------------------------------------------------------------------------------------------------------------------------------------------------
>J614-63
---------------------------------------------------------------------------------------------------------------------------TACGAAGTAGTCGATAATAGTATAGACGAAGCATTGGCCGGCTATTGCAAAAATATAGTAGTTACTATACACAAAGATAATTCTATAACGGTTGAAGATGACGGAAGAGGTATACCTACAGATATTCACCCCAAAGTTGGAAAACCAGCTGTAGAAGTAGCTTTAACGATGTTACATGCAGGTGGAAAATTTAATAATGACGCTTACAAAGTATCGGGAGGATTGCATGGAGTAGGTGTTTCTGTTGTAAATGCATTATCTGAAAAATTAGAAGTTATTGTAAAACAACATAGGAAAATTTATAGGCAAATATATGAAAGAGGAGTTCCAAAAACGGATTTAGAGGTTATTGGAGAGACAGAAGAGACAGGTACAACTATTACTTTTAAGCCGGATAAGGAAATTTTTGAAGAAACTGTATTCGACTATGATGTATTGGCTCAAAGATTGAGAGAATTAGCGTTTTTAAATAAGGGCATAAATATCAAGCTCATAGACGAAAGGGACGGAAAAGAAGAGGTCTTTAATTATGAAGGTGGAATTATATCTTTTGTGAAATATCTCAATAGAAACAAAGAAGTTCTCCATGATGAGCCTATATACATGGAAGCAAAAAACACTGAATATGAAGTAGAGGTTTGCATGCAGTATAATAACAGCTATAATGAAAATATCTTTAGTTTTGCTAATAATATTGATACTAGAGAAGGTGGTACTCATCTAGTAGGCTTTAAAGCAGCTTTGACTAAAGTTATTAATGATTACGCAAGAAAATACGGAATTATAAAAGATAACGAGAAAAATTTACAGGGTGAAGATGTAAGAGAAGGACTTACAGCTATTGTAAGTGTAAAATTAAAAAATCCACAATTTGAAGGGCAGACTAAAACAAAATTAGGAAATTCTGAAATGAGGTCTATTGTAGAAAATGTAGTAACAGAAAAACTCACGGCTTTTTTAGAAGAAAATCCCTCAGTTGCAAAAATTATAGTAGAAAAAGCTACTCAAGCAGCAAGAGCAAGGGAAGCTGCAAGAAAAGCCAGAGAGCTTACCAGAAGAAAGTCTGCTCTTGAGAATACTACTTTGCCGGGTAAACTTGCCGACTGCTCAG----------------------------------------------------------------------------------------------------------------------------------------------------------------------------------------------------------------------------------------------------------------------------------------------------------------------------------------------------------------------------------------------------------------------------------------------------------------------------------------------------------------------------------------------------------------------------------------------------------------------------------------------------------------------------------------------------------------------------------------------------------------------------------------------------------------------------------------------------------------------------------------------------------------------------------------------------------------------------------------------------------------------------------------------------------------------------------------------GATAGTGCCTGTAATAAATAAGATAGACCTTCCTTCAGCACATCCTGAGCTTGTAAAAAAAGAAATTGAAGATGTGATTGGGATTGATGCAGAAGATGCGTTACTTACATCTGCTAAAGAAGGTATAGGAATAGAAGAAGTTTTAGAAGCCATTGTGAGTAGAATTCCGCCTCCAAAAGGAGATGAAAACAAGCCTTTAAAAGCGCTGATTTTTGACTCTTTTTATGATAATTACAAGGGAGCTATAAGTTTTGTAAGGGTAGTAGATGGAATTGTTAAACCAGGAATGAGAATAAAAATGTTTTCTACTGGCAAAGTTTTTGAAGTTACAGAAGTGGGAATGTTTAGACCTAATCTTTATCCAGTAGAAGAGCTTAAAGCAGGTGAAGTTGGCTACATAGCTGCCAGCATAAAAAATGTAAAAGATACTCGTGTAGGAGATACAATAACAGATGCAGATAATCCAGCCGATTCTCCACTTCCTGGTTATAAAGAAGTAGTGCCAATGGTCTTTTGTGGCATTTATCCTGCAGATGGACAAGATTATGAAAATTTAAAAGAGGCTTTAGAAAAACTTCAGTTGAATGACGCTTCTTTAGTTTTTGAACCGGATACTTCTGCCGCCCTGGGTTTTGGGTTCAGATGTGGATTTTTAGGGCTTTTACACATGGAAATAGTTCAAGAAAGGTTGGAAAGAGAGTACAACTTAAATCTTGTCACTACTGCACCAAGTGTAATTTACAAAGTTTACAAAACTAATGGAGAAGTATTGGATTTGGACAATCCTACGAAAATGCCGCCTCTTACGCAAATAGATCATATTGAAGAGCCAATTGTGGAAGCTACTATTATGGTGCCTACTGAATATGTAGGGGCAGTTATGGAGCTTTGCCAGGATAGACGGGGAACATATTTAGGAATGGAATATTTAGAACAAACTCGCGTACTTTTAAAATATGAAATGCCTTTAAATGAGATAATATACGACTTTTTTGATGCTTTAAAATCGCGAACAAGGGGTTATGCCTCTTTCGACTATGAGCTTAAAGGGTATAAAGAATCTAATTTGGTAAAGCTTGATATTTTAATAAATGGCGAATTGGTAGATGCTTTATCCATGATAGTTCATAAAGATAAAGCCTATGAAAAAGCGAGAAAAATTGTAGAAAAGTTAAAAGAAAATATTCCAAGGCATCTTTTTGAGATTCCAATCCAGGCTGCAATAGGCTCTAAGATTATTGCAAGAGAGACTGTAAAAGCATTG-------------------------------------------------------------------------------------------------------------------------------------------------------------------------------------------------------------------------------------------------------------------------------------------------------------------------------------------------------------------------------------------------------------------------------------------------------------------------------------------------------------------------------------------------------------------------------------------------------------------------------------------------------------------------------------------------------------------------------------AGAAAGATTTGACTCAGTGGTTTTTCAAGATAACTGCTTATGCAGAAGAACTCCTTGAAAAACTGGATGAACTTGATTGGCCTGAAAAGACAAAAATAATGCAGAGAAATTGGATTGGAAAGTCGGATGGAGCAGAGATAGAATTTAAAGTTGACGGCAAAGACCTGACATTTAAGGTGTTTACAACAAGGGCTGATACGTTATATGGAGCGACGTATGTAGTTATCGCTCCAGAACATGAGATTGTGGATTTAATTACTACAGATGAATATAAACAAGCTGTTGAGGAGTATAAAGAGTACGCGAGAAAACAAAGTGAAATTGAAAGGTTGTCTACTGAAAAAGAAAAGACAGGAGTATTTACAGGAGCATACGCGATTCATCCTCTGACGGGAGAGAAACTCCCTATTTGGATAGCAGACTACGTCCTTGCAACATATGGAACAGGATGTGTCATGGCTGTTCCTGCCCATGATGAAAGAGATTATGAATTTGCAACAAAATACAACCTTCCTATAAAAAGAGTGATAAAAGGAATTGGAGATGTGGACGACAGTCTACCCTTTGTTGAGTATGGAGTGCTTATAAACAGTGGAGAATTTACAGGTATAAAATCAGAAGAGGCAAGGATAAAGATTGTAGAGAAATTGCAACAAGAAGGTAGAGCTTCTTTTAAGGTTAATTACAGATTCAGAGACTGGCTTGTTTCAAGGCAGAGATACTGGGGGGCTCCAATACCTGTAATTCACTGTGAACGCTGTGGCATAGTCCCTGTCCCAGAAGAAGATTTGCCAGTGTTACTTCCTTATGATGTGGAATTTGCTCCAACAGGTGAGTCTCCACTTAAAAAGCATGAAGGCTTTATGAACGTTACTTGTCCAAAATGTGGAGGCAAAGCGTTAAGAGACCCCGATACTCTTGACACTTTTGTAGATTCTTCCTGGTACTTTTTGAGATATCCCGATAACAAAAACGACAAAGAGCCTTTCAATAAAGAATGGATAAATAAAATGTTGCCTGTTGACAAGTATGTAGGTGGA----------------------------------------------------------------------------------------------------------------------------------------------------------------------------------------------------------------------------------------------------------------------------------------------------------------------------------------------------------------------------------------------------------------------------------------------------------------------------------------------------------------------------------------------------------------------------------------------------------------------------------------------------------------------------------------------------------------------------------------------------------------------------------------------------------------------------------------------------------------------------------------------------------------------------------------------------------------------------------------------------------------------------------------------------------------------------------------------------------------------------------------------------ACCTTACCAAAAATAGCAATGTAACTGCAGGTAAAGTGTACTGGACTGTCATCACAAAAGAGAGAAAAGGGGATTATCTTGGTGCCACAGTTCAAGTAATACCTCACATAACGAACGAAATTAAAGAAAGAGTATACAGAGTTGCAAAAGAAAAAAATGTGGACGTAGTAATAACAGAAATTGGTGGTACAGTAGGAGACATAGAAAGCCTTCCTTTCCTTGAAGCTATAAGACAAGTGGCAATTGAACAAGGAAGAGAAAATGTCATGTTTATTCATGTGACATTAGTACCTCATCTCGGAAAGACGGGAGAATTAAAAACAAAACCTACTCAACACAGCGTAAAAGAACTGCGTTCAATAGGTATTCAACCCGATATGATTGTATGCAGAACAGAACTTCCTCTTACGCAAGATTTAAAAGAAAAAATTGCACTCTTTTGTAACGTAAGCGTAGAAGCTGTCATAGAAAATAGGGATGTAGAATCAATTTATCAAGTGCCTTTGGAACTAGAGAGGCAAAAAGTAGACGAATACGTGTTAAAAAGGTTGAATTTGCCTATTGGAGAATCGGACTTAAAAGAATGGAGAGAATACGTGGAAAGAGAAAAGAACCCCACAAGACAGGTAGAAGTAGCTTTGGTGGGAAAATACGTTGACCTTCATGATGCTTATATAAGTGTTGTAGAAGCATTAAAACATGCGGGAGTTTATCATAGAGCTGCTGTGAATATAAGGTGGGTAAATGCTGAGCATGTAAATGATGAGACAGTGGAAAAACTTTTAAAAGGAGCAGACGGTATATTAGTGCCGGGAGGATTTGGTGATAGAGGCATTGAAGGCAAAATAAGAGCTATCCAGTATGCAAGGGAGAACAAAATTCCTTACCTTGGATTGTGCCTTGGGATGCAGTGTGCTGTAATAGAATTTGCGAGAAATGTAGCAGGACTAAAAGGAGCTAATTCTACAGAGTTTGACCCGGATACTTCCCATCCTGTAATAGACCTCATGCCTGAACAAAAAGACATAGATGAAAAAGGCGGTACAATGAGATTGGGGGTGTATCCTTGTAAAGTAATTGAAGGGACAAAAGCTTATGAAGCCTATAAAGACGAATTAATTTATGAAAGACATAGGCATAGATACGAGTTCAATAACCAATATCGGGAACTTTTAACCTCAAAAGGCCTTGTACTTTCAGGGCT--------------------------------------------------------------------------------------------------------------------------------------------------------------------------------------------------------------------------------------------------CTGCAAAATTGAATGTAGAAGTAATACCTACAGGTTCTCTTGAATTAGACATTGCTTTAGGTGTCGGAGGAGTTCCAAGGGGAAGAATAATAGAAATTTTTGGCCCTGAGTCTTCAGGAAAAACCACCTTAGCGCTACATATGATAGCAGAAGCACAAAAAATGGGAGGAACGGGTGCTTTTATAGATGCAGAACATGCTCTGGATCCTGTATATGCAAAAAACCTTGGGGTCAATATTGAGGACTTATTGGTGGCGCAGCCTGATACGGGCGAACAAGCCTTAGAAATTGCAGAAGCCCTTGTTAGAAGTGGTGCTGTTGATATAATTGTGATAGACTCTGTTGCTGCTTTAGTACCTAAAGCGGAGATTGATGGTGAAATGGGAGATAGCCATGTAGGGCTTCAAGCGAGACTGATGTCTCAAGCTTTGAGAAAATTAGCAGGGGTTACTAGTAAGTCTAAAACTATTGTGGTCTTTATAAACCAGCTTAGAGAAAAAGTAGGTGTTATGTTTGGAAATCCTGAAACAACTCCTGGAGGAAGAGCACTGAAATTTTATGCCACAATAAGACTAGATGTGAGAAAAATAGATGCAATAAAACAAGGGAATGAAATAATCGGAAGTAGAACCCGTGTCAAAGTTGTAAAAAATAAAATTGCTCCACCTTTTAAACAAGCAGAATTCGATATAATGTATGGAGAAGGTATTTCAAGAGAAGGAAGCATTTTGGATATTGG---------------------------------------------------------------------------------------------------------------------------------------------------------------------------------------------------------------------------------------------------------------------------------------------------------------------------------------------------------------------------------------------------------------------------------------------------------------------------------------------------------------------------------------------------------------------------------------------------TCCTGTTTTAGAGAAAAGTGAAGATTTTAGATTAAACACTGGAAGGATAGTTCCTATTTATGGGCTTACAGAAGGATTGACGCAAAATGCTATCAGGAAGATAATGTTTAATGCCCTTAAGGATTATGTACAGGAAGTAGAAGAGTTTTTTGATGAGGAATTTCTATTTGAAAAAGGTTTAATGGACATAAAAAATGCACTAATTAATATAAATTTTCCACAAAATGAAGCATATTTAGAGCAGGCAAAATACAGATTTAAATATCAAGAACTTTTTTTGCTGCAAATGGCCCTATTTTTAGTGAAAAGGTCTGTTAAAGGGAAAAAGGGGATAAAATTTGAAAGAGTGGAGTTAAAGCCTTTTCTCGTGGGATTACCATTTAAATTGACTTCGGCGCAGATAAAAGTTTTAAAAGAAATAATTGCAGATATGAATTCTCACAAAGTGATGAATCGTTTGGTGCAGGGAGATGTGGGTTCTGGTAAAACAGTTGTTGCAGCTTGCAGCATGTACATTGCTGTCAAAAATGGCTATCAAGTGGCAATGATGGCTCCAACGGAGATATTGGCAAAACAGCATTATTATACGTTAAAAGAGCTTTTTAGAAATACTGATATAAAAATTGGGCTTTTATCCGGCAGCATTTCACCTTCTAATAAAAAAGAAGTACTAGAAAAAATTAAAAATGGAGATTATGATATTGTAGTAGGGACACATGCACTAATAGAGGATGATGTGATTTTTAACAATTTAGGACTTTGTATAACTGATGAACAACACCGATTTGGTGTGAGACAAAGGGCACTTTTGACAAAAAAAGGTGAAAATCCCGATGTTTTGGTTATGACAGCTACACCAATTCCTCGTACATTGGCTCTCATTCTATATGGAGATTTGGATATATCAATAATTGACCAATTACCTCCCGGGAGAAAAAAAGTTAAAACCTACGTTATTTCTTCTTCTGTGAGAAAGAAAGCCTACGAGTTTGCAATGAAGGAAGTAAAAAAGGGAAGGCAAGTTTATGTAGTTTGTCCCTTAATTGAAGAATCGGATAAAATAAATGCGATGTCTGCCGAAATAGTATATAGAGAAATTTATAAAGATGCTTTTAAGGAAGCTAAAGTAGGACTTTTACACGGTAAAATGAATGACAGCGATAAAGAAAAGGTTATGGAAGAGTTTGTAAATGGCAAAATCGATATTTTAGTTTCGACTACAGTAAT----------------------------------------------------------------------------------------------------------------------------------------------------------------------------------------------------------------------------------------------------------------------------------------------------------------------------------------------------------------------------------------------------------------------------------------------------------------------------------------------------------------------------------------------------------------------------------------------------------------------------------------------------------------------------------------------------------------------------------------------------------------------------------------------------------------------------------------------------------------------------------------------GGAGTTTATTATGAACAACAATTTGATAAATTTGGGAAAAAATTAATTTCTGCAACTGTAATTCCAAATAGAGGGGCTTGGCTAGAATATGAAGAAGATTCCAATGATATAGTATATGTTAGAATTGACAGAACAAGAAAAGTTCCAGTTACTGTATTATTAAGGGCGTTGGGTTATAGTACTGATATTCAAATTCTTGACCTTTTAGGAGAAGAGGAAAAATTAAAAGCTACTTTAGATAAGGATACTACAAAATCTGAAGAAGAGGCTTTAATAGAAATTTATAAAAGATTGAGACCGGGAGAGCCGCCTACTGTCGAGAGTGCCAAAAGTCTTTTGTATGCATTATTTTTTGATGCAAAAAGGTATGATTTAGCAAAAGTTGGGCGCTATAAATTTAATAAAAAACTTGCGTTAAAAACGAGAATTGTAAACTTAAAAAGCGCAAAAAAGATTGTCAATCCTGTTACAGGAGAGATATTAGTAGAAGAAGGAGAGAAAATTTCCAAAGAAAAGGCAGAAGAAATTCAAAATTGCGGCATAAATGTAGTAGAAGTGTTAGTAGAGGGTAAAGTAGTAAGAGTGATAGGTAATAATACGGTGGATATAAATAAATATCCAATGCCTTATGATGTATCTAACTTAAATATAAAAGAAGCAGTAAATTTAAGTATATTAAAAGAAATCCTTGATAATTTCTCTGATGAAGAGGCAGTAATAAACGAAATAAAAAATAGAATGGATGAACTTGTTCCAAAGAACATTACTAAAGATGACATTATAGCCACTATAAGCTACCAACTAAATTTAACTCATGGGATAGGTTCAATAGATGATATAGATCATTTAGGAAATAGGCGACTCAGGTCTGTAGGAGAATTATTGCAAAATCAATTTAGAATTGGACTTGC----------------------------------------------------------------------------------------------------------------------------------------------------------------------------------------------------------------------------------------------------------------------------------------------------------------------------------------------------------------------------------------------------------------------------------------------------------------------------------------------------------------------------------------------------------------------------------------------------------------------------------------------------------------------------------------------------------------------------------------------------------------------------------------------------------------------------------------------------------------------------------------------------------------------------------------------------------------------------------------------------------------------------------------------------------------------------------------------------------------------------------------------------------------------------------------------------------------------------------------------------------------------------------------------------------------------------------------------------------------------------------------------------------------------------------------------------------------------------------------------------------------------------------------------------------------------------------------------------------------------------------------------------------------------------------------------------------------------------------------------------------------------------------------------------------------------------------------------------------------------------------------------------------------------------------------------------------------------------------------------------------------------------------------------------------------------------------------------------------------------------------------------------------------------------------------------------------------------------------------------------------------------------------------------------------------------------------------------------------------------------------------------------------------------------------------------------------------------------------------------------------------------------------------------------------------TCCTTAGTTGTTACTTTAACTAAAACTGGTGGAAGAAATGTATATGGAAGAATTACTGTCAGACATCGCGGTGGCGGACATAAGAGAAAATATAGGATTATAGATTTTAAAAGAGATAAGGACGGAATACCCGGAAAAGTAGCTGCTATTGAGTACGATCCAAATAGAACAGCTTATATTGCACTTATACATTATTTAGATGGAGAAAAAAGATATATCATTGCTCCTTATGGACTAAAAGTAGGGGATATAATAGAATCTGGGGAAAATGTAGACATTAAAGTAGGAAATGCTTTACCTTTGAGAAATATTCCAGTAGGTACAATAATCCATAACATTGAGCTTATACCAGGGAAAGGTGGACAATTAGTGAGAGCGGCAGGTGCCGCAGCGCAGCTTATGGCTAAAGAAGGGGATTATGTTCAAGTTAGAATGCCTTCAGGAGAAATTAGATTGATAAAGGCTGACTGTCGTGCAACCATTGGACAAGTATCAAATTTAGACCAT------------------------------------------------------------------------------------------------------------------------------------------------------------------------------------------------------------------------------------
>J614-65
---------------------------------------------------------------------------------------------------------------------------TACGAAGTAGTCGATAATAGTATAGACGAAGCATTGGCCGGCTATTGCAAAAATATAGTAGTTACTATACACAAAGATAATTCTATAACGGTTGAAGATGACGGAAGAGGTATACCTACAGATATTCACCCCAAAGTTGGAAAACCAGCTGTAGAAGTAGCTTTAACGATGTTACATGCAGGTGGAAAATTTAATAATGACGCTTACAAAGTATCGGGAGGATTGCATGGAGTAGGTGTTTCTGTTGTAAATGCATTATCTGAAAAATTAGAAGTTATTGTAAAACAACATAGGAAAATTTATAGGCAAATATATGAAAGAGGAGTTCCAAAAACGGATTTAGAGGTTATTGGAGAGACAGAAGAGACAGGTACAACTATTACTTTTAAGCCGGATAAGGAAATTTTTGAAGAAACTGTATTCGACTATGATGTATTGGCTCAAAGATTGAGAGAATTAGCGTTTTTAAATAAGGGCATAAATATCAAGCTCATAGACGAAAGGGACGGAAAAGAAGAGGTCTTTAATTATGAAGGTGGAATTATATCTTTTGTGAAATATCTCAATAGAAACAAAGAAGTTCTCCATGATGAGCCTATATACATGGAAGCAAAAAACACTGAATATGAAGTAGAGGTTTGCATGCAGTATAATAACAGCTATAATGAAAATATCTTTAGTTTTGCTAATAATATTGATACTAGAGAAGGTGGTACTCATCTAGTAGGCTTTAAAGCAGCTTTGACTAAAGTTATTAATGATTACGCAAGAAAATACGGAATTATAAAAGATAACGAGAAAAATTTACAGGGTGAAGATGTAAGAGAAGGACTTACAGCTATTGTAAGTGTAAAATTAAAAAATCCACAATTTGAAGGGCAGACTAAAACAAAATTAGGAAATTCTGAAATGAGGTCTATTGTAGAAAATGTAGTAACAGAAAAACTCACGGCTTTTTTAGAAGAAAATCCCTCAGTTGCAAAAATTATAGTAGAAAAAGCTACTCAAGCAGCAAGAGCAAGGGAAGCTGCAAGAAAAGCCAGAGAGCTTACCAGAAGAAAGTCTGCTCTTGAGAATACTACTTTGCCGGGTAAACTTGCCGACTGCTCAG----------------------------------------------------------------------------------------------------------------------------------------------------------------------------------------------------------------------------------------------------------------------------------------------------------------------------------------------------------------------------------------------------------------------------------------------------------------------------------------------------------------------------------------------------------------------------------------------------------------------------------------------------------------------------------------------------------------------------------------------------------------------------------------------------------------------------------------------------------------------------------------------------------------------------------------------------------------------------------------------------------------------------------------------------------------------------------------------GATAGTGCCTGTAATAAATAAGATAGACCTTCCTTCAGCACATCCTGAGCTTGTAAAAAAAGAAATTGAAGATGTGATTGGGATTGATGCAGAAGATGCGTTACTTACATCTGCTAAAGAAGGTATAGGAATAGAAGAAGTTTTAGAAGCCATTGTGAGTAGAATTCCGCCTCCAAAAGGAGATGAAAACAAGCCTTTAAAAGCGCTGATTTTTGACTCTTTTTATGATAATTACAAGGGAGCTATAAGTTTTGTAAGGGTAGTAGATGGAATTGTTAAACCAGGAATGAGAATAAAAATGTTTTCTACTGGCAAAGTTTTTGAAGTTACAGAAGTGGGAATGTTTAGACCTAATCTTTATCCAGTAGAAGAGCTTAAAGCAGGTGAAGTTGGCTACATAGCTGCCAGCATAAAAAATGTAAAAGATACTCGTGTAGGAGATACAATAACAGATGCAGATAATCCAGCCGATTCTCCACTTCCTGGTTATAAAGAAGTAGTGCCAATGGTCTTTTGTGGCATTTATCCTGCAGATGGACAAGATTATGAAAATTTAAAAGAGGCTTTAGAAAAACTTCAGTTGAATGACGCTTCTTTAGTTTTTGAACCGGATACTTCTGCCGCCCTGGGTTTTGGGTTCAGATGTGGATTTTTAGGGCTTTTACACATGGAAATAGTTCAAGAAAGGTTGGAAAGAGAGTACAACTTAAATCTTGTCACTACTGCACCAAGTGTAATTTACAAAGTTTACAAAACTAATGGAGAAGTATTGGATTTGGACAATCCTACGAAAATGCCGCCTCTTACGCAAATAGATCATATTGAAGAGCCAATTGTGGAAGCTACTATTATGGTGCCTACTGAATATGTAGGGGCAGTTATGGAGCTTTGCCAGGATAGACGGGGAACATATTTAGGAATGGAATATTTAGAACAAACTCGCGTACTTTTAAAATATGAAATGCCTTTAAATGAGATAATATACGACTTTTTTGATGCTTTAAAATCGCGAACAAGGGGTTATGCCTCTTTCGACTATGAGCTTAAAGGGTATAAAGAATCTAATTTGGTAAAGCTTGATATTTTAATAAATGGCGAATTGGTAGATGCTTTATCCATGATAGTTCATAAAGATAAAGCCTATGAAAAAGCGAGAAAAATTGTAGAAAAGTTAAAAGAAAATATTCCAAGGCATCTTTTTGAGATTCCAATCCAGGCTGCAATAGGCTCTAAGATTATTGCAAGAGAGACTGTAAAAGCTTTG-------------------------------------------------------------------------------------------------------------------------------------------------------------------------------------------------------------------------------------------------------------------------------------------------------------------------------------------------------------------------------------------------------------------------------------------------------------------------------------------------------------------------------------------------------------------------------------------------------------------------------------------------------------------------------------------------------------------------------------AGAAAGATTTGACTCAGTGGTTTTTCAAGATAACTGCTTATGCAGAAGAACTCCTTGAAAAACTGGATGAACTTGATTGGCCTGAAAAGACAAAAATAATGCAGAGAAATTGGATTGGAAAGTCGGATGGAGCAGAGATAGAATTTAAAGTTGACGGCAAAGACCTGACATTTAAGGTGTTTACAACAAGGGCTGATACGTTATATGGAGCGACGTATGTAGTTATCGCTCCAGAACATGAGATTGTGGATTTAATTACTACAGATGAATATAAACAAGCTGTTGAGGAGTATAAAGAGTACGCGAGAAAACAAAGTGAAATTGAAAGGTTGTCTACTGAAAAAGAAAAGACAGGAGTATTTACAGGAGCATACGCGATTCATCCTCTGACGGGAGAGAAACTCCCTATTTGGATAGCAGACTACGTCCTTGCAACATATGGAACAGGATGTGTCATGGCTGTTCCTGCCCATGATGAAAGAGATTATGAATTTGCAACAAAATACAACCTTCCTATAAAAAGAGTGATAAAAGGAATTGGAGATGTGGACGACAGTCTACCCTTTGTTGAGTATGGAGTGCTTATAAACAGTGGAGAATTTACAGGTATAAAATCAGAAGAGGCAAGGATAAAGATTGTAGAGAAATTGCAACAAGAAGGTAGAGCTTCTTTTAAGGTTAATTACAGATTCAGAGACTGGCTTGTTTCAAGGCAGAGATACTGGGGGGCTCCAATACCTGTAATTCACTGTGAACGCTGTGGCATAGTCCCTGTCCCAGAAGAAGATTTGCCAGTGTTACTTCCTTATGATGTGGAATTTGCTCCAACAGGTGAGTCTCCACTTAAAAAGCATGAAGGCTTTATGAACGTTACTTGTCCAAAATGTGGAGGCAAAGCGTTAAGAGACCCCGATACTCTTGACACTTTTGTAGATTCTTCCTGGTACTTTTTGAGATATCCCGATAACAAAAACGACAAAGAGCCTTTCAATAAAGAATGGATAAATAAAATGTTGCCTGTTGACAAGTATGTAGGTGGA----------------------------------------------------------------------------------------------------------------------------------------------------------------------------------------------------------------------------------------------------------------------------------------------------------------------------------------------------------------------------------------------------------------------------------------------------------------------------------------------------------------------------------------------------------------------------------------------------------------------------------------------------------------------------------------------------------------------------------------------------------------------------------------------------------------------------------------------------------------------------------------------------------------------------------------------------------------------------------------------------------------------------------------------------------------------------------------------------------------------------------------------------ACCTTACCAAAAATAGCAATGTAACTGCAGGTAAAGTGTACTGGACTGTCATCACAAAAGAGAGAAAAGGGGATTATCTTGGTGCCACAGTTCAAGTAATACCTCACATAACGAACGAAATTAAAGAAAGAGTATACAGAGTTGCAAAAGAAAAAAATGTGGACGTAGTAATAACAGAAATTGGTGGTACAGTAGGAGACATAGAAAGCCTTCCTTTCCTTGAAGCTATAAGACAAGTGGCAATTGAACAAGGAAGAGAAAATGTCATGTTTATTCATGTGACATTAGTACCTCATCTCGGAAAGACGGGAGAATTAAAAACAAAACCTACTCAACACAGCGTAAAAGAACTGCGTTCAATAGGTATTCAACCCGATATGATTGTATGCAGAACAGAACTTCCTCTTACGCAAGATTTAAAAGAAAAAATTGCACTCTTTTGTAACGTAAGCGTAGAAGCTGTCATAGAAAATAGGGATGTAGAATCAATTTATCAAGTGCCTTTGGAACTAGAGAGGCAAAAAGTAGACGAATACGTGTTAAAAAGGTTGAATTTGCCTATTGGAGAATCGGACTTAAAAGAATGGAGAGAATACGTGGAAAGAGAAAAGAACCCCACAAGACAGGTAGAAGTAGCTTTGGTGGGAAAATACGTTGACCTTCATGATGCTTATATAAGTGTTGTAGAAGCATTAAAACATGCGGGAGTTTATCATAGAGCTGCTGTGAATATAAGGTGGGTAAATGCTGAGCATGTAAATGATGAGACAGTGGAAAAACTTTTAAAAGGAGCAGACGGTATATTAGTGCCGGGAGGATTTGGTGATAGAGGCATTGAAGGCAAAATAAGAGCTATCCAGTATGCAAGGGAGAACAAAATTCCTTACCTTGGATTGTGCCTTGGGATGCAGTGTGCTGTAATAGAATTTGCGAGAAATGTAGCAGGACTAAAAGGAGCTAATTCTACAGAGTTTGACCCGGATACTTCCCATCCTGTAATAGACCTCATGCCTGAACAAAAAGACATAGATGAAAAAGGCGGTACAATGAGATTGGGGGTGTATCCTTGTAAAGTAATTGAAGGGACAAAAGCTTATGAAGCCTATAAAGACGAATTAATTTATGAAAGACATAGGCATAGATACGAGTTCAATAACCAATATCGGGAACTTTTAACCTCAAAAGGCCTTGTACTTTCAGGGCT--------------------------------------------------------------------------------------------------------------------------------------------------------------------------------------------------------------------------------------------------CTGCAAAATTGAATGTAGAAGTAATACCTACAGGTTCTCTTGAATTAGACATTGCTTTAGGTGTCGGAGGAGTTCCAAGGGGAAGAATAATAGAAATTTTTGGCCCTGAGTCTTCAGGAAAAACCACCTTAGCGCTACATATGATAGCAGAAGCACAAAAAATGGGAGGAACGGGTGCTTTTATAGATGCAGAACATGCTCTGGATCCTGTATATGCAAAAAACCTTGGGGTCAATATTGAGGACTTATTGGTGGCGCAGCCTGATACGGGCGAACAAGCCTTAGAAATTGCAGAAGCCCTTGTTAGAAGTGGTGCTGTTGATATAATTGTGATAGACTCTGTTGCTGCTTTAGTACCTAAAGCGGAGATTGATGGTGAAATGGGAGATAGCCATGTAGGGCTTCAAGCGAGACTGATGTCTCAAGCTTTGAGAAAATTAGCAGGGGTTACTAGTAAGTCTAAAACTATTGTGGTCTTTATAAACCAGCTTAGAGAAAAAGTAGGTGTTATGTTTGGAAATCCTGAAACAACTCCTGGAGGAAGAGCACTGAAATTTTATGCCACAATAAGACTAGATGTGAGAAAAATAGATGCAATAAAACAAGGGAATGAAATAATCGGAAGTAGAACCCGTGTCAAAGTTGTAAAAAATAAAATTGCTCCACCTTTTAAACAAGCAGAATTCGATATAATGTATGGAGAAGGTATTTCAAGAGAAGGAAGCATTTTGGATATTGG---------------------------------------------------------------------------------------------------------------------------------------------------------------------------------------------------------------------------------------------------------------------------------------------------------------------------------------------------------------------------------------------------------------------------------------------------------------------------------------------------------------------------------------------------------------------------------------------------TCCTGTTTTAGAGAAAAGTGAAGATTTTAGATTAAACACTGGAAGGATAGTTCCTATTTATGGGCTTACAGAAGGATTGACGCAAAATGCTATCAGGAAGATAATGTTTAATGCCCTTAAGGATTATGTACAGGAAGTAGAAGAGTTTTTTGATGAGGAATTTCTATTTGAAAAAGGTTTAATGGACATAAAAAATGCACTAATTAATATAAATTTTCCACAAAATGAAGCATATTTAGAGCAGGCAAAATACAGATTTAAATATCAAGAACTTTTTTTGCTGCAAATGGCCCTATTTTTAGTGAAAAGGTCTGTTAAAGGGAAAAAGGGGATAAAATTTGAAAGAGTGGAGTTAAAGCCTTTTCTCGTGGGATTACCATTTAAATTGACTTCGGCGCAGATAAAAGTTTTAAAAGAAATAATTGCAGATATGAATTCTCACAAAGTGATGAATCGTTTGGTGCAGGGAGATGTGGGTTCTGGTAAAACAGTTGTTGCAGCTTGCAGCATGTACATTGCTGTCAAAAATGGCTATCAAGTGGCAATGATGGCTCCAACGGAGATATTGGCAAAACAGCATTATTATACGTTAAAAGAGCTTTTTAGAAATACTGATATAAAAATTGGGCTTTTATCCGGCAGCATTTCACCTTCTAATAAAAAAGAAGTACTAGAAAAAATTAAAAATGGAGATTATGATATTGTAGTAGGGACACATGCACTAATAGAGGATGATGTGATTTTTAACAATTTAGGACTTTGTATAACTGATGAACAACACCGATTTGGTGTGAGACAAAGGGCACTTTTGACAAAAAAAGGTGAAAATCCCGATGTTTTGGTTATGACAGCTACACCAATTCCTCGTACATTGGCTCTCATTCTATATGGAGATTTGGATATATCAATAATTGACCAATTACCTCCCGGGAGAAAAAAAGTTAAAACCTACGTTATTTCTTCTTCTGTGAGAAAGAAAGCCTACGAGTTTGCAATGAAGGAAGTAAAAAAGGGAAGGCAAGTTTATGTAGTTTGTCCCTTAATTGAAGAATCGGATAAAATAAATGCGATGTCTGCCGAAATAGTATATAGAGAAATTTATAAAGATGCTTTTAAGGAAGCTAAAGTAGGACTTTTACACGGTAAAATGAATGACAGCGATAAAGAAAAGGTTATGGAAGAGTTTGTAAATGGCAAAATCGATATTTTAGTTTCGACTACAGTAAT----------------------------------------------------------------------------------------------------------------------------------------------------------------------------------------------------------------------------------------------------------------------------------------------------------------------------------------------------------------------------------------------------------------------------------------------------------------------------------------------------------------------------------------------------------------------------------------------------------------------------------------------------------------------------------------------------------------------------------------------------------------------------------------------------------------------------------------------------------------------------------------------GGAGTTTATTATGAACAACAATTTGATAAATTTGGGAAAAAATTAATTTCTGCAACTGTAATTCCAAATAGAGGGGCTTGGCTAGAATATGAAGAAGATTCCAATGATATAGTATATGTTAGAATTGACAGAACAAGAAAAGTTCCAGTTACTGTATTATTAAGGGCGTTGGGTTATAGTACTGATATTCAAATTCTTGACCTTTTAGGAGAAGAGGAAAAATTAAAAGCTACTTTAGATAAGGATACTACAAAATCTGAAGAAGAGGCTTTAATAGAAATTTATAAAAGATTGAGACCGGGAGAGCCGCCTACTGTCGAGAGTGCCAAAAGTCTTTTGTATGCATTATTTTTTGATGCAAAAAGGTATGATTTAGCAAAAGTTGGGCGCTATAAATTTAATAAAAAACTTGCGTTAAAAACGAGAATTGTAAACTTAAAAAGCGCAAAAAAGATTGTCAATCCTGTTACAGGAGAGATATTAGTAGAAGAAGGAGAGAAAATTTCCAAAGAAAAGGCAGAAGAAATTCAAAATTGCGGCATAAATGTAGTAGAAGTGTTAGTAGAGGGTAAAGTAGTAAGAGTGATAGGTAATAATACGGTGGATATAAATAAATATCCAATGCCTTATGATGTATCTAACTTAAATATAAAAGAAGCAGTAAATTTAAGTATATTAAAAGAAATCCTTGATAATTTCTCTGATGAAGAGGCAGTAATAAACGAAATAAAAAATAGAATGGATGAACTTGTTCCAAAGAACATTACTAAAGATGACATTATAGCCACTATAAGCTACCAACTAAATTTAACTCATGGGATAGGTTCAATAGATGATATAGATCATTTAGGAAATAGGCGACTCAGGTCTGTAGGAGAATTATTGCAAAATCAATTTAGAATTGGACTTGC----------------------------------------------------------------------------------------------------------------------------------------------------------------------------------------------------------------------------------------------------------------------------------------------------------------------------------------------------------------------------------------------------------------------------------------------------------------------------------------------------------------------------------------------------------------------------------------------------------------------------------------------------------------------------------------------------------------------------------------------------------------------------------------------------------------------------------------------------------------------------------------------------------------------------------------------------------------------------------------------------------------------------------------------------------------------------------------------------------------------------------------------------------------------------------------------------------------------------------------------------------------------------------------------------------------------------------------------------------------------------------------------------------------------------------------------------------------------------------------------------------------------------------------------------------------------------------------------------------------------------------------------------------------------------------------------------------------------------------------------------------------------------------------------------------------------------------------------------------------------------------------------------------------------------------------------------------------------------------------------------------------------------------------------------------------------------------------------------------------------------------------------------------------------------------------------------------------------------------------------------------------------------------------------------------------------------------------------------------------------------------------------------------------------------------------------------------------------------------------------------------------------------------------------------------------TCCTTAGTTGTTACTTTAACTAAAACTGGTGGAAGAAATGTATATGGAAGAATTACTGTCAGACATCGCGGTGGCGGACATAAGAGAAAATATAGGATTATAGATTTTAAAAGAGATAAGGACGGAATACCCGGAAAAGTAGCTGCTATTGAGTACGATCCAAATAGAACAGCTTATATTGCACTTATACATTATTTAGATGGAGAAAAAAGATATATCATTGCTCCTTATGGACTAAAAGTAGGGGATATAATAGAATCTGGGGAAAATGTAGACATTAAAGTAGGAAATGCTTTACCTTTGAGAAATATTCCAGTAGGTACAATAATCCATAACATTGAGCTTATACCAGGGAAAGGTGGACAATTAGTGAGAGCGGCAGGTGCCGCAGCGCAGCTTATGGCTAAAGAAGGGGATTATGTTCAAGTTAGAATGCCTTCAGGAGAAATTAGATTGATAAAGGCTGACTGTCGTGCAACCATTGGACAAGTATCAAATTTAGACCAT------------------------------------------------------------------------------------------------------------------------------------------------------------------------------------------------------------------------------------
>J614-9
---------------------------------------------------------------------------------------------------------------------------TACGAAGTAGTCGATAATAGTATAGACGAAGCATTGGCCGGCTATTGCAAAAATATAGTAGTTACTATTCACAAAGATAATTCTATAACGGTTGAAGATGACGGAAGAGGTATACCTACAGATATTCATCCCAAGGTTGGAAAACCAGCTGTAGAAGTAGCTTTAACGATGTTACATGCAGGTGGAAAATTTAATAATGACGCTTACAAAGTATCGGGAGGATTGCATGGAGTAGGTGTTTCTGTTGTAAATGCATTATCTGAAAAATTAGAAGTTATTGTAAAACAACATGGGAAAATTTATAGGCAAATATATGAAAGAGGAGTTCCAAAAACGGATTTAGAGGTTATTGGAGAGACAGAAGAGACAGGTACAACTATTACTTTTAAGCCGGATAAGGAAATTTTTGAAGAAACTGTATTCGACTATGATGTATTGGCTCAAAGATTAAGAGAATTAGCGTTTTTAAATAAGGGTATAAATATCAAGCTCATAGACGAAAGGGACGGAAAAGAAGAGGTCTTTAATTATGAAGGTGGAATTATATCTTTTGTGAAATATCTCAATAGAAACAAAGAAGTTCTCCATGATGAGCCTATATACATGGAAGCAAAAAACACTGAATATGAAGTAGAGGTTTGCATGCAATATAATGATAGCTATAATGAAAATATCTTTAGTTTTGCTAATAATATTGATACTAGAGAAGGTGGTACTCATCTAGTAGGCTTTAAAGCAGCTTTGACTAAAGTCATTAATGATTACGCAAGGAAATACGGGATTATAAAAGATAACGAGAAAAATTTACAGGGTGAAGATGTAAGAGAAGGACTTACAGCTATTGTAAGTGTAAAATTAAAAAATCCACAATTTGAAGGGCAGACTAAAACAAAATTAGGAAATTCTGAAATGAGGTCTATTGTAGAAAATGTAGTAACAGATAAACTCACGGCTTTTTTAGAAGAAAATCCCTCAGTTGCAAAAATTATAGTAGAAAAAGCTACTCAAGCCGCAAGAGCAAGGGAAGCTGCGAGAAAAGCCAGAGAGCTTACCAGAAGAAAGTCTGCTCTTGAGAATACTACTTTGCCGGGTAAACTTGCCGACTGCTCAG----------------------------------------------------------------------------------------------------------------------------------------------------------------------------------------------------------------------------------------------------------------------------------------------------------------------------------------------------------------------------------------------------------------------------------------------------------------------------------------------------------------------------------------------------------------------------------------------------------------------------------------------------------------------------------------------------------------------------------------------------------------------------------------------------------------------------------------------------------------------------------------------------------------------------------------------------------------------------------------------------------------------------------------------------------------------------------------------GATAGTGCCTGTAATAAATAAGATAGACCTTCCTTCAGCACATCCTGAGCTTGTAAAAAAAGAAATTGAAGATGTGATTGGGATTGATGCAGAAGATGCGTTACTTACATCTGCTAAAGAAGGTATAGGAATAGAAGAAGTTTTAGAAGCCATTGTGAGTAGAATTCCACCTCCAAAAGGAGATGAAAACAAGCCTTTAAAAGCGCTGATTTTTGACTCTTTTTATGATAATTACAAGGGAGCTATAAGTTTTGTAAGGGTAGTAGATGGAATTGTTAAACCAGGAATGAGAATAAAAATGTTTTCTACTGGCAAAGTTTTTGAAGTTACAGAAGTGGGAATGTTTAGACCTAATCTTTATCCAGTAGAAGAGCTTAAAGCAGGTGAAGTTGGCTACATAGCTGCCAGCATAAAAAATGTAAAAGATACTCGTGTAGGAGATACAATAACAGATGCAGATAATCCAGCCGATTCTCCACTTCCTGGTTATAAAGAAGTAGTGCCAATGGTCTTTTGTGGCATTTATCCTGCAGATGGACAAGATTATGAAAATTTAAAAGAGGCTTTAGAAAAACTTCAGTTGAATGACGCTTCTTTAGTTTTTGAACCGGATACTTCTGCCGCCCTGGGTTTTGGGTTCAGATGTGGATTTTTAGGGCTTTTACACATGGAAATAGTTCAAGAAAGGTTGGAAAGAGAGTACAACTTAAATCTTGTCACTACTGCACCAAGTGTAATTTACAAAGTTTACAAAACTAATGGAGAAGTATTGGATTTGGACAATCCTACGAAAATGCCGCCTCTTACGCAAATAGATCATATTGAAGAGCCAATTGTGGAAGCTACTATTATGGTGCCTACTGAATATGTAGGGGCAGTTATGGAGCTTTGCCAGGATAGACGGGGAACATATTTAGGAATGGAATATTTAGAACAAACTCGCGTACTTTTAAAATATGAAATGCCTTTAAATGAGATAATATACGACTTTTTTGATGCTTTAAAATCGCGAACAAGGGGTTATGCCTCTTTCGACTATGAGCTTAAAGGGTATAAAGAATCTAATTTGGTAAAGCTTGATATTTTAATAAATGGCGAATTGGTAGATGCTTTATCCATGATAGTTCATAAAGATAAAGCCTATGAAAAAGCGAGAAAAATTGTAGAAAAGTTAAAAGAAAATATTCCAAGGCATCTTTTTGAGATTCCAATCCAGGCTGCAATAGGCTCTAAGATTATTGCAAGAGAGACTGTAAAAGCTTTG-------------------------------------------------------------------------------------------------------------------------------------------------------------------------------------------------------------------------------------------------------------------------------------------------------------------------------------------------------------------------------------------------------------------------------------------------------------------------------------------------------------------------------------------------------------------------------------------------------------------------------------------------------------------------------------------------------------------------------------AGAAAGATTTGACTCAGTGGTTTTTCAAGATAACTGCTTATGCAGAAGAACTCCTTGAAAAACTGGATGAACTTGATTGGCCTGAAAAGACAAAAATAATGCAGAGAAATTGGATTGGAAAGTCGGATGGAGCAGAGATAGAATTTAAAGTTGACGGCAAAGACCTGACATTTAAGGTGTTTACAACAAGGGCTGATACGTTATATGGAGCGACGTATGTAGTTATCGCTCCAGAACATGAGATTGTGGATTTAATTACTACAGATGAATATAAACAAGCTGTTGAGGAGTATAAAGAGTACGCGAGAAAACAAAGTGAAATTGAAAGGTTGTCTACTGAAAAAGAAAAGACAGGAGTATTTACAGGAGCATACGCGATTCATCCTCTGACGGGAGAGAAACTCCCTATTTGGATAGCAGACTACGTCCTTGCAACATATGGAACAGGATGTGTCATGGCTGTTCCTGCCCATGATGAAAGAGATTATGAATTTGCAACAAAATACAACCTTCCTATAAAAAGAGTGATAAAAGGAATTGGAGATGTGGACGACAGTCTACCCTTTGTTGAGTATGGAGTGCTTATAAACAGTGGAGAATTTACAGGTATAAAATCAGAAGAGGCAAGGATAAAGATTGTAGAGAAATTGCAACAAGAAGGTAGAGCTTCTTTTAAGGTTAATTACAGATTGAGAGACTGGCTTGTTTCAAGGCAGAGATACTGGGGGGCTCCAATACCTGTAATTCACTGTGAACGCTGTGGCATAGTCCCTGTCCCAGAAGAAGATTTGCCAGTGTTACTTCCTTATGATGTGGAATTTGCTCCAACAGGTGAGTCTCCACTTAAAAAGCATGAAGGCTTTATGAACGTTACTTGTCCAAAATGTGGAGGCAAAGCGTTAAGAGACCCCGATACTCTTGACACTTTTGTAGATTCTTCCTGGTACTTTTTGAGATATCCCGATAACAAAAACGACAAAGAGCCTTTCAATAAAGAATGGATAAATAAAATGTTGCCTGTTGACAAGTATGTAGGTGGA----------------------------------------------------------------------------------------------------------------------------------------------------------------------------------------------------------------------------------------------------------------------------------------------------------------------------------------------------------------------------------------------------------------------------------------------------------------------------------------------------------------------------------------------------------------------------------------------------------------------------------------------------------------------------------------------------------------------------------------------------------------------------------------------------------------------------------------------------------------------------------------------------------------------------------------------------------------------------------------------------------------------------------------------------------------------------------------------------------------------------------------------------ACCTTACCAAAAATAGCAATGTAACTGCAGGTAAAGTGTACTGGTCTGTCATCACAAAAGAGAGAAAAGGGGATTATCTTGGTGCTACAGTTCAAGTAATACCTCACATAACGAACGAAATTAAAGAAAGAGTATACAGAGTTGCAAAAGAAAAAAATGTGGACGTAGTAATAACAGAAATTGGTGGTACAGTAGGAGACATAGAAAGCCTTCCTTTCCTTGAAGCTATAAGACAAGTGGCAATTGAACAAGGAAGAGAAAATGTCATGTTTATTCATGTGACATTAGTACCTCATCTCGGAAAGACGGGAGAATTAAAAACAAAACCTACTCAACACAGCGTAAAAGAACTGCGTTCAATAGGTATTCAACCCGATATGATTGTATGCAGAACAGAACTTCCTCTTACGCAAGATTTAAAAGAAAAAATTGCACTCTTTTGTAACGTAAGCGTAGAAGCTGTCATAGAAAATAGGGATGTAGAATCAATTTATCAAGTGCCTTTGGAACTAGAGAGGCAAAAAGTAGACGAATACGTGTTAAAAAGGTTGAATTTGCCTATTGGAGAATCGGACTTAAAAGAATGGAGAGAATACGTGGAAAGAGAAAAGAACCCCACAAGACAGGTAGAAGTAGCTTTGGTGGGAAAATACGTTGACCTTCACGATGCTTATATAAGTGTTGTAGAAGCTTTAAAACATGCGGGAGTTTATCATAGAGCTGCTGTGAATATAAGGTGGGTAAATGCTGAGCATGTAAATGATGAGACAGTGGAAAAACTTTTAAAAGGAGCAGACGGTATATTAGTGCCGGGAGGATTTGGTGATAGAGGCATTGAAGGCAAAATAAGAGCTATCCAGTATGCAAGGGAGAACAAAATTCCTTACCTTGGATTGTGCCTTGGGATGCAGTGTGCTGTAATAGAATTTGCGAGAAATGTAGCAGGACTAAAAGGAGCTAATTCTACAGAGTTTGACCCGGATACTTCCCATCCTGTAATAGACCTCATGCCTGAACAAAAAGACATAGATGAAAAAGGCGGTACAATGAGATTGGGGGTGTATCCTTGTAAAGTAATTGAAGGGACAAAAGCTTATGAAGCCTATAAAGACGAATTAATTTATGAAAGACATAGGCATAGATACGAGTTCAATAACCAATATCGGGAGCTTTTAACCTCAAAAGGCCTTGTACTTTCAGGTCT--------------------------------------------------------------------------------------------------------------------------------------------------------------------------------------------------------------------------------------------------CTGCAAAATTGAATGTAGAAGTAATACCTACAGGTTCTCTTGAATTAGACATTGCTTTAGGTGTCGGAGGAGTTCCAAGGGGAAGAATAATAGAAATTTTTGGCCCTGAGTCTTCAGGAAAAACCACCTTAGCGCTACATATGATAGCAGAAGCACAAAAAATGGGAGGAACGGGTGCTTTTATAGATGCAGAACATGCTCTGGATCCTGTATATGCAAAAAACCTTGGGGTCAATATTGAGGACTTATTGGTGGCGCAGCCTGATACGGGCGAACAAGCCTTAGAAATTGCAGAAGCCCTTGTTAGAAGTGGTGCTGTTGATATAATTGTGATAGACTCTGTTGCTGCTTTAGTACCTAAAGCGGAGATTGATGGTGAAATGGGAGATAGCCATGTAGGGCTTCAAGCGAGACTGATGTCTCAAGCTTTGAGAAAATTAGCAGGGGTTACTAGTAAGTCTAAAACTATTGTGGTCTTTATAAACCAGCTTAGAGAAAAAGTAGGTGTTATGTTTGGAAATCCTGAAACAACTCCTGGAGGAAGAGCACTGAAATTTTATGCCACAATAAGACTAGATGTGAGAAAAATAGATGCAATAAAACAAGGGAATGAAATAATCGGAAGTAGAACCCGTGTCAAAGTTGTAAAAAATAAAATTGCTCCACCTTTTAAACAAGCAGAATTCGATATAATGTATGGAGAAGGTATTTCAAGAGAAGGAAGCATTTTGGATATTGG---------------------------------------------------------------------------------------------------------------------------------------------------------------------------------------------------------------------------------------------------------------------------------------------------------------------------------------------------------------------------------------------------------------------------------------------------------------------------------------------------------------------------------------------------------------------------------------------------CCCTGTTTTAGAAAAAAGTGAAGATTTTAGATTAAACACGGGAAGGATAGTTCCTATTTATGGGCTTACAGAAGGGTTGACGCAAAATGCTATTAGGAAGATAATGTTTAATGCGCTTCATGATTATGTACAGGAAATAGAAGAGTTTTTTGATGAGGAATTTCTATTTGAAAAAGGTTTAATGGATATAAAGAATGCACTAATTAATATAAATTTTCCCCAAAATGAAGCATATTTAGAGCAGGCAAAATACAGATTTAAATATCAAGAACTTTTTTTGCTGCAAATGGCCCTATTTTTAGTGAAAAGGTCTGTTAAAGGGAAAAAGGGGATAAAATTTGAAAGAGTGGAGTTAAAGCCTTTTCTCGTGGGATTACCATTTAAATTGACTTCGGCGCAGATAAAAGTTTTAAAAGAAATAATTGCAGATATGAATTCTCACAAAGTGATGAATCGTTTGGTGCAGGGAGATGTGGGTTCTGGTAAAACAGTTGTTGCAGCTTGCAGCATGTACATTGCTGTCAAAAATGGCTATCAAGTGGCAATGATGGCTCCAACGGAGATATTGGCAAAACAGCATTATTATACGTTAAAAGAGCTTTTTAGAAATACTGATATAAAAATTGGGCTTTTATCCGGCAGCATTTCACCTTCTAATAAAAAAGAAGTACTAGAAAAAATTAAAAATGGAGATTATGATATTGTAATAGGGACACATGCACTAATAGAGGATGATGTGATTTTTAACAATTTAGGACTTTGTATAACTGATGAACAACACCGATTTGGTGTGAGACAAAGGGCACTTTTGACAAAAAAAGGTGAAAATCCCGATGTTTTGGTTATGACAGCTACACCAATTCCTCGTACATTGGCTCTCATTCTATATGGAGATTTGGATATATCAATAATTGACCAATTACCTCCCGGGAGAAAAAAAGTTAAAACCTACGTTATTTCTTCTTCTGTGAGAAAGAAAGCCTACGAGTTTGCAATGAAGGAAGTAAAAAAGGGAAGGCAAGTTTATGTAGTTTGTCCCTTAATTGAAGAATCGGATAAAATAAATGCGATGTCTGCCGAAATAGTATATAGAGAAATTTATAAAGATGCTTTTAAGGAAGCTAAAGTAGGACTTTTACACGGTAAAATGAATGACAGCGATAAAGAAAAGGTTATGGAAGAGTTTGTAAATGGCAAAATCGATATTTTAGTTTCGACTACAGTAAT----------------------------------------------------------------------------------------------------------------------------------------------------------------------------------------------------------------------------------------------------------------------------------------------------------------------------------------------------------------------------------------------------------------------------------------------------------------------------------------------------------------------------------------------------------------------------------------------------------------------------------------------------------------------------------------------------------------------------------------------------------------------------------------------------------------------------------------------------------------------------------------------GGAGTTTATTATGAACAACAATTTGATAAATTTGGGAAGAAATTAATTTCTGCAACTGTAATTCCAAATAGAGGGGCTTGGCTAGAATATGAAGAAGATTCCAATGATATAGTATATGTTAGAATTGACAGAACAAGAAAAGTTCCAGTTACTGTATTATTAAGGGCGTTGGGTTATAGTACTGATATTCAAATTCTTGACCTTTTAGGAGAAGAGGAAAAATTAAAAGCTACTTTAGATAAGGATACTACAAAATCTGAAGAAGAGGCTTTAATAGAAATTTATAAAAGATTAAGACCGGGAGAGCCACCTACTGTTGAGAGTGCCAAAAGCCTTTTGTATGCATTATTTTTTGATGCAAAAAGGTATGATTTAGCAAAAGTTGGGCGCTATAAATTTAATAAAAAACTTGCGTTAAAAACGAGAATTGTAAACTTAAAAAGCGCAAAAAAGATTGTCAATCCTGTTACAGGAGAGATATTAGTAGAAGAAGGAGAGAAAATTTCCAAAGAAAAGGCAGAAAAAATTCAAAATTGCGGCATAAATGTAGTAGAAGTGTTAGTAGAGGGTAAAGTAGTAAGAGTGATAGGTAATAATACGGTGGATATAAATAAATATCCAATGCCTTATGATGTATCTAACTTAAATATAAAAGAAGCAGTAAATTTAAGTATATTAAAAGAAATCCTTGATAATTTCTCTGATGAAGAGGCAGTAATAAACGAAATAAAAAATAGAATGGATGAACTTGTTCCAAAGAACATTACTAAAGATGACATTATAGCCACTATAAGCTACCAACTAAATTTAACTCATGGGATAGGTTCAATAGATGATATAGATCATTTAGGAAATAGGCGACTCAGGTCTGTAGGAGAATTATTGCAAAATCAATTTAGAATTGGACTTGC----------------------------------------------------------------------------------------------------------------------------------------------------------------------------------------------------------------------------------------------------------------------------------------------------------------------------------------------------------------------------------------------------------------------------------------------------------------------------------------------------------------------------------------------------------------------------------------------------------------------------------------------------------------------------------------------------------------------------------------------------------------------------------------------------------------------------------------------------------------------------------------------------------------------------------------------------------------------------------------------------------------------------------------------------------------------------------------------------------------------------------------------------------------------------------------------------------------------------------------------------------------------------------------------------------------------------------------------------------------------------------------------------------------------------------------------------------------------------------------------------------------------------------------------------------------------------------------------------------------------------------------------------------------------------------------------------------------------------------------------------------------------------------------------------------------------------------------------------------------------------------------------------------------------------------------------------------------------------------------------------------------------------------------------------------------------------------------------------------------------------------------------------------------------------------------------------------------------------------------------------------------------------------------------------------------------------------------------------------------------------------------------------------------------------------------------------------------------------------------------------------------------------------------------------------------TCCTTAGTTGTTACTTTAACTAAAACTGGTGGAAGAAATGTATATGGAAGAATTACTGTCAGACATCGCGGTGGCGGACATAAGAGAAAATATAGGATTATAGATTTTAAAAGAGATAAGGACGGAATACCCGGAAAAGTAGCTGCTATTGAGTACGATCCAAATAGAACAGCTTATATTGCACTTATACATTATTTAGATGGAGAAAAAAGATATATCATTGCTCCTTATGGACTAAAAGTAGGGGATATAATAGAATCTGGGGAAAATGTAGACATTAAAGTAGGAAATGCTTTACCTTTGAGAAATATTCCAGTAGGTACAATAATCCATAACATTGAGCTTATACCAGGGAAAGGTGGACAATTAGTGAGAGCGGCAGGTGCAGCAGCGCAGCTTATGGCTAAAGAAGGGGATTATGTTCAAGTTAGAATGCCTTCAGGAGAAATTAGATTGATAAAGGCTGACTGTCGTGCAACCATTGGACAAGTATCAAATTTAGACCAT------------------------------------------------------------------------------------------------------------------------------------------------------------------------------------------------------------------------------------
>O629-40
[truncated: 369,152 more chars]
