# Supplementary material for: Multilocus sequence analysis of Thermoanaerobacter isolates reveals recombining, but differentiated, populations from geothermal springs of the Uzon Caldera, Kamchatka, Russia
Source: Front Microbiol. 2013 Jun 21;4:169. doi: 10.3389/fmicb.2013.00169 (PMC3689144; doi:10.3389/fmicb.2013.00169)
Supplement: Supplementary file 1 [file DataSheet1.ZIP › MAY13_S_info/Tu_gyrB_106trimmed_49ST.fas]

>A615 35gyrB
---------------------------------------------------------------------------------------------------------------------------TACGAAGTAGTCGATAATAGTATAGACGAAGCATTGGCCGGCTATTGCAAAAATATAGTAGTTACTATACACAAAGATAATTCTATAACGGTTGAAGATGACGGAAGAGGTATACCTACAGATATTCACCCCAAGGTTGGAAAACCAGCTGTAGAAGTAGCTTTAACGATGTTACATGCAGGTGGAAAATTTAATAATGACGCTTACAAAGTATCGGGAGGATTGCATGGAGTAGGTGTTTCTGTTGTAAATGCATTATCTGAAAAATTAGAAGTTATTGTAAAACAACATAGGAAAATTTATAGGCAAATATATGAAAGAGGAGTTCCAAAAACGGATTTAGAGGTTATTGGAGAGACAGAAGAGACAGGTACAACTATTACTTTTAAGCCGGATAAGGAAATTTTTGAAGAAACTGTATTCGACTATGATGTATTGGCTCAAAGATTAAGAGAATTAGCGTTTTTAAATAAGGGTATAAATATCAAGCTCATAGACGAAAGGGACGGAAAAGAAGAGGTCTTTAATTATGAAGGTGGAATTATATCTTTTGTGAAATATCTCAATAGAAACAAAGAAGTTCTCCATGATGAGCCTATATACATGGAAGCAAAAAACACTGAATATGAAGTAGAGGTTTGCATGCAATATAATGATAGCTATAATGAAAATATCTTTAGTTTTGCTAATAATATTGATACTAGAGAAGGTGGTACTCATCTAGTAGGCTTTAAAGCAGCTTTGACTAAAGTCATTAATGATTACGCAAGGAAATACGGGATTATAAAAGATAACGAGAAAAATTTACAGGGTGAAGATGTAAGAGAAGGACTTACAGCTATTGTAAGTGTAAAATTAAAAAATCCACAATTTGAAGGGCAGACTAAAACAAAATTAGGAAATTCTGAAATGAGGTCTATTGTAGAAAATGTAGTAACAGATAAACTCACGGCTTTTTTAGAAGAAAATCCCTCAGTTGCAAAAATTATAGTAGAAAAAGCTACTCAAGCCGCAAGAGCAAGGGAAGCTGCGAGAAAAGCCAGAGAGCTTACCAGAAGAAAGTCTGCTCTTGAGAATACTACTTTGCCGGGTAAACTTGCCGACTGCTCAG--------------------------------------------------------------------------------------------------------------------------------------------------------------------------------------------------------------------------------------------------------------------------------------------------------------------------------------------------------------------------------------------------------------------------------------------------------------------------------------------------------------------------------------------------------------------------------------------------------------------------------------------------------------------------------------------
>A615 37gyrB
---------------------------------------------------------------------------------------------------------------------------TACGAAGTAGTCGATAATAGTATAGACGAAGCATTGGCCGGCTATTGCAAAAATATAGTAGTTACTATACACAAAGATAATTCTATAACGGTTGAAGATGACGGAAGAGGTATACCTACAGATATTCACCCCAAGGTTGGAAAACCAGCTGTAGAAGTAGCTTTAACGATGTTACATGCAGGTGGAAAATTTAATAATGACGCTTACAAAGTATCGGGAGGATTGCATGGAGTAGGTGTTTCTGTTGTAAATGCATTATCTGAAAAATTAGAAGTTATTGTAAAACAACATAGGAAAATTTATAGGCAAATATATGAAAGAGGAGTTCCAAAAACGGATTTAGAGGTTATTGGAGAGACAGAAGAGACAGGTACAACTATTACTTTTAAGCCGGATAAGGAAATTTTTGAAGAAACTGTATTCGACTATGATGTATTGGCTCAAAGATTAAGAGAATTAGCGTTTTTAAATAAGGGTATAAATATCAAGCTCATAGACGAAAGGGACGGAAAAGAAGAGGTCTTTAATTATGAAGGTGGAATTATATCTTTTGTGAAATATCTCAATAGAAACAAAGAAGTTCTCCATGATGAGCCTATATACATGGAAGCAAAAAACACTGAATATGAAGTAGAGGTTTGCATGCAATATAATGATAGCTATAATGAAAATATCTTTAGTTTTGCTAATAATATTGATACTAGAGAAGGTGGTACTCATCTAGTAGGCTTTAAAGCAGCTTTGACTAAAGTCATTAATGATTACGCAAGGAAATACGGGATTATAAAAGATAACGAGAAAAATTTACAGGGTGAAGATGTAAGAGAAGGACTTACAGCTATTGTAAGTGTAAAATTAAAAAATCCACAATTTGAAGGGCAGACTAAAACAAAATTAGGAAATTCTGAAATGAGGTCTATTGTAGAAAATGTAGTAACAGATAAACTCACGGCTTTTTTAGAAGAAAATCCCTCAGTTGCAAAAATTATAGTAGAAAAAGCTACTCAAGCCGCAAGAGCAAGGGAAGCTGCGAGAAAAGCCAGAGAGCTTACCAGAAGAAAGTCTGCTCTTGAGAATACTACTTTGCCGGGTAAACTTGCCGACTGCTCAG--------------------------------------------------------------------------------------------------------------------------------------------------------------------------------------------------------------------------------------------------------------------------------------------------------------------------------------------------------------------------------------------------------------------------------------------------------------------------------------------------------------------------------------------------------------------------------------------------------------------------------------------------------------------------------------------
>A615 39gyrB
---------------------------------------------------------------------------------------------------------------------------TACGAAGTAGTCGATAATAGTATAGACGAAGCATTGGCCGGCTATTGCAAAAATATAGTAGTTACTATACACAAAGATAATTCTATAACGGTTGAAGATGACGGAAGAGGTATACCTACAGATATTCACCCCAAGGTTGGAAAACCAGCTGTAGAAGTAGCTTTAACGATGTTACATGCAGGTGGAAAATTTAATAATGACGCTTACAAAGTATCGGGAGGATTGCATGGAGTAGGTGTTTCTGTTGTAAATGCATTATCTGAAAAATTAGAAGTTATTGTAAAACAACATAGGAAAATTTATAGGCAAATATATGAAAGAGGAGTTCCAAAAACGGATTTAGAGGTTATTGGAGAGACAGAAGAGACAGGTACAACTATTACTTTTAAGCCGGATAAGGAAATTTTTGAAGAAACTGTATTCGACTATGATGTATTGGCTCAAAGATTAAGAGAATTAGCGTTTTTAAATAAGGGTATAAATATCAAGCTCATAGACGAAAGGGACGGAAAAGAAGAGGTCTTTAATTATGAAGGTGGAATTATATCTTTTGTGAAATATCTCAATAGAAACAAAGAAGTTCTCCATGATGAGCCTATATACATGGAAGCAAAAAACACTGAATATGAAGTAGAGGTTTGCATGCAATATAATGATAGCTATAATGAAAATATCTTTAGTTTTGCTAATAATATTGATACTAGAGAAGGTGGTACTCATCTAGTAGGCTTTAAAGCAGCTTTGACTAAAGTCATTAATGATTACGCAAGGAAATACGGGATTATAAAAGATAACGAGAAAAATTTACAGGGTGAAGATGTAAGAGAAGGACTTACAGCTATTGTAAGTGTAAAATTAAAAAATCCACAATTTGAAGGGCAGACTAAAACAAAATTAGGAAATTCTGAAATGAGGTCTATTGTAGAAAATGTAGTAACAGATAAACTCACGGCTTTTTTAGAAGAAAATCCCTCAGTTGCAAAAATTATAGTAGAAAAAGCTACTCAAGCCGCAAGAGCAAGGGAAGCTGCGAGAAAAGCCAGAGAGCTTACCAGAAGAAAGTCTGCTCTTGAGAATACTACTTTGCCGGGTAAACTTGCCGACTGCTCAG--------------------------------------------------------------------------------------------------------------------------------------------------------------------------------------------------------------------------------------------------------------------------------------------------------------------------------------------------------------------------------------------------------------------------------------------------------------------------------------------------------------------------------------------------------------------------------------------------------------------------------------------------------------------------------------------
>A615 65gyrB
---------------------------------------------------------------------------------------------------------------------------TACGAAGTAGTCGATAATAGTATAGACGAAGCATTGGCCGGCTATTGCAAAAATATAGTAGTTACTATACACAAAGATAATTCTATAACGGTTGAAGATGACGGAAGAGGTATACCTACAGATATTCACCCCAAGGTTGGAAAACCAGCTGTAGAAGTAGCTTTAACGATGTTACATGCAGGTGGAAAATTTAATAATGACGCTTACAAAGTATCGGGAGGATTGCATGGAGTAGGTGTTTCTGTTGTAAATGCATTATCTGAAAAATTAGAAGTTATTGTAAAACAACATAGGAAAATTTATAGGCAAATATATGAAAGAGGAGTTCCAAAAACGGATTTAGAGGTTATTGGAGAGACAGAAGAGACAGGTACAACTATTACTTTTAAGCCGGATAAGGAAATTTTTGAAGAAACTGTATTCGACTATGATGTATTGGCTCAAAGATTAAGAGAATTAGCGTTTTTAAATAAGGGTATAAATATCAAGCTCATAGACGAAAGGGACGGAAAAGAAGAGGTCTTTAATTATGAAGGTGGAATTATATCTTTTGTGAAATATCTCAATAGAAACAAAGAAGTTCTCCATGATGAGCCTATATACATGGAAGCAAAAAACACTGAATATGAAGTAGAGGTTTGCATGCAATATAATGATAGCTATAATGAAAATATCTTTAGTTTTGCTAATAATATTGATACTAGAGAAGGTGGTACTCATCTAGTAGGCTTTAAAGCAGCTTTGACTAAAGTCATTAATGATTACGCAAGGAAATACGGGATTATAAAAGATAACGAGAAAAATTTACAGGGTGAAGATGTAAGAGAAGGACTTACAGCTATTGTAAGTGTAAAATTAAAAAATCCACAATTTGAAGGGCAGACTAAAACAAAATTAGGAAATTCTGAAATGAGGTCTATTGTAGAAAATGTAGTAACAGATAAACTCACGGCTTTTTTAGAAGAAAATCCCTCAGTTGCAAAAATTATAGTAGAAAAAGCTACTCAAGCCGCAAGAGCAAGGGAAGCTGCGAGAAAAGCCAGAGAGCTTACCAGAAGAAAGTCTGCTCTTGAGAATACTACTTTGCCGGGTAAACTTGCCGACTGCTCAG--------------------------------------------------------------------------------------------------------------------------------------------------------------------------------------------------------------------------------------------------------------------------------------------------------------------------------------------------------------------------------------------------------------------------------------------------------------------------------------------------------------------------------------------------------------------------------------------------------------------------------------------------------------------------------------------
>B621 1gyrB
---------------------------------------------------------------------------------------------------------------------------TACGAAGTAGTCGATAATAGTATAGACGAAGCATTGGCCGGCTATTGCAAAAATATAGTAGTTACTATACACAAAGATAATTCTATAACGGTTGAAGATGACGGAAGAGGTATACCTACAGATATTCACCCCAAGGTTGGAAAACCAGCTGTAGAAGTAGCTTTAACGATGTTACATGCAGGTGGAAAATTTAATAATGACGCTTACAAAGTATCGGGAGGATTGCATGGAGTAGGTGTTTCTGTTGTAAATGCATTATCTGAAAAATTAGAAGTTATTGTAAAACAACATAGGAAAATTTATAGGCAAATATATGAAAGAGGAGTTCCAAAAACGGATTTAGAGGTTATTGGAGAGACAGAAGAGACAGGTACAACTATTACTTTTAAGCCGGATAAGGAAATTTTTGAAGAAACTGTATTCGACTATGATGTATTGGCTCAAAGATTAAGAGAATTAGCGTTTTTAAATAAGGGTATAAATATCAAGCTCATAGACGAAAGGGACGGAAAAGAAGAGGTCTTTAATTATGAAGGTGGAATTATATCTTTTGTGAAATATCTCAATAGAAACAAAGAAGTTCTCCATGATGAGCCTATATACATGGAAGCAAAAAACACTGAATATGAAGTAGAGGTTTGCATGCAATATAATGATAGCTATAATGAAAATATCTTTAGTTTTGCTAATAATATTGATACTAGAGAAGGTGGTACTCATCTAGTAGGCTTTAAAGCAGCTTTGACTAAAGTCATTAATGATTACGCAAGGAAATACGGGATTATAAAAGATAACGAGAAAAATTTACAGGGTGAAGATGTAAGAGAAGGACTTACAGCTATTGTAAGTGTAAAATTAAAAAATCCACAATTTGAAGGGCAGACTAAAACAAAATTAGGAAATTCTGAAATGAGGTCTATTGTAGAAAATGTAGTAACAGATAAACTCACGGCTTTTTTAGAAGAAAATCCCTCAGTTGCAAAAATTATAGTAGAAAAAGCTACTCAAGCCGCAAGAGCAAGGGAAGCTGCGAGAAAAGCCAGAGAGCTTACCAGAAGAAAGTCTGCTCTTGAGAATACTACTTTGCCGGGTAAACTTGCCGACTGCTCAG--------------------------------------------------------------------------------------------------------------------------------------------------------------------------------------------------------------------------------------------------------------------------------------------------------------------------------------------------------------------------------------------------------------------------------------------------------------------------------------------------------------------------------------------------------------------------------------------------------------------------------------------------------------------------------------------
>B621 2gyrB
---------------------------------------------------------------------------------------------------------------------------TACGAAGTAGTCGATAATAGTATAGACGAAGCATTGGCCGGCTATTGCAAAAATATAGTAGTTACTATACACAAAGATAATTCTATAACGGTTGAAGATGACGGAAGAGGTATACCTACAGATATTCACCCCAAGGTTGGAAAACCAGCTGTAGAAGTAGCTTTAACGATGTTACATGCAGGTGGAAAATTTAATAATGACGCTTACAAAGTATCGGGAGGATTGCATGGAGTAGGTGTTTCTGTTGTAAATGCATTATCTGAAAAATTAGAAGTTATTGTAAAACAACATAGGAAAATTTATAGGCAAATATATGAAAGAGGAGTTCCAAAAACGGATTTAGAGGTTATTGGAGAGACAGAAGAGACAGGTACAACTATTACTTTTAAGCCGGATAAGGAAATTTTTGAAGAAACTGTATTCGACTATGATGTATTGGCTCAAAGATTAAGAGAATTAGCGTTTTTAAATAAGGGTATAAATATCAAGCTCATAGACGAAAGGGACGGAAAAGAAGAGGTCTTTAATTATGAAGGTGGAATTATATCTTTTGTGAAATATCTCAATAGAAACAAAGAAGTTCTCCATGATGAGCCTATATACATGGAAGCAAAAAACACTGAATATGAAGTAGAGGTTTGCATGCAATATAATGATAGCTATAATGAAAATATCTTTAGTTTTGCTAATAATATTGATACTAGAGAAGGTGGTACTCATCTAGTAGGCTTTAAAGCAGCTTTGACTAAAGTCATTAATGATTACGCAAGGAAATACGGGATTATAAAAGATAACGAGAAAAATTTACAGGGTGAAGATGTAAGAGAAGGACTTACAGCTATTGTAAGTGTAAAATTAAAAAATCCACAATTTGAAGGGCAGACTAAAACAAAATTAGGAAATTCTGAAATGAGGTCTATTGTAGAAAATGTAGTAACAGATAAACTCACGGCTTTTTTAGAAGAAAATCCCTCAGTTGCAAAAATTATAGTAGAAAAAGCTACTCAAGCCGCAAGAGCAAGGGAAGCTGCGAGAAAAGCCAGAGAGCTTACCAGAAGAAAGTCTGCTCTTGAGAATACTACTTTGCCGGGTAAACTTGCCGACTGCTCAG--------------------------------------------------------------------------------------------------------------------------------------------------------------------------------------------------------------------------------------------------------------------------------------------------------------------------------------------------------------------------------------------------------------------------------------------------------------------------------------------------------------------------------------------------------------------------------------------------------------------------------------------------------------------------------------------
>B621 3gyrB
---------------------------------------------------------------------------------------------------------------------------TACGAAGTAGTCGATAATAGTATAGACGAAGCATTGGCCGGCTATTGCAAAAATATAGTAGTTACTATACACAAAGATAATTCTATAACGGTTGAAGATGACGGAAGAGGTATACCTACAGATATTCACCCCAAGGTTGGAAAACCAGCTGTAGAAGTAGCTTTAACGATGTTACATGCAGGTGGAAAATTTAATAATGACGCTTACAAAGTATCGGGAGGATTGCATGGAGTAGGTGTTTCTGTTGTAAATGCATTATCTGAAAAATTAGAAGTTATTGTAAAACAACATAGGAAAATTTATAGGCAAATATATGAAAGAGGAGTTCCAAAAACGGATTTAGAGGTTATTGGAGAGACAGAAGAGACAGGTACAACTATTACTTTTAAGCCGGATAAGGAAATTTTTGAAGAAACTGTATTCGACTATGATGTATTGGCTCAAAGATTAAGAGAATTAGCGTTTTTAAATAAGGGTATAAATATCAAGCTCATAGACGAAAGGGACGGAAAAGAAGAGGTCTTTAATTATGAAGGTGGAATTATATCTTTTGTGAAATATCTCAATAGAAACAAAGAAGTTCTCCATGATGAGCCTATATACATGGAAGCAAAAAACACTGAATATGAAGTAGAGGTTTGCATGCAATATAATGATAGCTATAATGAAAATATCTTTAGTTTTGCTAATAATATTGATACTAGAGAAGGTGGTACTCATCTAGTAGGCTTTAAAGCAGCTTTGACTAAAGTCATTAATGATTACGCAAGGAAATACGGGATTATAAAAGATAACGAGAAAAATTTACAGGGTGAAGATGTAAGAGAAGGACTTACAGCTATTGTAAGTGTAAAATTAAAAAATCCACAATTTGAAGGGCAGACTAAAACAAAATTAGGAAATTCTGAAATGAGGTCTATTGTAGAAAATGTAGTAACAGATAAACTCACGGCTTTTTTAGAAGAAAATCCCTCAGTTGCAAAAATTATAGTAGAAAAAGCTACTCAAGCCGCAAGAGCAAGGGAAGCTGCGAGAAAAGCCAGAGAGCTTACCAGAAGAAAGTCTGCTCTTGAGAATACTACTTTGCCGGGTAAACTTGCCGACTGCTCAG--------------------------------------------------------------------------------------------------------------------------------------------------------------------------------------------------------------------------------------------------------------------------------------------------------------------------------------------------------------------------------------------------------------------------------------------------------------------------------------------------------------------------------------------------------------------------------------------------------------------------------------------------------------------------------------------
>B621 4gyrB
---------------------------------------------------------------------------------------------------------------------------TACGAAGTAGTCGATAATAGTATAGACGAAGCATTGGCCGGCTATTGCAAAAATATAGTAGTTACTATACACAAAGATAATTCTATAACGGTTGAAGATGACGGAAGAGGTATACCTACAGATATTCACCCCAAGGTTGGAAAACCAGCTGTAGAAGTAGCTTTAACGATGTTACATGCAGGTGGAAAATTTAATAATGACGCTTACAAAGTATCGGGAGGATTGCATGGAGTAGGTGTTTCTGTTGTAAATGCATTATCTGAAAAATTAGAAGTTATTGTAAAACAACATAGGAAAATTTATAGGCAAATATATGAAAGAGGAGTTCCAAAAACGGATTTAGAGGTTATTGGAGAGACAGAAGAGACAGGTACAACTATTACTTTTAAGCCGGATAAGGAAATTTTTGAAGAAACTGTATTCGACTATGATGTATTGGCTCAAAGATTAAGAGAATTAGCGTTTTTAAATAAGGGTATAAATATCAAGCTCATAGACGAAAGGGACGGAAAAGAAGAGGTCTTTAATTATGAAGGTGGAATTATATCTTTTGTGAAATATCTCAATAGAAACAAAGAAGTTCTCCATGATGAGCCTATATACATGGAAGCAAAAAACACTGAATATGAAGTAGAGGTTTGCATGCAATATAATGATAGCTATAATGAAAATATCTTTAGTTTTGCTAATAATATTGATACTAGAGAAGGTGGTACTCATCTAGTAGGCTTTAAAGCAGCTTTGACTAAAGTCATTAATGATTACGCAAGGAAATACGGGATTATAAAAGATAACGAGAAAAATTTACAGGGTGAAGATGTAAGAGAAGGACTTACAGCTATTGTAAGTGTAAAATTAAAAAATCCACAATTTGAAGGGCAGACTAAAACAAAATTAGGAAATTCTGAAATGAGGTCTATTGTAGAAAATGTAGTAACAGATAAACTCACGGCTTTTTTAGAAGAAAATCCCTCAGTTGCAAAAATTATAGTAGAAAAAGCTACTCAAGCCGCAAGAGCAAGGGAAGCTGCGAGAAAAGCCAGAGAGCTTACCAGAAGAAAGTCTGCTCTTGAGAATACTACTTTGCCGGGTAAACTTGCCGACTGCTCAG--------------------------------------------------------------------------------------------------------------------------------------------------------------------------------------------------------------------------------------------------------------------------------------------------------------------------------------------------------------------------------------------------------------------------------------------------------------------------------------------------------------------------------------------------------------------------------------------------------------------------------------------------------------------------------------------
>B621 72gyrB
---------------------------------------------------------------------------------------------------------------------------TACGAAGTAGTCGATAATAGTATAGACGAAGCATTGGCCGGCTATTGCAAAAATATAGTAGTTACTATTCACAAAGATAATTCTATAACGGTTGAAGATGACGGAAGAGGTATACCTACAGATATTCATCCCAAGGTTGGAAAACCAGCTGTAGAAGTAGCTTTAACGATGTTACATGCAGGTGGAAAATTTAATAATGACGCTTACAAAGTATCGGGAGGATTGCATGGAGTAGGTGTTTCTGTTGTAAATGCATTATCTGAAAAATTAGAAGTTATTGTAAAACAACATGGGAAAATTTATAGGCAAATATATGAAAGAGGAGTTCCAAAAACGGATTTAGAGGTTATTGGAGAGACAGAAGAGACAGGTACAACTATTACTTTTAAGCCGGATAAGGAAATTTTTGAAGAAACTGTATTCGACTATGATGTATTGGCTCAAAGATTAAGAGAATTAGCGTTTTTAAATAAGGGTATAAATATCAAGCTCATAGACGAAAGGGACGGAAAAGAAGAGGTCTTTAATTATGAAGGTGGAATTATATCTTTTGTGAAATATCTCAATAGAAACAAAGAAGTTCTCCATGATGAGCCTATATACATGGAAGCAAAAAACACTGAATATGAAGTAGAGGTTTGCATGCAATATAATGATAGCTATAATGAAAATATCTTTAGTTTTGCTAATAATATTGATACTAGAGAAGGTGGTACTCATCTAGTAGGCTTTAAAGCAGCTTTGACTAAAGTCATTAATGATTACGCAAGGAAATACGGGATTATAAAAGATAACGAGAAAAATTTACAGGGTGAAGATGTAAGAGAAGGACTTACAGCTATTGTAAGTGTAAAATTAAAAAATCCACAATTTGAAGGGCAGACTAAAACAAAATTAGGAAATTCTGAAATGAGGTCTATTGTAGAAAATGTAGTAACAGATAAACTCACGGCTTTTTTAGAAGAAAATCCCTCAGTTGCAAAAATTATAGTAGAAAAAGCTACTCAAGCCGCAAGAGCAAGGGAAGCTGCGAGAAAAGCCAGAGAGCTTACCAGAAGAAAGTCTGCTCTTGAGAATACTACTTTGCCGGGTAAACTTGCCGACTGCTCAG--------------------------------------------------------------------------------------------------------------------------------------------------------------------------------------------------------------------------------------------------------------------------------------------------------------------------------------------------------------------------------------------------------------------------------------------------------------------------------------------------------------------------------------------------------------------------------------------------------------------------------------------------------------------------------------------
>B621 74gyrB
---------------------------------------------------------------------------------------------------------------------------TACGAAGTAGTCGATAATAGTATAGACGAAGCATTGGCCGGCTATTGCAAAAATATAGTAGTTACTATACACAAAGATAATTCTATAACGGTTGAAGATGACGGAAGAGGTATACCTACAGATATTCACCCCAAGGTTGGAAAACCAGCTGTAGAAGTAGCTTTAACGATGTTACATGCAGGTGGAAAATTTAATAATGACGCTTACAAAGTATCGGGAGGATTGCATGGAGTAGGTGTTTCTGTTGTAAATGCATTATCTGAAAAATTAGAAGTTATTGTAAAACAACATAGGAAAATTTATAGGCAAATATATGAAAGAGGAGTTCCAAAAACGGATTTAGAGGTTATTGGAGAGACAGAAGAGACAGGTACAACTATTACTTTTAAGCCGGATAAGGAAATTTTTGAAGAAACTGTATTCGACTATGATGTATTGGCTCAAAGATTAAGAGAATTAGCGTTTTTAAATAAGGGTATAAATATCAAGCTCATAGACGAAAGGGACGGAAAAGAAGAGGTCTTTAATTATGAAGGTGGAATTATATCTTTTGTGAAATATCTCAATAGAAACAAAGAAGTTCTCCATGATGAGCCTATATACATGGAAGCAAAAAACACTGAATATGAAGTAGAGGTTTGCATGCAATATAATGATAGCTATAATGAAAATATCTTTAGTTTTGCTAATAATATTGATACTAGAGAAGGTGGTACTCATCTAGTAGGCTTTAAAGCAGCTTTGACTAAAGTCATTAATGATTACGCAAGGAAATACGGGATTATAAAAGATAACGAGAAAAATTTACAGGGTGAAGATGTAAGAGAAGGACTTACAGCTATTGTAAGTGTAAAATTAAAAAATCCACAATTTGAAGGGCAGACTAAAACAAAATTAGGAAATTCTGAAATGAGGTCTATTGTAGAAAATGTAGTAACAGATAAACTCACGGCTTTTTTAGAAGAAAATCCCTCAGTTGCAAAAATTATAGTAGAAAAAGCTACTCAAGCCGCAAGAGCAAGGGAAGCTGCGAGAAAAGCCAGAGAGCTTACCAGAAGAAAGTCTGCTCTTGAGAATACTACTTTGCCGGGTAAACTTGCCGACTGCTCAG--------------------------------------------------------------------------------------------------------------------------------------------------------------------------------------------------------------------------------------------------------------------------------------------------------------------------------------------------------------------------------------------------------------------------------------------------------------------------------------------------------------------------------------------------------------------------------------------------------------------------------------------------------------------------------------------
>B621 77gyrB
---------------------------------------------------------------------------------------------------------------------------TACGAAGTAGTCGATAATAGTATAGACGAAGCATTGGCCGGCTATTGCAAAAATATAGTAGTTACTATACACAAAGATAATTCTATAACGGTTGAAGATGACGGAAGAGGTATACCTACAGATATTCACCCCAAGGTTGGAAAACCAGCTGTAGAAGTAGCTTTAACGATGTTACATGCAGGTGGAAAATTTAATAATGACGCTTACAAAGTATCGGGAGGATTGCATGGAGTAGGTGTTTCTGTTGTAAATGCATTATCTGAAAAATTAGAAGTTATTGTAAAACAACATAGGAAAATTTATAGGCAAATATATGAAAGAGGAGTTCCAAAAACGGATTTAGAGGTTATTGGAGAGACAGAAGAGACAGGTACAACTATTACTTTTAAGCCGGATAAGGAAATTTTTGAAGAAACTGTATTCGACTATGATGTATTGGCTCAAAGATTAAGAGAATTAGCGTTTTTAAATAAGGGTATAAATATCAAGCTCATAGACGAAAGGGACGGAAAAGAAGAGGTCTTTAATTATGAAGGTGGAATTATATCTTTTGTGAAATATCTCAATAGAAACAAAGAAGTTCTCCATGATGAGCCTATATACATGGAAGCAAAAAACACTGAATATGAAGTAGAGGTTTGCATGCAATATAATGATAGCTATAATGAAAATATCTTTAGTTTTGCTAATAATATTGATACTAGAGAAGGTGGTACTCATCTAGTAGGCTTTAAAGCAGCTTTGACTAAAGTCATTAATGATTACGCAAGGAAATACGGGATTATAAAAGATAACGAGAAAAATTTACAGGGTGAAGATGTAAGAGAAGGACTTACAGCTATTGTAAGTGTAAAATTAAAAAATCCACAATTTGAAGGGCAGACTAAAACAAAATTAGGAAATTCTGAAATGAGGTCTATTGTAGAAAATGTAGTAACAGATAAACTCACGGCTTTTTTAGAAGAAAATCCCTCAGTTGCAAAAATTATAGTAGAAAAAGCTACTCAAGCCGCAAGAGCAAGGGAAGCTGCGAGAAAAGCCAGAGAGCTTACCAGAAGAAAGTCTGCTCTTGAGAATACTACTTTGCCGGGTAAACTTGCCGACTGCTCAG--------------------------------------------------------------------------------------------------------------------------------------------------------------------------------------------------------------------------------------------------------------------------------------------------------------------------------------------------------------------------------------------------------------------------------------------------------------------------------------------------------------------------------------------------------------------------------------------------------------------------------------------------------------------------------------------
>B621 78gyrB
---------------------------------------------------------------------------------------------------------------------------TACGAAGTAGTCGATAATAGTATAGACGAAGCATTGGCCGGCTATTGCAAAAATATAGTAGTTACTATACACAAAGATAATTCTATAACGGTTGAAGATGACGGAAGAGGTATACCTACAGATATTCACCCCAAGGTTGGAAAACCAGCTGTAGAAGTAGCTTTAACGATGTTACATGCAGGTGGAAAATTTAATAATGACGCTTACAAAGTATCGGGAGGATTGCATGGAGTAGGTGTTTCTGTTGTAAATGCATTATCTGAAAAATTAGAAGTTATTGTAAAACAACATAGGAAAATTTATAGGCAAATATATGAAAGAGGAGTTCCAAAAACGGATTTAGAGGTTATTGGAGAGACAGAAGAGACAGGTACAACTATTACTTTTAAGCCGGATAAGGAAATTTTTGAAGAAACTGTATTCGACTATGATGTATTGGCTCAAAGATTAAGAGAATTAGCGTTTTTAAATAAGGGTATAAATATCAAGCTCATAGACGAAAGGGACGGAAAAGAAGAGGTCTTTAATTATGAAGGTGGAATTATATCTTTTGTGAAATATCTCAATAGAAACAAAGAAGTTCTCCATGATGAGCCTATATACATGGAAGCAAAAAACACTGAATATGAAGTAGAGGTTTGCATGCAATATAATGATAGCTATAATGAAAATATCTTTAGTTTTGCTAATAATATTGATACTAGAGAAGGTGGTACTCATCTAGTAGGCTTTAAAGCAGCTTTGACTAAAGTCATTAATGATTACGCAAGGAAATACGGGATTATAAAAGATAACGAGAAAAATTTACAGGGTGAAGATGTAAGAGAAGGACTTACAGCTATTGTAAGTGTAAAATTAAAAAATCCACAATTTGAAGGGCAGACTAAAACAAAATTAGGAAATTCTGAAATGAGGTCTATTGTAGAAAATGTAGTAACAGATAAACTCACGGCTTTTTTAGAAGAAAATCCCTCAGTTGCAAAAATTATAGTAGAAAAAGCTACTCAAGCCGCAAGAGCAAGGGAAGCTGCGAGAAAAGCCAGAGAGCTTACCAGAAGAAAGTCTGCTCTTGAGAATACTACTTTGCCGGGTAAACTTGCCGACTGCTCAG--------------------------------------------------------------------------------------------------------------------------------------------------------------------------------------------------------------------------------------------------------------------------------------------------------------------------------------------------------------------------------------------------------------------------------------------------------------------------------------------------------------------------------------------------------------------------------------------------------------------------------------------------------------------------------------------
>B621 80gyrB
---------------------------------------------------------------------------------------------------------------------------TACGAAGTAGTCGATAATAGTATAGACGAAGCATTGGCCGGCTATTGCAAAAATATAGTAGTTACTATTCACAAAGATAATTCTATAACGGTTGAAGATGACGGAAGAGGTATACCTACAGATATTCATCCCAAGGTTGGAAAACCAGCTGTAGAAGTAGCTTTAACGATGTTACATGCAGGTGGAAAATTTAATAATGACGCTTACAAAGTATCGGGAGGATTGCATGGAGTAGGTGTTTCTGTTGTAAATGCATTATCTGAAAAATTAGAAGTTATTGTAAAACAACATGGGAAAATTTATAGGCAAATATATGAAAGAGGAGTTCCAAAAACGGATTTAGAGGTTATTGGAGAGACAGAAGAGACAGGTACAACTATTACTTTTAAGCCGGATAAGGAAATTTTTGAAGAAACTGTATTCGACTATGATGTATTGGCTCAAAGATTAAGAGAATTAGCGTTTTTAAATAAGGGTATAAATATCAAGCTCATAGACGAAAGGGACGGAAAAGAAGAGGTCTTTAATTATGAAGGTGGAATTATATCTTTTGTGAAATATCTCAATAGAAACAAAGAAGTTCTCCATGATGAGCCTATATACATGGAAGCAAAAAACACTGAATATGAAGTAGAGGTTTGCATGCAATATAATGATAGCTATAATGAAAATATCTTTAGTTTTGCTAATAATATTGATACTAGAGAAGGTGGTACTCATCTAGTAGGCTTTAAAGCAGCTTTGACTAAAGTCATTAATGATTACGCAAGGAAATACGGGATTATAAAAGATAACGAGAAAAATTTACAGGGTGAAGATGTAAGAGAAGGACTTACAGCTATTGTAAGTGTAAAATTAAAAAATCCACAATTTGAAGGGCAGACTAAAACAAAATTAGGAAATTCTGAAATGAGGTCTATTGTAGAAAATGTAGTAACAGATAAACTCACGGCTTTTTTAGAAGAAAATCCCTCAGTTGCAAAAATTATAGTAGAAAAAGCTACTCAAGCCGCAAGAGCAAGGGAAGCTGCGAGAAAAGCCAGAGAGCTTACCAGAAGAAAGTCTGCTCTTGAGAATACTACTTTGCCGGGTAAACTTGCCGACTGCTCAG--------------------------------------------------------------------------------------------------------------------------------------------------------------------------------------------------------------------------------------------------------------------------------------------------------------------------------------------------------------------------------------------------------------------------------------------------------------------------------------------------------------------------------------------------------------------------------------------------------------------------------------------------------------------------------------------
>B621 83gyrB
---------------------------------------------------------------------------------------------------------------------------TACGAAGTAGTCGATAATAGTATAGACGAAGCATTGGCCGGCTATTGCAAAAATATAGTAGTTACTATACACAAAGATAATTCTATAACGGTTGAAGATGACGGAAGAGGTATACCTACAGATATTCACCCCAAGGTTGGAAAACCAGCTGTAGAAGTAGCTTTAACGATGTTACATGCAGGTGGAAAATTTAATAATGACGCTTACAAAGTATCGGGAGGATTGCATGGAGTAGGTGTTTCTGTTGTAAATGCATTATCTGAAAAATTAGAAGTTATTGTAAAACAACATAGGAAAATTTATAGGCAAATATATGAAAGAGGAGTTCCAAAAACGGATTTAGAGGTTATTGGAGAGACAGAAGAGACAGGTACAACTATTACTTTTAAGCCGGATAAGGAAATTTTTGAAGAAACTGTATTCGACTATGATGTATTGGCTCAAAGATTAAGAGAATTAGCGTTTTTAAATAAGGGTATAAATATCAAGCTCATAGACGAAAGGGACGGAAAAGAAGAGGTCTTTAATTATGAAGGTGGAATTATATCTTTTGTGAAATATCTCAATAGAAACAAAGAAGTTCTCCATGATGAGCCTATATACATGGAAGCAAAAAACACTGAATATGAAGTAGAGGTTTGCATGCAATATAATGATAGCTATAATGAAAATATCTTTAGTTTTGCTAATAATATTGATACTAGAGAAGGTGGTACTCATCTAGTAGGCTTTAAAGCAGCTTTGACTAAAGTCATTAATGATTACGCAAGGAAATACGGGATTATAAAAGATAACGAGAAAAATTTACAGGGTGAAGATGTAAGAGAAGGACTTACAGCTATTGTAAGTGTAAAATTAAAAAATCCACAATTTGAAGGGCAGACTAAAACAAAATTAGGAAATTCTGAAATGAGGTCTATTGTAGAAAATGTAGTAACAGATAAACTCACGGCTTTTTTAGAAGAAAATCCCTCAGTTGCAAAAATTATAGTAGAAAAAGCTACTCAAGCCGCAAGAGCAAGGGAAGCTGCGAGAAAAGCCAGAGAGCTTACCAGAAGAAAGTCTGCTCTTGAGAATACTACTTTGCCGGGTAAACTTGCCGACTGCTCAG--------------------------------------------------------------------------------------------------------------------------------------------------------------------------------------------------------------------------------------------------------------------------------------------------------------------------------------------------------------------------------------------------------------------------------------------------------------------------------------------------------------------------------------------------------------------------------------------------------------------------------------------------------------------------------------------
>B621 87gyrB allele2
---------------------------------------------------------------------------------------------------------------------------TACGAAGTAGTCGATAATAGTATAGACGAAGCATTGGCCGGCTATTGCAAAAATATAGTAGTTACTATACACAAAGATAATTCTATAACGGTTGAAGATGACGGAAGAGGTATACCTACAGATATTCACCCCAAGGTTGGAAAACCAGCTGTAGAAGTAGCTTTAACGATGTTACATGCAGGTGGAAAATTTAATAATGACGCTTACAAAGTATCGGGAGGATTGCATGGAGTAGGTGTTTCTGTTGTAAATGCATTATCTGAAAAATTAGAAGTTATTGTAAAACAACATGGGAAAATTTATAGGCAAATATATGAAAAAGGAGTTCCAAAAACGGATTTAGAGGTTATTGGAGAGACAGAAGAGACAGGTACAACTATTACTTTTAAGCCGGATAAGGAAATTTTTGAAGAAACTGTATTCGACTATGATGTATTGGCTCAAAGATTAAGAGAATTAGCGTTTTTAAATAAGGGTATAAATATCAAGCTCATAGACGAAAGGGACGGAAAAGAAGAGGTCTTTAATTATGAAGGTGGAATTATATCTTTTGTGAAATATCTCAATAGAAACAAAGAAGTTCTCCATGATGAGCCTATATACATGGAAGCAAAAAACACTGAATATGAAGTAGAGGTTTGCATGCAATATAATGATAGCTATAATGAAAATATCTTTAGTTTTGCTAATAATATTGATACTAGAGAAGGTGGTACTCATCTAGTAGGCTTTAAAGCAGCTTTGACTAAAGTCATTAATGATTACGCAAGGAAATACGGGATTATAAAAGATAACGAGAAAAATTTACAGGGTGAAGATGTAAGAGAAGGACTTACAGCTATTGTAAGTGTAAAATTAAAAAATCCACAATTTGAAGGGCAGACTAAAACAAAATTAGGAAATTCTGAAATGAGGTCTATTGTAGAAAATGTAGTAACAGATAAACTCACGGCTTTTTTAGAAGAAAATCCCTCAGTTGCAAAAATTATAGTAGAAAAAGCTACTCAAGCCGCAAGAGCAAGGGAAGCTGCGAGAAAAGCCAGAGAGCTTACCAGAAGAAAGTCTGCTCTTGAGAATACTACTTTGCCGGGTAAACTTGCCGACTGCTCAG--------------------------------------------------------------------------------------------------------------------------------------------------------------------------------------------------------------------------------------------------------------------------------------------------------------------------------------------------------------------------------------------------------------------------------------------------------------------------------------------------------------------------------------------------------------------------------------------------------------------------------------------------------------------------------------------
>B621 90gyrB
---------------------------------------------------------------------------------------------------------------------------TACGAAGTAGTCGATAATAGTATAGACGAAGCATTGGCCGGCTATTGCAAAAATATAGTAGTTACTATACACAAAGATAATTCTATAACGGTTGAAGATGACGGAAGAGGTATACCTACAGATATTCACCCCAAGGTTGGAAAACCAGCTGTAGAAGTAGCTTTAACGATGTTACATGCAGGTGGAAAATTTAATAATGACGCTTACAAAGTATCGGGAGGATTGCATGGAGTAGGTGTTTCTGTTGTAAATGCATTATCTGAAAAATTAGAAGTTATTGTAAAACAACATGGGAAAATTTATAGGCAAATATATGAAAAAGGAGTTCCAAAAACGGATTTAGAGGTTATTGGAGAGACAGAAGAGACAGGTACAACTATTACTTTTAAGCCGGATAAGGAAATTTTTGAAGAAACTGTATTCGACTATGATGTATTGGCTCAAAGATTAAGAGAATTAGCGTTTTTAAATAAGGGTATAAATATCAAGCTCATAGACGAAAGGGACGGAAAAGAAGAGGTCTTTAATTATGAAGGTGGAATTATATCTTTTGTGAAATATCTCAATAGAAACAAAGAAGTTCTCCATGATGAGCCTATATACATGGAAGCAAAAAACACTGAATATGAAGTAGAGGTTTGCATGCAATATAATGATAGCTATAATGAAAATATCTTTAGTTTTGCTAATAATATTGATACTAGAGAAGGTGGTACTCATCTAGTAGGCTTTAAAGCAGCTTTGACTAAAGTCATTAATGATTACGCAAGGAAATACGGGATTATAAAAGATAACGAGAAAAATTTACAGGGTGAAGATGTAAGAGAAGGACTTACAGCTATTGTAAGTGTAAAATTAAAAAATCCACAATTTGAAGGGCAGACTAAAACAAAATTAGGAAATTCTGAAATGAGGTCTATTGTAGAAAATGTAGTAACAGATAAACTCACGGCTTTTTTAGAAGAAAATCCCTCAGTTGCAAAAATTATAGTAGAAAAAGCTACTCAAGCCGCAAGAGCAAGGGAAGCTGCGAGAAAAGCCAGAGAGCTTACCAGAAGAAAGTCTGCTCTTGAGAATACTACTTTGCCGGGTAAACTTGCCGACTGCTCAG--------------------------------------------------------------------------------------------------------------------------------------------------------------------------------------------------------------------------------------------------------------------------------------------------------------------------------------------------------------------------------------------------------------------------------------------------------------------------------------------------------------------------------------------------------------------------------------------------------------------------------------------------------------------------------------------
>B621 93gyrB
---------------------------------------------------------------------------------------------------------------------------TACGAAGTAGTCGATAATAGTATAGACGAAGCATTGGCCGGCTATTGCAAAAATATAGTAGTTACTATACACAAAGATAATTCTATAACGGTTGAAGATGACGGAAGAGGTATACCTACAGATATTCACCCCAAGGTTGGAAAACCAGCTGTAGAAGTAGCTTTAACGATGTTACATGCAGGTGGAAAATTTAATAATGACGCTTACAAAGTATCGGGAGGATTGCATGGAGTAGGTGTTTCTGTTGTAAATGCATTATCTGAAAAATTAGAAGTTATTGTAAAACAACATAGGAAAATTTATAGGCAAATATATGAAAGAGGAGTTCCAAAAACGGATTTAGAGGTTATTGGAGAGACAGAAGAGACAGGTACAACTATTACTTTTAAGCCGGATAAGGAAATTTTTGAAGAAACTGTATTCGACTATGATGTATTGGCTCAAAGATTAAGAGAATTAGCGTTTTTAAATAAGGGTATAAATATCAAGCTCATAGACGAAAGGGACGGAAAAGAAGAGGTCTTTAATTATGAAGGTGGAATTATATCTTTTGTGAAATATCTCAATAGAAACAAAGAAGTTCTCCATGATGAGCCTATATACATGGAAGCAAAAAACACTGAATATGAAGTAGAGGTTTGCATGCAATATAATGATAGCTATAATGAAAATATCTTTAGTTTTGCTAATAATATTGATACTAGAGAAGGTGGTACTCATCTAGTAGGCTTTAAAGCAGCTTTGACTAAAGTCATTAATGATTACGCAAGGAAATACGGGATTATAAAAGATAACGAGAAAAATTTACAGGGTGAAGATGTAAGAGAAGGACTTACAGCTATTGTAAGTGTAAAATTAAAAAATCCACAATTTGAAGGGCAGACTAAAACAAAATTAGGAAATTCTGAAATGAGGTCTATTGTAGAAAATGTAGTAACAGATAAACTCACGGCTTTTTTAGAAGAAAATCCCTCAGTTGCAAAAATTATAGTAGAAAAAGCTACTCAAGCCGCAAGAGCAAGGGAAGCTGCGAGAAAAGCCAGAGAGCTTACCAGAAGAAAGTCTGCTCTTGAGAATACTACTTTGCCGGGTAAACTTGCCGACTGCTCAG--------------------------------------------------------------------------------------------------------------------------------------------------------------------------------------------------------------------------------------------------------------------------------------------------------------------------------------------------------------------------------------------------------------------------------------------------------------------------------------------------------------------------------------------------------------------------------------------------------------------------------------------------------------------------------------------
>B621 94gyrB
---------------------------------------------------------------------------------------------------------------------------TACGAAGTAGTCGATAATAGTATAGACGAAGCATTGGCCGGCTATTGCAAAAATATAGTAGTTACTATACACAAAGATAATTCTATAACGGTTGAAGATGACGGAAGAGGTATACCTACAGATATTCACCCCAAGGTTGGAAAACCAGCTGTAGAAGTAGCTTTAACGATGTTACATGCAGGTGGAAAATTTAATAATGACGCTTACAAAGTATCGGGAGGATTGCATGGAGTAGGTGTTTCTGTTGTAAATGCATTATCTGAAAAATTAGAAGTTATTGTAAAACAACATAGGAAAATTTATAGGCAAATATATGAAAGAGGAGTTCCAAAAACGGATTTAGAGGTTATTGGAGAGACAGAAGAGACAGGTACAACTATTACTTTTAAGCCGGATAAGGAAATTTTTGAAGAAACTGTATTCGACTATGATGTATTGGCTCAAAGATTAAGAGAATTAGCGTTTTTAAATAAGGGTATAAATATCAAGCTCATAGACGAAAGGGACGGAAAAGAAGAGGTCTTTAATTATGAAGGTGGAATTATATCTTTTGTGAAATATCTCAATAGAAACAAAGAAGTTCTCCATGATGAGCCTATATACATGGAAGCAAAAAACACTGAATATGAAGTAGAGGTTTGCATGCAATATAATGATAGCTATAATGAAAATATCTTTAGTTTTGCTAATAATATTGATACTAGAGAAGGTGGTACTCATCTAGTAGGCTTTAAAGCAGCTTTGACTAAAGTCATTAATGATTACGCAAGGAAATACGGGATTATAAAAGATAACGAGAAAAATTTACAGGGTGAAGATGTAAGAGAAGGACTTACAGCTATTGTAAGTGTAAAATTAAAAAATCCACAATTTGAAGGGCAGACTAAAACAAAATTAGGAAATTCTGAAATGAGGTCTATTGTAGAAAATGTAGTAACAGATAAACTCACGGCTTTTTTAGAAGAAAATCCCTCAGTTGCAAAAATTATAGTAGAAAAAGCTACTCAAGCCGCAAGAGCAAGGGAAGCTGCGAGAAAAGCCAGAGAGCTTACCAGAAGAAAGTCTGCTCTTGAGAATACTACTTTGCCGGGTAAACTTGCCGACTGCTCAG--------------------------------------------------------------------------------------------------------------------------------------------------------------------------------------------------------------------------------------------------------------------------------------------------------------------------------------------------------------------------------------------------------------------------------------------------------------------------------------------------------------------------------------------------------------------------------------------------------------------------------------------------------------------------------------------
>H608 78gyrB
---------------------------------------------------------------------------------------------------------------------------TACGAAGTAGTCGATAATAGTATAGACGAAGCATTGGCCGGCTATTGCAAAAATATAGTAGTTACTATACACAAAGATAATTCTATAACGGTTGAAGATGACGGAAGAGGTATACCTACAGATATTCACCCCAAGGTTGGAAAACCAGCTGTAGAAGTAGCTTTAACGATGTTACATGCAGGTGGAAAATTTAATAATGACGCTTACAAAGTATCGGGAGGATTGCATGGAGTAGGTGTTTCTGTTGTAAATGCATTATCTGAAAAATTAGAAGTTATTGTAAAACAACATAGGAAAATTTATAGGCAAATATATGAAAGAGGAGTTCCAAAAACGGATTTAGAGGTTATTGGAGAGACAGAAGAGACAGGTACAACTATTACTTTTAAGCCGGATAAGGAAATTTTTGAAGAAACTGTATTCGACTATGATGTATTGGCTCAAAGATTAAGAGAATTAGCGTTTTTAAATAAGGGTATAAATATCAAGCTCATAGACGAAAGGGACGGAAAAGAAGAGGTCTTTAATTATGAAGGTGGAATTATATCTTTTGTGAAATATCTCAATAGAAACAAAGAAGTTCTCCATGATGAGCCTATATACATGGAAGCAAAAAACACTGAATATGAAGTAGAGGTTTGCATGCAATATAATGATAGCTATAATGAAAATATCTTTAGTTTTGCTAATAATATTGATACTAGAGAAGGTGGTACTCATCTAGTAGGCTTTAAAGCAGCTTTGACTAAAGTCATTAATGATTACGCAAGGAAATACGGGATTATAAAAGATAACGAGAAAAATTTACAGGGTGAAGATGTAAGAGAAGGACTTACAGCTATTGTAAGTGTAAAATTAAAAAATCCACAATTTGAAGGGCAGACTAAAACAAAATTAGGAAATTCTGAAATGAGGTCTATTGTAGAAAATGTAGTAACAGATAAACTCACGGCTTTTTTAGAAGAAAATCCCTCAGTTGCAAAAATTATAGTAGAAAAAGCTACTCAAGCCGCAAGAGCAAGGGAAGCTGCGAGAAAAGCCAGAGAGCTTACCAGAAGAAAGTCTGCTCTTGAGAATACTACTTTGCCGGGTAAACTTGCCGACTGCTCAG--------------------------------------------------------------------------------------------------------------------------------------------------------------------------------------------------------------------------------------------------------------------------------------------------------------------------------------------------------------------------------------------------------------------------------------------------------------------------------------------------------------------------------------------------------------------------------------------------------------------------------------------------------------------------------------------
>H608 79gyrB
---------------------------------------------------------------------------------------------------------------------------TACGAAGTAGTCGATAATAGTATAGACGAAGCATTGGCCGGCTATTGCAAAAATATAGTAGTTACTATACACAAAGATAATTCTATAACGGTTGAAGATGACGGAAGAGGTATACCTACAGATATTCACCCCAAGGTTGGAAAACCAGCTGTAGAAGTAGCTTTAACGATGTTACATGCAGGTGGAAAATTTAATAATGACGCTTACAAAGTATCGGGAGGATTGCATGGAGTAGGTGTTTCTGTTGTAAATGCATTATCTGAAAAATTAGAAGTTATTGTAAAACAACATAGGAAAATTTATAGGCAAATATATGAAAGAGGAGTTCCAAAAACGGATTTAGAGGTTATTGGAGAGACAGAAGAGACAGGTACAACTATTACTTTTAAGCCGGATAAGGAAATTTTTGAAGAAACTGTATTCGACTATGATGTATTGGCTCAAAGATTAAGAGAATTAGCGTTTTTAAATAAGGGTATAAATATCAAGCTCATAGACGAAAGGGACGGAAAAGAAGAGGTCTTTAATTATGAAGGTGGAATTATATCTTTTGTGAAATATCTCAATAGAAACAAAGAAGTTCTCCATGATGAGCCTATATACATGGAAGCAAAAAACACTGAATATGAAGTAGAGGTTTGCATGCAATATAATGATAGCTATAATGAAAATATCTTTAGTTTTGCTAATAATATTGATACTAGAGAAGGTGGTACTCATCTAGTAGGCTTTAAAGCAGCTTTGACTAAAGTCATTAATGATTACGCAAGGAAATACGGGATTATAAAAGATAACGAGAAAAATTTACAGGGTGAAGATGTAAGAGAAGGACTTACAGCTATTGTAAGTGTAAAATTAAAAAATCCACAATTTGAAGGGCAGACTAAAACAAAATTAGGAAATTCTGAAATGAGGTCTATTGTAGAAAATGTAGTAACAGATAAACTCACGGCTTTTTTAGAAGAAAATCCCTCAGTTGCAAAAATTATAGTAGAAAAAGCTACTCAAGCCGCAAGAGCAAGGGAAGCTGCGAGAAAAGCCAGAGAGCTTACCAGAAGAAAGTCTGCTCTTGAGAATACTACTTTGCCGGGTAAACTTGCCGACTGCTCAG--------------------------------------------------------------------------------------------------------------------------------------------------------------------------------------------------------------------------------------------------------------------------------------------------------------------------------------------------------------------------------------------------------------------------------------------------------------------------------------------------------------------------------------------------------------------------------------------------------------------------------------------------------------------------------------------
>H608 81gyrB
---------------------------------------------------------------------------------------------------------------------------TACGAAGTAGTCGATAATAGTATAGACGAAGCATTGGCCGGCTATTGCAAAAATATAGTAGTTACTATACACAAAGATAATTCTATAACGGTTGAAGATGACGGAAGAGGTATACCTACAGATATTCACCCCAAGGTTGGAAAACCAGCTGTAGAAGTAGCTTTAACGATGTTACATGCAGGTGGAAAATTTAATAATGACGCTTACAAAGTATCGGGAGGATTGCATGGAGTAGGTGTTTCTGTTGTAAATGCATTATCTGAAAAATTAGAAGTTATTGTAAAACAACATAGGAAAATTTATAGGCAAATATATGAAAGAGGAGTTCCAAAAACGGATTTAGAGGTTATTGGAGAGACAGAAGAGACAGGTACAACTATTACTTTTAAGCCGGATAAGGAAATTTTTGAAGAAACTGTATTCGACTATGATGTATTGGCTCAAAGATTAAGAGAATTAGCGTTTTTAAATAAGGGTATAAATATCAAGCTCATAGACGAAAGGGACGGAAAAGAAGAGGTCTTTAATTATGAAGGTGGAATTATATCTTTTGTGAAATATCTCAATAGAAACAAAGAAGTTCTCCATGATGAGCCTATATACATGGAAGCAAAAAACACTGAATATGAAGTAGAGGTTTGCATGCAATATAATGATAGCTATAATGAAAATATCTTTAGTTTTGCTAATAATATTGATACTAGAGAAGGTGGTACTCATCTAGTAGGCTTTAAAGCAGCTTTGACTAAAGTCATTAATGATTACGCAAGGAAATACGGGATTATAAAAGATAACGAGAAAAATTTACAGGGTGAAGATGTAAGAGAAGGACTTACAGCTATTGTAAGTGTAAAATTAAAAAATCCACAATTTGAAGGGCAGACTAAAACAAAATTAGGAAATTCTGAAATGAGGTCTATTGTAGAAAATGTAGTAACAGATAAACTCACGGCTTTTTTAGAAGAAAATCCCTCAGTTGCAAAAATTATAGTAGAAAAAGCTACTCAAGCCGCAAGAGCAAGGGAAGCTGCGAGAAAAGCCAGAGAGCTTACCAGAAGAAAGTCTGCTCTTGAGAATACTACTTTGCCGGGTAAACTTGCCGACTGCTCAG--------------------------------------------------------------------------------------------------------------------------------------------------------------------------------------------------------------------------------------------------------------------------------------------------------------------------------------------------------------------------------------------------------------------------------------------------------------------------------------------------------------------------------------------------------------------------------------------------------------------------------------------------------------------------------------------
>H608 93gyrB
---------------------------------------------------------------------------------------------------------------------------TACGAAGTAGTCGATAATAGTATAGACGAAGCATTGGCCGGCTATTGCAAAAATATAGTAGTTACTATACACAAAGATAATTCTATAACGGTTGAAGATGACGGAAGAGGTATACCTACAGATATTCACCCCAAGGTTGGAAAACCAGCTGTAGAAGTAGCTTTAACGATGTTACATGCAGGTGGAAAATTTAATAATGACGCTTACAAAGTATCGGGAGGATTGCATGGAGTAGGTGTTTCTGTTGTAAATGCATTATCTGAAAAATTAGAAGTTATTGTAAAACAACATAGGAAAATTTATAGGCAAATATATGAAAGAGGAGTTCCAAAAACGGATTTAGAGGTTATTGGAGAGACAGAAGAGACAGGTACAACTATTACTTTTAAGCCGGATAAGGAAATTTTTGAAGAAACTGTATTCGACTATGATGTATTGGCTCAAAGATTAAGAGAATTAGCGTTTTTAAATAAGGGTATAAATATCAAGCTCATAGACGAAAGGGACGGAAAAGAAGAGGTCTTTAATTATGAAGGTGGAATTATATCTTTTGTGAAATATCTCAATAGAAACAAAGAAGTTCTCCATGATGAGCCTATATACATGGAAGCAAAAAACACTGAATATGAAGTAGAGGTTTGCATGCAATATAATGATAGCTATAATGAAAATATCTTTAGTTTTGCTAATAATATTGATACTAGAGAAGGTGGTACTCATCTAGTAGGCTTTAAAGCAGCTTTGACTAAAGTCATTAATGATTACGCAAGGAAATACGGGATTATAAAAGATAACGAGAAAAATTTACAGGGTGAAGATGTAAGAGAAGGACTTACAGCTATTGTAAGTGTAAAATTAAAAAATCCACAATTTGAAGGGCAGACTAAAACAAAATTAGGAAATTCTGAAATGAGGTCTATTGTAGAAAATGTAGTAACAGATAAACTCACGGCTTTTTTAGAAGAAAATCCCTCAGTTGCAAAAATTATAGTAGAAAAAGCTACTCAAGCCGCAAGAGCAAGGGAAGCTGCGAGAAAAGCCAGAGAGCTTACCAGAAGAAAGTCTGCTCTTGAGAATACTACTTTGCCGGGTAAACTTGCCGACTGCTCAG--------------------------------------------------------------------------------------------------------------------------------------------------------------------------------------------------------------------------------------------------------------------------------------------------------------------------------------------------------------------------------------------------------------------------------------------------------------------------------------------------------------------------------------------------------------------------------------------------------------------------------------------------------------------------------------------
>I502 49gyrB
---------------------------------------------------------------------------------------------------------------------------TACGAAGTAGTCGATAATAGTATAGACGAAGCATTGGCCGGCTATTGCAAAAATATAGTAGTTACTATACACAAAGATAATTCTATAACGGTTGAAGATGACGGAAGAGGTATACCTACAGATATTCACCCCAAGGTTGGAAAACCAGCTGTAGAAGTAGCTTTAACGATGTTACATGCAGGTGGAAAATTTAATAATGACGCTTACAAAGTATCGGGAGGATTGCATGGAGTAGGTGTTTCTGTTGTAAATGCATTATCTGAAAAATTAGAAGTTATTGTAAAACAACATAGGAAAATTTATAGGCAAATATATGAAAGAGGAGTTCCAAAAACGGATTTAGAGGTTATTGGAGAGACAGAAGAGACAGGTACAACTATTACTTTTAAGCCGGATAAGGAAATTTTTGAAGAAACTGTATTCGACTATGATGTATTGGCTCAAAGATTAAGAGAATTAGCGTTTTTAAATAAGGGTATAAATATCAAGCTCATAGACGAAAGGGACGGAAAAGAAGAGGTCTTTAATTATGAAGGTGGAATTATATCTTTTGTGAAATATCTCAATAGAAACAAAGAAGTTCTCCATGATGAGCCTATATACATGGAAGCAAAAAACACTGAATATGAAGTAGAGGTTTGCATGCAATATAATGATAGCTATAATGAAAATATCTTTAGTTTTGCTAATAATATTGATACTAGAGAAGGTGGTACTCATCTAGTAGGCTTTAAAGCAGCTTTGACTAAAGTCATTAATGATTACGCAAGGAAATACGGGATTATAAAAGATAACGAGAAAAATTTACAGGGTGAAGATGTAAGAGAAGGACTTACAGCTATTGTAAGTGTAAAATTAAAAAATCCACAATTTGAAGGGCAGACTAAAACAAAATTAGGAAATTCTGAAATGAGGTCTATTGTAGAAAATGTAGTAACAGATAAACTCACGGCTTTTTTAGAAGAAAATCCCTCAGTTGCAAAAATTATAGTAGAAAAAGCTACTCAAGCCGCAAGAGCAAGGGAAGCTGCGAGAAAAGCCAGAGAGCTTACCAGAAGAAAGTCTGCTCTTGAGAATACTACTTTGCCGGGTAAACTTGCCGACTGCTCAG--------------------------------------------------------------------------------------------------------------------------------------------------------------------------------------------------------------------------------------------------------------------------------------------------------------------------------------------------------------------------------------------------------------------------------------------------------------------------------------------------------------------------------------------------------------------------------------------------------------------------------------------------------------------------------------------
>J614 63gyrB
---------------------------------------------------------------------------------------------------------------------------TACGAAGTAGTCGATAATAGTATAGACGAAGCATTGGCCGGCTATTGCAAAAATATAGTAGTTACTATACACAAAGATAATTCTATAACGGTTGAAGATGACGGAAGAGGTATACCTACAGATATTCACCCCAAAGTTGGAAAACCAGCTGTAGAAGTAGCTTTAACGATGTTACATGCAGGTGGAAAATTTAATAATGACGCTTACAAAGTATCGGGAGGATTGCATGGAGTAGGTGTTTCTGTTGTAAATGCATTATCTGAAAAATTAGAAGTTATTGTAAAACAACATAGGAAAATTTATAGGCAAATATATGAAAGAGGAGTTCCAAAAACGGATTTAGAGGTTATTGGAGAGACAGAAGAGACAGGTACAACTATTACTTTTAAGCCGGATAAGGAAATTTTTGAAGAAACTGTATTCGACTATGATGTATTGGCTCAAAGATTGAGAGAATTAGCGTTTTTAAATAAGGGCATAAATATCAAGCTCATAGACGAAAGGGACGGAAAAGAAGAGGTCTTTAATTATGAAGGTGGAATTATATCTTTTGTGAAATATCTCAATAGAAACAAAGAAGTTCTCCATGATGAGCCTATATACATGGAAGCAAAAAACACTGAATATGAAGTAGAGGTTTGCATGCAGTATAATAACAGCTATAATGAAAATATCTTTAGTTTTGCTAATAATATTGATACTAGAGAAGGTGGTACTCATCTAGTAGGCTTTAAAGCAGCTTTGACTAAAGTTATTAATGATTACGCAAGAAAATACGGAATTATAAAAGATAACGAGAAAAATTTACAGGGTGAAGATGTAAGAGAAGGACTTACAGCTATTGTAAGTGTAAAATTAAAAAATCCACAATTTGAAGGGCAGACTAAAACAAAATTAGGAAATTCTGAAATGAGGTCTATTGTAGAAAATGTAGTAACAGAAAAACTCACGGCTTTTTTAGAAGAAAATCCCTCAGTTGCAAAAATTATAGTAGAAAAAGCTACTCAAGCAGCAAGAGCAAGGGAAGCTGCAAGAAAAGCCAGAGAGCTTACCAGAAGAAAGTCTGCTCTTGAGAATACTACTTTGCCGGGTAAACTTGCCGACTGCTCAG--------------------------------------------------------------------------------------------------------------------------------------------------------------------------------------------------------------------------------------------------------------------------------------------------------------------------------------------------------------------------------------------------------------------------------------------------------------------------------------------------------------------------------------------------------------------------------------------------------------------------------------------------------------------------------------------
>J614 65gyrB allele4
---------------------------------------------------------------------------------------------------------------------------TACGAAGTAGTCGATAATAGTATAGACGAAGCATTGGCCGGCTATTGCAAAAATATAGTAGTTACTATACACAAAGATAATTCTATAACGGTTGAAGATGACGGAAGAGGTATACCTACAGATATTCACCCCAAAGTTGGAAAACCAGCTGTAGAAGTAGCTTTAACGATGTTACATGCAGGTGGAAAATTTAATAATGACGCTTACAAAGTATCGGGAGGATTGCATGGAGTAGGTGTTTCTGTTGTAAATGCATTATCTGAAAAATTAGAAGTTATTGTAAAACAACATAGGAAAATTTATAGGCAAATATATGAAAGAGGAGTTCCAAAAACGGATTTAGAGGTTATTGGAGAGACAGAAGAGACAGGTACAACTATTACTTTTAAGCCGGATAAGGAAATTTTTGAAGAAACTGTATTCGACTATGATGTATTGGCTCAAAGATTGAGAGAATTAGCGTTTTTAAATAAGGGCATAAATATCAAGCTCATAGACGAAAGGGACGGAAAAGAAGAGGTCTTTAATTATGAAGGTGGAATTATATCTTTTGTGAAATATCTCAATAGAAACAAAGAAGTTCTCCATGATGAGCCTATATACATGGAAGCAAAAAACACTGAATATGAAGTAGAGGTTTGCATGCAGTATAATAACAGCTATAATGAAAATATCTTTAGTTTTGCTAATAATATTGATACTAGAGAAGGTGGTACTCATCTAGTAGGCTTTAAAGCAGCTTTGACTAAAGTTATTAATGATTACGCAAGAAAATACGGAATTATAAAAGATAACGAGAAAAATTTACAGGGTGAAGATGTAAGAGAAGGACTTACAGCTATTGTAAGTGTAAAATTAAAAAATCCACAATTTGAAGGGCAGACTAAAACAAAATTAGGAAATTCTGAAATGAGGTCTATTGTAGAAAATGTAGTAACAGAAAAACTCACGGCTTTTTTAGAAGAAAATCCCTCAGTTGCAAAAATTATAGTAGAAAAAGCTACTCAAGCAGCAAGAGCAAGGGAAGCTGCAAGAAAAGCCAGAGAGCTTACCAGAAGAAAGTCTGCTCTTGAGAATACTACTTTGCCGGGTAAACTTGCCGACTGCTCAG--------------------------------------------------------------------------------------------------------------------------------------------------------------------------------------------------------------------------------------------------------------------------------------------------------------------------------------------------------------------------------------------------------------------------------------------------------------------------------------------------------------------------------------------------------------------------------------------------------------------------------------------------------------------------------------------
>J614 9gyrB
---------------------------------------------------------------------------------------------------------------------------TACGAAGTAGTCGATAATAGTATAGACGAAGCATTGGCCGGCTATTGCAAAAATATAGTAGTTACTATTCACAAAGATAATTCTATAACGGTTGAAGATGACGGAAGAGGTATACCTACAGATATTCATCCCAAGGTTGGAAAACCAGCTGTAGAAGTAGCTTTAACGATGTTACATGCAGGTGGAAAATTTAATAATGACGCTTACAAAGTATCGGGAGGATTGCATGGAGTAGGTGTTTCTGTTGTAAATGCATTATCTGAAAAATTAGAAGTTATTGTAAAACAACATGGGAAAATTTATAGGCAAATATATGAAAGAGGAGTTCCAAAAACGGATTTAGAGGTTATTGGAGAGACAGAAGAGACAGGTACAACTATTACTTTTAAGCCGGATAAGGAAATTTTTGAAGAAACTGTATTCGACTATGATGTATTGGCTCAAAGATTAAGAGAATTAGCGTTTTTAAATAAGGGTATAAATATCAAGCTCATAGACGAAAGGGACGGAAAAGAAGAGGTCTTTAATTATGAAGGTGGAATTATATCTTTTGTGAAATATCTCAATAGAAACAAAGAAGTTCTCCATGATGAGCCTATATACATGGAAGCAAAAAACACTGAATATGAAGTAGAGGTTTGCATGCAATATAATGATAGCTATAATGAAAATATCTTTAGTTTTGCTAATAATATTGATACTAGAGAAGGTGGTACTCATCTAGTAGGCTTTAAAGCAGCTTTGACTAAAGTCATTAATGATTACGCAAGGAAATACGGGATTATAAAAGATAACGAGAAAAATTTACAGGGTGAAGATGTAAGAGAAGGACTTACAGCTATTGTAAGTGTAAAATTAAAAAATCCACAATTTGAAGGGCAGACTAAAACAAAATTAGGAAATTCTGAAATGAGGTCTATTGTAGAAAATGTAGTAACAGATAAACTCACGGCTTTTTTAGAAGAAAATCCCTCAGTTGCAAAAATTATAGTAGAAAAAGCTACTCAAGCCGCAAGAGCAAGGGAAGCTGCGAGAAAAGCCAGAGAGCTTACCAGAAGAAAGTCTGCTCTTGAGAATACTACTTTGCCGGGTAAACTTGCCGACTGCTCAG--------------------------------------------------------------------------------------------------------------------------------------------------------------------------------------------------------------------------------------------------------------------------------------------------------------------------------------------------------------------------------------------------------------------------------------------------------------------------------------------------------------------------------------------------------------------------------------------------------------------------------------------------------------------------------------------
>O629 40gyrB
---------------------------------------------------------------------------------------------------------------------------TACGAAGTAGTCGATAATAGTATAGACGAAGCATTGGCCGGCTATTGCAAAAATATAGTAGTTACTATACACAAAGATAATTCTATAACGGTTGAAGATGACGGAAGAGGTATACCTACAGATATTCACCCCAAGGTTGGAAAACCAGCTGTAGAAGTAGCTTTAACGATGTTACATGCAGGTGGAAAATTTAATAATGACGCTTACAAAGTATCGGGAGGATTGCATGGAGTAGGTGTTTCTGTTGTAAATGCATTATCTGAAAAATTAGAAGTTATTGTAAAACAACATAGGAAAATTTATAGGCAAATATATGAAAGAGGAGTTCCAAAAACGGATTTAGAGGTTATTGGAGAGACAGAAGAGACAGGTACAACTATTACTTTTAAGCCGGATAAGGAAATTTTTGAAGAAACTGTATTCGACTATGATGTATTGGCTCAAAGATTAAGAGAATTAGCGTTTTTAAATAAGGGTATAAATATCAAGCTCATAGACGAAAGGGACGGAAAAGAAGAGGTCTTTAATTATGAAGGTGGAATTATATCTTTTGTGAAATATCTCAATAGAAACAAAGAAGTTCTCCATGATGAGCCTATATACATGGAAGCAAAAAACACTGAATATGAAGTAGAGGTTTGCATGCAATATAATGATAGCTATAATGAAAATATCTTTAGTTTTGCTAATAATATTGATACTAGAGAAGGTGGTACTCATCTAGTAGGCTTTAAAGCAGCTTTGACTAAAGTCATTAATGATTACGCAAGGAAATACGGGATTATAAAAGATAACGAGAAAAATTTACAGGGTGAAGATGTAAGAGAAGGACTTACAGCTATTGTAAGTGTAAAATTAAAAAATCCACAATTTGAAGGGCAGACTAAAACAAAATTAGGAAATTCTGAAATGAGGTCTATTGTAGAAAATGTAGTAACAGATAAACTCACGGCTTTTTTAGAAGAAAATCCCTCAGTTGCAAAAATTATAGTAGAAAAAGCTACTCAAGCCGCAAGAGCAAGGGAAGCTGCGAGAAAAGCCAGAGAGCTTACCAGAAGAAAGTCTGCTCTTGAGAATACTACTTTGCCGGGTAAACTTGCCGACTGCTCAG--------------------------------------------------------------------------------------------------------------------------------------------------------------------------------------------------------------------------------------------------------------------------------------------------------------------------------------------------------------------------------------------------------------------------------------------------------------------------------------------------------------------------------------------------------------------------------------------------------------------------------------------------------------------------------------------
>O629 42gyrB
---------------------------------------------------------------------------------------------------------------------------TACGAAGTAGTCGATAATAGTATAGACGAAGCATTGGCCGGCTATTGCAAAAATATAGTAGTTACTATACACAAAGATAATTCTATAACGGTTGAAGATGACGGAAGAGGTATACCTACAGATATTCACCCCAAGGTTGGAAAACCAGCTGTAGAAGTAGCTTTAACGATGTTACATGCAGGTGGAAAATTTAATAATGACGCTTACAAAGTATCGGGAGGATTGCATGGAGTAGGTGTTTCTGTTGTAAATGCATTATCTGAAAAATTAGAAGTTATTGTAAAACAACATAGGAAAATTTATAGGCAAATATATGAAAGAGGAGTTCCAAAAACGGATTTAGAGGTTATTGGAGAGACAGAAGAGACAGGTACAACTATTACTTTTAAGCCGGATAAGGAAATTTTTGAAGAAACTGTATTCGACTATGATGTATTGGCTCAAAGATTAAGAGAATTAGCGTTTTTAAATAAGGGTATAAATATCAAGCTCATAGACGAAAGGGACGGAAAAGAAGAGGTCTTTAATTATGAAGGTGGAATTATATCTTTTGTGAAATATCTCAATAGAAACAAAGAAGTTCTCCATGATGAGCCTATATACATGGAAGCAAAAAACACTGAATATGAAGTAGAGGTTTGCATGCAATATAATGATAGCTATAATGAAAATATCTTTAGTTTTGCTAATAATATTGATACTAGAGAAGGTGGTACTCATCTAGTAGGCTTTAAAGCAGCTTTGACTAAAGTCATTAATGATTACGCAAGGAAATACGGGATTATAAAAGATAACGAGAAAAATTTACAGGGTGAAGATGTAAGAGAAGGACTTACAGCTATTGTAAGTGTAAAATTAAAAAATCCACAATTTGAAGGGCAGACTAAAACAAAATTAGGAAATTCTGAAATGAGGTCTATTGTAGAAAATGTAGTAACAGATAAACTCACGGCTTTTTTAGAAGAAAATCCCTCAGTTGCAAAAATTATAGTAGAAAAAGCTACTCAAGCCGCAAGAGCAAGGGAAGCTGCGAGAAAAGCCAGAGAGCTTACCAGAAGAAAGTCTGCTCTTGAGAATACTACTTTGCCGGGTAAACTTGCCGACTGCTCAG--------------------------------------------------------------------------------------------------------------------------------------------------------------------------------------------------------------------------------------------------------------------------------------------------------------------------------------------------------------------------------------------------------------------------------------------------------------------------------------------------------------------------------------------------------------------------------------------------------------------------------------------------------------------------------------------
>O629 47gyrB
---------------------------------------------------------------------------------------------------------------------------TACGAAGTAGTCGATAATAGTATAGACGAAGCATTGGCCGGCTATTGCAAAAATATAGTAGTTACTATACACAAAGATAATTCTATAACGGTTGAAGATGACGGAAGAGGTATACCTACAGATATTCACCCCAAGGTTGGAAAACCAGCTGTAGAAGTAGCTTTAACGATGTTACATGCAGGTGGAAAATTTAATAATGACGCTTACAAAGTATCGGGAGGATTGCATGGAGTAGGTGTTTCTGTTGTAAATGCATTATCTGAAAAATTAGAAGTTATTGTAAAACAACATAGGAAAATTTATAGGCAAATATATGAAAGAGGAGTTCCAAAAACGGATTTAGAGGTTATTGGAGAGACAGAAGAGACAGGTACAACTATTACTTTTAAGCCGGATAAGGAAATTTTTGAAGAAACTGTATTCGACTATGATGTATTGGCTCAAAGATTAAGAGAATTAGCGTTTTTAAATAAGGGTATAAATATCAAGCTCATAGACGAAAGGGACGGAAAAGAAGAGGTCTTTAATTATGAAGGTGGAATTATATCTTTTGTGAAATATCTCAATAGAAACAAAGAAGTTCTCCATGATGAGCCTATATACATGGAAGCAAAAAACACTGAATATGAAGTAGAGGTTTGCATGCAATATAATGATAGCTATAATGAAAATATCTTTAGTTTTGCTAATAATATTGATACTAGAGAAGGTGGTACTCATCTAGTAGGCTTTAAAGCAGCTTTGACTAAAGTCATTAATGATTACGCAAGGAAATACGGGATTATAAAAGATAACGAGAAAAATTTACAGGGTGAAGATGTAAGAGAAGGACTTACAGCTATTGTAAGTGTAAAATTAAAAAATCCACAATTTGAAGGGCAGACTAAAACAAAATTAGGAAATTCTGAAATGAGGTCTATTGTAGAAAATGTAGTAACAGATAAACTCACGGCTTTTTTAGAAGAAAATCCCTCAGTTGCAAAAATTATAGTAGAAAAAGCTACTCAAGCCGCAAGAGCAAGGGAAGCTGCGAGAAAAGCCAGAGAGCTTACCAGAAGAAAGTCTGCTCTTGAGAATACTACTTTGCCGGGTAAACTTGCCGACTGCTCAG--------------------------------------------------------------------------------------------------------------------------------------------------------------------------------------------------------------------------------------------------------------------------------------------------------------------------------------------------------------------------------------------------------------------------------------------------------------------------------------------------------------------------------------------------------------------------------------------------------------------------------------------------------------------------------------------
>O629 48gyrB
---------------------------------------------------------------------------------------------------------------------------TACGAAGTAGTCGATAATAGTATAGACGAAGCATTGGCCGGCTATTGCAAAAATATAGTAGTTACTATACACAAAGATAATTCTATAACGGTTGAAGATGACGGAAGAGGTATACCTACAGATATTCACCCCAAGGTTGGAAAACCAGCTGTAGAAGTAGCTTTAACGATGTTACATGCAGGTGGAAAATTTAATAATGACGCTTACAAAGTATCGGGAGGATTGCATGGAGTAGGTGTTTCTGTTGTAAATGCATTATCTGAAAAATTAGAAGTTATTGTAAAACAACATAGGAAAATTTATAGGCAAATATATGAAAGAGGAGTTCCAAAAACGGATTTAGAGGTTATTGGAGAGACAGAAGAGACAGGTACAACTATTACTTTTAAGCCGGATAAGGAAATTTTTGAAGAAACTGTATTCGACTATGATGTATTGGCTCAAAGATTAAGAGAATTAGCGTTTTTAAATAAGGGTATAAATATCAAGCTCATAGACGAAAGGGACGGAAAAGAAGAGGTCTTTAATTATGAAGGTGGAATTATATCTTTTGTGAAATATCTCAATAGAAACAAAGAAGTTCTCCATGATGAGCCTATATACATGGAAGCAAAAAACACTGAATATGAAGTAGAGGTTTGCATGCAATATAATGATAGCTATAATGAAAATATCTTTAGTTTTGCTAATAATATTGATACTAGAGAAGGTGGTACTCATCTAGTAGGCTTTAAAGCAGCTTTGACTAAAGTCATTAATGATTACGCAAGGAAATACGGGATTATAAAAGATAACGAGAAAAATTTACAGGGTGAAGATGTAAGAGAAGGACTTACAGCTATTGTAAGTGTAAAATTAAAAAATCCACAATTTGAAGGGCAGACTAAAACAAAATTAGGAAATTCTGAAATGAGGTCTATTGTAGAAAATGTAGTAACAGATAAACTCACGGCTTTTTTAGAAGAAAATCCCTCAGTTGCAAAAATTATAGTAGAAAAAGCTACTCAAGCCGCAAGAGCAAGGGAAGCTGCGAGAAAAGCCAGAGAGCTTACCAGAAGAAAGTCTGCTCTTGAGAATACTACTTTGCCGGGTAAACTTGCCGACTGCTCAG--------------------------------------------------------------------------------------------------------------------------------------------------------------------------------------------------------------------------------------------------------------------------------------------------------------------------------------------------------------------------------------------------------------------------------------------------------------------------------------------------------------------------------------------------------------------------------------------------------------------------------------------------------------------------------------------
>O629 50gyrB
---------------------------------------------------------------------------------------------------------------------------TACGAAGTAGTCGATAATAGTATAGACGAAGCATTGGCCGGCTATTGCAAAAATATAGTAGTTACTATACACAAAGATAATTCTATAACGGTTGAAGATGACGGAAGAGGTATACCTACAGATATTCACCCCAAGGTTGGAAAACCAGCTGTAGAAGTAGCTTTAACGATGTTACATGCAGGTGGAAAATTTAATAATGACGCTTACAAAGTATCGGGAGGATTGCATGGAGTAGGTGTTTCTGTTGTAAATGCATTATCTGAAAAATTAGAAGTTATTGTAAAACAACATAGGAAAATTTATAGGCAAATATATGAAAGAGGAGTTCCAAAAACGGATTTAGAGGTTATTGGAGAGACAGAAGAGACAGGTACAACTATTACTTTTAAGCCGGATAAGGAAATTTTTGAAGAAACTGTATTCGACTATGATGTATTGGCTCAAAGATTAAGAGAATTAGCGTTTTTAAATAAGGGTATAAATATCAAGCTCATAGACGAAAGGGACGGAAAAGAAGAGGTCTTTAATTATGAAGGTGGAATTATATCTTTTGTGAAATATCTCAATAGAAACAAAGAAGTTCTCCATGATGAGCCTATATACATGGAAGCAAAAAACACTGAATATGAAGTAGAGGTTTGCATGCAATATAATGATAGCTATAATGAAAATATCTTTAGTTTTGCTAATAATATTGATACTAGAGAAGGTGGTACTCATCTAGTAGGCTTTAAAGCAGCTTTGACTAAAGTCATTAATGATTACGCAAGGAAATACGGGATTATAAAAGATAACGAGAAAAATTTACAGGGTGAAGATGTAAGAGAAGGACTTACAGCTATTGTAAGTGTAAAATTAAAAAATCCACAATTTGAAGGGCAGACTAAAACAAAATTAGGAAATTCTGAAATGAGGTCTATTGTAGAAAATGTAGTAACAGATAAACTCACGGCTTTTTTAGAAGAAAATCCCTCAGTTGCAAAAATTATAGTAGAAAAAGCTACTCAAGCCGCAAGAGCAAGGGAAGCTGCGAGAAAAGCCAGAGAGCTTACCAGAAGAAAGTCTGCTCTTGAGAATACTACTTTGCCGGGTAAACTTGCCGACTGCTCAG--------------------------------------------------------------------------------------------------------------------------------------------------------------------------------------------------------------------------------------------------------------------------------------------------------------------------------------------------------------------------------------------------------------------------------------------------------------------------------------------------------------------------------------------------------------------------------------------------------------------------------------------------------------------------------------------
>O629 51gyrB allele3
---------------------------------------------------------------------------------------------------------------------------TACGAAGTAGTCGATAATAGTATAGACGAAGCATTGGCCGGCTATTGCAAAAATATAGTAGTTACTATTCACAAAGATAATTCTATAACGGTTGAAGATGACGGAAGAGGTATACCTACAGATATTCATCCCAAGGTTGGAAAACCAGCTGTAGAAGTAGCTTTAACGATGTTACATGCAGGTGGAAAATTTAATAATGACGCTTACAAAGTATCGGGAGGATTGCATGGAGTAGGTGTTTCTGTTGTAAATGCATTATCTGAAAAATTAGAAGTTATTGTAAAACAACATGGGAAAATTTATAGGCAAATATATGAAAGAGGAGTTCCAAAAACGGATTTAGAGGTTATTGGAGAGACAGAAGAGACAGGTACAACTATTACTTTTAAGCCGGATAAGGAAATTTTTGAAGAAACTGTATTCGACTATGATGTATTGGCTCAAAGATTAAGAGAATTAGCGTTTTTAAATAAGGGTATAAATATCAAGCTCATAGACGAAAGGGACGGAAAAGAAGAGGTCTTTAATTATGAAGGTGGAATTATATCTTTTGTGAAATATCTCAATAGAAACAAAGAAGTTCTCCATGATGAGCCTATATACATGGAAGCAAAAAACACTGAATATGAAGTAGAGGTTTGCATGCAATATAATGATAGCTATAATGAAAATATCTTTAGTTTTGCTAATAATATTGATACTAGAGAAGGTGGTACTCATCTAGTAGGCTTTAAAGCAGCTTTGACTAAAGTCATTAATGATTACGCAAGGAAATACGGGATTATAAAAGATAACGAGAAAAATTTACAGGGTGAAGATGTAAGAGAAGGACTTACAGCTATTGTAAGTGTAAAATTAAAAAATCCACAATTTGAAGGGCAGACTAAAACAAAATTAGGAAATTCTGAAATGAGGTCTATTGTAGAAAATGTAGTAACAGATAAACTCACGGCTTTTTTAGAAGAAAATCCCTCAGTTGCAAAAATTATAGTAGAAAAAGCTACTCAAGCCGCAAGAGCAAGGGAAGCTGCGAGAAAAGCCAGAGAGCTTACCAGAAGAAAGTCTGCTCTTGAGAATACTACTTTGCCGGGTAAACTTGCCGACTGCTCAG--------------------------------------------------------------------------------------------------------------------------------------------------------------------------------------------------------------------------------------------------------------------------------------------------------------------------------------------------------------------------------------------------------------------------------------------------------------------------------------------------------------------------------------------------------------------------------------------------------------------------------------------------------------------------------------------
>O629 7gyrB
---------------------------------------------------------------------------------------------------------------------------TACGAAGTAGTCGATAATAGTATAGACGAAGCATTGGCCGGCTATTGCAAAAATATAGTAGTTACTATACACAAAGATAATTCTATAACGGTTGAAGATGACGGAAGAGGTATACCTACAGATATTCACCCCAAGGTTGGAAAACCAGCTGTAGAAGTAGCTTTAACGATGTTACATGCAGGTGGAAAATTTAATAATGACGCTTACAAAGTATCGGGAGGATTGCATGGAGTAGGTGTTTCTGTTGTAAATGCATTATCTGAAAAATTAGAAGTTATTGTAAAACAACATAGGAAAATTTATAGGCAAATATATGAAAGAGGAGTTCCAAAAACGGATTTAGAGGTTATTGGAGAGACAGAAGAGACAGGTACAACTATTACTTTTAAGCCGGATAAGGAAATTTTTGAAGAAACTGTATTCGACTATGATGTATTGGCTCAAAGATTAAGAGAATTAGCGTTTTTAAATAAGGGTATAAATATCAAGCTCATAGACGAAAGGGACGGAAAAGAAGAGGTCTTTAATTATGAAGGTGGAATTATATCTTTTGTGAAATATCTCAATAGAAACAAAGAAGTTCTCCATGATGAGCCTATATACATGGAAGCAAAAAACACTGAATATGAAGTAGAGGTTTGCATGCAATATAATGATAGCTATAATGAAAATATCTTTAGTTTTGCTAATAATATTGATACTAGAGAAGGTGGTACTCATCTAGTAGGCTTTAAAGCAGCTTTGACTAAAGTCATTAATGATTACGCAAGGAAATACGGGATTATAAAAGATAACGAGAAAAATTTACAGGGTGAAGATGTAAGAGAAGGACTTACAGCTATTGTAAGTGTAAAATTAAAAAATCCACAATTTGAAGGGCAGACTAAAACAAAATTAGGAAATTCTGAAATGAGGTCTATTGTAGAAAATGTAGTAACAGATAAACTCACGGCTTTTTTAGAAGAAAATCCCTCAGTTGCAAAAATTATAGTAGAAAAAGCTACTCAAGCCGCAAGAGCAAGGGAAGCTGCGAGAAAAGCCAGAGAGCTTACCAGAAGAAAGTCTGCTCTTGAGAATACTACTTTGCCGGGTAAACTTGCCGACTGCTCAG--------------------------------------------------------------------------------------------------------------------------------------------------------------------------------------------------------------------------------------------------------------------------------------------------------------------------------------------------------------------------------------------------------------------------------------------------------------------------------------------------------------------------------------------------------------------------------------------------------------------------------------------------------------------------------------------
>T515 1gyrB
---------------------------------------------------------------------------------------------------------------------------TACGAAGTAGTCGATAATAGTATAGACGAAGCATTGGCCGGCTATTGCAAAAATATAGTAGTTACTATACACAAAGATAATTCTATAACGGTTGAAGATGACGGAAGAGGTATACCTACAGATATTCACCCCAAAGTTGGAAAACCAGCTGTAGAAGTAGCTTTAACGATGTTACATGCAGGTGGAAAATTTAATAATGACGCTTACAAAGTATCGGGAGGATTGCATGGAGTAGGTGTTTCTGTTGTAAATGCATTATCTGAAAAATTAGAAGTTATTGTAAAACAACATAGGAAAATTTATAGGCAAATATATGAAAGAGGAGTTCCAAAAACGGATTTAGAGGTTATTGGAGAGACAGAAGAGACAGGTACAACTATTACTTTTAAGCCGGATAAGGAAATTTTTGAAGAAACTGTATTCGACTATGATGTATTGGCTCAAAGATTGAGAGAATTAGCGTTTTTAAATAAGGGCATAAATATCAAGCTCATAGACGAAAGGGACGGAAAAGAAGAGGTCTTTAATTATGAAGGTGGAATTATATCTTTTGTGAAATATCTCAATAGAAACAAAGAAGTTCTCCATGATGAGCCTATATACATGGAAGCAAAAAACACTGAATATGAAGTAGAGGTTTGCATGCAGTATAATAACAGCTATAATGAAAATATCTTTAGTTTTGCTAATAATATTGATACTAGAGAAGGTGGTACTCATCTAGTAGGCTTTAAAGCAGCTTTGACTAAAGTTATTAATGATTACGCAAGAAAATACGGAATTATAAAAGATAACGAGAAAAATTTACAGGGTGAAGATGTAAGAGAAGGACTTACAGCTATTGTAAGTGTAAAATTAAAAAATCCACAATTTGAAGGGCAGACTAAAACAAAATTAGGAAATTCTGAAATGAGGTCTATTGTAGAAAATGTAGTAACAGAAAAACTCACGGCTTTTTTAGAAGAAAATCCCTCAGTTGCAAAAATTATAGTAGAAAAAGCTACTCAAGCAGCAAGAGCAAGGGAAGCTGCAAGAAAAGCCAGAGAGCTTACCAGAAGAAAGTCTGCTCTTGAGAATACTACTTTGCCGGGTAAACTTGCCGACTGCTCAG--------------------------------------------------------------------------------------------------------------------------------------------------------------------------------------------------------------------------------------------------------------------------------------------------------------------------------------------------------------------------------------------------------------------------------------------------------------------------------------------------------------------------------------------------------------------------------------------------------------------------------------------------------------------------------------------
>T515 3gyrB
---------------------------------------------------------------------------------------------------------------------------TACGAAGTAGTCGATAATAGTATAGACGAAGCATTGGCCGGCTATTGCAAAAATATAGTAGTTACTATACACAAAGATAATTCTATAACGGTTGAAGATGACGGAAGAGGTATACCTACAGATATTCACCCCAAAGTTGGAAAACCAGCTGTAGAAGTAGCTTTAACGATGTTACATGCAGGTGGAAAATTTAATAATGACGCTTACAAAGTATCGGGAGGATTGCATGGAGTAGGTGTTTCTGTTGTAAATGCATTATCTGAAAAATTAGAAGTTATTGTAAAACAACATAGGAAAATTTATAGGCAAATATATGAAAGAGGAGTTCCAAAAACGGATTTAGAGGTTATTGGAGAGACAGAAGAGACAGGTACAACTATTACTTTTAAGCCGGATAAGGAAATTTTTGAAGAAACTGTATTCGACTATGATGTATTGGCTCAAAGATTGAGAGAATTAGCGTTTTTAAATAAGGGCATAAATATCAAGCTCATAGACGAAAGGGACGGAAAAGAAGAGGTCTTTAATTATGAAGGTGGAATTATATCTTTTGTGAAATATCTCAATAGAAACAAAGAAGTTCTCCATGATGAGCCTATATACATGGAAGCAAAAAACACTGAATATGAAGTAGAGGTTTGCATGCAGTATAATAACAGCTATAATGAAAATATCTTTAGTTTTGCTAATAATATTGATACTAGAGAAGGTGGTACTCATCTAGTAGGCTTTAAAGCAGCTTTGACTAAAGTTATTAATGATTACGCAAGAAAATACGGAATTATAAAAGATAACGAGAAAAATTTACAGGGTGAAGATGTAAGAGAAGGACTTACAGCTATTGTAAGTGTAAAATTAAAAAATCCACAATTTGAAGGGCAGACTAAAACAAAATTAGGAAATTCTGAAATGAGGTCTATTGTAGAAAATGTAGTAACAGAAAAACTCACGGCTTTTTTAGAAGAAAATCCCTCAGTTGCAAAAATTATAGTAGAAAAAGCTACTCAAGCAGCAAGAGCAAGGGAAGCTGCAAGAAAAGCCAGAGAGCTTACCAGAAGAAAGTCTGCTCTTGAGAATACTACTTTGCCGGGTAAACTTGCCGACTGCTCAG--------------------------------------------------------------------------------------------------------------------------------------------------------------------------------------------------------------------------------------------------------------------------------------------------------------------------------------------------------------------------------------------------------------------------------------------------------------------------------------------------------------------------------------------------------------------------------------------------------------------------------------------------------------------------------------------
>T515 40gyrB
---------------------------------------------------------------------------------------------------------------------------TACGAAGTAGTCGATAATAGTATAGACGAAGCATTGGCCGGCTATTGCAAAAATATAGTAGTTACTATACACAAAGATAATTCTATAACGGTTGAAGATGACGGAAGAGGTATACCTACAGATATTCACCCCAAGGTTGGAAAACCAGCTGTAGAAGTAGCTTTAACGATGTTACATGCAGGTGGAAAATTTAATAATGACGCTTACAAAGTATCGGGAGGATTGCATGGAGTAGGTGTTTCTGTTGTAAATGCATTATCTGAAAAATTAGAAGTTATTGTAAAACAACATAGGAAAATTTATAGGCAAATATATGAAAGAGGAGTTCCAAAAACGGATTTAGAGGTTATTGGAGAGACAGAAGAGACAGGTACAACTATTACTTTTAAGCCGGATAAGGAAATTTTTGAAGAAACTGTATTCGACTATGATGTATTGGCTCAAAGATTAAGAGAATTAGCGTTTTTAAATAAGGGTATAAATATCAAGCTCATAGACGAAAGGGACGGAAAAGAAGAGGTCTTTAATTATGAAGGTGGAATTATATCTTTTGTGAAATATCTCAATAGAAACAAAGAAGTTCTCCATGATGAGCCTATATACATGGAAGCAAAAAACACTGAATATGAAGTAGAGGTTTGCATGCAATATAATGATAGCTATAATGAAAATATCTTTAGTTTTGCTAATAATATTGATACTAGAGAAGGTGGTACTCATCTAGTAGGCTTTAAAGCAGCTTTGACTAAAGTCATTAATGATTACGCAAGGAAATACGGGATTATAAAAGATAACGAGAAAAATTTACAGGGTGAAGATGTAAGAGAAGGACTTACAGCTATTGTAAGTGTAAAATTAAAAAATCCACAATTTGAAGGGCAGACTAAAACAAAATTAGGAAATTCTGAAATGAGGTCTATTGTAGAAAATGTAGTAACAGATAAACTCACGGCTTTTTTAGAAGAAAATCCCTCAGTTGCAAAAATTATAGTAGAAAAAGCTACTCAAGCCGCAAGAGCAAGGGAAGCTGCGAGAAAAGCCAGAGAGCTTACCAGAAGAAAGTCTGCTCTTGAGAATACTACTTTGCCGGGTAAACTTGCCGACTGCTCAG--------------------------------------------------------------------------------------------------------------------------------------------------------------------------------------------------------------------------------------------------------------------------------------------------------------------------------------------------------------------------------------------------------------------------------------------------------------------------------------------------------------------------------------------------------------------------------------------------------------------------------------------------------------------------------------------
>T515 41gyrB allele1
---------------------------------------------------------------------------------------------------------------------------TACGAAGTAGTCGATAATAGTATAGACGAAGCATTGGCCGGCTATTGCAAAAATATAGTAGTTACTATACACAAAGATAATTCTATAACGGTTGAAGATGACGGAAGAGGTATACCTACAGATATTCACCCCAAGGTTGGAAAACCAGCTGTAGAAGTAGCTTTAACGATGTTACATGCAGGTGGAAAATTTAATAATGACGCTTACAAAGTATCGGGAGGATTGCATGGAGTAGGTGTTTCTGTTGTAAATGCATTATCTGAAAAATTAGAAGTTATTGTAAAACAACATAGGAAAATTTATAGGCAAATATATGAAAGAGGAGTTCCAAAAACGGATTTAGAGGTTATTGGAGAGACAGAAGAGACAGGTACAACTATTACTTTTAAGCCGGATAAGGAAATTTTTGAAGAAACTGTATTCGACTATGATGTATTGGCTCAAAGATTAAGAGAATTAGCGTTTTTAAATAAGGGTATAAATATCAAGCTCATAGACGAAAGGGACGGAAAAGAAGAGGTCTTTAATTATGAAGGTGGAATTATATCTTTTGTGAAATATCTCAATAGAAACAAAGAAGTTCTCCATGATGAGCCTATATACATGGAAGCAAAAAACACTGAATATGAAGTAGAGGTTTGCATGCAATATAATGATAGCTATAATGAAAATATCTTTAGTTTTGCTAATAATATTGATACTAGAGAAGGTGGTACTCATCTAGTAGGCTTTAAAGCAGCTTTGACTAAAGTCATTAATGATTACGCAAGGAAATACGGGATTATAAAAGATAACGAGAAAAATTTACAGGGTGAAGATGTAAGAGAAGGACTTACAGCTATTGTAAGTGTAAAATTAAAAAATCCACAATTTGAAGGGCAGACTAAAACAAAATTAGGAAATTCTGAAATGAGGTCTATTGTAGAAAATGTAGTAACAGATAAACTCACGGCTTTTTTAGAAGAAAATCCCTCAGTTGCAAAAATTATAGTAGAAAAAGCTACTCAAGCCGCAAGAGCAAGGGAAGCTGCGAGAAAAGCCAGAGAGCTTACCAGAAGAAAGTCTGCTCTTGAGAATACTACTTTGCCGGGTAAACTTGCCGACTGCTCAG--------------------------------------------------------------------------------------------------------------------------------------------------------------------------------------------------------------------------------------------------------------------------------------------------------------------------------------------------------------------------------------------------------------------------------------------------------------------------------------------------------------------------------------------------------------------------------------------------------------------------------------------------------------------------------------------
>T515 42gyrB
---------------------------------------------------------------------------------------------------------------------------TACGAAGTAGTCGATAATAGTATAGACGAAGCATTGGCCGGCTATTGCAAAAATATAGTAGTTACTATACACAAAGATAATTCTATAACGGTTGAAGATGACGGAAGAGGTATACCTACAGATATTCACCCCAAGGTTGGAAAACCAGCTGTAGAAGTAGCTTTAACGATGTTACATGCAGGTGGAAAATTTAATAATGACGCTTACAAAGTATCGGGAGGATTGCATGGAGTAGGTGTTTCTGTTGTAAATGCATTATCTGAAAAATTAGAAGTTATTGTAAAACAACATAGGAAAATTTATAGGCAAATATATGAAAGAGGAGTTCCAAAAACGGATTTAGAGGTTATTGGAGAGACAGAAGAGACAGGTACAACTATTACTTTTAAGCCGGATAAGGAAATTTTTGAAGAAACTGTATTCGACTATGATGTATTGGCTCAAAGATTAAGAGAATTAGCGTTTTTAAATAAGGGTATAAATATCAAGCTCATAGACGAAAGGGACGGAAAAGAAGAGGTCTTTAATTATGAAGGTGGAATTATATCTTTTGTGAAATATCTCAATAGAAACAAAGAAGTTCTCCATGATGAGCCTATATACATGGAAGCAAAAAACACTGAATATGAAGTAGAGGTTTGCATGCAATATAATGATAGCTATAATGAAAATATCTTTAGTTTTGCTAATAATATTGATACTAGAGAAGGTGGTACTCATCTAGTAGGCTTTAAAGCAGCTTTGACTAAAGTCATTAATGATTACGCAAGGAAATACGGGATTATAAAAGATAACGAGAAAAATTTACAGGGTGAAGATGTAAGAGAAGGACTTACAGCTATTGTAAGTGTAAAATTAAAAAATCCACAATTTGAAGGGCAGACTAAAACAAAATTAGGAAATTCTGAAATGAGGTCTATTGTAGAAAATGTAGTAACAGATAAACTCACGGCTTTTTTAGAAGAAAATCCCTCAGTTGCAAAAATTATAGTAGAAAAAGCTACTCAAGCCGCAAGAGCAAGGGAAGCTGCGAGAAAAGCCAGAGAGCTTACCAGAAGAAAGTCTGCTCTTGAGAATACTACTTTGCCGGGTAAACTTGCCGACTGCTCAG--------------------------------------------------------------------------------------------------------------------------------------------------------------------------------------------------------------------------------------------------------------------------------------------------------------------------------------------------------------------------------------------------------------------------------------------------------------------------------------------------------------------------------------------------------------------------------------------------------------------------------------------------------------------------------------------
>T515 44gyrB
---------------------------------------------------------------------------------------------------------------------------TACGAAGTAGTCGATAATAGTATAGACGAAGCATTGGCCGGCTATTGCAAAAATATAGTAGTTACTATACACAAAGATAATTCTATAACGGTTGAAGATGACGGAAGAGGTATACCTACAGATATTCACCCCAAGGTTGGAAAACCAGCTGTAGAAGTAGCTTTAACGATGTTACATGCAGGTGGAAAATTTAATAATGACGCTTACAAAGTATCGGGAGGATTGCATGGAGTAGGTGTTTCTGTTGTAAATGCATTATCTGAAAAATTAGAAGTTATTGTAAAACAACATAGGAAAATTTATAGGCAAATATATGAAAGAGGAGTTCCAAAAACGGATTTAGAGGTTATTGGAGAGACAGAAGAGACAGGTACAACTATTACTTTTAAGCCGGATAAGGAAATTTTTGAAGAAACTGTATTCGACTATGATGTATTGGCTCAAAGATTAAGAGAATTAGCGTTTTTAAATAAGGGTATAAATATCAAGCTCATAGACGAAAGGGACGGAAAAGAAGAGGTCTTTAATTATGAAGGTGGAATTATATCTTTTGTGAAATATCTCAATAGAAACAAAGAAGTTCTCCATGATGAGCCTATATACATGGAAGCAAAAAACACTGAATATGAAGTAGAGGTTTGCATGCAATATAATGATAGCTATAATGAAAATATCTTTAGTTTTGCTAATAATATTGATACTAGAGAAGGTGGTACTCATCTAGTAGGCTTTAAAGCAGCTTTGACTAAAGTCATTAATGATTACGCAAGGAAATACGGGATTATAAAAGATAACGAGAAAAATTTACAGGGTGAAGATGTAAGAGAAGGACTTACAGCTATTGTAAGTGTAAAATTAAAAAATCCACAATTTGAAGGGCAGACTAAAACAAAATTAGGAAATTCTGAAATGAGGTCTATTGTAGAAAATGTAGTAACAGATAAACTCACGGCTTTTTTAGAAGAAAATCCCTCAGTTGCAAAAATTATAGTAGAAAAAGCTACTCAAGCCGCAAGAGCAAGGGAAGCTGCGAGAAAAGCCAGAGAGCTTACCAGAAGAAAGTCTGCTCTTGAGAATACTACTTTGCCGGGTAAACTTGCCGACTGCTCAG--------------------------------------------------------------------------------------------------------------------------------------------------------------------------------------------------------------------------------------------------------------------------------------------------------------------------------------------------------------------------------------------------------------------------------------------------------------------------------------------------------------------------------------------------------------------------------------------------------------------------------------------------------------------------------------------
>V634 10 2gyrB
---------------------------------------------------------------------------------------------------------------------------TACGAAGTAGTCGATAATAGTATAGACGAAGCATTGGCCGGCTATTGCAAAAATATAGTAGTTACTATACACAAAGATAATTCTATAACGGTTGAAGATGACGGAAGAGGTATACCTACAGATATTCACCCCAAAGTTGGAAAACCAGCTGTAGAAGTAGCTTTAACGATGTTACATGCAGGTGGAAAATTTAATAATGACGCTTACAAAGTATCGGGAGGATTGCATGGAGTAGGTGTTTCTGTTGTAAATGCATTATCTGAAAAATTAGAAGTTATTGTAAAACAACATAGGAAAATTTATAGGCAAATATATGAAAGAGGAGTTCCAAAAACGGATTTAGAGGTTATTGGAGAGACAGAAGAGACAGGTACAACTATTACTTTTAAGCCGGATAAGGAAATTTTTGAAGAAACTGTATTCGACTATGATGTATTGGCTCAAAGATTGAGAGAATTAGCGTTTTTAAATAAGGGCATAAATATCAAGCTCATAGACGAAAGGGACGGAAAAGAAGAGGTCTTTAATTATGAAGGTGGAATTATATCTTTTGTGAAATATCTCAATAGAAACAAAGAAGTTCTCCATGATGAGCCTATATACATGGAAGCAAAAAACACTGAATATGAAGTAGAGGTTTGCATGCAGTATAATAACAGCTATAATGAAAATATCTTTAGTTTTGCTAATAATATTGATACTAGAGAAGGTGGTACTCATCTAGTAGGCTTTAAAGCAGCTTTGACTAAAGTTATTAATGATTACGCAAGAAAATACGGAATTATAAAAGATAACGAGAAAAATTTACAGGGTGAAGATGTAAGAGAAGGACTTACAGCTATTGTAAGTGTAAAATTAAAAAATCCACAATTTGAAGGGCAGACTAAAACAAAATTAGGAAATTCTGAAATGAGGTCTATTGTAGAAAATGTAGTAACAGAAAAACTCACGGCTTTTTTAGAAGAAAATCCCTCAGTTGCAAAAATTATAGTAGAAAAAGCTACTCAAGCAGCAAGAGCAAGGGAAGCTGCAAGAAAAGCCAGAGAGCTTACCAGAAGAAAGTCTGCTCTTGAGAATACTACTTTGCCGGGTAAACTTGCCGACTGCTCAG--------------------------------------------------------------------------------------------------------------------------------------------------------------------------------------------------------------------------------------------------------------------------------------------------------------------------------------------------------------------------------------------------------------------------------------------------------------------------------------------------------------------------------------------------------------------------------------------------------------------------------------------------------------------------------------------
>V634 82gyrB
---------------------------------------------------------------------------------------------------------------------------TACGAAGTAGTCGATAATAGTATAGACGAAGCATTGGCCGGCTATTGCAAAAATATAGTAGTTACTATACACAAAGATAATTCTATAACGGTTGAAGATGACGGAAGAGGTATACCTACAGATATTCACCCCAAGGTTGGAAAACCAGCTGTAGAAGTAGCTTTAACGATGTTACATGCAGGTGGAAAATTTAATAATGACGCTTACAAAGTATCGGGAGGATTGCATGGAGTAGGTGTTTCTGTTGTAAATGCATTATCTGAAAAATTAGAAGTTATTGTAAAACAACATAGGAAAATTTATAGGCAAATATATGAAAGAGGAGTTCCAAAAACGGATTTAGAGGTTATTGGAGAGACAGAAGAGACAGGTACAACTATTACTTTTAAGCCGGATAAGGAAATTTTTGAAGAAACTGTATTCGACTATGATGTATTGGCTCAAAGATTAAGAGAATTAGCGTTTTTAAATAAGGGTATAAATATCAAGCTCATAGACGAAAGGGACGGAAAAGAAGAGGTCTTTAATTATGAAGGTGGAATTATATCTTTTGTGAAATATCTCAATAGAAACAAAGAAGTTCTCCATGATGAGCCTATATACATGGAAGCAAAAAACACTGAATATGAAGTAGAGGTTTGCATGCAATATAATGATAGCTATAATGAAAATATCTTTAGTTTTGCTAATAATATTGATACTAGAGAAGGTGGTACTCATCTAGTAGGCTTTAAAGCAGCTTTGACTAAAGTCATTAATGATTACGCAAGGAAATACGGGATTATAAAAGATAACGAGAAAAATTTACAGGGTGAAGATGTAAGAGAAGGACTTACAGCTATTGTAAGTGTAAAATTAAAAAATCCACAATTTGAAGGGCAGACTAAAACAAAATTAGGAAATTCTGAAATGAGGTCTATTGTAGAAAATGTAGTAACAGATAAACTCACGGCTTTTTTAGAAGAAAATCCCTCAGTTGCAAAAATTATAGTAGAAAAAGCTACTCAAGCCGCAAGAGCAAGGGAAGCTGCGAGAAAAGCCAGAGAGCTTACCAGAAGAAAGTCTGCTCTTGAGAATACTACTTTGCCGGGTAAACTTGCCGACTGCTCAG--------------------------------------------------------------------------------------------------------------------------------------------------------------------------------------------------------------------------------------------------------------------------------------------------------------------------------------------------------------------------------------------------------------------------------------------------------------------------------------------------------------------------------------------------------------------------------------------------------------------------------------------------------------------------------------------
>V634 83gyrB
---------------------------------------------------------------------------------------------------------------------------TACGAAGTAGTCGATAATAGTATAGACGAAGCATTGGCCGGCTATTGCAAAAATATAGTAGTTACTATACACAAAGATAATTCTATAACGGTTGAAGATGACGGAAGAGGTATACCTACAGATATTCACCCCAAGGTTGGAAAACCAGCTGTAGAAGTAGCTTTAACGATGTTACATGCAGGTGGAAAATTTAATAATGACGCTTACAAAGTATCGGGAGGATTGCATGGAGTAGGTGTTTCTGTTGTAAATGCATTATCTGAAAAATTAGAAGTTATTGTAAAACAACATAGGAAAATTTATAGGCAAATATATGAAAGAGGAGTTCCAAAAACGGATTTAGAGGTTATTGGAGAGACAGAAGAGACAGGTACAACTATTACTTTTAAGCCGGATAAGGAAATTTTTGAAGAAACTGTATTCGACTATGATGTATTGGCTCAAAGATTAAGAGAATTAGCGTTTTTAAATAAGGGTATAAATATCAAGCTCATAGACGAAAGGGACGGAAAAGAAGAGGTCTTTAATTATGAAGGTGGAATTATATCTTTTGTGAAATATCTCAATAGAAACAAAGAAGTTCTCCATGATGAGCCTATATACATGGAAGCAAAAAACACTGAATATGAAGTAGAGGTTTGCATGCAATATAATGATAGCTATAATGAAAATATCTTTAGTTTTGCTAATAATATTGATACTAGAGAAGGTGGTACTCATCTAGTAGGCTTTAAAGCAGCTTTGACTAAAGTCATTAATGATTACGCAAGGAAATACGGGATTATAAAAGATAACGAGAAAAATTTACAGGGTGAAGATGTAAGAGAAGGACTTACAGCTATTGTAAGTGTAAAATTAAAAAATCCACAATTTGAAGGGCAGACTAAAACAAAATTAGGAAATTCTGAAATGAGGTCTATTGTAGAAAATGTAGTAACAGATAAACTCACGGCTTTTTTAGAAGAAAATCCCTCAGTTGCAAAAATTATAGTAGAAAAAGCTACTCAAGCCGCAAGAGCAAGGGAAGCTGCGAGAAAAGCCAGAGAGCTTACCAGAAGAAAGTCTGCTCTTGAGAATACTACTTTGCCGGGTAAACTTGCCGACTGCTCAG--------------------------------------------------------------------------------------------------------------------------------------------------------------------------------------------------------------------------------------------------------------------------------------------------------------------------------------------------------------------------------------------------------------------------------------------------------------------------------------------------------------------------------------------------------------------------------------------------------------------------------------------------------------------------------------------
>V634 84gyrB
---------------------------------------------------------------------------------------------------------------------------TACGAAGTAGTCGATAATAGTATAGACGAAGCATTGGCCGGCTATTGCAAAAATATAGTAGTTACTATACACAAAGATAATTCTATAACGGTTGAAGATGACGGAAGAGGTATACCTACAGATATTCACCCCAAGGTTGGAAAACCAGCTGTAGAAGTAGCTTTAACGATGTTACATGCAGGTGGAAAATTTAATAATGACGCTTACAAAGTATCGGGAGGATTGCATGGAGTAGGTGTTTCTGTTGTAAATGCATTATCTGAAAAATTAGAAGTTATTGTAAAACAACATAGGAAAATTTATAGGCAAATATATGAAAGAGGAGTTCCAAAAACGGATTTAGAGGTTATTGGAGAGACAGAAGAGACAGGTACAACTATTACTTTTAAGCCGGATAAGGAAATTTTTGAAGAAACTGTATTCGACTATGATGTATTGGCTCAAAGATTAAGAGAATTAGCGTTTTTAAATAAGGGTATAAATATCAAGCTCATAGACGAAAGGGACGGAAAAGAAGAGGTCTTTAATTATGAAGGTGGAATTATATCTTTTGTGAAATATCTCAATAGAAACAAAGAAGTTCTCCATGATGAGCCTATATACATGGAAGCAAAAAACACTGAATATGAAGTAGAGGTTTGCATGCAATATAATGATAGCTATAATGAAAATATCTTTAGTTTTGCTAATAATATTGATACTAGAGAAGGTGGTACTCATCTAGTAGGCTTTAAAGCAGCTTTGACTAAAGTCATTAATGATTACGCAAGGAAATACGGGATTATAAAAGATAACGAGAAAAATTTACAGGGTGAAGATGTAAGAGAAGGACTTACAGCTATTGTAAGTGTAAAATTAAAAAATCCACAATTTGAAGGGCAGACTAAAACAAAATTAGGAAATTCTGAAATGAGGTCTATTGTAGAAAATGTAGTAACAGATAAACTCACGGCTTTTTTAGAAGAAAATCCCTCAGTTGCAAAAATTATAGTAGAAAAAGCTACTCAAGCCGCAAGAGCAAGGGAAGCTGCGAGAAAAGCCAGAGAGCTTACCAGAAGAAAGTCTGCTCTTGAGAATACTACTTTGCCGGGTAAACTTGCCGACTGCTCAG--------------------------------------------------------------------------------------------------------------------------------------------------------------------------------------------------------------------------------------------------------------------------------------------------------------------------------------------------------------------------------------------------------------------------------------------------------------------------------------------------------------------------------------------------------------------------------------------------------------------------------------------------------------------------------------------
>V634 9gyrB
---------------------------------------------------------------------------------------------------------------------------TACGAAGTAGTCGATAATAGTATAGACGAAGCATTGGCCGGCTATTGCAAAAATATAGTAGTTACTATACACAAAGATAATTCTATAACGGTTGAAGATGACGGAAGAGGTATACCTACAGATATTCACCCCAAGGTTGGAAAACCAGCTGTAGAAGTAGCTTTAACGATGTTACATGCAGGTGGAAAATTTAATAATGACGCTTACAAAGTATCGGGAGGATTGCATGGAGTAGGTGTTTCTGTTGTAAATGCATTATCTGAAAAATTAGAAGTTATTGTAAAACAACATAGGAAAATTTATAGGCAAATATATGAAAGAGGAGTTCCAAAAACGGATTTAGAGGTTATTGGAGAGACAGAAGAGACAGGTACAACTATTACTTTTAAGCCGGATAAGGAAATTTTTGAAGAAACTGTATTCGACTATGATGTATTGGCTCAAAGATTAAGAGAATTAGCGTTTTTAAATAAGGGTATAAATATCAAGCTCATAGACGAAAGGGACGGAAAAGAAGAGGTCTTTAATTATGAAGGTGGAATTATATCTTTTGTGAAATATCTCAATAGAAACAAAGAAGTTCTCCATGATGAGCCTATATACATGGAAGCAAAAAACACTGAATATGAAGTAGAGGTTTGCATGCAATATAATGATAGCTATAATGAAAATATCTTTAGTTTTGCTAATAATATTGATACTAGAGAAGGTGGTACTCATCTAGTAGGCTTTAAAGCAGCTTTGACTAAAGTCATTAATGATTACGCAAGGAAATACGGGATTATAAAAGATAACGAGAAAAATTTACAGGGTGAAGATGTAAGAGAAGGACTTACAGCTATTGTAAGTGTAAAATTAAAAAATCCACAATTTGAAGGGCAGACTAAAACAAAATTAGGAAATTCTGAAATGAGGTCTATTGTAGAAAATGTAGTAACAGATAAACTCACGGCTTTTTTAGAAGAAAATCCCTCAGTTGCAAAAATTATAGTAGAAAAAGCTACTCAAGCCGCAAGAGCAAGGGAAGCTGCGAGAAAAGCCAGAGAGCTTACCAGAAGAAAGTCTGCTCTTGAGAATACTACTTTGCCGGGTAAACTTGCCGACTGCTCAG--------------------------------------------------------------------------------------------------------------------------------------------------------------------------------------------------------------------------------------------------------------------------------------------------------------------------------------------------------------------------------------------------------------------------------------------------------------------------------------------------------------------------------------------------------------------------------------------------------------------------------------------------------------------------------------------
>Z606 36gyrB
---------------------------------------------------------------------------------------------------------------------------TACGAAGTAGTCGATAATAGTATAGACGAAGCATTGGCCGGCTATTGCAAAAATATAGTAGTTACTATACACAAAGATAATTCTATAACGGTTGAAGATGACGGAAGAGGTATACCTACAGATATTCACCCCAAGGTTGGAAAACCAGCTGTAGAAGTAGCTTTAACGATGTTACATGCAGGTGGAAAATTTAATAATGACGCTTACAAAGTATCGGGAGGATTGCATGGAGTAGGTGTTTCTGTTGTAAATGCATTATCTGAAAAATTAGAAGTTATTGTAAAACAACATAGGAAAATTTATAGGCAAATATATGAAAGAGGAGTTCCAAAAACGGATTTAGAGGTTATTGGAGAGACAGAAGAGACAGGTACAACTATTACTTTTAAGCCGGATAAGGAAATTTTTGAAGAAACTGTATTCGACTATGATGTATTGGCTCAAAGATTAAGAGAATTAGCGTTTTTAAATAAGGGTATAAATATCAAGCTCATAGACGAAAGGGACGGAAAAGAAGAGGTCTTTAATTATGAAGGTGGAATTATATCTTTTGTGAAATATCTCAATAGAAACAAAGAAGTTCTCCATGATGAGCCTATATACATGGAAGCAAAAAACACTGAATATGAAGTAGAGGTTTGCATGCAATATAATGATAGCTATAATGAAAATATCTTTAGTTTTGCTAATAATATTGATACTAGAGAAGGTGGTACTCATCTAGTAGGCTTTAAAGCAGCTTTGACTAAAGTCATTAATGATTACGCAAGGAAATACGGGATTATAAAAGATAACGAGAAAAATTTACAGGGTGAAGATGTAAGAGAAGGACTTACAGCTATTGTAAGTGTAAAATTAAAAAATCCACAATTTGAAGGGCAGACTAAAACAAAATTAGGAAATTCTGAAATGAGGTCTATTGTAGAAAATGTAGTAACAGATAAACTCACGGCTTTTTTAGAAGAAAATCCCTCAGTTGCAAAAATTATAGTAGAAAAAGCTACTCAAGCCGCAAGAGCAAGGGAAGCTGCGAGAAAAGCCAGAGAGCTTACCAGAAGAAAGTCTGCTCTTGAGAATACTACTTTGCCGGGTAAACTTGCCGACTGCTCAG--------------------------------------------------------------------------------------------------------------------------------------------------------------------------------------------------------------------------------------------------------------------------------------------------------------------------------------------------------------------------------------------------------------------------------------------------------------------------------------------------------------------------------------------------------------------------------------------------------------------------------------------------------------------------------------------
>Z606 70gyrB
---------------------------------------------------------------------------------------------------------------------------TACGAAGTAGTCGATAATAGTATAGACGAAGCATTGGCCGGCTATTGCAAAAATATAGTAGTTACTATACACAAAGATAATTCTATAACGGTTGAAGATGACGGAAGAGGTATACCTACAGATATTCACCCCAAGGTTGGAAAACCAGCTGTAGAAGTAGCTTTAACGATGTTACATGCAGGTGGAAAATTTAATAATGACGCTTACAAAGTATCGGGAGGATTGCATGGAGTAGGTGTTTCTGTTGTAAATGCATTATCTGAAAAATTAGAAGTTATTGTAAAACAACATAGGAAAATTTATAGGCAAATATATGAAAGAGGAGTTCCAAAAACGGATTTAGAGGTTATTGGAGAGACAGAAGAGACAGGTACAACTATTACTTTTAAGCCGGATAAGGAAATTTTTGAAGAAACTGTATTCGACTATGATGTATTGGCTCAAAGATTAAGAGAATTAGCGTTTTTAAATAAGGGTATAAATATCAAGCTCATAGACGAAAGGGACGGAAAAGAAGAGGTCTTTAATTATGAAGGTGGAATTATATCTTTTGTGAAATATCTCAATAGAAACAAAGAAGTTCTCCATGATGAGCCTATATACATGGAAGCAAAAAACACTGAATATGAAGTAGAGGTTTGCATGCAATATAATGATAGCTATAATGAAAATATCTTTAGTTTTGCTAATAATATTGATACTAGAGAAGGTGGTACTCATCTAGTAGGCTTTAAAGCAGCTTTGACTAAAGTCATTAATGATTACGCAAGGAAATACGGGATTATAAAAGATAACGAGAAAAATTTACAGGGTGAAGATGTAAGAGAAGGACTTACAGCTATTGTAAGTGTAAAATTAAAAAATCCACAATTTGAAGGGCAGACTAAAACAAAATTAGGAAATTCTGAAATGAGGTCTATTGTAGAAAATGTAGTAACAGATAAACTCACGGCTTTTTTAGAAGAAAATCCCTCAGTTGCAAAAATTATAGTAGAAAAAGCTACTCAAGCCGCAAGAGCAAGGGAAGCTGCGAGAAAAGCCAGAGAGCTTACCAGAAGAAAGTCTGCTCTTGAGAATACTACTTTGCCGGGTAAACTTGCCGACTGCTCAG--------------------------------------------------------------------------------------------------------------------------------------------------------------------------------------------------------------------------------------------------------------------------------------------------------------------------------------------------------------------------------------------------------------------------------------------------------------------------------------------------------------------------------------------------------------------------------------------------------------------------------------------------------------------------------------------
>Z606 73gyrB
---------------------------------------------------------------------------------------------------------------------------TACGAAGTAGTCGATAATAGTATAGACGAAGCATTGGCCGGCTATTGCAAAAATATAGTAGTTACTATTCACAAAGATAATTCTATAACGGTTGAAGATGACGGAAGAGGTATACCTACAGATATTCATCCCAAGGTTGGAAAACCAGCTGTAGAAGTAGCTTTAACGATGTTACATGCAGGTGGAAAATTTAATAATGACGCTTACAAAGTATCGGGAGGATTGCATGGAGTAGGTGTTTCTGTTGTAAATGCATTATCTGAAAAATTAGAAGTTATTGTAAAACAACATGGGAAAATTTATAGGCAAATATATGAAAGAGGAGTTCCAAAAACGGATTTAGAGGTTATTGGAGAGACAGAAGAGACAGGTACAACTATTACTTTTAAGCCGGATAAGGAAATTTTTGAAGAAACTGTATTCGACTATGATGTATTGGCTCAAAGATTAAGAGAATTAGCGTTTTTAAATAAGGGTATAAATATCAAGCTCATAGACGAAAGGGACGGAAAAGAAGAGGTCTTTAATTATGAAGGTGGAATTATATCTTTTGTGAAATATCTCAATAGAAACAAAGAAGTTCTCCATGATGAGCCTATATACATGGAAGCAAAAAACACTGAATATGAAGTAGAGGTTTGCATGCAATATAATGATAGCTATAATGAAAATATCTTTAGTTTTGCTAATAATATTGATACTAGAGAAGGTGGTACTCATCTAGTAGGCTTTAAAGCAGCTTTGACTAAAGTCATTAATGATTACGCAAGGAAATACGGGATTATAAAAGATAACGAGAAAAATTTACAGGGTGAAGATGTAAGAGAAGGACTTACAGCTATTGTAAGTGTAAAATTAAAAAATCCACAATTTGAAGGGCAGACTAAAACAAAATTAGGAAATTCTGAAATGAGGTCTATTGTAGAAAATGTAGTAACAGATAAACTCACGGCTTTTTTAGAAGAAAATCCCTCAGTTGCAAAAATTATAGTAGAAAAAGCTACTCAAGCCGCAAGAGCAAGGGAAGCTGCGAGAAAAGCCAGAGAGCTTACCAGAAGAAAGTCTGCTCTTGAGAATACTACTTTGCCGGGTAAACTTGCCGACTGCTCAG--------------------------------------------------------------------------------------------------------------------------------------------------------------------------------------------------------------------------------------------------------------------------------------------------------------------------------------------------------------------------------------------------------------------------------------------------------------------------------------------------------------------------------------------------------------------------------------------------------------------------------------------------------------------------------------------
>Z606 81gyrB
---------------------------------------------------------------------------------------------------------------------------TACGAAGTAGTCGATAATAGTATAGACGAAGCATTGGCCGGCTATTGCAAAAATATAGTAGTTACTATACACAAAGATAATTCTATAACGGTTGAAGATGACGGAAGAGGTATACCTACAGATATTCACCCCAAGGTTGGAAAACCAGCTGTAGAAGTAGCTTTAACGATGTTACATGCAGGTGGAAAATTTAATAATGACGCTTACAAAGTATCGGGAGGATTGCATGGAGTAGGTGTTTCTGTTGTAAATGCATTATCTGAAAAATTAGAAGTTATTGTAAAACAACATAGGAAAATTTATAGGCAAATATATGAAAGAGGAGTTCCAAAAACGGATTTAGAGGTTATTGGAGAGACAGAAGAGACAGGTACAACTATTACTTTTAAGCCGGATAAGGAAATTTTTGAAGAAACTGTATTCGACTATGATGTATTGGCTCAAAGATTAAGAGAATTAGCGTTTTTAAATAAGGGTATAAATATCAAGCTCATAGACGAAAGGGACGGAAAAGAAGAGGTCTTTAATTATGAAGGTGGAATTATATCTTTTGTGAAATATCTCAATAGAAACAAAGAAGTTCTCCATGATGAGCCTATATACATGGAAGCAAAAAACACTGAATATGAAGTAGAGGTTTGCATGCAATATAATGATAGCTATAATGAAAATATCTTTAGTTTTGCTAATAATATTGATACTAGAGAAGGTGGTACTCATCTAGTAGGCTTTAAAGCAGCTTTGACTAAAGTCATTAATGATTACGCAAGGAAATACGGGATTATAAAAGATAACGAGAAAAATTTACAGGGTGAAGATGTAAGAGAAGGACTTACAGCTATTGTAAGTGTAAAATTAAAAAATCCACAATTTGAAGGGCAGACTAAAACAAAATTAGGAAATTCTGAAATGAGGTCTATTGTAGAAAATGTAGTAACAGATAAACTCACGGCTTTTTTAGAAGAAAATCCCTCAGTTGCAAAAATTATAGTAGAAAAAGCTACTCAAGCCGCAAGAGCAAGGGAAGCTGCGAGAAAAGCCAGAGAGCTTACCAGAAGAAAGTCTGCTCTTGAGAATACTACTTTGCCGGGTAAACTTGCCGACTGCTCAG--------------------------------------------------------------------------------------------------------------------------------------------------------------------------------------------------------------------------------------------------------------------------------------------------------------------------------------------------------------------------------------------------------------------------------------------------------------------------------------------------------------------------------------------------------------------------------------------------------------------------------------------------------------------------------------------
>Z606 9gyrB
---------------------------------------------------------------------------------------------------------------------------TACGAAGTAGTCGATAATAGTATAGACGAAGCATTGGCCGGCTATTGCAAAAATATAGTAGTTACTATACACAAAGATAATTCTATAACGGTTGAAGATGACGGAAGAGGTATACCTACAGATATTCACCCCAAGGTTGGAAAACCAGCTGTAGAAGTAGCTTTAACGATGTTACATGCAGGTGGAAAATTTAATAATGACGCTTACAAAGTATCGGGAGGATTGCATGGAGTAGGTGTTTCTGTTGTAAATGCATTATCTGAAAAATTAGAAGTTATTGTAAAACAACATAGGAAAATTTATAGGCAAATATATGAAAGAGGAGTTCCAAAAACGGATTTAGAGGTTATTGGAGAGACAGAAGAGACAGGTACAACTATTACTTTTAAGCCGGATAAGGAAATTTTTGAAGAAACTGTATTCGACTATGATGTATTGGCTCAAAGATTAAGAGAATTAGCGTTTTTAAATAAGGGTATAAATATCAAGCTCATAGACGAAAGGGACGGAAAAGAAGAGGTCTTTAATTATGAAGGTGGAATTATATCTTTTGTGAAATATCTCAATAGAAACAAAGAAGTTCTCCATGATGAGCCTATATACATGGAAGCAAAAAACACTGAATATGAAGTAGAGGTTTGCATGCAATATAATGATAGCTATAATGAAAATATCTTTAGTTTTGCTAATAATATTGATACTAGAGAAGGTGGTACTCATCTAGTAGGCTTTAAAGCAGCTTTGACTAAAGTCATTAATGATTACGCAAGGAAATACGGGATTATAAAAGATAACGAGAAAAATTTACAGGGTGAAGATGTAAGAGAAGGACTTACAGCTATTGTAAGTGTAAAATTAAAAAATCCACAATTTGAAGGGCAGACTAAAACAAAATTAGGAAATTCTGAAATGAGGTCTATTGTAGAAAATGTAGTAACAGATAAACTCACGGCTTTTTTAGAAGAAAATCCCTCAGTTGCAAAAATTATAGTAGAAAAAGCTACTCAAGCCGCAAGAGCAAGGGAAGCTGCGAGAAAAGCCAGAGAGCTTACCAGAAGAAAGTCTGCTCTTGAGAATACTACTTTGCCGGGTAAACTTGCCGACTGCTCAG--------------------------------------------------------------------------------------------------------------------------------------------------------------------------------------------------------------------------------------------------------------------------------------------------------------------------------------------------------------------------------------------------------------------------------------------------------------------------------------------------------------------------------------------------------------------------------------------------------------------------------------------------------------------------------------------
>Tita
ATGGCAAAGGATGAAACTTATACTGCGAGTCAAATTCAAATATTAGAGGGTTTAGAAGCCGTAAGAAAGAGGCCAGGAATGTATATAGGTTCTACTGGCAGCAGGGGATTGCATCACCTTGTATACGAGGTAGTAGATAATAGTATAGATGAAGCATTGGCAGGGTATTGCAAAAATATAGTAGTTACTATACACAAAGATAATTCCATAACGGTTGAAGACGACGGGAGAGGTATACCTACAGATATACACCCAAAAGTTGGAAAACCGGCTGTAGAAGTAGCTTTAACGATGTTACACGCAGGTGGAAAATTTAATAATGATGCTTACAAAGTATCTGGAGGATTACATGGAGTAGGTGTTTCTGTTGTAAATGCATTATCTGAAAAATTGGAAGTTGTTGTAAAACAGCGCGGGAAAATTTTTAGGCAAACATATGAAAGAGGAGTACCAAAAACTGAGTTAGAGATTATTGGGGAAACAGAAGAGACGGGTACGACTATTACTTTTAAGCCAGATAAAGAAATTTTTGAGGAAACTGTATTCAATTATGATGTATTAGCTCAAAGATTAAGAGAATTAGCTTTTTTAAATAAAGGTATAAATATCAGGCTTATAGATGAAAGAGACGGAAAGGAAGAGGTCTTTAACTACGAAGGTGGAATTATATCTTTTGTGAAATATCTCAATAGAAATAAAGAAGTTTTACATGAGGAACCTATATACATGGAAGCAAAAAACACTGATTATGAAGTAGAGGTTTGCATGCAGTATAATGATACGTATACTGAAAATATTTTTAGTTTTGCCAATAATATTGATACTAGAGAAGGTGGTACTCATCTTGTTGGATTTAAAAGTGCTCTTACTAAAGTTATCAATGACTATGCTAGAAAATACGGAATTATAAAAGATAACGAGAAAAATTTGCAGGGTGAAGATGTAAGAGAGGGCCTGACTGCTATTGTAAGTGTAAAGTTAAAAAACCCACAGTTTGAAGGCCAGACTAAAACAAAATTAGGAAATTCTGAAATGAGGTCTATTGTAGAAAATGTAGTGATAGAGAAACTATCGGCTTTTTTAGAAGAAAATCCCTCGGTTGCAAAAGTAATAGTAGAAAAGGCTACACAAGCTGCAAGGGCGAGAGAAGCAGCGAGAAAAGCCAGAGAACTCACTAGAAGAAAATCTGCACTTGAAAATACTACTTTACCGGGAAAACTTGCTGACTGTTCGGAAAAAGACCCTTCTAAGTGTGAGCTTTTCTTGGTAGAGGGTGATTCTGCTGGAGGTTCTGCTAAAACAGGTAGAAATAGTAGATTTCAAGCGATACTTCCACTACGAGGGAAAATTTTAAATGTGGAAAAGGCGAGACTTGACAAGATACTCTCTAATGAAGAGATAAGAGCAATGATAACTGCTTTAGGTACTGGAATAGGAGATGATTTTGATATAAGTAAATTAAGATACCACAAAGTAGTCATAATGACAGATGCGGATGTAGATGGAAGTCATATTAGGACGTTGCTTTTAACGTTTTTCTATAGGTTTATGAGACCTTTAATCGAAAATGGAAATGTGTACATTGCTCAACCGCCTTTGTATAAAATTACAAAAGGTAAAAAGGTATATTATGCTTACTCTGATAAAGAATTAGACAGGATTTTAAATGAGATTGGAAGGGAAAATTATACTGTTCAAAGGTATAAAGGTCTTGGAGAAATGAATGCTGACCAATTGTGGGATACAACTATGGATCCAGAGAAAAGGACAATTCTTAAAGTTACATTAGAGGATGCAATAGCCGCAGATGAAATTTTTACTATTTTAATGGGAGACAAAGTCGAGCCAAGAAGAGAATTTATAGAAAGATATGCAAAAACAGTAAGAAATTTAGACATATAA
