# Supplementary material for: Multilocus sequence analysis of Thermoanaerobacter isolates reveals recombining, but differentiated, populations from geothermal springs of the Uzon Caldera, Kamchatka, Russia
Source: Front Microbiol. 2013 Jun 21;4:169. doi: 10.3389/fmicb.2013.00169 (PMC3689144; doi:10.3389/fmicb.2013.00169)
Supplement: Supplementary file 1 [file DataSheet1.ZIP › MAY13_S_info/Tu_lepA_106trimmed_49ST.fas]

>A615_35lepA
--------------------------------------------------------------------------------------------------------------------------------------------------------------------------------------------------------------------------------------------------------------------------------------------------------------------------------------------------------------------------------------------------GATAGTGCCTGTAATAAATAAGATAGACCTTCCTTCAGCACATCCTGAGCTTGTAAAAAAAGAAATTGAAGATGTGATTGGGATTGATGCAGAAGATGCGTTACTTACATCTGCTAAAGAAGGTATAGGAATAGAAGAAGTTTTAGAAGCCATTGTGAGTAGAATTCCGCCTCCAAAAGGAGATGAAAACAAGCCTTTAAAAGCGCTGATTTTTGACTCTTTTTATGATAATTACAAGGGAGCTATAAGTTTTGTAAGGGTAGTAGATGGAATTGTTAAACCAGGAATGAGAATAAAAATGTTTTCTACTGGCAAAGTTTTTGAAGTTACAGAAGTGGGAATGTTTAGACCTAATCTTTATCCAGTAGAAGAGCTTAAAGCAGGTGAAGTTGGCTACATAGCTGCCAGCATAAAAAATGTAAAAGATACTCGTGTAGGAGATACAATAACAGATGCAGATAATCCAGCCGATTCTCCACTTCCTGGTTATAAAGAAGTAGTGCCAATGGTCTTTTGTGGCATTTATCCTGCAGATGGACAAGATTATGAAAATTTAAAAGAGGCTTTAGAAAAACTTCAGTTGAATGACGCTTCTTTAGTTTTTGAACCGGATACTTCTGCCGCCCTGGGTTTTGGGTTCAGATGTGGATTTTTAGGGCTTTTACACATGGAAATAGTTCAAGAAAGGTTGGAAAGAGAGTACAACTTAAATCTTGTCACTACTGCACCAAGTGTAATTTACAAAGTTTACAAAACTAATGGAGAAGTATTGGATTTGGACAATCCTACGAAAATGCCGCCTCTTACGCAAATAGATCATATTGAAGAGCCAATTGTGGAAGCTACTATTATGGTGCCTACTGAATATGTAGGGGCAGTTATGGAGCTTTGCCAGGATAGACGGGGAACATATTTAGGAATGGAATATTTAGAACAAACTCGCGTACTTTTAAAATATGAAATGCCTTTAAATGAGATAATATACGACTTTTTTGATGCTTTAAAATCGCGAACAAGGGGTTATGCCTCTTTCGACTATGAGCTTAAAGGGTATAAAGAATCTAATTTGGTAAAGCTTGATATTTTAATAAATGGCGAATTGGTAGATGCTTTATCCATGATAGTTCATAAAGATAAAGCCTATGAAAAAGCGAGAAAAATTGTAGAAAAGTTAAAAGAAAATATTCCAAGGCATCTTTTTGAGATTCCAATCCAGGCTGCAATAGGCTCTAAGATTATTGCAAGAGAGACTGTAAAAGCATTG------------------------------------------------------------------------------------------------------------------------------------------------------------------
>A615_37lepA
--------------------------------------------------------------------------------------------------------------------------------------------------------------------------------------------------------------------------------------------------------------------------------------------------------------------------------------------------------------------------------------------------GATAGTGCCTGTAATAAATAAGATAGACCTTCCTTCAGCACATCCTGAGCTTGTAAAAAAAGAAATTGAAGATGTGATTGGGATTGATGCAGAAGATGCGTTACTTACATCTGCTAAAGAAGGTATAGGAATAGAAGAAGTTTTAGAAGCCATTGTGAGTAGAATTCCGCCTCCAAAAGGAGATGAAAACAAGCCTTTAAAAGCGCTGATTTTTGACTCTTTTTATGATAATTACAAGGGAGCTATAAGTTTTGTAAGGGTAGTAGATGGAATTGTTAAACCAGGAATGAGAATAAAAATGTTTTCTACTGGCAAAGTTTTTGAAGTTACAGAAGTGGGAATGTTTAGACCTAATCTTTATCCAGTAGAAGAGCTTAAAGCAGGTGAAGTTGGCTACATAGCTGCCAGCATAAAAAATGTAAAAGATACTCGTGTAGGAGATACAATAACAGATGCAGATAATCCAGCCGATTCTCCACTTCCTGGTTATAAAGAAGTAGTGCCAATGGTCTTTTGTGGCATTTATCCTGCAGATGGACAAGATTATGAAAATTTAAAAGAGGCTTTAGAAAAACTTCAGTTGAATGACGCTTCTTTAGTTTTTGAACCGGATACTTCTGCCGCCCTGGGTTTTGGGTTCAGATGTGGATTTTTAGGGCTTTTACACATGGAAATAGTTCAAGAAAGGTTGGAAAGAGAGTACAACTTAAATCTTGTCACTACTGCACCAAGTGTAATTTACAAAGTTTACAAAACTAATGGAGAAGTATTGGATTTGGACAATCCTACGAAAATGCCGCCTCTTACGCAAATAGATCATATTGAAGAGCCAATTGTGGAAGCTACTATTATGGTGCCTACTGAATATGTAGGGGCAGTTATGGAGCTTTGCCAGGATAGACGGGGAACATATTTAGGAATGGAATATTTAGAACAAACTCGCGTACTTTTAAAATATGAAATGCCTTTAAATGAGATAATATACGACTTTTTTGATGCTTTAAAATCGCGAACAAGGGGTTATGCCTCTTTCGACTATGAGCTTAAAGGGTATAAAGAATCTAATTTGGTAAAGCTTGATATTTTAATAAATGGCGAATTGGTAGATGCTTTATCCATGATAGTTCATAAAGATAAAGCCTATGAAAAAGCGAGAAAAATTGTAGAAAAGTTAAAAGAAAATATTCCAAGGCATCTTTTTGAGATTCCAATCCAGGCTGCAATAGGCTCTAAGATTATTGCAAGAGAGACTGTAAAAGCATTG------------------------------------------------------------------------------------------------------------------------------------------------------------------
>A615_39lepA
--------------------------------------------------------------------------------------------------------------------------------------------------------------------------------------------------------------------------------------------------------------------------------------------------------------------------------------------------------------------------------------------------GATAGTGCCTGTAATAAATAAGATAGACCTTCCTTCAGCACATCCTGAGCTTGTAAAAAAAGAAATTGAAGATGTGATTGGGATTGATGCAGAAGATGCGTTACTTACATCTGCTAAAGAAGGTATAGGAATAGAAGAAGTTTTAGAAGCCATTGTGAGTAGAATTCCGCCTCCAAAAGGAGATGAAAACAAGCCTTTAAAAGCGCTGATTTTTGACTCTTTTTATGATAATTACAAGGGAGCTATAAGTTTTGTAAGGGTAGTAGATGGAATTGTTAAACCAGGAATGAGAATAAAAATGTTTTCTACTGGCAAAGTTTTTGAAGTTACAGAAGTGGGAATGTTTAGACCTAATCTTTATCCAGTAGAAGAGCTTAAAGCAGGTGAAGTTGGCTACATAGCTGCCAGCATAAAAAATGTAAAAGATACTCGTGTAGGAGATACAATAACAGATGCAGATAATCCAGCCGATTCTCCACTTCCTGGTTATAAAGAAGTAGTGCCAATGGTCTTTTGTGGCATTTATCCTGCAGATGGACAAGATTATGAAAATTTAAAAGAGGCTTTAGAAAAACTTCAGTTGAATGACGCTTCTTTAGTTTTTGAACCGGATACTTCTGCCGCCCTGGGTTTTGGGTTCAGATGTGGATTTTTAGGGCTTTTACACATGGAAATAGTTCAAGAAAGGTTGGAAAGAGAGTACAACTTAAATCTTGTCACTACTGCACCAAGTGTAATTTACAAAGTTTACAAAACTAATGGAGAAGTATTGGATTTGGACAATCCTACGAAAATGCCGCCTCTTACGCAAATAGATCATATTGAAGAGCCAATTGTGGAAGCTACTATTATGGTGCCTACTGAATATGTAGGGGCAGTTATGGAGCTTTGCCAGGATAGACGGGGAACATATTTAGGAATGGAATATTTAGAACAAACTCGCGTACTTTTAAAATATGAAATGCCTTTAAATGAGATAATATACGACTTTTTTGATGCTTTAAAATCGCGAACAAGGGGTTATGCCTCTTTCGACTATGAGCTTAAAGGGTATAAAGAATCTAATTTGGTAAAGCTTGATATTTTAATAAATGGCGAATTGGTAGATGCTTTATCCATGATAGTTCATAAAGATAAAGCCTATGAAAAAGCGAGAAAAATTGTAGAAAAGTTAAAAGAAAATATTCCAAGGCATCTTTTTGAGATTCCAATCCAGGCTGCAATAGGCTCTAAGATTATTGCAAGAGAGACTGTAAAAGCATTG------------------------------------------------------------------------------------------------------------------------------------------------------------------
>A615_65lepA
--------------------------------------------------------------------------------------------------------------------------------------------------------------------------------------------------------------------------------------------------------------------------------------------------------------------------------------------------------------------------------------------------GATAGTGCCTGTAATAAATAAGATAGACCTTCCTTCAGCACATCCTGAGCTTGTAAAAAAAGAAATTGAAGATGTGATTGGGATTGATGCAGAAGATGCGTTACTTACATCTGCTAAAGAAGGTATAGGAATAGAAGAAGTTTTAGAAGCCATTGTGAGTAGAATTCCGCCTCCAAAAGGAGATGAAAACAAGCCTTTAAAAGCGCTGATTTTTGACTCTTTTTATGATAATTACAAGGGAGCTATAAGTTTTGTAAGGGTAGTAGATGGAATTGTTAAACCAGGAATGAGAATAAAAATGTTTTCTACTGGCAAAGTTTTTGAAGTTACAGAAGTGGGAATGTTTAGACCTAATCTTTATCCAGTAGAAGAGCTTAAAGCAGGTGAAGTTGGCTACATAGCTGCCAGCATAAAAAATGTAAAAGATACTCGTGTAGGAGATACAATAACAGATGCAGATAATCCAGCCGATTCTCCACTTCCTGGTTATAAAGAAGTAGTGCCAATGGTCTTTTGTGGCATTTATCCTGCAGATGGACAAGATTATGAAAATTTAAAAGAGGCTTTAGAAAAACTTCAGTTGAATGACGCTTCTTTAGTTTTTGAACCGGATACTTCTGCCGCCCTGGGTTTTGGGTTCAGATGTGGATTTTTAGGGCTTTTACACATGGAAATAGTTCAAGAAAGGTTGGAAAGAGAGTACAACTTAAATCTTGTCACTACTGCACCAAGTGTAATTTACAAAGTTTACAAAACTAATGGAGAAGTATTGGATTTGGACAATCCTACGAAAATGCCGCCTCTTACGCAAATAGATCATATTGAAGAGCCAATTGTGGAAGCTACTATTATGGTGCCTACTGAATATGTAGGGGCAGTTATGGAGCTTTGCCAGGATAGACGGGGAACATATTTAGGAATGGAATATTTAGAACAAACTCGCGTACTTTTAAAATATGAAATGCCTTTAAATGAGATAATATACGACTTTTTTGATGCTTTAAAATCGCGAACAAGGGGTTATGCCTCTTTCGACTATGAGCTTAAAGGGTATAAAGAATCTAATTTGGTAAAGCTTGATATTTTAATAAATGGCGAATTGGTAGATGCTTTATCCATGATAGTTCATAAAGATAAAGCCTATGAAAAAGCGAGAAAAATTGTAGAAAAGTTAAAAGAAAATATTCCAAGGCATCTTTTTGAGATTCCAATCCAGGCTGCAATAGGCTCTAAGATTATTGCAAGAGAGACTGTAAAAGCATTG------------------------------------------------------------------------------------------------------------------------------------------------------------------
>B621_1lepA
--------------------------------------------------------------------------------------------------------------------------------------------------------------------------------------------------------------------------------------------------------------------------------------------------------------------------------------------------------------------------------------------------GATAGTGCCTGTAATAAATAAGATAGACCTTCCTTCAGCACATCCTGAGCTTGTAAAAAAAGAAATTGAAGATGTGATTGGGATTGATGCAGAAGATGCGTTACTTACATCTGCTAAAGAAGGTATAGGAATAGAAGAAGTTTTAGAAGCCATTGTGAGTAGAATTCCGCCTCCAAAAGGAGATGAAAACAAGCCTTTAAAAGCGCTGATTTTTGACTCTTTTTATGATAATTACAAGGGAGCTATAAGTTTTGTAAGGGTAGTAGATGGAATTGTTAAACCAGGAATGAGAATAAAAATGTTTTCTACTGGCAAAGTTTTTGAAGTTACAGAAGTGGGAATGTTTAGACCTAATCTTTATCCAGTAGAAGAGCTTAAAGCAGGTGAAGTTGGCTACATAGCTGCCAGCATAAAAAATGTAAAAGATACTCGTGTAGGAGATACAATAACAGATGCAGATAATCCAGCCGATTCTCCACTTCCTGGTTATAAAGAAGTAGTGCCAATGGTCTTTTGTGGCATTTATCCTGCAGATGGACAAGATTATGAAAATTTAAAAGAGGCTTTAGAAAAACTTCAGTTGAATGACGCTTCTTTAGTTTTTGAACCGGATACTTCTGCCGCCCTGGGTTTTGGGTTCAGATGTGGATTTTTAGGGCTTTTACACATGGAAATAGTTCAAGAAAGGTTGGAAAGAGAGTACAACTTAAATCTTGTCACTACTGCACCAAGTGTAATTTACAAAGTTTACAAAACTAATGGAGAAGTATTGGATTTGGACAATCCTACGAAAATGCCGCCTCTTACGCAAATAGATCATATTGAAGAGCCAATTGTGGAAGCTACTATTATGGTGCCTACTGAATATGTAGGGGCAGTTATGGAGCTTTGCCAGGATAGACGGGGAACATATTTAGGAATGGAATATTTAGAACAAACTCGCGTACTTTTAAAATATGAAATGCCTTTAAATGAGATAATATACGACTTTTTTGATGCTTTAAAATCGCGAACAAGGGGTTATGCCTCTTTCGACTATGAGCTTAAAGGGTATAAAGAATCTAATTTGGTAAAGCTTGATATTTTAATAAATGGCGAATTGGTAGATGCTTTATCCATGATAGTTCATAAAGATAAAGCCTATGAAAAAGCGAGAAAAATTGTAGAAAAGTTAAAAGAAAATATTCCAAGGCATCTTTTTGAGATTCCAATCCAGGCTGCAATAGGCTCTAAGATTATTGCAAGAGAGACTGTAAAAGCATTG------------------------------------------------------------------------------------------------------------------------------------------------------------------
>B621_2lepA
--------------------------------------------------------------------------------------------------------------------------------------------------------------------------------------------------------------------------------------------------------------------------------------------------------------------------------------------------------------------------------------------------GATAGTGCCTGTAATAAATAAGATAGACCTTCCTTCAGCACATCCTGAGCTTGTAAAAAAAGAAATTGAAGATGTGATTGGGATTGATGCAGAAGATGCGTTACTTACATCTGCTAAAGAAGGTATAGGAATAGAAGAAGTTTTAGAAGCCATTGTGAGTAGAATTCCGCCTCCAAAAGGAGATGAAAACAAGCCTTTAAAAGCGCTGATTTTTGACTCTTTTTATGATAATTACAAGGGAGCTATAAGTTTTGTAAGGGTAGTAGATGGAATTGTTAAACCAGGAATGAGAATAAAAATGTTTTCTACTGGCAAAGTTTTTGAAGTTACAGAAGTGGGAATGTTTAGACCTAATCTTTATCCAGTAGAAGAGCTTAAAGCAGGTGAAGTTGGCTACATAGCTGCCAGCATAAAAAATGTAAAAGATACTCGTGTAGGAGATACAATAACAGATGCAGATAATCCAGCCGATTCTCCACTTCCTGGTTATAAAGAAGTAGTGCCAATGGTCTTTTGTGGCATTTATCCTGCAGATGGACAAGATTATGAAAATTTAAAAGAGGCTTTAGAAAAACTTCAGTTGAATGACGCTTCTTTAGTTTTTGAACCGGATACTTCTGCCGCCCTGGGTTTTGGGTTCAGATGTGGATTTTTAGGGCTTTTACACATGGAAATAGTTCAAGAAAGGTTGGAAAGAGAGTACAACTTAAATCTTGTCACTACTGCACCAAGTGTAATTTACAAAGTTTACAAAACTAATGGAGAAGTATTGGATTTGGACAATCCTACGAAAATGCCGCCTCTTACGCAAATAGATCATATTGAAGAGCCAATTGTGGAAGCTACTATTATGGTGCCTACTGAATATGTAGGGGCAGTTATGGAGCTTTGCCAGGATAGACGGGGAACATATTTAGGAATGGAATATTTAGAACAAACTCGCGTACTTTTAAAATATGAAATGCCTTTAAATGAGATAATATACGACTTTTTTGATGCTTTAAAATCGCGAACAAGGGGTTATGCCTCTTTCGACTATGAGCTTAAAGGGTATAAAGAATCTAATTTGGTAAAGCTTGATATTTTAATAAATGGCGAATTGGTAGATGCTTTATCCATGATAGTTCATAAAGATAAAGCCTATGAAAAAGCGAGAAAAATTGTAGAAAAGTTAAAAGAAAATATTCCAAGGCATCTTTTTGAGATTCCAATCCAGGCTGCAATAGGCTCTAAGATTATTGCAAGAGAGACTGTAAAAGCATTG------------------------------------------------------------------------------------------------------------------------------------------------------------------
>B621_3lepA
--------------------------------------------------------------------------------------------------------------------------------------------------------------------------------------------------------------------------------------------------------------------------------------------------------------------------------------------------------------------------------------------------GATAGTGCCTGTAATAAATAAGATAGACCTTCCTTCAGCACATCCTGAGCTTGTAAAAAAAGAAATTGAAGATGTGATTGGGATTGATGCAGAAGATGCGTTACTTACATCTGCTAAAGAAGGTATAGGAATAGAAGAAGTTTTAGAAGCCATTGTGAGTAGAATTCCGCCTCCAAAAGGAGATGAAAACAAGCCTTTAAAAGCGCTGATTTTTGACTCTTTTTATGATAATTACAAGGGAGCTATAAGTTTTGTAAGGGTAGTAGATGGAATTGTTAAACCAGGAATGAGAATAAAAATGTTTTCTACTGGCAAAGTTTTTGAAGTTACAGAAGTGGGAATGTTTAGACCTAATCTTTATCCAGTAGAAGAGCTTAAAGCAGGTGAAGTTGGCTACATAGCTGCCAGCATAAAAAATGTAAAAGATACTCGTGTAGGAGATACAATAACAGATGCAGATAATCCAGCCGATTCTCCACTTCCTGGTTATAAAGAAGTAGTGCCAATGGTCTTTTGTGGCATTTATCCTGCAGATGGACAAGATTATGAAAATTTAAAAGAGGCTTTAGAAAAACTTCAGTTGAATGACGCTTCTTTAGTTTTTGAACCGGATACTTCTGCCGCCCTGGGTTTTGGGTTCAGATGTGGATTTTTAGGGCTTTTACACATGGAAATAGTTCAAGAAAGGTTGGAAAGAGAGTACAACTTAAATCTTGTCACTACTGCACCAAGTGTAATTTACAAAGTTTACAAAACTAATGGAGAAGTATTGGATTTGGACAATCCTACGAAAATGCCGCCTCTTACGCAAATAGATCATATTGAAGAGCCAATTGTGGAAGCTACTATTATGGTGCCTACTGAATATGTAGGGGCAGTTATGGAGCTTTGCCAGGATAGACGGGGAACATATTTAGGAATGGAATATTTAGAACAAACTCGCGTACTTTTAAAATATGAAATGCCTTTAAATGAGATAATATACGACTTTTTTGATGCTTTAAAATCGCGAACAAGGGGTTATGCCTCTTTCGACTATGAGCTTAAAGGGTATAAAGAATCTAATTTGGTAAAGCTTGATATTTTAATAAATGGCGAATTGGTAGATGCTTTATCCATGATAGTTCATAAAGATAAAGCCTATGAAAAAGCGAGAAAAATTGTAGAAAAGTTAAAAGAAAATATTCCAAGGCATCTTTTTGAGATTCCAATCCAGGCTGCAATAGGCTCTAAGATTATTGCAAGAGAGACTGTAAAAGCATTG------------------------------------------------------------------------------------------------------------------------------------------------------------------
>B621_4lepA
--------------------------------------------------------------------------------------------------------------------------------------------------------------------------------------------------------------------------------------------------------------------------------------------------------------------------------------------------------------------------------------------------GATAGTGCCTGTAATAAATAAGATAGACCTTCCTTCAGCACATCCTGAGCTTGTAAAAAAAGAAATTGAAGATGTGATTGGGATTGATGCAGAAGATGCGTTACTTACATCTGCTAAAGAAGGTATAGGAATAGAAGAAGTTTTAGAAGCCATTGTGAGTAGAATTCCGCCTCCAAAAGGAGATGAAAACAAGCCTTTAAAAGCGCTGATTTTTGACTCTTTTTATGATAATTACAAGGGAGCTATAAGTTTTGTAAGGGTAGTAGATGGAATTGTTAAACCAGGAATGAGAATAAAAATGTTTTCTACTGGCAAAGTTTTTGAAGTTACAGAAGTGGGAATGTTTAGACCTAATCTTTATCCAGTAGAAGAGCTTAAAGCAGGTGAAGTTGGCTACATAGCTGCCAGCATAAAAAATGTAAAAGATACTCGTGTAGGAGATACAATAACAGATGCAGATAATCCAGCCGATTCTCCACTTCCTGGTTATAAAGAAGTAGTGCCAATGGTCTTTTGTGGCATTTATCCTGCAGATGGACAAGATTATGAAAATTTAAAAGAGGCTTTAGAAAAACTTCAGTTGAATGACGCTTCTTTAGTTTTTGAACCGGATACTTCTGCCGCCCTGGGTTTTGGGTTCAGATGTGGATTTTTAGGGCTTTTACACATGGAAATAGTTCAAGAAAGGTTGGAAAGAGAGTACAACTTAAATCTTGTCACTACTGCACCAAGTGTAATTTACAAAGTTTACAAAACTAATGGAGAAGTATTGGATTTGGACAATCCTACGAAAATGCCGCCTCTTACGCAAATAGATCATATTGAAGAGCCAATTGTGGAAGCTACTATTATGGTGCCTACTGAATATGTAGGGGCAGTTATGGAGCTTTGCCAGGATAGACGGGGAACATATTTAGGAATGGAATATTTAGAACAAACTCGCGTACTTTTAAAATATGAAATGCCTTTAAATGAGATAATATACGACTTTTTTGATGCTTTAAAATCGCGAACAAGGGGTTATGCCTCTTTCGACTATGAGCTTAAAGGGTATAAAGAATCTAATTTGGTAAAGCTTGATATTTTAATAAATGGCGAATTGGTAGATGCTTTATCCATGATAGTTCATAAAGATAAAGCCTATGAAAAAGCGAGAAAAATTGTAGAAAAGTTAAAAGAAAATATTCCAAGGCATCTTTTTGAGATTCCAATCCAGGCTGCAATAGGCTCTAAGATTATTGCAAGAGAGACTGTAAAAGCATTG------------------------------------------------------------------------------------------------------------------------------------------------------------------
>B621_72lepA
--------------------------------------------------------------------------------------------------------------------------------------------------------------------------------------------------------------------------------------------------------------------------------------------------------------------------------------------------------------------------------------------------GATAGTGCCTGTAATAAATAAGATAGACCTTCCTTCAGCACATCCTGAGCTTGTAAAAAAAGAAATTGAAGATGTGATTGGGATTGATGCAGAAGATGCGTTACTTACATCTGCTAAAGAAGGTATAGGAATAGAAGAAGTTTTAGAAGCCATTGTGAGTAGAATTCCACCTCCAAAAGGAGATGAAAACAAGCCTTTAAAAGCGCTGATTTTTGACTCTTTTTATGATAATTACAAGGGAGCTATAAGTTTTGTAAGGGTAGTAGATGGAATTGTTAAACCAGGAATGAGAATAAAAATGTTTTCTACTGGCAAAGTTTTTGAAGTTACAGAAGTGGGAATGTTTAGACCTAATCTTTATCCAGTAGAAGAGCTTAAAGCAGGTGAAGTTGGCTACATAGCTGCCAGCATAAAAAATGTAAAAGATACTCGTGTAGGAGATACAATAACAGATGCAGATAATCCAGCCGATTCTCCACTTCCTGGTTATAAAGAAGTAGTGCCAATGGTCTTTTGTGGCATTTATCCTGCAGATGGACAAGATTATGAAAATTTAAAAGAGGCTTTAGAAAAACTTCAGTTGAATGACGCTTCTTTAGTTTTTGAACCGGATACTTCTGCCGCCCTGGGTTTTGGGTTCAGATGTGGATTTTTAGGGCTTTTACACATGGAAATAGTTCAAGAAAGGTTGGAAAGAGAGTACAACTTAAATCTTGTCACTACTGCACCAAGTGTAATTTACAAAGTTTACAAAACTAATGGAGAAGTATTGGATTTGGACAATCCTACGAAAATGCCGCCTCTTACGCAAATAGATCATATTGAAGAGCCAATTGTGGAAGCTACTATTATGGTGCCTACTGAATATGTAGGGGCAGTTATGGAGCTTTGCCAGGATAGACGGGGAACATATTTAGGAATGGAATATTTAGAACAAACTCGCGTACTTTTAAAATATGAAATGCCTTTAAATGAGATAATATACGACTTTTTTGATGCTTTAAAATCGCGAACAAGGGGTTATGCCTCTTTCGACTATGAGCTTAAAGGGTATAAAGAATCTAATTTGGTAAAGCTTGATATTTTAATAAATGGCGAATTGGTAGATGCTTTATCCATGATAGTTCATAAAGATAAAGCCTATGAAAAAGCGAGAAAAATTGTAGAAAAGTTAAAAGAAAATATTCCAAGGCATCTTTTTGAGATTCCAATCCAGGCTGCAATAGGCTCTAAGATTATTGCAAGAGAGACTGTAAAAGCATTG------------------------------------------------------------------------------------------------------------------------------------------------------------------
>B621_74lepA
--------------------------------------------------------------------------------------------------------------------------------------------------------------------------------------------------------------------------------------------------------------------------------------------------------------------------------------------------------------------------------------------------GATAGTGCCTGTAATAAATAAGATAGACCTTCCTTCAGCACATCCTGAGCTTGTAAAAAAAGAAATTGAAGATGTGATTGGGATTGATGCAGAAGATGCGTTACTTACATCTGCTAAAGAAGGTATAGGAATAGAAGAAGTTTTAGAAGCCATTGTGAGTAGAATTCCGCCTCCAAAAGGAGATGAAAACAAGCCTTTAAAAGCGCTGATTTTTGACTCTTTTTATGATAATTACAAGGGAGCTATAAGTTTTGTAAGGGTAGTAGATGGAATTGTTAAACCAGGAATGAGAATAAAAATGTTTTCTACTGGCAAAGTTTTTGAAGTTACAGAAGTGGGAATGTTTAGACCTAATCTTTATCCAGTAGAAGAGCTTAAAGCAGGTGAAGTTGGCTACATAGCTGCCAGCATAAAAAATGTAAAAGATACTCGTGTAGGAGATACAATAACAGATGCAGATAATCCAGCCGATTCTCCACTTCCTGGTTATAAAGAAGTAGTGCCAATGGTCTTTTGTGGCATTTATCCTGCAGATGGACAAGATTATGAAAATTTAAAAGAGGCTTTAGAAAAACTTCAGTTGAATGACGCTTCTTTAGTTTTTGAACCGGATACTTCTGCCGCCCTGGGTTTTGGGTTCAGATGTGGATTTTTAGGGCTTTTACACATGGAAATAGTTCAAGAAAGGTTGGAAAGAGAGTACAACTTAAATCTTGTCACTACTGCACCAAGTGTAATTTACAAAGTTTACAAAACTAATGGAGAAGTATTGGATTTGGACAATCCTACGAAAATGCCGCCTCTTACGCAAATAGATCATATTGAAGAGCCAATTGTGGAAGCTACTATTATGGTGCCTACTGAATATGTAGGGGCAGTTATGGAGCTTTGCCAGGATAGACGGGGAACATATTTAGGAATGGAATATTTAGAACAAACTCGCGTACTTTTAAAATATGAAATGCCTTTAAATGAGATAATATACGACTTTTTTGATGCTTTAAAATCGCGAACAAGGGGTTATGCCTCTTTCGACTATGAGCTTAAAGGGTATAAAGAATCTAATTTGGTAAAGCTTGATATTTTAATAAATGGCGAATTGGTAGATGCTTTATCCATGATAGTTCATAAAGATAAAGCCTATGAAAAAGCGAGAAAAATTGTAGAAAAGTTAAAAGAAAATATTCCAAGGCATCTTTTTGAGATTCCAATCCAGGCTGCAATAGGCTCTAAGATTATTGCAAGAGAGACTGTAAAAGCATTG------------------------------------------------------------------------------------------------------------------------------------------------------------------
>B621_77lepA
--------------------------------------------------------------------------------------------------------------------------------------------------------------------------------------------------------------------------------------------------------------------------------------------------------------------------------------------------------------------------------------------------GATAGTGCCTGTAATAAATAAGATAGACCTTCCTTCAGCACATCCTGAGCTTGTAAAAAAAGAAATTGAAGATGTGATTGGGATTGATGCAGAAGATGCGTTACTTACATCTGCTAAAGAAGGTATAGGAATAGAAGAAGTTTTAGAAGCCATTGTGAGTAGAATTCCGCCTCCAAAAGGAGATGAAAACAAGCCTTTAAAAGCGCTGATTTTTGACTCTTTTTATGATAATTACAAGGGAGCTATAAGTTTTGTAAGGGTAGTAGATGGAATTGTTAAACCAGGAATGAGAATAAAAATGTTTTCTACTGGCAAAGTTTTTGAAGTTACAGAAGTGGGAATGTTTAGACCTAATCTTTATCCAGTAGAAGAGCTTAAAGCAGGTGAAGTTGGCTACATAGCTGCCAGCATAAAAAATGTAAAAGATACTCGTGTAGGAGATACAATAACAGATGCAGATAATCCAGCCGATTCTCCACTTCCTGGTTATAAAGAAGTAGTGCCAATGGTCTTTTGTGGCATTTATCCTGCAGACGGACAAGATTATGAAAATTTAAAAGAGGCTTTAGAAAAACTTCAGTTGAATGACGCTTCTTTAGTTTTTGAACCGGATACTTCTGCCGCCCTGGGTTTTGGGTTCAGATGTGGATTTTTAGGGCTTTTACACATGGAAATAGTTCAAGAAAGGTTGGAAAGAGAGTACAACTTAAATCTTGTCACTACTGCACCAAGTGTAATTTACAAAGTTTACAAAACTAATGGAGAAGTATTGGATTTGGACAATCCTACGAAAATGCCGCCTCTTACGCAAATAGATCATATTGAAGAGCCAATTGTGGAAGCTACTATTATGGTGCCTACTGAATATGTAGGGGCAGTTATGGAGCTTTGCCAGGATAGACGGGGAACATATTTAGGAATGGAATATTTAGAACAAACTCGCGTACTTTTAAAATATGAAATGCCTTTAAATGAGATAATATACGACTTTTTTGATGCTTTAAAATCGCGAACAAGGGGTTATGCCTCTTTCGACTATGAGCTTAAAGGGTATAAAGAATCTAATTTGGTAAAGCTTGATATTTTAATAAATGGCGAATTGGTAGATGCTTTATCCATGATAGTTCATAAAGATAAAGCCTATGAAAAAGCGAGAAAAATTGTAGAAAAGTTAAAAGAAAATATTCCAAGGCATCTTTTTGAGATTCCAATCCAGGCTGCAATAGGCTCTAAGATTATTGCAAGAGAGACTGTAAAAGCATTG------------------------------------------------------------------------------------------------------------------------------------------------------------------
>B621_78lepA
--------------------------------------------------------------------------------------------------------------------------------------------------------------------------------------------------------------------------------------------------------------------------------------------------------------------------------------------------------------------------------------------------GATAGTGCCTGTAATAAATAAGATAGACCTTCCTTCAGCACATCCTGAGCTTGTAAAAAAAGAAATTGAAGATGTGATTGGGATTGATGCAGAAGATGCGTTACTTACATCTGCTAAAGAAGGTATAGGAATAGAAGAAGTTTTAGAAGCCATTGTGAGTAGAATTCCGCCTCCAAAAGGAGATGAAAACAAGCCTTTAAAAGCGCTGATTTTTGACTCTTTTTATGATAATTACAAGGGAGCTATAAGTTTTGTAAGGGTAGTAGATGGAATTGTTAAACCAGGAATGAGAATAAAAATGTTTTCTACTGGCAAAGTTTTTGAAGTTACAGAAGTGGGAATGTTTAGACCTAATCTTTATCCAGTAGAAGAGCTTAAAGCAGGTGAAGTTGGCTACATAGCTGCCAGCATAAAAAATGTAAAAGATACTCGTGTAGGAGATACAATAACAGATGCAGATAATCCAGCCGATTCTCCACTTCCTGGTTATAAAGAAGTAGTGCCAATGGTCTTTTGTGGCATTTATCCTGCAGATGGACAAGATTATGAAAATTTAAAAGAGGCTTTAGAAAAACTTCAGTTGAATGACGCTTCTTTAGTTTTTGAACCGGATACTTCTGCCGCCCTGGGTTTTGGGTTCAGATGTGGATTTTTAGGGCTTTTACACATGGAAATAGTTCAAGAAAGGTTGGAAAGAGAGTACAACTTAAATCTTGTCACTACTGCACCAAGTGTAATTTACAAAGTTTACAAAACTAATGGAGAAGTATTGGATTTGGACAATCCTACGAAAATGCCGCCTCTTACGCAAATAGATCATATTGAAGAGCCAATTGTGGAAGCTACTATTATGGTGCCTACTGAATATGTAGGGGCAGTTATGGAGCTTTGCCAGGATAGACGGGGAACATATTTAGGAATGGAATATTTAGAACAAACTCGCGTACTTTTAAAATATGAAATGCCTTTAAATGAGATAATATACGACTTTTTTGATGCTTTAAAATCGCGAACAAGGGGTTATGCCTCTTTCGACTATGAGCTTAAAGGGTATAAAGAATCTAATTTGGTAAAGCTTGATATTTTAATAAATGGCGAATTGGTAGATGCTTTATCCATGATAGTTCATAAAGATAAAGCCTATGAAAAAGCGAGAAAAATTGTAGAAAAGTTAAAAGAAAATATTCCAAGGCATCTTTTTGAGATTCCAATCCAGGCTGCAATAGGCTCTAAGATTATTGCAAGAGAGACTGTAAAAGCATTG------------------------------------------------------------------------------------------------------------------------------------------------------------------
>B621_80lepA
--------------------------------------------------------------------------------------------------------------------------------------------------------------------------------------------------------------------------------------------------------------------------------------------------------------------------------------------------------------------------------------------------GATAGTGCCTGTAATAAATAAGATAGACCTTCCTTCAGCACATCCTGAGCTTGTAAAAAAAGAAATTGAAGATGTGATTGGGATTGATGCAGAAGATGCGTTACTTACATCTGCTAAAGAAGGTATAGGAATAGAAGAAGTTTTAGAAGCCATTGTGAGTAGAATTCCGCCTCCAAAAGGAGATGAAAACAAGCCTTTAAAAGCGCTGATTTTTGACTCTTTTTATGATAATTACAAGGGAGCTATAAGTTTTGTAAGGGTAGTAGATGGAATTGTTAAACCAGGAATGAGAATAAAAATGTTTTCTACTGGCAAAGTTTTTGAAGTTACAGAAGTGGGAATGTTTAGACCTAATCTTTATCCAGTAGAAGAGCTTAAAGCAGGTGAAGTTGGCTACATAGCTGCCAGCATAAAAAATGTAAAAGATACTCGTGTAGGAGATACAATAACAGATGCAGATAATCCAGCCGATTCTCCACTTCCTGGTTATAAAGAAGTAGTGCCAATGGTCTTTTGTGGCATTTATCCTGCAGATGGACAAGATTATGAAAATTTAAAAGAGGCTTTAGAAAAACTTCAGTTGAATGACGCTTCTTTAGTTTTTGAACCGGATACTTCTGCCGCCCTGGGTTTTGGGTTCAGATGTGGATTTTTAGGGCTTTTACACATGGAAATAGTTCAAGAAAGGTTGGAAAGAGAGTACAACTTAAATCTTGTCACTACTGCACCAAGTGTAATTTACAAAGTTTACAAAACTAATGGAGAAGTATTGGATTTGGACAATCCTACGAAAATGCCGCCTCTTACGCAAATAGATCATATTGAAGAGCCAATTGTGGAAGCTACTATTATGGTGCCTACTGAATATGTAGGGGCAGTTATGGAGCTTTGCCAGGATAGACGGGGAACATATTTAGGAATGGAATATTTAGAACAAACTCGCGTACTTTTAAAATATGAAATGCCTTTAAATGAGATAATATACGACTTTTTTGATGCTTTAAAATCGCGAACAAGGGGTTATGCCTCTTTCGACTATGAGCTTAAAGGGTATAAAGAATCTAATTTGGTAAAGCTTGATATTTTAATAAATGGCGAATTGGTAGATGCTTTATCCATGATAGTTCATAAAGATAAAGCCTATGAAAAAGCGAGAAAAATTGTAGAAAAGTTAAAAGAAAATATTCCAAGGCATCTTTTTGAGATTCCAATCCAGGCTGCAATAGGCTCTAAGATTATTGCAAGAGAGACTGTAAAAGCATTG------------------------------------------------------------------------------------------------------------------------------------------------------------------
>B621_83lepA
--------------------------------------------------------------------------------------------------------------------------------------------------------------------------------------------------------------------------------------------------------------------------------------------------------------------------------------------------------------------------------------------------GATAGTGCCTGTAATAAATAAGATAGACCTTCCTTCAGCACATCCTGAGCTTGTAAAAAAAGAAATTGAAGATGTGATTGGGATTGATGCAGAAGATGCGTTACTTACATCTGCTAAAGAAGGTATAGGAATAGAAGAAGTTTTAGAAGCCATTGTGAGTAGAATTCCGCCTCCAAAAGGAGATGAAAACAAGCCTTTAAAAGCGCTGATTTTTGACTCTTTTTATGATAATTACAAGGGAGCTATAAGTTTTGTAAGGGTAGTAGATGGAATTGTTAAACCAGGAATGAGAATAAAAATGTTTTCTACTGGCAAAGTTTTTGAAGTTACAGAAGTGGGAATGTTTAGACCTAATCTTTATCCAGTAGAAGAGCTTAAAGCAGGTGAAGTTGGCTACATAGCTGCCAGCATAAAAAATGTAAAAGATACTCGTGTAGGAGATACAATAACAGATGCAGATAATCCAGCCGATTCTCCACTTCCTGGTTATAAAGAAGTAGTACCAATGGTCTTTTGTGGCATTTATCCAGCAGATGGACAAGATTATGAAAATTTAAAAGAGGCTTTAGAAAAACTTCAGTTGAATGACGCTTCTTTAGTTTTTGAACCGGATACTTCTGCCGCCCTGGGTTTTGGGTTCAGATGTGGATTTTTAGGGCTTTTACACATGGAAATAGTTCAAGAAAGGTTGGAAAGAGAGTACAACTTAAATCTTGTCACTACTGCACCAAGTGTAATTTACAAAGTTTACAAAACTAATGGAGAAGTATTGGATTTGGACAATCCTACGAAAATGCCGCCTCTTACGCAAATAGATCATATTGAAGAGCCAATTGTGGAAGCTACTATTATGGTGCCTACTGAATATGTAGGGGCAGTTATGGAGCTTTGCCAGGATAGACGGGGAACATATTTAGGAATGGAATATTTAGAACAAACTCGCGTACTTTTAAAATATGAAATGCCTTTAAATGAGATAATATACGACTTTTTTGATGCTTTAAAATCGCGAACAAGGGGTTATGCCTCTTTCGACTATGAGCTTAAAGGGTATAAAGAATCTAATTTGGTAAAGCTTGATATTTTAATAAATGGCGAATTGGTAGATGCTTTATCCATGATAGTTCATAAAGATAAAGCCTATGAAAAAGCGAGAAAAATTGTAGAAAAGTTAAAAGAAAATATTCCAAGGCATCTTTTTGAGATTCCAATCCAGGCTGCAATAGGCTCTAAGATTATTGCAAGAGAGACTGTAAAAGCATTG------------------------------------------------------------------------------------------------------------------------------------------------------------------
>B621_87lepA
--------------------------------------------------------------------------------------------------------------------------------------------------------------------------------------------------------------------------------------------------------------------------------------------------------------------------------------------------------------------------------------------------GATAGTGCCTGTAATAAATAAGATAGACCTTCCTTCAGCACATCCTGAGCTTGTAAAAAAAGAAATTGAAGATGTGATTGGGATTGATGCAGAAGATGCGTTACTTACATCTGCTAAAGAAGGTATAGGAATAGAAGAAGTTTTAGAAGCCATTGTGAGTAGAATTCCGCCTCCAAAAGGAGATGAAAACAAGCCTTTAAAAGCGCTGATTTTTGACTCTTTTTATGATAATTACAAGGGAGCTATAAGTTTTGTAAGGGTAGTAGATGGAATTGTTAAACCAGGAATGAGAATAAAAATGTTTTCTACTGGCAAAGTTTTTGAAGTTACAGAAGTGGGAATGTTTAGACCTAATCTTTATCCAGTAGAAGAGCTTAAAGCAGGTGAAGTTGGCTACATAGCTGCCAGCATAAAAAATGTAAAAGATACTCGTGTAGGAGATACAATAACAGATGCAGATAATCCAGCCGATTCTCCACTTCCTGGTTATAAAGAAGTAGTGCCAATGGTCTTTTGTGGCATTTATCCTGCAGATGGACAAGATTATGAAAATTTAAAAGAGGCTTTAGAAAAACTTCAGTTGAATGACGCTTCTTTAGTTTTTGAACCGGATACTTCTGCCGCCCTGGGTTTTGGGTTCAGATGTGGATTTTTAGGGCTTTTACACATGGAAATAGTTCAAGAAAGGTTGGAAAGAGAGTACAACTTAAATCTTGTCACTACTGCACCAAGTGTAATTTACAAAGTTTACAAAACTAATGGAGAAGTATTGGATTTGGACAATCCTACGAAAATGCCGCCTCTTACGCAAATAGATCATATTGAAGAGCCAATTGTGGAAGCTACTATTATGGTGCCTACTGAATATGTAGGGGCAGTTATGGAGCTTTGCCAGGATAGACGGGGAACATATTTAGGAATGGAATATTTAGAACAAACTCGCGTACTTTTAAAATATGAAATGCCTTTAAATGAGATAATATACGACTTTTTTGATGCTTTAAAATCGCGAACAAGGGGTTATGCCTCTTTCGACTATGAGCTTAAAGGGTATAAAGAATCTAATTTGGTAAAGCTTGATATTTTAATAAATGGCGAATTGGTAGATGCTTTATCCATGATAGTTCATAAAGATAAAGCCTATGAAAAAGCGAGAAAAATTGTAGAAAAGTTAAAAGAAAATATTCCAAGGCATCTTTTTGAGATTCCAATCCAGGCTGCAATAGGCTCTAAGATTATTGCAAGAGAGACTGTAAAAGCATTG------------------------------------------------------------------------------------------------------------------------------------------------------------------
>B621_90lepA
--------------------------------------------------------------------------------------------------------------------------------------------------------------------------------------------------------------------------------------------------------------------------------------------------------------------------------------------------------------------------------------------------GATAGTGCCTGTAATAAATAAGATAGACCTTCCTTCAGCACATCCTGAGCTTGTAAAAAAAGAAATTGAAGATGTGATTGGGATTGATGCAGAAGATGCGTTACTTACATCTGCTAAAGAAGGTATAGGAATAGAAGAAGTTTTAGAAGCCATTGTGAGTAGAATTCCGCCTCCAAAAGGAGATGAAAACAAGCCTTTAAAAGCGCTGATTTTTGACTCTTTTTATGATAATTACAAGGGAGCTATAAGTTTTGTAAGGGTAGTAGATGGAATTGTTAAACCAGGAATGAGAATAAAAATGTTTTCTACTGGCAAAGTTTTTGAAGTTACAGAAGTGGGAATGTTTAGACCTAATCTTTATCCAGTAGAAGAGCTTAAAGCAGGTGAAGTTGGCTACATAGCTGCCAGCATAAAAAATGTAAAAGATACTCGTGTAGGAGATACAATAACAGATGCAGATAATCCAGCCGATTCTCCACTTCCTGGTTATAAAGAAGTAGTGCCAATGGTCTTTTGTGGCATTTATCCTGCAGATGGACAAGATTATGAAAATTTAAAAGAGGCTTTAGAAAAACTTCAGTTGAATGACGCTTCTTTAGTTTTTGAACCGGATACTTCTGCCGCCCTGGGTTTTGGGTTCAGATGTGGATTTTTAGGGCTTTTACACATGGAAATAGTTCAAGAAAGGTTGGAAAGAGAGTACAACTTAAATCTTGTCACTACTGCACCAAGTGTAATTTACAAAGTTTACAAAACTAATGGAGAAGTATTGGATTTGGACAATCCTACGAAAATGCCGCCTCTTACGCAAATAGATCATATTGAAGAGCCAATTGTGGAAGCTACTATTATGGTGCCTACTGAATATGTAGGGGCAGTTATGGAGCTTTGCCAGGATAGACGGGGAACATATTTAGGAATGGAATATTTAGAACAAACTCGCGTACTTTTAAAATATGAAATGCCTTTAAATGAGATAATATACGACTTTTTTGATGCTTTAAAATCGCGAACAAGGGGTTATGCCTCTTTCGACTATGAGCTTAAAGGGTATAAAGAATCTAATTTGGTAAAGCTTGATATTTTAATAAATGGCGAATTGGTAGATGCTTTATCCATGATAGTTCATAAAGATAAAGCCTATGAAAAAGCGAGAAAAATTGTAGAAAAGTTAAAAGAAAATATTCCAAGGCATCTTTTTGAGATTCCAATCCAGGCTGCAATAGGCTCTAAGATTATTGCAAGAGAGACTGTAAAAGCATTG------------------------------------------------------------------------------------------------------------------------------------------------------------------
>B621_93lepA
--------------------------------------------------------------------------------------------------------------------------------------------------------------------------------------------------------------------------------------------------------------------------------------------------------------------------------------------------------------------------------------------------GATAGTGCCTGTAATAAATAAGATAGACCTTCCTTCAGCACATCCTGAGCTTGTAAAAAAAGAAATTGAAGATGTGATTGGGATTGATGCAGAAGATGCGTTACTTACATCTGCTAAAGAAGGTATAGGAATAGAAGAAGTTTTAGAAGCCATTGTGAGTAGAATTCCGCCTCCAAAAGGAGATGAAAACAAGCCTTTAAAAGCGCTGATTTTTGACTCTTTTTATGATAATTACAAGGGAGCTATAAGTTTTGTAAGGGTAGTAGATGGAATTGTTAAACCAGGAATGAGAATAAAAATGTTTTCTACTGGCAAAGTTTTTGAAGTTACAGAAGTGGGAATGTTTAGACCTAATCTTTATCCAGTAGAAGAGCTTAAAGCAGGTGAAGTTGGCTACATAGCTGCCAGCATAAAAAATGTAAAAGATACTCGTGTAGGAGATACAATAACAGATGCAGATAATCCAGCCGATTCTCCACTTCCTGGTTATAAAGAAGTAGTGCCAATGGTCTTTTGTGGCATTTATCCTGCAGATGGACAAGATTATGAAAATTTAAAAGAGGCTTTAGAAAAACTTCAGTTGAATGACGCTTCTTTAGTTTTTGAACCGGATACTTCTGCCGCCCTGGGTTTTGGGTTCAGATGTGGATTTTTAGGGCTTTTACACATGGAAATAGTTCAAGAAAGGTTGGAAAGAGAGTACAACTTAAATCTTGTCACTACTGCACCAAGTGTAATTTACAAAGTTTACAAAACTAATGGAGAAGTATTGGATTTGGACAATCCTACGAAAATGCCGCCTCTTACGCAAATAGATCATATTGAAGAGCCAATTGTGGAAGCTACTATTATGGTGCCTACTGAATATGTAGGGGCAGTTATGGAGCTTTGCCAGGATAGACGGGGAACATATTTAGGAATGGAATATTTAGAACAAACTCGCGTACTTTTAAAATATGAAATGCCTTTAAATGAGATAATATACGACTTTTTTGATGCTTTAAAATCGCGAACAAGGGGTTATGCCTCTTTCGACTATGAGCTTAAAGGGTATAAAGAATCTAATTTGGTAAAGCTTGATATTTTAATAAATGGCGAATTGGTAGATGCTTTATCCATGATAGTTCATAAAGATAAAGCCTATGAAAAAGCGAGAAAAATTGTAGAAAAGTTAAAAGAAAATATTCCAAGGCATCTTTTTGAGATTCCAATCCAGGCTGCAATAGGCTCTAAGATTATTGCAAGAGAGACTGTAAAAGCATTG------------------------------------------------------------------------------------------------------------------------------------------------------------------
>B621_94lepA
--------------------------------------------------------------------------------------------------------------------------------------------------------------------------------------------------------------------------------------------------------------------------------------------------------------------------------------------------------------------------------------------------GATAGTGCCTGTAATAAATAAGATAGACCTTCCTTCAGCACATCCTGAGCTTGTAAAAAAAGAAATTGAAGATGTGATTGGGATTGATGCAGAAGATGCGTTACTTACATCTGCTAAAGAAGGTATAGGAATAGAAGAAGTTTTAGAAGCCATTGTGAGTAGAATTCCGCCTCCAAAAGGAGATGAAAACAAGCCTTTAAAAGCGCTGATTTTTGACTCTTTTTATGATAATTACAAGGGAGCTATAAGTTTTGTAAGGGTAGTAGATGGAATTGTTAAACCAGGAATGAGAATAAAAATGTTTTCTACTGGCAAAGTTTTTGAAGTTACAGAAGTGGGAATGTTTAGACCTAATCTTTATCCAGTAGAAGAGCTTAAAGCAGGTGAAGTTGGCTACATAGCTGCCAGCATAAAAAATGTAAAAGATACTCGTGTAGGAGATACAATAACAGATGCAGATAATCCAGCCGATTCTCCACTTCCTGGTTATAAAGAAGTAGTACCAATGGTCTTTTGTGGCATTTATCCAGCAGATGGACAAGATTATGAAAATTTAAAAGAGGCTTTAGAAAAACTTCAGTTGAATGACGCTTCTTTAGTTTTTGAACCGGATACTTCTGCCGCCCTGGGTTTTGGGTTCAGATGTGGATTTTTAGGGCTTTTACACATGGAAATAGTTCAAGAAAGGTTGGAAAGAGAGTACAACTTAAATCTTGTCACTACTGCACCAAGTGTAATTTACAAAGTTTACAAAACTAATGGAGAAGTATTGGATTTGGACAATCCTACGAAAATGCCGCCTCTTACGCAAATAGATCATATTGAAGAGCCAATTGTGGAAGCTACTATTATGGTGCCTACTGAATATGTAGGGGCAGTTATGGAGCTTTGCCAGGATAGACGGGGAACATATTTAGGAATGGAATATTTAGAACAAACTCGCGTACTTTTAAAATATGAAATGCCTTTAAATGAGATAATATACGACTTTTTTGATGCTTTAAAATCGCGAACAAGGGGTTATGCCTCTTTCGACTATGAGCTTAAAGGGTATAAAGAATCTAATTTGGTAAAGCTTGATATTTTAATAAATGGCGAATTGGTAGATGCTTTATCCATGATAGTTCATAAAGATAAAGCCTATGAAAAAGCGAGAAAAATTGTAGAAAAGTTAAAAGAAAATATTCCAAGGCATCTTTTTGAGATTCCAATCCAGGCTGCAATAGGCTCTAAGATTATTGCAAGAGAGACTGTAAAAGCATTG------------------------------------------------------------------------------------------------------------------------------------------------------------------
>H608_78lepA
--------------------------------------------------------------------------------------------------------------------------------------------------------------------------------------------------------------------------------------------------------------------------------------------------------------------------------------------------------------------------------------------------GATAGTGCCTGTAATAAATAAGATAGACCTTCCTTCAGCACATCCTGAGCTTGTAAAAAAAGAAATTGAAGATGTGATTGGGATTGATGCAGAAGATGCGTTACTTACATCTGCTAAAGAAGGTATAGGAATAGAAGAAGTTTTAGAAGCCATTGTGAGTAGAATTCCGCCTCCAAAAGGAGATGAAAACAAGCCTTTAAAAGCGCTGATTTTTGACTCTTTTTATGATAATTACAAGGGAGCTATAAGTTTTGTAAGGGTAGTAGATGGAATTGTTAAACCAGGAATGAGAATAAAAATGTTTTCTACTGGCAAAGTTTTTGAAGTTACAGAAGTGGGAATGTTTAGACCTAATCTTTATCCAGTAGAAGAGCTTAAAGCAGGTGAAGTTGGCTACATAGCTGCCAGCATAAAAAATGTAAAAGATACTCGTGTAGGAGATACAATAACAGATGCAGATAATCCAGCCGATTCTCCACTTCCTGGCTATAAAGAAGTAGTACCAATGGTCTTTTGTGGCATTTATCCTGCAGATGGACAAGATTATGAAAATTTAAAAGAGGCTTTAGAAAAACTTCAGTTGAATGACGCTTCTTTAGTTTTTGAACCGGATACTTCTGCCGCCCTGGGTTTTGGGTTCAGATGTGGATTTTTAGGGCTTTTACACATGGAAATAGTTCAAGAAAGGTTGGAAAGAGAGTACAACTTAAATCTTGTCACTACTGCACCAAGTGTAATTTACAAAGTTTACAAAACTAATGGAGAAGTATTGGATTTGGACAATCCTACGAAAATGCCGCCTCTTACGCAAATAGATCATATTGAAGAGCCAATTGTGGAAGCTACTATTATGGTGCCTACTGAATATGTAGGGGCAGTTATGGAGCTTTGCCAGGATAGACGGGGAACATATTTAGGAATGGAATATTTAGAACAAACTCGCGTACTTTTAAAATATGAAATGCCTTTAAATGAGATAATATACGACTTTTTTGATGCTTTAAAATCGCGAACAAGGGGTTATGCCTCTTTCGACTATGAGCTTAAAGGGTATAAAGAATCTAATTTGGTAAAGCTTGATATTTTAATAAATGGCGAATTGGTAGATGCTTTATCCATGATAGTTCATAAAGATAAAGCCTATGAAAAAGCGAGAAAAATTGTAGAAAAGTTAAAAGAAAATATTCCAAGGCATCTTTTTGAGATTCCAATCCAGGCTGCAATAGGCTCTAAGATTATTGCAAGAGAGACTGTAAAAGCATTG------------------------------------------------------------------------------------------------------------------------------------------------------------------
>H608_79lepA
--------------------------------------------------------------------------------------------------------------------------------------------------------------------------------------------------------------------------------------------------------------------------------------------------------------------------------------------------------------------------------------------------GATAGTGCCTGTAATAAATAAGATAGACCTTCCTTCAGCACATCCTGAGCTTGTAAAAAAAGAAATTGAAGATGTGATTGGGATTGATGCAGAAGATGCGTTACTTACATCTGCTAAAGAAGGTATAGGAATAGAAGAAGTTTTAGAAGCCATTGTGAGTAGAATTCCGCCTCCAAAAGGAGATGAAAACAAGCCTTTAAAAGCGCTGATTTTTGACTCTTTTTATGATAATTACAAGGGAGCTATAAGTTTTGTAAGGGTAGTAGATGGAATTGTTAAACCAGGAATGAGAATAAAAATGTTTTCTACTGGCAAAGTTTTTGAAGTTACAGAAGTGGGAATGTTTAGACCTAATCTTTATCCAGTAGAAGAGCTTAAAGCAGGTGAAGTTGGCTACATAGCTGCCAGCATAAAAAATGTAAAAGATACTCGTGTAGGAGATACAATAACAGATGCAGATAATCCAGCCGATTCTCCACTTCCTGGTTATAAAGAAGTAGTGCCAATGGTCTTTTGTGGCATTTATCCTGCAGATGGACAAGATTATGAAAATTTAAAAGAGGCTTTAGAAAAACTTCAGTTGAATGACGCTTCTTTAGTTTTTGAACCGGATACTTCTGCCGCCCTGGGTTTTGGGTTCAGATGTGGATTTTTAGGGCTTTTACACATGGAAATAGTTCAAGAAAGGTTGGAAAGAGAGTACAACTTAAATCTTGTCACTACTGCACCAAGTGTAATTTACAAAGTTTACAAAACTAATGGAGAAGTATTGGATTTGGACAATCCTACGAAAATGCCGCCTCTTACGCAAATAGATCATATTGAAGAGCCAATTGTGGAAGCTACTATTATGGTGCCTACTGAATATGTAGGGGCAGTTATGGAGCTTTGCCAGGATAGACGGGGAACATATTTAGGAATGGAATATTTAGAACAAACTCGCGTACTTTTAAAATATGAAATGCCTTTAAATGAGATAATATACGACTTTTTTGATGCTTTAAAATCGCGAACAAGGGGTTATGCCTCTTTCGACTATGAGCTTAAAGGGTATAAAGAATCTAATTTGGTAAAGCTTGATATTTTAATAAATGGCGAATTGGTAGATGCTTTATCCATGATAGTTCATAAAGATAAAGCCTATGAAAAAGCGAGAAAAATTGTAGAAAAGTTAAAAGAAAATATTCCAAGGCATCTTTTTGAGATTCCAATCCAGGCTGCAATAGGCTCTAAGATTATTGCAAGAGAGACTGTAAAAGCATTG------------------------------------------------------------------------------------------------------------------------------------------------------------------
>H608_81lepA
--------------------------------------------------------------------------------------------------------------------------------------------------------------------------------------------------------------------------------------------------------------------------------------------------------------------------------------------------------------------------------------------------GATAGTGCCTGTAATAAATAAGATAGACCTTCCTTCAGCACATCCTGAGCTTGTAAAAAAAGAAATTGAAGATGTGATTGGGATTGATGCAGAAGATGCGTTACTTACATCTGCTAAAGAAGGTATAGGAATAGAAGAAGTTTTAGAAGCCATTGTGAGTAGAATTCCGCCTCCAAAAGGAGATGAAAACAAGCCTTTAAAAGCGCTGATTTTTGACTCTTTTTATGATAATTACAAGGGAGCTATAAGTTTTGTAAGGGTAGTAGATGGAATTGTTAAACCAGGAATGAGAATAAAAATGTTTTCTACTGGCAAAGTTTTTGAAGTTACAGAAGTGGGAATGTTTAGACCTAATCTTTATCCAGTAGAAGAGCTTAAAGCAGGTGAAGTTGGCTACATAGCTGCCAGCATAAAAAATGTAAAAGATACTCGTGTAGGAGATACAATAACAGATGCAGATAATCCAGCCGATTCTCCACTTCCTGGTTATAAAGAAGTAGTGCCAATGGTCTTTTGTGGCATTTATCCTGCAGATGGACAAGATTATGAAAATTTAAAAGAGGCTTTAGAAAAACTTCAGTTGAATGACGCTTCTTTAGTTTTTGAACCGGATACTTCTGCCGCCCTGGGTTTTGGGTTCAGATGTGGATTTTTAGGGCTTTTACACATGGAAATAGTTCAAGAAAGGTTGGAAAGAGAGTACAACTTAAATCTTGTCACTACTGCACCAAGTGTAATTTACAAAGTTTACAAAACTAATGGAGAAGTATTGGATTTGGACAATCCTACGAAAATGCCGCCTCTTACGCAAATAGATCATATTGAAGAGCCAATTGTGGAAGCTACTATTATGGTGCCTACTGAATATGTAGGGGCAGTTATGGAGCTTTGCCAGGATAGACGGGGAACATATTTAGGAATGGAATATTTAGAACAAACTCGCGTACTTTTAAAATATGAAATGCCTTTAAATGAGATAATATACGACTTTTTTGATGCTTTAAAATCGCGAACAAGGGGTTATGCCTCTTTCGACTATGAGCTTAAAGGGTATAAAGAATCTAATTTGGTAAAGCTTGATATTTTAATAAATGGCGAATTGGTAGATGCTTTATCCATGATAGTTCATAAAGATAAAGCCTATGAAAAAGCGAGAAAAATTGTAGAAAAGTTAAAAGAAAATATTCCAAGGCATCTTTTTGAGATTCCAATCCAGGCTGCAATAGGCTCTAAGATTATTGCAAGAGAGACTGTAAAAGCATTG------------------------------------------------------------------------------------------------------------------------------------------------------------------
>H608_93lepA
--------------------------------------------------------------------------------------------------------------------------------------------------------------------------------------------------------------------------------------------------------------------------------------------------------------------------------------------------------------------------------------------------GATAGTGCCTGTAATAAATAAGATAGACCTTCCTTCAGCACATCCTGAGCTTGTAAAAAAAGAAATTGAAGATGTGATTGGGATTGATGCAGAAGATGCGTTACTTACATCTGCTAAAGAAGGTATAGGAATAGAAGAAGTTTTAGAAGCCATTGTGAGTAGAATTCCGCCTCCAAAAGGAGATGAAAACAAGCCTTTAAAAGCGCTGATTTTTGACTCTTTTTATGATAATTACAAGGGAGCTATAAGTTTTGTAAGGGTAGTAGATGGAATTGTTAAACCAGGAATGAGAATAAAAATGTTTTCTACTGGCAAAGTTTTTGAAGTTACAGAAGTGGGAATGTTTAGACCTAATCTTTATCCAGTAGAAGAGCTTAAAGCAGGTGAAGTTGGCTACATAGCTGCCAGCATAAAAAATGTAAAAGATACTCGTGTAGGAGATACAATAACAGATGCAGATAATCCAGCCGATTCTCCACTTCCTGGTTATAAAGAAGTAGTACCAATGGTCTTTTGTGGCATTTATCCAGCAGATGGACAAGATTATGAAAATTTAAAAGAGGCTTTAGAAAAACTTCAGTTGAATGACGCTTCTTTAGTTTTTGAACCGGATACTTCTGCCGCCCTGGGTTTTGGGTTCAGATGTGGATTTTTAGGGCTTTTACACATGGAAATAGTTCAAGAAAGGTTGGAAAGAGAGTACAACTTAAATCTTGTCACTACTGCACCAAGTGTAATTTACAAAGTTTACAAAACTAATGGAGAAGTATTGGATTTGGACAATCCTACGAAAATGCCGCCTCTTACGCAAATAGATCATATTGAAGAGCCAATTGTGGAAGCTACTATTATGGTGCCTACTGAATATGTAGGGGCAGTTATGGAGCTTTGCCAGGATAGACGGGGAACATATTTAGGAATGGAATATTTAGAACAAACTCGCGTACTTTTAAAATATGAAATGCCTTTAAATGAGATAATATACGACTTTTTTGATGCTTTAAAATCGCGAACAAGGGGTTATGCCTCTTTCGACTATGAGCTTAAAGGGTATAAAGAATCTAATTTGGTAAAGCTTGATATTTTAATAAATGGCGAATTGGTAGATGCTTTATCCATGATAGTTCATAAAGATAAAGCCTATGAAAAAGCGAGAAAAATTGTAGAAAAGTTAAAAGAAAATATTCCAAGGCATCTTTTTGAGATTCCAATCCAGGCTGCAATAGGCTCTAAGATTATTGCAAGAGAGACTGTAAAAGCATTG------------------------------------------------------------------------------------------------------------------------------------------------------------------
>I502_49lepA
--------------------------------------------------------------------------------------------------------------------------------------------------------------------------------------------------------------------------------------------------------------------------------------------------------------------------------------------------------------------------------------------------GATAGTGCCTGTAATAAATAAGATAGACCTTCCTTCAGCACATCCTGAGCTTGTAAAAAAAGAAATTGAAGATGTGATTGGGATTGATGCAGAAGATGCGTTACTTACATCTGCTAAAGAAGGTATAGGAATAGAAGAAGTTTTAGAAGCCATTGTGAGTAGAATTCCGCCTCCAAAAGGAGATGAAAACAAGCCTTTAAAAGCGCTGATTTTTGACTCTTTTTATGATAATTACAAGGGAGCTATAAGTTTTGTAAGGGTAGTAGATGGAATTGTTAAACCAGGAATGAGAATAAAAATGTTTTCTACTGGCAAAGTTTTTGAAGTTACAGAAGTGGGAATGTTTAGACCTAATCTTTATCCAGTAGAAGAGCTTAAAGCAGGTGAAGTTGGCTACATAGCTGCCAGCATAAAAAATGTAAAAGATACTCGTGTAGGAGATACAATAACAGATGCAGATAATCCAGCCGATTCTCCACTTCCTGGTTATAAAGAAGTAGTGCCAATGGTCTTTTGTGGCATTTATCCTGCAGATGGACAAGATTATGAAAATTTAAAAGAGGCTTTAGAAAAACTTCAGTTGAATGACGCTTCTTTAGTTTTTGAACCGGATACTTCTGCCGCCCTGGGTTTTGGGTTCAGATGTGGATTTTTAGGGCTTTTACACATGGAAATAGTTCAAGAAAGGTTGGAAAGAGAGTACAACTTAAATCTTGTCACTACTGCACCAAGTGTAATTTACAAAGTTTACAAAACTAATGGAGAAGTATTGGATTTGGACAATCCTACGAAAATGCCGCCTCTTACGCAAATAGATCATATTGAAGAGCCAATTGTGGAAGCTACTATTATGGTGCCTACTGAATATGTAGGGGCAGTTATGGAGCTTTGCCAGGATAGACGGGGAACATATTTAGGAATGGAATATTTAGAACAAACTCGCGTACTTTTAAAATATGAAATGCCTTTAAATGAGATAATATACGACTTTTTTGATGCTTTAAAATCGCGAACAAGGGGTTATGCCTCTTTCGACTATGAGCTTAAAGGGTATAAAGAATCTAATTTGGTAAAGCTTGATATTTTAATAAATGGCGAATTGGTAGATGCTTTATCCATGATAGTTCATAAAGATAAAGCCTATGAAAAAGCGAGAAAAATTGTAGAAAAGTTAAAAGAAAATATTCCAAGGCATCTTTTTGAGATTCCAATCCAGGCTGCAATAGGCTCTAAGATTATTGCAAGAGAGACTGTAAAAGCATTG------------------------------------------------------------------------------------------------------------------------------------------------------------------
>J614_63lepA
--------------------------------------------------------------------------------------------------------------------------------------------------------------------------------------------------------------------------------------------------------------------------------------------------------------------------------------------------------------------------------------------------GATAGTGCCTGTAATAAATAAGATAGACCTTCCTTCAGCACATCCTGAGCTTGTAAAAAAAGAAATTGAAGATGTGATTGGGATTGATGCAGAAGATGCGTTACTTACATCTGCTAAAGAAGGTATAGGAATAGAAGAAGTTTTAGAAGCCATTGTGAGTAGAATTCCGCCTCCAAAAGGAGATGAAAACAAGCCTTTAAAAGCGCTGATTTTTGACTCTTTTTATGATAATTACAAGGGAGCTATAAGTTTTGTAAGGGTAGTAGATGGAATTGTTAAACCAGGAATGAGAATAAAAATGTTTTCTACTGGCAAAGTTTTTGAAGTTACAGAAGTGGGAATGTTTAGACCTAATCTTTATCCAGTAGAAGAGCTTAAAGCAGGTGAAGTTGGCTACATAGCTGCCAGCATAAAAAATGTAAAAGATACTCGTGTAGGAGATACAATAACAGATGCAGATAATCCAGCCGATTCTCCACTTCCTGGTTATAAAGAAGTAGTGCCAATGGTCTTTTGTGGCATTTATCCTGCAGATGGACAAGATTATGAAAATTTAAAAGAGGCTTTAGAAAAACTTCAGTTGAATGACGCTTCTTTAGTTTTTGAACCGGATACTTCTGCCGCCCTGGGTTTTGGGTTCAGATGTGGATTTTTAGGGCTTTTACACATGGAAATAGTTCAAGAAAGGTTGGAAAGAGAGTACAACTTAAATCTTGTCACTACTGCACCAAGTGTAATTTACAAAGTTTACAAAACTAATGGAGAAGTATTGGATTTGGACAATCCTACGAAAATGCCGCCTCTTACGCAAATAGATCATATTGAAGAGCCAATTGTGGAAGCTACTATTATGGTGCCTACTGAATATGTAGGGGCAGTTATGGAGCTTTGCCAGGATAGACGGGGAACATATTTAGGAATGGAATATTTAGAACAAACTCGCGTACTTTTAAAATATGAAATGCCTTTAAATGAGATAATATACGACTTTTTTGATGCTTTAAAATCGCGAACAAGGGGTTATGCCTCTTTCGACTATGAGCTTAAAGGGTATAAAGAATCTAATTTGGTAAAGCTTGATATTTTAATAAATGGCGAATTGGTAGATGCTTTATCCATGATAGTTCATAAAGATAAAGCCTATGAAAAAGCGAGAAAAATTGTAGAAAAGTTAAAAGAAAATATTCCAAGGCATCTTTTTGAGATTCCAATCCAGGCTGCAATAGGCTCTAAGATTATTGCAAGAGAGACTGTAAAAGCATTG------------------------------------------------------------------------------------------------------------------------------------------------------------------
>J614_65lepA
--------------------------------------------------------------------------------------------------------------------------------------------------------------------------------------------------------------------------------------------------------------------------------------------------------------------------------------------------------------------------------------------------GATAGTGCCTGTAATAAATAAGATAGACCTTCCTTCAGCACATCCTGAGCTTGTAAAAAAAGAAATTGAAGATGTGATTGGGATTGATGCAGAAGATGCGTTACTTACATCTGCTAAAGAAGGTATAGGAATAGAAGAAGTTTTAGAAGCCATTGTGAGTAGAATTCCGCCTCCAAAAGGAGATGAAAACAAGCCTTTAAAAGCGCTGATTTTTGACTCTTTTTATGATAATTACAAGGGAGCTATAAGTTTTGTAAGGGTAGTAGATGGAATTGTTAAACCAGGAATGAGAATAAAAATGTTTTCTACTGGCAAAGTTTTTGAAGTTACAGAAGTGGGAATGTTTAGACCTAATCTTTATCCAGTAGAAGAGCTTAAAGCAGGTGAAGTTGGCTACATAGCTGCCAGCATAAAAAATGTAAAAGATACTCGTGTAGGAGATACAATAACAGATGCAGATAATCCAGCCGATTCTCCACTTCCTGGTTATAAAGAAGTAGTGCCAATGGTCTTTTGTGGCATTTATCCTGCAGATGGACAAGATTATGAAAATTTAAAAGAGGCTTTAGAAAAACTTCAGTTGAATGACGCTTCTTTAGTTTTTGAACCGGATACTTCTGCCGCCCTGGGTTTTGGGTTCAGATGTGGATTTTTAGGGCTTTTACACATGGAAATAGTTCAAGAAAGGTTGGAAAGAGAGTACAACTTAAATCTTGTCACTACTGCACCAAGTGTAATTTACAAAGTTTACAAAACTAATGGAGAAGTATTGGATTTGGACAATCCTACGAAAATGCCGCCTCTTACGCAAATAGATCATATTGAAGAGCCAATTGTGGAAGCTACTATTATGGTGCCTACTGAATATGTAGGGGCAGTTATGGAGCTTTGCCAGGATAGACGGGGAACATATTTAGGAATGGAATATTTAGAACAAACTCGCGTACTTTTAAAATATGAAATGCCTTTAAATGAGATAATATACGACTTTTTTGATGCTTTAAAATCGCGAACAAGGGGTTATGCCTCTTTCGACTATGAGCTTAAAGGGTATAAAGAATCTAATTTGGTAAAGCTTGATATTTTAATAAATGGCGAATTGGTAGATGCTTTATCCATGATAGTTCATAAAGATAAAGCCTATGAAAAAGCGAGAAAAATTGTAGAAAAGTTAAAAGAAAATATTCCAAGGCATCTTTTTGAGATTCCAATCCAGGCTGCAATAGGCTCTAAGATTATTGCAAGAGAGACTGTAAAAGCTTTG------------------------------------------------------------------------------------------------------------------------------------------------------------------
>J614_9lepA
--------------------------------------------------------------------------------------------------------------------------------------------------------------------------------------------------------------------------------------------------------------------------------------------------------------------------------------------------------------------------------------------------GATAGTGCCTGTAATAAATAAGATAGACCTTCCTTCAGCACATCCTGAGCTTGTAAAAAAAGAAATTGAAGATGTGATTGGGATTGATGCAGAAGATGCGTTACTTACATCTGCTAAAGAAGGTATAGGAATAGAAGAAGTTTTAGAAGCCATTGTGAGTAGAATTCCACCTCCAAAAGGAGATGAAAACAAGCCTTTAAAAGCGCTGATTTTTGACTCTTTTTATGATAATTACAAGGGAGCTATAAGTTTTGTAAGGGTAGTAGATGGAATTGTTAAACCAGGAATGAGAATAAAAATGTTTTCTACTGGCAAAGTTTTTGAAGTTACAGAAGTGGGAATGTTTAGACCTAATCTTTATCCAGTAGAAGAGCTTAAAGCAGGTGAAGTTGGCTACATAGCTGCCAGCATAAAAAATGTAAAAGATACTCGTGTAGGAGATACAATAACAGATGCAGATAATCCAGCCGATTCTCCACTTCCTGGTTATAAAGAAGTAGTGCCAATGGTCTTTTGTGGCATTTATCCTGCAGATGGACAAGATTATGAAAATTTAAAAGAGGCTTTAGAAAAACTTCAGTTGAATGACGCTTCTTTAGTTTTTGAACCGGATACTTCTGCCGCCCTGGGTTTTGGGTTCAGATGTGGATTTTTAGGGCTTTTACACATGGAAATAGTTCAAGAAAGGTTGGAAAGAGAGTACAACTTAAATCTTGTCACTACTGCACCAAGTGTAATTTACAAAGTTTACAAAACTAATGGAGAAGTATTGGATTTGGACAATCCTACGAAAATGCCGCCTCTTACGCAAATAGATCATATTGAAGAGCCAATTGTGGAAGCTACTATTATGGTGCCTACTGAATATGTAGGGGCAGTTATGGAGCTTTGCCAGGATAGACGGGGAACATATTTAGGAATGGAATATTTAGAACAAACTCGCGTACTTTTAAAATATGAAATGCCTTTAAATGAGATAATATACGACTTTTTTGATGCTTTAAAATCGCGAACAAGGGGTTATGCCTCTTTCGACTATGAGCTTAAAGGGTATAAAGAATCTAATTTGGTAAAGCTTGATATTTTAATAAATGGCGAATTGGTAGATGCTTTATCCATGATAGTTCATAAAGATAAAGCCTATGAAAAAGCGAGAAAAATTGTAGAAAAGTTAAAAGAAAATATTCCAAGGCATCTTTTTGAGATTCCAATCCAGGCTGCAATAGGCTCTAAGATTATTGCAAGAGAGACTGTAAAAGCTTTG------------------------------------------------------------------------------------------------------------------------------------------------------------------
>O629_40lepA
--------------------------------------------------------------------------------------------------------------------------------------------------------------------------------------------------------------------------------------------------------------------------------------------------------------------------------------------------------------------------------------------------GATAGTGCCTGTAATAAATAAGATAGACCTTCCTTCAGCACATCCTGAGCTTGTAAAAAAAGAAATTGAAGATGTGATTGGGATTGATGCAGAAGATGCGTTACTTACATCTGCTAAAGAAGGTATAGGAATAGAAGAAGTTTTAGAAGCCATTGTGAGTAGAATTCCGCCTCCAAAAGGAGATGAAAACAAGCCTTTAAAAGCGCTGATTTTTGACTCTTTTTATGATAATTACAAGGGAGCTATAAGTTTTGTAAGGGTAGTAGATGGAATTGTTAAACCAGGAATGAGAATAAAAATGTTTTCTACTGGCAAAGTTTTTGAAGTTACAGAAGTGGGAATGTTTAGACCTAATCTTTATCCAGTAGAAGAGCTTAAAGCAGGTGAAGTTGGCTACATAGCTGCCAGCATAAAAAATGTAAAAGATACTCGTGTAGGAGATACAATAACAGATGCAGATAATCCAGCCGATTCTCCACTTCCTGGTTATAAAGAAGTAGTACCAATGGTCTTTTGTGGCATTTATCCAGCAGATGGACAAGATTATGAAAATTTAAAAGAGGCTTTAGAAAAACTTCAGTTGAATGACGCTTCTTTAGTTTTTGAACCGGATACTTCTGCCGCCCTGGGTTTTGGGTTCAGATGTGGATTTTTAGGGCTTTTACACATGGAAATAGTTCAAGAAAGGTTGGAAAGAGAGTACAACTTAAATCTTGTCACTACTGCACCAAGTGTAATTTACAAAGTTTACAAAACTAATGGAGAAGTATTGGATTTGGACAATCCTACGAAAATGCCGCCTCTTACGCAAATAGATCATATTGAAGAGCCAATTGTGGAAGCTACTATTATGGTGCCTACTGAATATGTAGGGGCAGTTATGGAGCTTTGCCAGGATAGACGGGGAACATATTTAGGAATGGAATATTTAGAACAAACTCGCGTACTTTTAAAATATGAAATGCCTTTAAATGAGATAATATACGACTTTTTTGATGCTTTAAAATCGCGAACAAGGGGTTATGCCTCTTTCGACTATGAGCTTAAAGGGTATAAAGAATCTAATTTGGTAAAGCTTGATATTTTAATAAATGGCGAATTGGTAGATGCTTTATCCATGATAGTTCATAAAGATAAAGCCTATGAAAAAGCGAGAAAAATTGTAGAAAAGTTAAAAGAAAATATTCCAAGGCATCTTTTTGAGATTCCAATCCAGGCTGCAATAGGCTCTAAGATTATTGCAAGAGAGACTGTAAAAGCTTTG------------------------------------------------------------------------------------------------------------------------------------------------------------------
>O629_42lepA
--------------------------------------------------------------------------------------------------------------------------------------------------------------------------------------------------------------------------------------------------------------------------------------------------------------------------------------------------------------------------------------------------GATAGTGCCTGTAATAAATAAGATAGACCTTCCTTCAGCACATCCTGAGCTTGTAAAAAAAGAAATTGAAGATGTGATTGGGATTGATGCAGAAGATGCGTTACTTACATCTGCTAAAGAAGGTATAGGAATAGAAGAAGTTTTAGAAGCCATTGTGAGTAGAATTCCGCCTCCAAAAGGAGATGAAAACAAGCCTTTAAAAGCGCTGATTTTTGACTCTTTTTATGATAATTACAAGGGAGCTATAAGTTTTGTAAGGGTAGTAGATGGAATTGTTAAACCAGGAATGAGAATAAAAATGTTTTCTACTGGCAAAGTTTTTGAAGTTACAGAAGTGGGAATGTTTAGACCTAATCTTTATCCAGTAGAAGAGCTTAAAGCAGGTGAAGTTGGCTACATAGCTGCCAGCATAAAAAATGTAAAAGATACTCGTGTAGGAGATACAATAACAGATGCAGATAATCCAGCCGATTCTCCACTTCCTGGTTATAAAGAAGTAGTGCCAATGGTCTTTTGTGGCATTTATCCTGCAGATGGACAAGATTATGAAAATTTAAAAGAGGCTTTAGAAAAACTTCAGTTGAATGACGCTTCTTTAGTTTTTGAACCGGATACTTCTGCCGCCCTGGGTTTTGGGTTCAGATGTGGATTTTTAGGGCTTTTACACATGGAAATAGTTCAAGAAAGGTTGGAAAGAGAGTACAACTTAAATCTTGTCACTACTGCACCAAGTGTAATTTACAAAGTTTACAAAACTAATGGAGAAGTATTGGATTTGGACAATCCTACGAAAATGCCGCCTCTTACGCAAATAGATCATATTGAAGAGCCAATTGTGGAAGCTACTATTATGGTGCCTACTGAATATGTAGGGGCAGTTATGGAGCTTTGCCAGGATAGACGGGGAACATATTTAGGAATGGAATATTTAGAACAAACTCGCGTACTTTTAAAATATGAAATGCCTTTAAATGAGATAATATACGACTTTTTTGATGCTTTAAAATCGCGAACAAGGGGTTATGCCTCTTTCGACTATGAGCTTAAAGGGTATAAAGAATCTAATTTGGTAAAGCTTGATATTTTAATAAATGGCGAATTGGTAGATGCTTTATCCATGATAGTTCATAAAGATAAAGCCTATGAAAAAGCGAGAAAAATTGTAGAAAAGTTAAAAGAAAATATTCCAAGGCATCTTTTTGAGATTCCAATCCAGGCTGCAATAGGCTCTAAGATTATTGCAAGAGAGACTGTAAAAGCTTTG------------------------------------------------------------------------------------------------------------------------------------------------------------------
>O629_47lepA
--------------------------------------------------------------------------------------------------------------------------------------------------------------------------------------------------------------------------------------------------------------------------------------------------------------------------------------------------------------------------------------------------GATAGTGCCTGTAATAAATAAGATAGACCTTCCTTCAGCACATCCTGAGCTTGTAAAAAAAGAAATTGAAGATGTGATTGGGATTGATGCAGAAGATGCGTTACTTACATCTGCTAAAGAAGGTATAGGAATAGAAGAAGTTTTAGAAGCCATTGTGAGTAGAATTCCGCCTCCAAAAGGAGATGAAAACAAGCCTTTAAAAGCGCTGATTTTTGACTCTTTTTATGATAATTACAAGGGAGCTATAAGTTTTGTAAGGGTAGTAGATGGAATTGTTAAACCAGGAATGAGAATAAAAATGTTTTCTACTGGCAAAGTTTTTGAAGTTACAGAAGTGGGAATGTTTAGACCTAATCTTTATCCAGTAGAAGAGCTTAAAGCAGGTGAAGTTGGCTACATAGCTGCCAGCATAAAAAATGTAAAAGATACTCGTGTAGGAGATACAATAACAGATGCAGATAATCCAGCCGATTCTCCACTTCCTGGTTATAAAGAAGTAGTGCCAATGGTCTTTTGTGGCATTTATCCTGCAGATGGACAAGATTATGAAAATTTAAAAGAGGCTTTAGAAAAACTTCAGTTGAATGACGCTTCTTTAGTTTTTGAACCGGATACTTCTGCCGCCCTGGGTTTTGGGTTCAGATGTGGATTTTTAGGGCTTTTACACATGGAAATAGTTCAAGAAAGGTTGGAAAGAGAGTACAACTTAAATCTTGTCACTACTGCACCAAGTGTAATTTACAAAGTTTACAAAACTAATGGAGAAGTATTGGATTTGGACAATCCTACGAAAATGCCGCCTCTTACGCAAATAGATCATATTGAAGAGCCAATTGTGGAAGCTACTATTATGGTGCCTACTGAATATGTAGGGGCAGTTATGGAGCTTTGCCAGGATAGACGGGGAACATATTTAGGAATGGAATATTTAGAACAAACTCGCGTACTTTTAAAATATGAAATGCCTTTAAATGAGATAATATACGACTTTTTTGATGCTTTAAAATCGCGAACAAGGGGTTATGCCTCTTTCGACTATGAGCTTAAAGGGTATAAAGAATCTAATTTGGTAAAGCTTGATATTTTAATAAATGGCGAATTGGTAGATGCTTTATCCATGATAGTTCATAAAGATAAAGCCTATGAAAAAGCGAGAAAAATTGTAGAAAAGTTAAAAGAAAATATTCCAAGGCATCTTTTTGAGATTCCAATCCAGGCTGCAATAGGCTCTAAGATTATTGCAAGAGAGACTGTAAAAGCATTG------------------------------------------------------------------------------------------------------------------------------------------------------------------
>O629_48lepA
--------------------------------------------------------------------------------------------------------------------------------------------------------------------------------------------------------------------------------------------------------------------------------------------------------------------------------------------------------------------------------------------------GATAGTGCCTGTAATAAATAAGATAGACCTTCCTTCAGCACATCCTGAGCTTGTAAAAAAAGAAATTGAAGATGTGATTGGGATTGATGCAGAAGATGCGTTACTTACATCTGCTAAAGAAGGTATAGGAATAGAAGAAGTTTTAGAAGCCATTGTGAGTAGAATTCCGCCTCCAAAAGGAGATGAAAACAAGCCTTTAAAAGCGCTGATTTTTGACTCTTTTTATGATAATTACAAGGGAGCTATAAGTTTTGTAAGGGTAGTAGATGGAATTGTTAAACCAGGAATGAGAATAAAAATGTTTTCTACTGGCAAAGTTTTTGAAGTTACAGAAGTGGGAATGTTTAGACCTAATCTTTATCCAGTAGAAGAGCTTAAAGCAGGTGAAGTTGGCTACATAGCTGCCAGCATAAAAAATGTAAAAGATACTCGTGTAGGAGATACAATAACAGATGCAGATAATCCAGCCGATTCTCCACTTCCTGGTTATAAAGAAGTAGTGCCAATGGTCTTTTGTGGCATTTATCCTGCAGATGGACAAGATTATGAAAATTTAAAAGAGGCTTTAGAAAAACTTCAGTTGAATGACGCTTCTTTAGTTTTTGAACCGGATACTTCTGCCGCCCTGGGTTTTGGGTTCAGATGTGGATTTTTAGGGCTTTTACACATGGAAATAGTTCAAGAAAGGTTGGAAAGAGAGTACAACTTAAATCTTGTCACTACTGCACCAAGTGTAATTTACAAAGTTTACAAAACTAATGGAGAAGTATTGGATTTGGACAATCCTACGAAAATGCCGCCTCTTACGCAAATAGATCATATTGAAGAGCCAATTGTGGAAGCTACTATTATGGTGCCTACTGAATATGTAGGGGCAGTTATGGAGCTTTGCCAGGATAGACGGGGAACATATTTAGGAATGGAATATTTAGAACAAACTCGCGTACTTTTAAAATATGAAATGCCTTTAAATGAGATAATATACGACTTTTTTGATGCTTTAAAATCGCGAACAAGGGGTTATGCCTCTTTCGACTATGAGCTTAAAGGGTATAAAGAATCTAATTTGGTAAAGCTTGATATTTTAATAAATGGCGAATTGGTAGATGCTTTATCCATGATAGTTCATAAAGATAAAGCCTATGAAAAAGCGAGAAAAATTGTAGAAAAGTTAAAAGAAAATATTCCAAGGCATCTTTTTGAGATTCCAATCCAGGCTGCAATAGGCTCTAAGATTATTGCAAGAGAGACTGTAAAAGCTTTG------------------------------------------------------------------------------------------------------------------------------------------------------------------
>O629_50lepA
--------------------------------------------------------------------------------------------------------------------------------------------------------------------------------------------------------------------------------------------------------------------------------------------------------------------------------------------------------------------------------------------------GATAGTGCCTGTAATAAATAAGATAGACCTTCCTTCAGCACATCCTGAGCTTGTAAAAAAAGAAATTGAAGATGTGATTGGGATTGATGCAGAAGATGCGTTACTTACATCTGCTAAAGAAGGTATAGGAATAGAAGAAGTTTTAGAAGCCATTGTGAGTAGAATTCCGCCTCCAAAAGGAGATGAAAACAAGCCTTTAAAAGCGCTGATTTTTGACTCTTTTTATGATAATTACAAGGGAGCTATAAGTTTTGTAAGGGTAGTAGATGGAATTGTTAAACCAGGAATGAGAATAAAAATGTTTTCTACTGGCAAAGTTTTTGAAGTTACAGAAGTGGGAATGTTTAGACCTAATCTTTATCCAGTAGAAGAGCTTAAAGCAGGTGAAGTTGGCTACATAGCTGCCAGCATAAAAAATGTAAAAGATACTCGTGTAGGAGATACAATAACAGATGCAGATAATCCAGCCGATTCTCCACTTCCTGGTTATAAAGAAGTAGTACCAATGGTCTTTTGTGGCATTTATCCAGCAGATGGACAAGATTATGAAAATTTAAAAGAGGCTTTAGAAAAACTTCAGTTGAATGACGCTTCTTTAGTTTTTGAACCGGATACTTCTGCCGCCCTGGGTTTTGGGTTCAGATGTGGATTTTTAGGGCTTTTACACATGGAAATAGTTCAAGAAAGGTTGGAAAGAGAGTACAACTTAAATCTTGTCACTACTGCACCAAGTGTAATTTACAAAGTTTACAAAACTAATGGAGAAGTATTGGATTTGGACAATCCTACGAAAATGCCGCCTCTTACGCAAATAGATCATATTGAAGAGCCAATTGTGGAAGCTACTATTATGGTGCCTACTGAATATGTAGGGGCAGTTATGGAGCTTTGCCAGGATAGACGGGGAACATATTTAGGAATGGAATATTTAGAACAAACTCGCGTACTTTTAAAATATGAAATGCCTTTAAATGAGATAATATACGACTTTTTTGATGCTTTAAAATCGCGAACAAGGGGTTATGCCTCTTTCGACTATGAGCTTAAAGGGTATAAAGAATCTAATTTGGTAAAGCTTGATATTTTAATAAATGGCGAATTGGTAGATGCTTTATCCATGATAGTTCATAAAGATAAAGCCTATGAAAAAGCGAGAAAAATTGTAGAAAAGTTAAAAGAAAATATTCCAAGGCATCTTTTTGAGATTCCAATCCAGGCTGCAATAGGCTCTAAGATTATTGCAAGAGAGACTGTAAAAGCTTTG------------------------------------------------------------------------------------------------------------------------------------------------------------------
>O629_51lepA
--------------------------------------------------------------------------------------------------------------------------------------------------------------------------------------------------------------------------------------------------------------------------------------------------------------------------------------------------------------------------------------------------GATAGTGCCTGTAATAAATAAGATAGACCTTCCTTCAGCACATCCTGAGCTTGTAAAAAAAGAAATTGAAGATGTGATTGGGATTGATGCAGAAGATGCGTTACTTACATCTGCTAAAGAAGGTATAGGAATAGAAGAAGTTTTAGAAGCCATTGTGAGTAGAATTCCGCCTCCAAAAGGAGATGAAAACAAGCCTTTAAAAGCGCTGATTTTTGACTCTTTTTATGATAATTACAAGGGAGCTATAAGTTTTGTAAGGGTAGTAGATGGAATTGTTAAACCAGGAATGAGAATAAAAATGTTTTCTACTGGCAAAGTTTTTGAAGTTACAGAAGTGGGAATGTTTAGACCTAATCTTTATCCAGTAGAAGAGCTTAAAGCAGGTGAAGTTGGCTACATAGCTGCCAGCATAAAAAATGTAAAAGATACTCGTGTAGGAGATACAATAACAGATGCAGATAATCCAGCCGATTCTCCACTTCCTGGTTATAAAGAAGTAGTGCCAATGGTCTTTTGTGGCATTTATCCTGCAGATGGACAAGATTATGAAAATTTAAAAGAGGCTTTAGAAAAACTTCAGTTGAATGACGCTTCTTTAGTTTTTGAACCGGATACTTCTGCCGCCCTGGGTTTTGGGTTCAGATGTGGATTTTTAGGGCTTTTACACATGGAAATAGTTCAAGAAAGGTTGGAAAGAGAGTACAACTTAAATCTTGTCACTACTGCACCAAGTGTAATTTACAAAGTTTACAAAACTAATGGAGAAGTATTGGATTTGGACAATCCTACGAAAATGCCGCCTCTTACGCAAATAGATCATATTGAAGAGCCAATTGTGGAAGCTACTATTATGGTGCCTACTGAATATGTAGGGGCAGTTATGGAGCTTTGCCAGGATAGACGGGGAACATATTTAGGAATGGAATATTTAGAACAAACTCGCGTACTTTTAAAATATGAAATGCCTTTAAATGAGATAATATACGACTTTTTTGATGCTTTAAAATCGCGAACAAGGGGTTATGCCTCTTTCGACTATGAGCTTAAAGGGTATAAAGAATCTAATTTGGTAAAGCTTGATATTTTAATAAATGGCGAATTGGTAGATGCTTTATCCATGATAGTTCATAAAGATAAAGCCTATGAAAAAGCGAGAAAAATTGTAGAAAAGTTAAAAGAAAATATTCCAAGGCATCTTTTTGAGATTCCAATCCAGGCTGCAATAGGCTCTAAGATTATTGCAAGAGAGACTGTAAAAGCTTTG------------------------------------------------------------------------------------------------------------------------------------------------------------------
>O629_7lepA
--------------------------------------------------------------------------------------------------------------------------------------------------------------------------------------------------------------------------------------------------------------------------------------------------------------------------------------------------------------------------------------------------GATAGTGCCTGTAATAAATAAGATAGACCTTCCTTCAGCACATCCTGAGCTTGTAAAAAAAGAAATTGAAGATGTGATTGGGATTGATGCAGAAGATGCGTTACTTACATCTGCTAAAGAAGGTATAGGAATAGAAGAAGTTTTAGAAGCCATTGTGAGTAGAATTCCGCCTCCAAAAGGAGATGAAAACAAGCCTTTAAAAGCGCTGATTTTTGACTCTTTTTATGATAATTACAAGGGAGCTATAAGTTTTGTAAGGGTAGTAGATGGAATTGTTAAACCAGGAATGAGAATAAAAATGTTTTCTACTGGCAAAGTTTTTGAAGTTACAGAAGTGGGAATGTTTAGACCTAATCTTTATCCAGTAGAAGAGCTTAAAGCAGGTGAAGTTGGCTACATAGCTGCCAGCATAAAAAATGTAAAAGATACTCGTGTAGGAGATACAATAACAGATGCAGATAATCCAGCCGATTCTCCACTTCCTGGTTATAAAGAAGTAGTACCAATGGTCTTTTGTGGCATTTATCCAGCAGATGGACAAGATTATGAAAATTTAAAAGAGGCTTTAGAAAAACTTCAGTTGAATGACGCTTCTTTAGTTTTTGAACCGGATACTTCTGCCGCCCTGGGTTTTGGGTTCAGATGTGGATTTTTAGGGCTTTTACACATGGAAATAGTTCAAGAAAGGTTGGAAAGAGAGTACAACTTAAATCTTGTCACTACTGCACCAAGTGTAATTTACAAAGTTTACAAAACTAATGGAGAAGTATTGGATTTGGACAATCCTACGAAAATGCCGCCTCTTACGCAAATAGATCATATTGAAGAGCCAATTGTGGAAGCTACTATTATGGTGCCTACTGAATATGTAGGGGCAGTTATGGAGCTTTGCCAGGATAGACGGGGAACATATTTAGGAATGGAATATTTAGAACAAACTCGCGTACTTTTAAAATATGAAATGCCTTTAAATGAGATAATATACGACTTTTTTGATGCTTTAAAATCGCGAACAAGGGGTTATGCCTCTTTCGACTATGAGCTTAAAGGGTATAAAGAATCTAATTTGGTAAAGCTTGATATTTTAATAAATGGCGAATTGGTAGATGCTTTATCCATGATAGTTCATAAAGATAAAGCCTATGAAAAAGCGAGAAAAATTGTAGAAAAGTTAAAAGAAAATATTCCAAGGCATCTTTTTGAGATTCCAATCCAGGCTGCAATAGGCTCTAAGATTATTGCAAGAGAGACTGTAAAAGCATTG------------------------------------------------------------------------------------------------------------------------------------------------------------------
>T515_1lepA
--------------------------------------------------------------------------------------------------------------------------------------------------------------------------------------------------------------------------------------------------------------------------------------------------------------------------------------------------------------------------------------------------GATAGTGCCTGTAATAAATAAGATAGACCTTCCTTCAGCACATCCTGAGCTTGTAAAAAAAGAAATTGAAGATGTGATTGGGATTGATGCAGAAGATGCGTTACTTACATCTGCTAAAGAAGGTATAGGAATAGAAGAAGTTTTAGAAGCCATTGTGAGTAGAATTCCGCCTCCAAAAGGAGATGAAAACAAGCCTTTAAAAGCGCTGATTTTTGACTCTTTTTATGATAATTACAAGGGAGCTATAAGTTTTGTAAGGGTAGTAGATGGAATTGTTAAACCAGGAATGAGAATAAAAATGTTTTCTACTGGCAAAGTTTTTGAAGTTACAGAAGTGGGAATGTTTAGACCTAATCTTTATCCAGTAGAAGAGCTTAAAGCAGGTGAAGTTGGCTACATAGCTGCCAGCATAAAAAATGTAAAAGATACTCGTGTAGGAGATACAATAACAGATGCAGATAATCCAGCCGATTCTCCACTTCCTGGTTATAAAGAAGTAGTGCCAATGGTCTTTTGTGGCATTTATCCTGCAGATGGACAAGATTATGAAAATTTAAAAGAGGCTTTAGAAAAACTTCAGTTGAATGACGCTTCTTTAGTTTTTGAACCGGATACTTCTGCCGCCCTGGGTTTTGGGTTCAGATGTGGATTTTTAGGGCTTTTACACATGGAAATAGTTCAAGAAAGGTTGGAAAGAGAGTACAACTTAAATCTTGTCACTACTGCACCAAGTGTAATTTACAAAGTTTACAAAACTAATGGAGAAGTATTGGATTTGGACAATCCTACGAAAATGCCGCCTCTTACGCAAATAGATCATATTGAAGAGCCAATTGTGGAAGCTACTATTATGGTGCCTACTGAATATGTAGGGGCAGTTATGGAGCTTTGCCAGGATAGACGGGGAACATATTTAGGAATGGAATATTTAGAACAAACTCGCGTACTTTTAAAATATGAAATGCCTTTAAATGAGATAATATACGACTTTTTTGATGCTTTAAAATCGCGAACAAGGGGTTATGCCTCTTTCGACTATGAGCTTAAAGGGTATAAAGAATCTAATTTGGTAAAGCTTGATATTTTAATAAATGGCGAATTGGTAGATGCTTTATCCATGATAGTTCATAAAGATAAAGCCTATGAAAAAGCGAGAAAAATTGTAGAAAAGTTAAAAGAAAATATTCCAAGGCATCTTTTTGAGATTCCAATCCAGGCTGCAATAGGCTCTAAGATTATTGCAAGAGAGACTGTAAAAGCATTG------------------------------------------------------------------------------------------------------------------------------------------------------------------
>T515_3lepA
--------------------------------------------------------------------------------------------------------------------------------------------------------------------------------------------------------------------------------------------------------------------------------------------------------------------------------------------------------------------------------------------------GATAGTGCCTGTAATAAATAAGATAGACCTTCCTTCAGCACATCCTGAGCTTGTAAAAAAAGAAATTGAAGATGTGATTGGGATTGATGCAGAAGATGCGTTACTTACATCTGCTAAAGAAGGTATAGGAATAGAAGAAGTTTTAGAAGCCATTGTGAGTAGAATTCCGCCTCCAAAAGGAGATGAAAACAAGCCTTTAAAAGCGCTGATTTTTGACTCTTTTTATGATAATTACAAGGGAGCTATAAGTTTTGTAAGGGTAGTAGATGGAATTGTTAAACCAGGAATGAGAATAAAAATGTTTTCTACTGGCAAAGTTTTTGAAGTTACAGAAGTGGGAATGTTTAGACCTAATCTTTATCCAGTAGAAGAGCTTAAAGCAGGTGAAGTTGGCTACATAGCTGCCAGCATAAAAAATGTAAAAGATACTCGTGTAGGAGATACAATAACAGATGCAGATAATCCAGCCGATTCTCCACTTCCTGGTTATAAAGAAGTAGTGCCAATGGTCTTTTGTGGCATTTATCCTGCAGATGGACAAGATTATGAAAATTTAAAAGAGGCTTTAGAAAAACTTCAGTTGAATGACGCTTCTTTAGTTTTTGAACCGGATACTTCTGCCGCCCTGGGTTTTGGGTTCAGATGTGGATTTTTAGGGCTTTTACACATGGAAATAGTTCAAGAAAGGTTGGAAAGAGAGTACAACTTAAATCTTGTCACTACTGCACCAAGTGTAATTTACAAAGTTTACAAAACTAATGGAGAAGTATTGGATTTGGACAATCCTACGAAAATGCCGCCTCTTACGCAAATAGATCATATTGAAGAGCCAATTGTGGAAGCTACTATTATGGTGCCTACTGAATATGTAGGGGCAGTTATGGAGCTTTGCCAGGATAGACGGGGAACATATTTAGGAATGGAATATTTAGAACAAACTCGCGTACTTTTAAAATATGAAATGCCTTTAAATGAGATAATATACGACTTTTTTGATGCTTTAAAATCGCGAACAAGGGGTTATGCCTCTTTCGACTATGAGCTTAAAGGGTATAAAGAATCTAATTTGGTAAAGCTTGATATTTTAATAAATGGCGAATTGGTAGATGCTTTATCCATGATAGTTCATAAAGATAAAGCCTATGAAAAAGCGAGAAAAATTGTAGAAAAGTTAAAAGAAAATATTCCAAGGCATCTTTTTGAGATTCCAATCCAGGCTGCAATAGGCTCTAAGATTATTGCAAGAGAGACTGTAAAAGCTTTG------------------------------------------------------------------------------------------------------------------------------------------------------------------
>T515_40lepA
--------------------------------------------------------------------------------------------------------------------------------------------------------------------------------------------------------------------------------------------------------------------------------------------------------------------------------------------------------------------------------------------------GATAGTGCCTGTAATAAATAAGATAGACCTTCCTTCAGCACATCCTGAGCTTGTAAAAAAAGAAATTGAAGATGTGATTGGGATTGATGCAGAAGATGCGTTACTTACATCTGCTAAAGAAGGTATAGGAATAGAAGAAGTTTTAGAAGCCATTGTGAGTAGAATTCCGCCTCCAAAAGGAGATGAAAACAAGCCTTTAAAAGCGCTGATTTTTGACTCTTTTTATGATAATTACAAGGGAGCTATAAGTTTTGTAAGGGTAGTAGATGGAATTGTTAAACCAGGAATGAGAATAAAAATGTTTTCTACTGGCAAAGTTTTTGAAGTTACAGAAGTGGGAATGTTTAGACCTAATCTTTATCCAGTAGAAGAGCTTAAAGCAGGTGAAGTTGGCTACATAGCTGCCAGCATAAAAAATGTAAAAGATACTCGTGTAGGAGATACAATAACAGATGCAGATAATCCAGCCGATTCTCCACTTCCTGGTTATAAAGAAGTAGTGCCAATGGTCTTTTGTGGCATTTATCCTGCAGATGGACAAGATTATGAAAATTTAAAAGAGGCTTTAGAAAAACTTCAGTTGAATGACGCTTCTTTAGTTTTTGAACCGGATACTTCTGCCGCCCTGGGTTTTGGGTTCAGATGTGGATTTTTAGGGCTTTTACACATGGAAATAGTTCAAGAAAGGTTGGAAAGAGAGTACAACTTAAATCTTGTCACTACTGCACCAAGTGTAATTTACAAAGTTTACAAAACTAATGGAGAAGTATTGGATTTGGACAATCCTACGAAAATGCCGCCTCTTACGCAAATAGATCATATTGAAGAGCCAATTGTGGAAGCTACTATTATGGTGCCTACTGAATATGTAGGGGCAGTTATGGAGCTTTGCCAGGATAGACGGGGAACATATTTAGGAATGGAATATTTAGAACAAACTCGCGTACTTTTAAAATATGAAATGCCTTTAAATGAGATAATATACGACTTTTTTGATGCTTTAAAATCGCGAACAAGGGGTTATGCCTCTTTCGACTATGAGCTTAAAGGGTATAAAGAATCTAATTTGGTAAAGCTTGATATTTTAATAAATGGCGAATTGGTAGATGCTTTATCCATGATAGTTCATAAAGATAAAGCCTATGAAAAAGCGAGAAAAATTGTAGAAAAGTTAAAAGAAAATATTCCAAGGCATCTTTTTGAGATTCCAATCCAGGCTGCAATAGGCTCTAAGATTATTGCAAGAGAGACTGTAAAAGCATTG------------------------------------------------------------------------------------------------------------------------------------------------------------------
>T515_41lepA
--------------------------------------------------------------------------------------------------------------------------------------------------------------------------------------------------------------------------------------------------------------------------------------------------------------------------------------------------------------------------------------------------GATAGTGCCTGTAATAAATAAGATAGACCTTCCTTCAGCACATCCTGAGCTTGTAAAAAAAGAAATTGAAGATGTGATTGGGATTGATGCAGAAGATGCGTTACTTACATCTGCTAAAGAAGGTATAGGAATAGAAGAAGTTTTAGAAGCCATTGTGAGTAGAATTCCGCCTCCACAAGGAGATGAAAACAAGCCTTTAAAAGCGCTGATTTTTGACTCTTTTTATGATAATTACAAGGGAGCTATAAGTTTTGTAAGGGTAGTAGATGGAATTGTTAAACCAGGAATGAGAATAAAAATGTTTTCTACTGGCAAAGTTTTTGAAGTTACAGAAGTGGGAATGTTTAGACCTAATCTTTATCCAGTAGAAGAGCTTAAAGCAGGTGAAGTTGGCTACATAGCTGCCAGCATAAAAAATGTAAAAGATACTCGTGTAGGAGATACAATAACAGATGCAGATAATCCAGCCGATTCTCCACTTCCTGGTTATAAAGAAGTAGTGCCAATGGTCTTTTGTGGCATTTATCCTGCAGATGGACAAGATTATGAAAATTTAAAAGAGGCTTTAGAAAAACTTCAGTTGAATGACGCTTCTTTAGTTTTTGAACCGGATACTTCTGCCGCCCTGGGTTTTGGGTTCAGATGTGGATTTTTAGGGCTTTTACACATGGAAATAGTTCAAGAAAGGTTGGAAAGAGAGTACAACTTAAATCTTGTCACTACTGCACCAAGTGTAATTTACAAAGTTTACAAAACTAATGGAGAAGTATTGGATTTGGACAATCCTACGAAAATGCCGCCTCTTACGCAAATAGATCATATTGAAGAGCCAATTGTGGAAGCTACTATTATGGTGCCTACTGAATATGTAGGGGCAGTTATGGAGCTTTGCCAGGATAGACGGGGAACATATTTAGGAATGGAATATTTAGAACAAACTCGCGTACTTTTAAAATATGAAATGCCTTTAAATGAGATAATATACGACTTTTTTGATGCTTTAAAATCGCGAACAAGGGGTTATGCCTCTTTCGACTATGAGCTTAAAGGGTATAAAGAATCTAATTTGGTAAAGCTTGATATTTTAATAAATTTGGAATTGGTAGATGCTTTATCCATGATAGTTCATAAAGACAAAGCCTATGAAAAAGCCAGAAAAATTGTAGAAAAGTCAAAAGAAAATATTCCAAGGCATCTTTTTGAGATTCCAATCCAGGCTGCAATAGGCTCTAAGATTATTGCAAGAGAGACTGTAAAAGCATTG------------------------------------------------------------------------------------------------------------------------------------------------------------------
>T515_42lepA
--------------------------------------------------------------------------------------------------------------------------------------------------------------------------------------------------------------------------------------------------------------------------------------------------------------------------------------------------------------------------------------------------GATAGTGCCTGTAATAAATAAGATAGACCTTCCTTCAGCACATCCTGAGCTTGTAAAAAAAGAAATTGAAGATGTGATTGGGATTGATGCAGAAGATGCGTTACTTACATCTGCTAAAGAAGGTATAGGAATAGAAGAAGTTTTAGAAGCCATTGTGAGTAGAATTCCGCCTCCAAAAGGAGATGAAAACAAGCCTTTAAAAGCGCTGATTTTTGACTCTTTTTATGATAATTACAAGGGAGCTATAAGTTTTGTAAGGGTAGTAGATGGAATTGTTAAACCAGGAATGAGAATAAAAATGTTTTCTACTGGCAAAGTTTTTGAAGTTACAGAAGTGGGAATGTTTAGACCTAATCTTTATCCAGTAGAAGAGCTTAAAGCAGGTGAAGTTGGCTACATAGCTGCCAGCATAAAAAATGTAAAAGATACTCGTGTAGGAGATACAATAACAGATGCAGATAATCCAGCCGATTCTCCACTTCCTGGTTATAAAGAAGTAGTGCCAATGGTCTTTTGTGGCATTTATCCTGCAGATGGACAAGATTATGAAAATTTAAAAGAGGCTTTAGAAAAACTTCAGTTGAATGACGCTTCTTTAGTTTTTGAACCGGATACTTCTGCCGCCCTGGGTTTTGGGTTCAGATGTGGATTTTTAGGGCTTTTACACATGGAAATAGTTCAAGAAAGGTTGGAAAGAGAGTACAACTTAAATCTTGTCACTACTGCACCAAGTGTAATTTACAAAGTTTACAAAACTAATGGAGAAGTATTGGATTTGGACAATCCTACGAAAATGCCGCCTCTTACGCAAATAGATCATATTGAAGAGCCAATTGTGGAAGCTACTATTATGGTGCCTACTGAATATGTAGGGGCAGTTATGGAGCTTTGCCAGGATAGACGGGGAACATATTTAGGAATGGAATATTTAGAACAAACTCGCGTACTTTTAAAATATGAAATGCCTTTAAATGAGATAATATACGACTTTTTTGATGCTTTAAAATCGCGAACAAGGGGTTATGCCTCTTTCGACTATGAGCTTAAAGGGTATAAAGAATCTAATTTGGTAAAGCTTGATATTTTAATAAATGGCGAATTGGTAGATGCTTTATCCATGATAGTTCATAAAGATAAAGCCTATGAAAAAGCGAGAAAAATTGTAGAAAAGTTAAAAGAAAATATTCCAAGGCATCTTTTTGAGATTCCAATCCAGGCTGCAATAGGCTCTAAGATTATTGCAAGAGAGACTGTAAAAGCATTG------------------------------------------------------------------------------------------------------------------------------------------------------------------
>T515_44lepA
--------------------------------------------------------------------------------------------------------------------------------------------------------------------------------------------------------------------------------------------------------------------------------------------------------------------------------------------------------------------------------------------------GATAGTGCCTGTAATAAATAAGATAGACCTTCCTTCAGCACATCCTGAGCTTGTAAAAAAAGAAATTGAAGATGTGATTGGGATTGATGCAGAAGATGCGTTACTTACATCTGCTAAAGAAGGTATAGGAATAGAAGAAGTTTTAGAAGCCATTGTGAGTAGAATTCCGCCTCCACAAGGAGATGAAAACAAGCCTTTAAAAGCGCTGATTTTTGACTCTTTTTATGATAATTACAAGGGAGCTATAAGTTTTGTAAGGGTAGTAGATGGAATTGTTAAACCAGGAATGAGAATAAAAATGTTTTCTACTGGCAAAGTTTTTGAAGTTACAGAAGTGGGAATGTTTAGACCTAATCTTTATCCAGTAGAAGAGCTTAAAGCAGGTGAAGTTGGCTACATAGCTGCCAGCATAAAAAATGTAAAAGATACTCGTGTAGGAGATACAATAACAGATGCAGATAATCCAGCCGATTCTCCACTTCCTGGTTATAAAGAAGTAGTGCCAATGGTCTTTTGTGGCATTTATCCTGCAGATGGACAAGATTATGAAAATTTAAAAGAGGCTTTAGAAAAACTTCAGTTGAATGACGCTTCTTTAGTTTTTGAACCGGATACTTCTGCCGCCCTGGGTTTTGGGTTCAGATGTGGATTTTTAGGGCTTTTACACATGGAAATAGTTCAAGAAAGGTTGGAAAGAGAGTACAACTTAAATCTTGTCACTACTGCACCAAGTGTAATTTACAAAGTTTACAAAACTAATGGAGAAGTATTGGATTTGGACAATCCTACGAAAATGCCGCCTCTTACGCAAATAGATCATATTGAAGAGCCAATTGTGGAAGCTACTATTATGGTGCCTACTGAATATGTAGGGGCAGTTATGGAGCTTTGCCAGGATAGACGGGGAACATATTTAGGAATGGAATATTTAGAACAAACTCGCGTACTTTTAAAATATGAAATGCCTTTAAATGAGATAATATACGACTTTTTTGATGCTTTAAAATCGCGAACAAGGGGTTATGCCTCTTTCGACTATGAGCTTAAAGGGTATAAAGAATCTAATTTGGTAAAGCTTGATATTTTAATAAATGGCGAATTGGTAGATGCTTTATCCATGATAGTTCATAAAGATAAAGCCTATGAAAAAGCGAGAAAAATTGTAGAAAAGTTAAAAGAAAATATTCCAAGGCATCTTTTTGAGATTCCAATCCAGGCTGCAATAGGCTCTAAGATTATTGCAAGAGAGACTGTAAAAGCATTG------------------------------------------------------------------------------------------------------------------------------------------------------------------
>V634_10_2lepA
--------------------------------------------------------------------------------------------------------------------------------------------------------------------------------------------------------------------------------------------------------------------------------------------------------------------------------------------------------------------------------------------------GATAGTGCCTGTAATAAATAAGATAGACCTTCCTTCAGCACATCCTGAGCTTGTAAAAAAAGAAATTGAAGATGTGATTGGGATTGATGCAGAAGATGCGTTACTTACATCTGCTAAAGAAGGTATAGGAATAGAAGAAGTTTTAGAAGCCATTGTGAGTAGAATTCCGCCTCCAAAAGGAGATGAAAACAAGCCTTTAAAAGCGCTGATTTTTGACTCTTTTTATGATAATTACAAGGGAGCTATAAGTTTTGTAAGGGTAGTAGATGGAATTGTTAAACCAGGAATGAGAATAAAAATGTTTTCTACTGGCAAAGTTTTTGAAGTTACAGAAGTGGGAATGTTTAGACCTAATCTTTATCCAGTAGAAGAGCTTAAAGCAGGTGAAGTTGGCTACATAGCTGCCAGCATAAAAAATGTAAAAGATACTCGTGTAGGAGATACAATAACAGATGCAGATAATCCAGCCGATTCTCCACTTCCTGGTTATAAAGAAGTAGTACCAATGGTCTTTTGTGGCATTTATCCAGCAGATGGACAAGATTATGAAAATTTAAAAGAGGCTTTAGAAAAACTTCAGTTGAATGACGCTTCTTTAGTTTTTGAACCGGATACTTCTGCCGCCCTGGGTTTTGGGTTCAGATGTGGATTTTTAGGGCTTTTACACATGGAAATAGTTCAAGAAAGGTTGGAAAGAGAGTACAACTTAAATCTTGTCACTACTGCACCAAGTGTAATTTACAAAGTTTACAAAACTAATGGAGAAGTATTGGATTTGGACAATCCTACGAAAATGCCGCCTCTTACGCAAATAGATCATATTGAAGAGCCAATTGTGGAAGCTACTATTATGGTGCCTACTGAATATGTAGGGGCAGTTATGGAGCTTTGCCAGGATAGACGGGGAACATATTTAGGAATGGAATATTTAGAACAAACTCGCGTACTTTTAAAATATGAAATGCCTTTAAATGAGATAATATACGACTTTTTTGATGCTTTAAAATCGCGAACAAGGGGTTATGCCTCTTTCGACTATGAGCTTAAAGGGTATAAAGAATCTAATTTGGTAAAGCTTGATATTTTAATAAATGGCGAATTGGTAGATGCTTTATCCATGATAGTTCATAAAGATAAAGCCTATGAAAAAGCGAGAAAAATTGTAGAAAAGTTAAAAGAAAATATTCCAAGGCATCTTTTTGAGATTCCAATCCAGGCTGCAATAGGCTCTAAGATTATTGCAAGAGAGACTGTAAAAGCATTG------------------------------------------------------------------------------------------------------------------------------------------------------------------
>V634_82lepA
--------------------------------------------------------------------------------------------------------------------------------------------------------------------------------------------------------------------------------------------------------------------------------------------------------------------------------------------------------------------------------------------------GATAGTGCCTGTAATAAATAAGATAGACCTTCCTTCAGCACATCCTGAGCTTGTAAAAAAAGAAATTGAAGATGTGATTGGGATTGATGCAGAAGATGCGTTACTTACATCTGCTAAAGAAGGTATAGGAATAGAAGAAGTTTTAGAAGCCATTGTGAGTAGAATTCCGCCTCCAAAAGGAGATGAAAACAAGCCTTTAAAAGCGCTGATTTTTGACTCTTTTTATGATAATTACAAGGGAGCTATAAGTTTTGTAAGGGTAGTAGATGGAATTGTTAAACCAGGAATGAGAATAAAAATGTTTTCTACTGGCAAAGTTTTTGAAGTTACAGAAGTGGGAATGTTTAGACCTAATCTTTATCCAGTAGAAGAGCTTAAAGCAGGTGAAGTTGGCTACATAGCTGCCAGCATAAAAAATGTAAAAGATACTCGTGTAGGAGATACAATAACAGATGCAGATAATCCAGCCGATTCTCCACTTCCTGGTTATAAAGAAGTAGTACCAATGGTCTTTTGTGGCATTTATCCTGCAGATGGACAAGATTATGAAAATTTAAAAGAGGCTTTAGAAAAACTTCAGTTGAATGACGCTTCTTTAGTTTTTGAACCGGATACTTCTGCCGCCCTGGGTTTTGGGTTCAGATGTGGATTTTTAGGGCTTTTACACATGGAAATAGTTCAAGAAAGGTTGGAAAGAGAGTACAACTTAAATCTTGTCACTACTGCACCAAGTGTAATTTACAAAGTTTACAAAACTAATGGAGAAGTATTGGATTTGGACAATCCTACGAAAATGCCGCCTCTTACGCAAATAGATCATATTGAAGAGCCAATTGTGGAAGCTACTATTATGGTGCCTACTGAATATGTAGGGGCAGTTATGGAGCTTTGCCAGGATAGACGGGGAACATATTTAGGAATGGAATATTTAGAACAAACTCGCGTACTTTTAAAATATGAAATGCCTTTAAATGAGATAATATACGACTTTTTTGATGCTTTAAAATCGCGAACAAGGGGTTATGCCTCTTTCGACTATGAGCTTAAAGGGTATAAAGAATCTAATTTGGTAAAGCTTGATATTTTAATAAATGGCGAATTGGTAGATGCTTTATCCATGATAGTTCATAAAGATAAAGCCTATGAAAAAGCGAGAAAAATTGTAGAAAAGTTAAAAGAAAATATTCCAAGGCATCTTTTTGAGATTCCAATCCAGGCTGCAATAGGCTCTAAGATTATTGCAAGAGAGACTGTAAAAGCTTTG------------------------------------------------------------------------------------------------------------------------------------------------------------------
>V634_83lepA
--------------------------------------------------------------------------------------------------------------------------------------------------------------------------------------------------------------------------------------------------------------------------------------------------------------------------------------------------------------------------------------------------GATAGTGCCTGTAATAAATAAGATAGACCTTCCTTCAGCACATCCTGAGCTTGAAAAAAAAGAAATTGAAGATGTGATTGGGATTGATGCAGAAGATGCGTTACTTACATCTGCTAAAGAAGGTATAGGAATAGAAGAAGTTTTAGAAGCCATTGTGAGTAGAATTCCGCCTCCAAAAGGAGATGAAAACAAGCCTTTAAAAGCGCTGATTTTTGACTCTTTTTATGATAATTACAAGGGAGCTATAAGTTTTGTAAGGGTAGTAGATGGAATTGTTAAACCAGGAATGAGAATAAAAATGTTTTCTACTGGCAAAGTTTTTGAAGTTACAGAAGTGGGAATGTTTAGACCTAATCTTTATCCAGTAGAAGAGCTTAAAGCAGGTGAAGTTGGCTACATAGCTGCCAGCATAAAAAATGTAAAAGATACTCGTGTAGGAGATACAATAACAGATGCAGATAATCCAGCCGATTCTCCACTTCCTGGTTATAAAGAAGTAGTGCCAATGGTCTTTTGTGGCATTTATCCTGCAGATGGACAAGATTATGAAAATTTAAAAGAGGCTTTAGAAAAACTTCAGTTGAATGACGCTTCTTTAGTTTTTGAACCGGATACTTCTGCCGCCCTGGGTTTTGGGTTCAGATGTGGATTTTTAGGGCTTTTACACATGGAAATAGTTCAAGAAAGGTTGGAAAGAGAGTACAACTTAAATCTTGTCACTACTGCACCAAGTGTAATTTACAAAGTTTACAAAACTAATGGAGAAGTATTGGATTTGGACAATCCTACGAAAATGCCGCCTCTTACGCAAATAGATCATATTGAAGAGCCAATTGTGGAAGCTACTATTATGGTGCCTACTGAATATGTAGGGGCAGTTATGGAGCTTTGCCAGGATAGACGGGGAACATATTTAGGAATGGAATATTTAGAACAAACTCGCGTACTTTTAAAATATGAAATGCCTTTAAATGAGATAATATACGACTTTTTTGATGCTTTAAAATCGCGAACAAGGGGTTATGCCTCTTTCGACTATGAGCTTAAAGGGTATAAAGAATCTAATTTGGTAAAGCTTGATATTTTAATAAATGGCGAATTGGTAGATGCTTTATCCATGATAGTTCATAAAGATAAAGCCTATGAAAAAGCGAGAAAAATTGTAGAAAAGTTAAAAGAAAATATTCCAAGGCATCTTTTTGAGATTCCAATCCAGGCTGCAATAGGCTCTAAGATTATTGCAAGAGAGACTGTAAAAGCATTG------------------------------------------------------------------------------------------------------------------------------------------------------------------
>V634_84lepA
--------------------------------------------------------------------------------------------------------------------------------------------------------------------------------------------------------------------------------------------------------------------------------------------------------------------------------------------------------------------------------------------------GATAGTGCCTGTAATAAATAAGATAGACCTTCCTTCAGCACATCCTGAGCTTGTAAAAAAAGAAATTGAAGATGTGATTGGGATTGATGCAGAAGATGCGTTACTTACATCTGCTAAAGAAGGTATAGGAATAGAAGAAGTTTTAGAAGCCATTGTGAGTAGAATTCCGCCTCCAAAAGGAGATGAAAACAAGCCTTTAAAAGCGCTGATTTTTGACTCTTTTTATGATAATTACAAGGGAGCTATAAGTTTTGTAAGGGTAGTAGATGGAATTGTTAAACCAGGAATGAGAATAAAAATGTTTTCTACTGGCAAAGTTTTTGAAGTTACAGAAGTGGGAATGTTTAGACCTAATCTTTATCCAGTAGAAGAGCTTAAAGCAGGTGAAGTTGGCTACATAGCTGCCAGCATAAAAAATGTAAAAGATACTCGTGTAGGAGATACAATAACAGATGCAGATAATCCAGCCGATTCTCCACTTCCTGGTTATAAAGAAGTAGTACCAATGGTCTTTTGTGGCATTTATCCTGCAGATGGACAAGATTATGAAAATTTAAAAGAGGCTTTAGAAAAACTTCAGTTGAATGACGCTTCTTTAGTTTTTGAACCGGATACTTCTGCCGCCCTGGGTTTTGGGTTCAGATGTGGATTTTTAGGGCTTTTACACATGGAAATAGTTCAAGAAAGGTTGGAAAGAGAGTACAACTTAAATCTTGTCACTACTGCACCAAGTGTAATTTACAAAGTTTACAAAACTAATGGAGAAGTATTGGATTTGGACAATCCTACGAAAATGCCGCCTCTTACGCAAATAGATCATATTGAAGAGCCAATTGTGGAAGCTACTATTATGGTGCCTACTGAATATGTAGGGGCAGTTATGGAGCTTTGCCAGGATAGACGGGGAACATATTTAGGAATGGAATATTTAGAACAAACTCGCGTACTTTTAAAATATGAAATGCCTTTAAATGAGATAATATACGACTTTTTTGATGCTTTAAAATCGCGAACAAGGGGTTATGCCTCTTTCGACTATGAGCTTAAAGGGTATAAAGAATCTAATTTGGTAAAGCTTGATATTTTAATAAATGGCGAATTGGTAGATGCTTTATCCATGATAGTTCATAAAGATAAAGCCTATGAAAAAGCGAGAAAAATTGTAGAAAAGTTAAAAGAAAATATTCCAAGGCATCTTTTTGAGATTCCAATCCAGGCTGCAATAGGCTCTAAGATTATTGCAAGAGAGACTGTAAAAGCATTG------------------------------------------------------------------------------------------------------------------------------------------------------------------
>V634_9lepA
--------------------------------------------------------------------------------------------------------------------------------------------------------------------------------------------------------------------------------------------------------------------------------------------------------------------------------------------------------------------------------------------------GATAGTGCCTGTAATAAATAAGATAGACCTTCCTTCAGCACATCCTGAGCTTGTAAAAAAAGAAATTGAAGATGTGATTGGGATTGATGCAGAAGATGCGTTACTTACATCTGCTAAAGAAGGTATAGGAATAGAAGAAGTTTTAGAAGCCATTGTGAGTAGAATTCCGCCTCCAAAAGGAGATGAAAACAAGCCTTTAAAAGCGCTGATTTTTGACTCTTTTTATGATAATTACAAGGGAGCTATAAGTTTTGTAAGGGTAGTAGATGGAATTGTTAAACCAGGAATGAGAATAAAAATGTTTTCTACTGGCAAAGTTTTTGAAGTTACAGAAGTGGGAATGTTTAGACCTAATCTTTATCCAGTAGAAGAGCTTAAAGCAGGTGAAGTTGGCTACATAGCTGCCAGCATAAAAAATGTAAAAGATACTCGTGTAGGAGATACAATAACAGATGCAGATAATCCAGCCGATTCTCCACTTCCTGGTTATAAAGAAGTAGTGCCAATGGTCTTTTGTGGCATTTATCCTGCAGATGGACAAGATTATGAAAATTTAAAAGAGGCTTTAGAAAAACTTCAGTTGAATGACGCTTCTTTAGTTTTTGAACCGGATACTTCTGCCGCCCTGGGTTTTGGGTTCAGATGTGGATTTTTAGGGCTTTTACACATGGAAATAGTTCAAGAAAGGTTGGAAAGAGAGTACAACTTAAATCTTGTCACTACTGCACCAAGTGTAATTTACAAAGTTTACAAAACTAATGGAGAAGTATTGGATTTGGACAATCCTACGAAAATGCCGCCTCTTACGCAAATAGATCATATTGAAGAGCCAATTGTGGAAGCTACTATTATGGTGCCTACTGAATATGTAGGGGCAGTTATGGAGCTTTGCCAGGATAGACGGGGAACATATTTAGGAATGGAATATTTAGAACAAACTCGCGTACTTTTAAAATATGAAATGCCTTTAAATGAGATAATATACGACTTTTTTGATGCTTTAAAATCGCGAACAAGGGGTTATGCCTCTTTCGACTATGAGCTTAAAGGGTATAAAGAATCTAATTTGGTAAAGCTTGATATTTTAATAAATGGCGAATTGGTAGATGCTTTATCCATGATAGTTCATAAAGATAAAGCCTATGAAAAAGCGAGAAAAATTGTAGAAAAGTTAAAAGAAAATATTCCAAGGCATCTTTTTGAGATTCCAATCCAGGCTGCAATAGGCTCTAAGATTATTGCAAGAGAGACTGTAAAAGCATTG------------------------------------------------------------------------------------------------------------------------------------------------------------------
>Z606_36lepA
--------------------------------------------------------------------------------------------------------------------------------------------------------------------------------------------------------------------------------------------------------------------------------------------------------------------------------------------------------------------------------------------------GATAGTGCCTGTAATAAATAAGATAGACCTTCCTTCAGCACATCCTGAGCTTGTAAAAAAAGAAATTGAAGATGTGATTGGGATTGATGCAGAAGATGCGTTACTTACATCTGCTAAAGAAGGTATAGGAATAGAAGAAGTTTTAGAAGCCATTGTGAGTAGAATTCCGCCTCCAAAAGGAGATGAAAACAAGCCTTTAAAAGCGCTGATTTTTGACTCTTTTTATGATAATTACAAGGGAGCTATAAGTTTTGTAAGGGTAGTAGATGGAATTGTTAAACCAGGAATGAGAATAAAAATGTTTTCTACTGGCAAAGTTTTTGAAGTTACAGAAGTGGGAATGTTTAGACCTAATCTTTATCCAGTAGAAGAGCTTAAAGCAGGTGAAGTTGGCTACATAGCTGCCAGCATAAAAAATGTAAAAGATACTCGTGTAGGAGATACAATAACAGATGCAGATAATCCAGCCGATTCTCCACTTCCTGGTTATAAAGAAGTAGTGCCAATGGTCTTTTGTGGCATTTATCCTGCAGATGGACAAGATTATGAAAATTTAAAAGAGGCTTTAGAAAAACTTCAGTTGAATGACGCTTCTTTAGTTTTTGAACCGGATACTTCTGCCGCCCTGGGTTTTGGGTTCAGATGTGGATTTTTAGGGCTTTTACACATGGAAATAGTTCAAGAAAGGTTGGAAAGAGAGTACAACTTAAATCTTGTCACTACTGCACCAAGTGTAATTTACAAAGTTTACAAAACTAATGGAGAAGTATTGGATTTGGACAATCCTACGAAAATGCCGCCTCTTACGCAAATAGATCATATTGAAGAGCCAATTGTGGAAGCTACTATTATGGTGCCTACTGAATATGTAGGGGCAGTTATGGAGCTTTGCCAGGATAGACGGGGAACATATTTAGGAATGGAATATTTAGAACAAACTCGCGTACTTTTAAAATATGAAATGCCTTTAAATGAGATAATATACGACTTTTTTGATGCTTTAAAATCGCGAACAAGGGGTTATGCCTCTTTCGACTATGAGCTTAAAGGGTATAAAGAATCTAATTTGGTAAAGCTTGATATTTTAATAAATGGCGAATTGGTAGATGCTTTATCCATGATAGTTCATAAAGATAAAGCCTATGAAAAAGCGAGAAAAATTGTAGAAAAGTTAAAAGAAAATATTCCAAGGCATCTTTTTGAGATTCCAATCCAGGCTGCAATAGGCTCTAAGATTATTGCAAGAGAGACTGTAAAAGCATTG------------------------------------------------------------------------------------------------------------------------------------------------------------------
>Z606_70lepA
--------------------------------------------------------------------------------------------------------------------------------------------------------------------------------------------------------------------------------------------------------------------------------------------------------------------------------------------------------------------------------------------------GATAGTGCCTGTAATAAATAAGATAGACCTTCCTTCAGCACATCCTGAGCTTGTAAAAAAAGAAATTGAAGATGTGATTGGGATTGATGCAGAAGATGCGTTACTTACATCTGCTAAAGAAGGTATAGGAATAGAAGAAGTTTTAGAAGCCATTGTGAGTAGAATTCCGCCTCCAAAAGGAGATGAAAACAAGCCTTTAAAAGCGCTGATTTTTGACTCTTTTTATGATAATTACAAGGGAGCTATAAGTTTTGTAAGGGTAGTAGATGGAATTGTTAAACCAGGAATGAGAATAAAAATGTTTTCTACTGGCAAAGTTTTTGAAGTTACAGAAGTGGGAATGTTTAGACCTAATCTTTATCCAGTAGAAGAGCTTAAAGCAGGTGAAGTTGGCTACATAGCTGCCAGCATAAAAAATGTAAAAGATACTCGTGTAGGAGATACAATAACAGATGCAGATAATCCAGCCGATTCTCCACTTCCTGGTTATAAAGAAGTAGTACCAATGGTCTTTTGTGGCATTTATCCAGCAGATGGACAAGATTATGAAAATTTAAAAGAGGCTTTAGAAAAACTTCAGTTGAATGACGCTTCTTTAGTTTTTGAACCGGATACTTCTGCCGCCCTGGGTTTTGGGTTCAGATGTGGATTTTTAGGGCTTTTACACATGGAAATAGTTCAAGAAAGGTTGGAAAGAGAGTACAACTTAAATCTTGTCACTACTGCACCAAGTGTAATTTACAAAGTTTACAAAACTAATGGAGAAGTATTGGATTTGGACAATCCTACGAAAATGCCGCCTCTTACGCAAATAGATCATATTGAAGAGCCAATTGTGGAAGCTACTATTATGGTGCCTACTGAATATGTAGGGGCAGTTATGGAGCTTTGCCAGGATAGACGGGGAACATATTTAGGAATGGAATATTTAGAACAAACTCGCGTACTTTTAAAATATGAAATGCCTTTAAATGAGATAATATACGACTTTTTTGATGCTTTAAAATCGCGAACAAGGGGTTATGCCTCTTTCGACTATGAGCTTAAAGGGTATAAAGAATCTAATTTGGTAAAGCTTGATATTTTAATAAATGGCGAATTGGTAGATGCTTTATCCATGATAGTTCATAAAGATAAAGCCTATGAAAAAGCGAGAAAAATTGTAGAAAAGTTAAAAGAAAATATTCCAAGGCATCTTTTTGAGATTCCAATCCAGGCTGCAATAGGCTCTAAGATTATTGCAAGAGAGACTGTAAAAGCATTG------------------------------------------------------------------------------------------------------------------------------------------------------------------
>Z606_73lepA
--------------------------------------------------------------------------------------------------------------------------------------------------------------------------------------------------------------------------------------------------------------------------------------------------------------------------------------------------------------------------------------------------GATAGTGCCTGTAATAAATAAGATAGACCTTCCTTCAGCACATCCTGAGCTTGTAAAAAAAGAAATTGAAGATGTGATTGGGATTGATGCAGAAGATGCGTTACTTACATCTGCTAAAGAAGGTATAGGAATAGAAGAAGTTTTAGAAGCCATTGTGAGTAGAATTCCGCCTCCAAAAGGAGATGAAAACAAGCCTTTAAAAGCGCTGATTTTTGACTCTTTTTATGATAATTACAAGGGAGCTATAAGTTTTGTAAGGGTAGTAGATGGAATTGTTAAACCAGGAATGAGAATAAAAATGTTTTCTACTGGCAAAGTTTTTGAAGTTACAGAAGTGGGAATGTTTAGACCTAATCTTTATCCAGTAGAAGAGCTTAAAGCAGGTGAAGTTGGCTACATAGCTGCCAGCATAAAAAATGTAAAAGATACTCGTGTAGGAGATACAATAACAGATGCAGATAATCCAGCCGATTCTCCACTTCCTGGTTATAAAGAAGTAGTGCCAATGGTCTTTTGTGGCATTTATCCTGCAGATGGACAAGATTATGAAAATTTAAAAGAGGCTTTAGAAAAACTTCAGTTGAATGACGCTTCTTTAGTTTTTGAACCGGATACTTCTGCCGCCCTGGGTTTTGGGTTCAGATGTGGATTTTTAGGGCTTTTACACATGGAAATAGTTCAAGAAAGGTTGGAAAGAGAGTACAACTTAAATCTTGTCACTACTGCACCAAGTGTAATTTACAAAGTTTACAAAACTAATGGAGAAGTATTGGATTTGGACAATCCTACGAAAATGCCGCCTCTTACGCAAATAGATCATATTGAAGAGCCAATTGTGGAAGCTACTATTATGGTGCCTACTGAATATGTAGGGGCAGTTATGGAGCTTTGCCAGGATAGACGGGGAACATATTTAGGAATGGAATATTTAGAACAAACTCGCGTACTTTTAAAATATGAAATGCCTTTAAATGAGATAATATACGACTTTTTTGATGCTTTAAAATCGCGAACAAGGGGTTATGCCTCTTTCGACTATGAGCTTAAAGGGTATAAAGAATCTAATTTGGTAAAGCTTGATATTTTAATAAATGGCGAATTGGTAGATGCTTTATCCATGATAGTTCATAAAGATAAAGCCTATGAAAAAGCGAGAAAAATTGTAGAAAAGTTAAAAGAAAATATTCCAAGGCATCTTTTTGAGATTCCAATCCAGGCTGCAATAGGCTCTAAGATTATTGCAAGAGAGACTGTAAAAGCATTG------------------------------------------------------------------------------------------------------------------------------------------------------------------
>Z606_81lepA
--------------------------------------------------------------------------------------------------------------------------------------------------------------------------------------------------------------------------------------------------------------------------------------------------------------------------------------------------------------------------------------------------GATAGTGCCTGTAATAAATAAGATAGACCTTCCTTCAGCACATCCTGAGCTTGTAAAAAAAGAAATTGAAGATGTGATTGGGATTGATGCAGAAGATGCGTTACTTACATCTGCTAAAGAAGGTATAGGAATAGAAGAAGTTTTAGAAGCCATTGTGAGTAGAATTCCGCCTCCAAAAGGAGATGAAAACAAGCCTTTAAAAGCGCTGATTTTTGACTCTTTTTATGATAATTACAAGGGAGCTATAAGTTTTGTAAGGGTAGTAGATGGAATTGTTAAACCAGGAATGAGAATAAAAATGTTTTCTACTGGCAAAGTTTTTGAAGTTACAGAAGTGGGAATGTTTAGACCTAATCTTTATCCAGTAGAAGAGCTTAAAGCAGGTGAAGTTGGCTACATAGCTGCCAGCATAAAAAATGTAAAAGATACTCGTGTAGGAGATACAATAACAGATGCAGATAATCCAGCCGATTCTCCACTTCCTGGTTATAAAGAAGTAGTACCAATGGTCTTTTGTGGCATTTATCCTGCAGATGGACAAGATTATGAAAATTTAAAAGAGGCTTTAGAAAAACTTCAGTTGAATGACGCTTCTTTAGTTTTTGAACCGGATACTTCTGCCGCCCTGGGTTTTGGGTTCAGATGTGGATTTTTAGGGCTTTTACACATGGAAATAGTTCAAGAAAGGTTGGAAAGAGAGTACAACTTAAATCTTGTCACTACTGCACCAAGTGTAATTTACAAAGTTTACAAAACTAATGGAGAAGTATTGGATTTGGACAATCCTACGAAAATGCCGCCTCTTACGCAAATAGATCATATTGAAGAGCCAATTGTGGAAGCTACTATTATGGTGCCTACTGAATATGTAGGGGCAGTTATGGAGCTTTGCCAGGATAGACGGGGAACATATTTAGGAATGGAATATTTAGAACAAACTCGCGTACTTTTAAAATATGAAATGCCTTTAAATGAGATAATATACGACTTTTTTGATGCTTTAAAATCGCGAACAAGGGGTTATGCCTCTTTCGACTATGAGCTTAAAGGGTATAAAGAATCTAATTTGGTAAAGCTTGATATTTTAATAAATGGCGAATTGGTAGATGCTTTATCCATGATAGTTCATAAAGATAAAGCCTATGAAAAAGCGAGAAAAATTGTAGAAAAGTTAAAAGAAAATATTCCAAGGCATCTTTTTGAGATTCCAATCCAGGCTGCAATAGGCTCTAAGATTATTGCAAGAGAGACTGTAAAAGCATTG------------------------------------------------------------------------------------------------------------------------------------------------------------------
>Z606_9lepA
--------------------------------------------------------------------------------------------------------------------------------------------------------------------------------------------------------------------------------------------------------------------------------------------------------------------------------------------------------------------------------------------------GATAGTGCCTGTAATAAATAAGATAGACCTTCCTTCAGCACATCCTGAGCTTGTAAAAAAAGAAATTGAAGATGTGATTGGGATTGATGCAGAAGATGCGTTACTTACATCTGCTAAAGAAGGTATAGGAATAGAAGAAGTTTTAGAAGCCATTGTGAGTAGAATTCCGCCTCCAAAAGGAGATGAAAACAAGCCTTTAAAAGCGCTGATTTTTGACTCTTTTTATGATAATTACAAGGGAGCTATAAGTTTTGTAAGGGTAGTAGATGGAATTGTTAAACCAGGAATGAGAATAAAAATGTTTTCTACTGGCAAAGTTTTTGAAGTTACAGAAGTGGGAATGTTTAGACCTAATCTTTATCCAGTAGAAGAGCTTAAAGCAGGTGAAGTTGGCTACATAGCTGCCAGCATAAAAAATGTAAAAGATACTCGTGTAGGAGATACAATAACAGATGCAGATAATCCAGCCGATTCTCCACTTCCTGGTTATAAAGAAGTAGTACCAATGGTCTTTTGTGGCATTTATCCAGCAGATGGACAAGATTATGAAAATTTAAAAGAGGCTTTAGAAAAACTTCAGTTGAATGACGCTTCTTTAGTTTTTGAACCGGATACTTCTGCCGCCCTGGGTTTTGGGTTCAGATGTGGATTTTTAGGGCTTTTACACATGGAAATAGTTCAAGAAAGGTTGGAAAGAGAGTACAACTTAAATCTTGTCACTACTGCACCAAGTGTAATTTACAAAGTTTACAAAACTAATGGAGAAGTATTGGATTTGGACAATCCTACGAAAATGCCGCCTCTTACGCAAATAGATCATATTGAAGAGCCAATTGTGGAAGCTACTATTATGGTGCCTACTGAATATGTAGGGGCAGTTATGGAGCTTTGCCAGGATAGACGGGGAACATATTTAGGAATGGAATATTTAGAACAAACTCGCGTACTTTTAAAATATGAAATGCCTTTAAATGAGATAATATACGACTTTTTTGATGCTTTAAAATCGCGAACAAGGGGTTATGCCTCTTTCGACTATGAGCTTAAAGGGTATAAAGAATCTAATTTGGTAAAGCTTGATATTTTAATAAATGGCGAATTGGTAGATGCTTTATCCATGATAGTTCATAAAGATAAAGCCTATGAAAAAGCGAGAAAAATTGTAGAAAAGTTAAAAGAAAATATTCCAAGGCATCTTTTTGAGATTCCAATCCAGGCTGCAATAGGCTCTAAGATTATTGCAAGAGAGACTGTAAAAGCATTG------------------------------------------------------------------------------------------------------------------------------------------------------------------
>T._italicus_Ab9_Ab9_Thit_0890+Thit_0891
ATGTCAGAAAGGATGGAGTATATTAGAAATTTTTGTATTATCGCCCATATAGACCATGGTAAATCTACTCTGGCAGATAGACTTATTGAGAAAACGGGTTTTCTTTCTGAGAGGGAGACAGATAAGCAAATTTTAGATAATTTAGAATTGGAGAGGGAGAGAGGAATTACTATAAAGTTAAAGCCTGTAAGGATGATTTATAAAGCTAAAGACGGAAATGAATATGAACTTAATCTTATTGATACCCCTGGGCATGTGGATTTTACTTACGAGGTATCCAGAAGCATTGCAGCATGTGAAGGAGCTCTGCTTGTAGTAGACGCTACACAAGGAATTGAGGCGCAAACCCTTGCTAATGTGTATATGGCTTTAGAACATGATTTAGAGATAGTACCTGTGATAAATAAAATAGACCTTCCTTCAGCAAATCCTGAACTTGTAAAAAAAGAAATTGAAGACGTGATTGGGATTGACGCAGAAGATGCTTTGCTTACCTCTGCTAAAGAAGGCATAGGTATAGAAGAAGTTTTAGAAGCCATTGTGAATAGAATTCCACCTCCAAAAGGTGATGAAAACAAGCCTTTAAAAGCGCTAATTTTTGACTCTTTTTATGATAACTACAAAGGAGCAATAAGCTTTGTAAGGGTAGTGGATGGAATTGTTAAACCAGGGATGAGAATAAAAATGTTTTCTACTGGCAAAGTTTTTGAAGTTACAGAAGTGGGAATGTTTAGACCTAACCTTTATCCAGTAGAAGAGCTTAAAGCAGGTGAGGTTGGCTACATTGCTGCTAGCATAAAAAATGTAAAAGATACTCGCGTAGGAGATACAATAACAGATGCAGACAATCCCACTGATTCTCCACTTCCTGGCTATAAAGAAGTAGTGCCAATGGTCTTTTGTGGCATTTATCCTGCGGATGGACAAGACTATGAAAATTTAAAAGAGGCTTTAGAAAAACTTCAGTTAAATGATGCTTCTTTAGTTTTTGAACCGGATACTTCTGCCGCACTGGGTTTTGGGTTCAGATGTGGATTTTTAGGGCTTTTACACATGGAAATAGTTCAAGAAAGGTTGGAAAGGGAGTACAACTTAAATCTTGTTACCACTGCACCGAGTGTAATTTACAAAGTTTACAAAACCAATGGAGAAGTATTGGATTTGGACAATCCTACAAAAATGCCACTTCCTACTCAGATAGATCATATCGAAGAGCCAATTGTGGAAGCAACAATTATGGTGCCTACTCAATATGTAGGGGCAGTTATGGAGCTTTGCCAGGATAGGCGGGGAGTATATTTAGGAATGGAATATTTAGAACAAACTCGCGTACTTTTAAAATATGAAATGCCTTTGAATGAGATAATATACGACTTTTTTGATGCTTTAAAGTCACGAACAAGGGGTTATGCCTCTTTCGACTATGAGCTTAAAGGATATAAAGAATCTAACTTAGTAAAATTGGATATTTTAATAAACGGTGACTTAGTAGACGCTTTATCGATGATAGTTCACAAGGATAAAGCCTATGAAAAAGCGAGAAAAATTGTAGAAAAGTTAAAAGAAAATATTCCAAGGCATCTTTTTGAAATCCCAATCCAGGCGGCGATAGGCTCTAAGATTATTGCAAGAGAGACTGTAAAAGCTTTGAGGAAAAACGTTCTTGCCAAGTGCTATGGAGGAGACGTAACTCGTAAGAAAAAACTTTTAGAGAAGCAAAAAGAAGGCAAAAAGCGCATGAGACAGGTGGGAAATGTTGAAATACCTCAAGAGGCTTTTATGTCAATATTGAAGTTAGATGATGAAAAATGA
