# Supplementary material for: Multilocus sequence analysis of Thermoanaerobacter isolates reveals recombining, but differentiated, populations from geothermal springs of the Uzon Caldera, Kamchatka, Russia
Source: Front Microbiol. 2013 Jun 21;4:169. doi: 10.3389/fmicb.2013.00169 (PMC3689144; doi:10.3389/fmicb.2013.00169)
Supplement: Supplementary file 1 [file DataSheet1.ZIP › MAY13_S_info/Tu_leuS_106trimmed_49ST.fas]

>A615 35leuS
-------------------------------------------------------------------------------------------------------------------------------------------------------------------------------------------------------------------------------------------------------------------------------------------------------------------------------------------------------------------------------------------------------------------------------------------------------------------------------------------------------------------------------------------------------------------AGAAAGATTTGACTCAGTGGTTTTTCAAGATAACTGCTTATGCAGAAGAACTCCTTGAAAAACTGGATGAACTTGATTGGCCTGAAAAGACAAAAATAATGCAGAGAAATTGGATTGGAAAGTCGGATGGAGCAGAGATAGAATTTAAAATTGACGGCAAAGACCTGACATTTAAGGTGTTTACAACAAGGGCTGATACGTTATATGGAGCGACGTATGTAGTTATCGCTCCAGAACATGAGATTGTGGATTTAATTACTACAGATGAATATAAACAAGCTGTTGAGGAGTATAAAGAATACGCGAGAAAACAAAGTGAAATTGAAAGGTTGTCTACTGAAAAAGAAAAGACAGGAGTATTTACAGGAGCATACGCTATTCATCCTCTGACGGGAGAGAAACTCCCTATTTGGATAGCAGACTATGTCCTTGCAACATATGGAACAGGTTGTGTCATGGCTGTTCCTGCCCATGATGAAAGAGATTATGAATTTGCAACAAAATACAACCTTCCTATAAAAAGAGTGATAAAAGGAATTGGAGATGTGGACGACAATCTACCCTTTGTTGAGTATGGAGTGCTTATAAACAGTGGAGAATTTACAGGTATAAAATCAGATGAGGCAAGGATAAAGATTGTAGAGAAATTGCAACAAGAAGGTAGAGCTTCTTTTAAGGTTAATTACAGATTGAGAGACTGGCTTGTTTCAAGACAAAGATACTGGGGGGCTCCAATACCTGTCATTCACTGTGAACGCTGTGGCATAGTCCCTGTCCCAGAAGAGGATTTGCCAGTATTACTCCCTTATGATGTAGAATTTGCTCCAACAGGTGAGTCTCCACTTAAAAAGCATGAAGGCTTTATGAACGTTACTTGTCCAAAATGTGGAGGCAAAGCGTTAAGAGACCCCGATACTCTTGACACTTTTGTAGATTCTTCCTGGTACTTTTTGAGATATCCCGACAACAAAAACGACAAAGAGCCTTTCAATAAAGAATGGATAAATAAAATGTTGCCTGTTGACAAGTATGTAGGTGGA------------------------------------------------------------------------------------------------------------------------------------------------------------------------------------------------------------------------------------------------------------------------------------------------------------------------------------------------------------------------------------------------------------------------------------------------------------------------------------------------------------------------------------------------------------------------------------------------------------------------------------------------------------------------------------------------------------------------------------------------------------------------------------------------------------------------------------------------------------------------------------------------
>A615 37leuS
-------------------------------------------------------------------------------------------------------------------------------------------------------------------------------------------------------------------------------------------------------------------------------------------------------------------------------------------------------------------------------------------------------------------------------------------------------------------------------------------------------------------------------------------------------------------AGAAAGATTTGACTCAGTGGTTTTTCAAGATAACTGCTTATGCAGAAGAACTCCTTGAAAAACTGGATGAACTTGATTGGCCTGAAAAGACAAAAATAATGCAGAGAAATTGGATTGGAAAGTCGGATGGAGCAGAGATAGAATTTAAAGTTGACGGCAAAGACCTGACATTTAAGGTGTTTACAACAAGGGCTGATACGTTATATGGAGCGACGTATGTAGTTATCGCTCCAGAACATGAGATTGTGGATTTAATTACTACAGATGAATATAAACAAGCTGTTGAGGAGTATAAAGAGTACGCGAGAAAACAAAGTGAAATTGAAAGGTTGTCTACTGAAAAAGAAAAGACAGGAGTATTTACAGGAGCATACGCGATTCATCCTCTGACGGGAGAGAAACTCCCTATTTGGATAGCAGACTACGTCCTTGCAACATATGGAACAGGATGTGTCATGGCTGTTCCTGCCCATGATGAAAGAGATTATGAATTTGCAACAAAATACGACCTTCCTATAAAAAGAGTGATAAAAGGAATTGGAGATGTGGACGACAGTCTACCCTTTGTTGAGTATGGAGTGCTTATAAACAGTGGAGAATTTACAGGTATAAAATCAGAAGAGGCAAGGATAAAGATTGTAGAGAAATTGCAACAAGAAGGTAGAGCTTCTTTTAAGGTTAATTACAGATTGAGAGACTGGCTTGTTTCAAGGCAGAGATACTGGGGGGCTCCAATACCTGTAATTCACTGTGAACGCTGTGGCATAGTCCCTGTCCCAGAAGAAGATTTGCCAGTGTTACTTCCTTATGATGTGGAATTTGCTCCAACAGGTGAGTCTCCACTTAAAAAGCATGAAGGCTTTATGAACGTTACTTGTCCAAAATGTGGAGGCAAAGCGTTAAGAGACCCCGATACTCTTGACACTTTTGTAGATTCTTCCTGGTACTTTTTGAGATATCCCGATAACAAAAACGACAAAGAGCCTTTCAATAAAGAATGGATAAATAAAATGTTGCCTGTTGACAAGTATGTAGGTGGA------------------------------------------------------------------------------------------------------------------------------------------------------------------------------------------------------------------------------------------------------------------------------------------------------------------------------------------------------------------------------------------------------------------------------------------------------------------------------------------------------------------------------------------------------------------------------------------------------------------------------------------------------------------------------------------------------------------------------------------------------------------------------------------------------------------------------------------------------------------------------------------------
>A615 39leuS
-------------------------------------------------------------------------------------------------------------------------------------------------------------------------------------------------------------------------------------------------------------------------------------------------------------------------------------------------------------------------------------------------------------------------------------------------------------------------------------------------------------------------------------------------------------------AGAAAGATTTGACTCAGTGGTTTTTCAAGATAACTGCTTATGCAGAAGAACTCCTTGAAAAACTGGATGAACTTGATTGGCCTGAAAAGACAAAAATAATGCAGAGAAATTGGATTGGAAAGTCGGATGGAGCAGAGATAGAATTTAAAGTTGACGGCAAAGACCTGACATTTAAGGTGTTTACAACAAGGGCTGATACGTTATATGGAGCGACGTATGTAGTTATCGCTCCAGAACATGAGATTGTGGATTTAATTACTACAGATGAATATAAACAAGCTGTTGAGGAGTATAAAGAATACGCGAGAAAACAAAGTGAAATTGAAAGGTTGTCTACTGAAAAAGAAAAGACAGGAGTATTTACAGGAGCATACGCGATTCATCCTCTGACGGGAGAGAAACTCCCTATTTGGATAGCAGACTACGTCCTTGCAACATATGGAACAGGATGTGTCATGGCTGTTCCTGCCCATGATGAAAGAGATTATGAATTTGCAACAAAATACGACCTTCCTATAAAAAGAGTGATAAAAGGAATTGGAGATGTGGACGACAGTCTACCCTTTGTTGAGTATGGAGTGCTTATAAACAGTGGAGAATTTACAGGTATAAAATCAGAAGAGGCAAGGATAAAGATTGTAGAGAAATTGCAACAAGAAGGTAGAGCTTCTTTTAAGGTTAATTACAGATTGAGAGACTGGCTTGTTTCAAGGCAGAGATACTGGGGGGCTCCAATACCTGTAATTCACTGTGAACGCTGTGGCATAGTCCCTGTCCCAGAAGAAGATTTGCCAGTGTTACTTCCTTATGATGTGGAATTTGCTCCAACAGGTGAGTCTCCACTTAAAAAGCATGAAGGCTTTATGAACGTTACTTGTCCAAAATGTGGAGGCAAAGCGTTAAGAGACCCCGATACTCTTGACACTTTTGTAGATTCTTCCTGGTACTTTTTGAGATATCCCGATAACAAAAACGACAAAGAGCCTTTCAATAAAGAATGGATAAATAAAATGTTGCCTGTTGACAAGTATGTAGGTGGA------------------------------------------------------------------------------------------------------------------------------------------------------------------------------------------------------------------------------------------------------------------------------------------------------------------------------------------------------------------------------------------------------------------------------------------------------------------------------------------------------------------------------------------------------------------------------------------------------------------------------------------------------------------------------------------------------------------------------------------------------------------------------------------------------------------------------------------------------------------------------------------------
>A615 65leuS
-------------------------------------------------------------------------------------------------------------------------------------------------------------------------------------------------------------------------------------------------------------------------------------------------------------------------------------------------------------------------------------------------------------------------------------------------------------------------------------------------------------------------------------------------------------------AGAAAGATTTGACTCAGTGGTTTTTCAAGATAACTGCTTATGCAGAAGAACTCCTTGAAAAACTGGATGAACTTGATTGGCCTGAAAAGACAAAAATAATGCAGAGAAATTGGATTGGAAAGTCGGATGGAGCAGAGATAGAATTTAAAGTTGACGGCAAAGACCTGACATTTAAGGTGTTTACAACAAGGGCTGATACGTTATATGGAGCGACGTATGTAGTTATCGCTCCAGAACATGAGATTGTGGATTTAATTACTACAGATGAATATAAACAAGCTGTTGAGGAGTATAAAGAATACGCGAGAAAACAAAGTGAAATTGAAAGGTTGTCTACTGAAAAAGAAAAGACAGGAGTATTTACAGGAGCATACGCTATTCATCCTCTGACGGGAGAGAAACTCCCTATTTGGATAGCAGACTATGTCCTTGCAACATATGGAACAGGTTGTGTCATGGCTGTTCCTGCCCATGATGAAAGAGATTATGAATTTGCAACAAAATACAACCTTCCTATAAAAAGAGTGATAAAAGGAATTGGAGATGTGGACGACAATCTACCCTTTGTTGAGTATGGAGTGCTTATAAACAGTGGAGAATTTACAGGTATAAAATCAGATGAGGCAAGGATAAAGATTGTAGAGAAATTGCAACAAGAAGGTAGAGCTTCTTTTAAGGTTAATTACAGATTGAGAGACTGGCTTGTTTCAAGACAAAGATACTGGGGGGCTCCAATACCTGTCATTCACTGTGAACGCTGTGGCATAGTCCCTGTCCCAGAAGAGGATTTGCCAGTATTACTCCCTTATGATGTAGAATTTGCTCCAACAGGTGAGTCTCCACTTAAAAAGCATGAAGGCTTTATGAACGTTACTTGTCCAAAATGTGGAGGCAAAGCGTTAAGAGACCCCGATACTCTTGACACTTTTGTAGATTCTTCCTGGTACTTTTTGAGATATCCCGACAACAAAAACGACAAAGAGCCTTTCAATAAAGAATGGATAAATAAAATGTTGCCTGTTGACAAGTATGTAGGTGGA------------------------------------------------------------------------------------------------------------------------------------------------------------------------------------------------------------------------------------------------------------------------------------------------------------------------------------------------------------------------------------------------------------------------------------------------------------------------------------------------------------------------------------------------------------------------------------------------------------------------------------------------------------------------------------------------------------------------------------------------------------------------------------------------------------------------------------------------------------------------------------------------
>B621 1leuS
-------------------------------------------------------------------------------------------------------------------------------------------------------------------------------------------------------------------------------------------------------------------------------------------------------------------------------------------------------------------------------------------------------------------------------------------------------------------------------------------------------------------------------------------------------------------AGAAAGATTTGACTCAGTGGTTTTTCAAGATAACTGCTTATGCAGAAGAACTCCTTGAAAAACTGGATGAACTTGATTGGCCTGAAAAGACAAAAATAATGCAGAGAAATTGGATTGGAAAGTCGGATGGAGCAGAGATAGAATTTAAAGTTGACGGCAAAGACCTGACATTTAAGGTGTTTACAACAAGGGCTGATACGTTATATGGAGCGACGTATGTAGTTATCGCTCCAGAACATGAGATTGTGGATTTAATTACTACAGATGAATATAAACAAGCTGTTGAGGAGTATAAAGAGTACGCGAGAAAACAAAGTGAAATTGAAAGGTTGTCTACTGAAAAAGAAAAGACAGGAGTATTTACAGGAGCATACGCGATTCATCCTCTGACGGGAGAGAAACTCCCTATTTGGATAGCAGACTACGTCCTTGCAACATATGGAACAGGATGTGTCATGGCTGTTCCTGCCCATGATGAAAGAGATTATGAATTTGCAACAAAATACAACCTTCCTATAAAAAGAGTGATAAAAGGAATTGGAGATGTGGACGACAGTCTACCCTTTGTTGAGTATGGAGTGCTTATAAACAGTGGAGAATTTACAGGTATAAAATCAGAAGAGGCAAGGATAAAGATTGTAGAGAAATTGCAACAAGAAGGTAGAGCTTCTTTTAAGGTTAATTACAGATTGAGAGACTGGCTTGTTTCAAGGCAGAGATACTGGGGGGCTCCAATACCTGTAATTCACTGTGAACGCTGTGGCATAGTCCCTGTCCCAGAAGAAGATTTGCCAGTGTTACTTCCTTATGATGTGGAATTTGCTCCAACAGGTGAGTCTCCACTTAAAAAGCATGAAGGCTTTATGAACGTTACTTGTCCAAAATGTGGAGGCAAAGCGTTAAGAGACCCCGATACTCTTGACACTTTTGTAGATTCTTCCTGGTACTTTTTGAGATATCCCGATAACAAAAACGACAAAGAGCCTTTCAATAAAGAATGGATAAATAAAATGTTGCCTGTTGACAAGTATGTAGGTGGA------------------------------------------------------------------------------------------------------------------------------------------------------------------------------------------------------------------------------------------------------------------------------------------------------------------------------------------------------------------------------------------------------------------------------------------------------------------------------------------------------------------------------------------------------------------------------------------------------------------------------------------------------------------------------------------------------------------------------------------------------------------------------------------------------------------------------------------------------------------------------------------------
>B621 2leuS
-------------------------------------------------------------------------------------------------------------------------------------------------------------------------------------------------------------------------------------------------------------------------------------------------------------------------------------------------------------------------------------------------------------------------------------------------------------------------------------------------------------------------------------------------------------------AGAAAGATTTGACTCAGTGGTTTTTCAAGATAACTGCTTATGCAGAAGAACTCCTTGAAAAACTGGATGAACTTGATTGGCCTGAAAAGACAAAAATAATGCAGAGAAATTGGATTGGAAAGTCGGATGGAGCAGAGATAGAATTTAAAGTTGACGGCAAAGACCTGACATTTAAGGTGTTTACAACAAGGGCTGATACGTTATATGGAGCGACGTATGTAGTTATCGCTCCAGAACATGAGATTGTGGATTTAATTACTACAGATGAATATAAACAAGCTGTTGAGGAGTATAAAGAGTACGCGAGAAAACAAAGTGAAATTGAAAGGTTGTCTACTGAAAAAGAAAAGACAGGAGTATTTACAGGAGCATACGCTATTCATCCTCTGACGGGAGAGAAACTCCCTATTTGGATAGCAGACTATGTCCTTGCAACATATGGAACAGGTTGTGTCATGGCTGTTCCTGCCCATGATGAAAGAGATTATGAATTTGCAACAAAATACAACCTTCCTATAAAAAGAGTGATAAAAGGAATTGGAGATGTGGACGACAATCTACCCTTTGTTGAGTATGGAGTGCTTATAAACAGTGGAGAATTTACAGGTATAAAATCAGATGAGGCAAGGATAAAGATTGTAGAGAAATTGCAACAAGAAGGTAGAGCTTCTTTTAAGGTTAATTACAGATTGAGAGACTGGCTTGTTTCAAGACAAAGATACTGGGGGGCTCCAATACCTGTCATTCACTGTGAACGCTGTGGCATAGTCCCTGTCCCAGAAGAGGATTTGCCAGTATTACTCCCTTATGATGTAGAATTTGCTCCAACAGGTGAGTCTCCACTTAAAAAGCATGAAGGCTTTATGAACGTTACTTGTCCAAAATGTGGAGGCAAAGCGTTAAGAGACCCCGATACTCTTGACACTTTTGTAGATTCTTCCTGGTACTTTTTGAGATATCCCGACAACAAAAACGACAAAGAGCCTTTCAATAAAGAATGGATAAATAAAATGTTGCCTGTTGACAAGTATGTAGGTGGA------------------------------------------------------------------------------------------------------------------------------------------------------------------------------------------------------------------------------------------------------------------------------------------------------------------------------------------------------------------------------------------------------------------------------------------------------------------------------------------------------------------------------------------------------------------------------------------------------------------------------------------------------------------------------------------------------------------------------------------------------------------------------------------------------------------------------------------------------------------------------------------------
>B621 3leuS
-------------------------------------------------------------------------------------------------------------------------------------------------------------------------------------------------------------------------------------------------------------------------------------------------------------------------------------------------------------------------------------------------------------------------------------------------------------------------------------------------------------------------------------------------------------------AGAAAGATTTGACTCAGTGGTTTTTCAAGATAACTGCTTATGCAGAAGAACTCCTTGAAAAACTGGATGAACTTGATTGGCCTGAAAAGACAAAAATAATGCAGAGAAATTGGATTGGAAAGTCGGATGGAGCAGAGATAGAATTTAAAGTTGACGGCAAAGACCTGACATTTAAGGTGTTTACAACAAGGGCTGATACGTTATATGGAGCGACGTATGTAGTTATCGCTCCAGAACATGAGATTGTGGATTTAATTACTACAGATGAATATAAACAAGCTGTTGAGGAGTATAAAGAGTACGCGAGAAAACAAAGTGAAATTGAAAGGTTGTCTACTGAAAAAGAAAAGACAGGAGTATTTACAGGAGCATACGCGATTCATCCTCTGACGGGAGAGAAACTCCCTATTTGGATAGCAGACTACGTCCTTGCAACATATGGAACAGGATGTGTCATGGCTGTTCCTGCCCATGATGAAAGAGATTATGAATTTGCAACAAAATACGACCTTCCTATAAAAAGAGTGATAAAAGGAATTGGAGATGTGGACGACAGTCTACCCTTTGTTGAGTATGGAGTGCTTATAAACAGTGGAGAATTTACAGGTATAAAATCAGAAGAGGCAAGGATAAAGATTGTAGAGAAATTGCAACAAGAAGGTAGAGCTTCTTTTAAGGTTAATTACAGATTGAGAGACTGGCTTGTTTCAAGGCAGAGATACTGGGGGGCTCCAATACCTGTAATTCACTGTGAACGCTGTGGCATAGTCCCTGTCCCAGAAGAAGATTTGCCAGTGTTACTTCCTTATGATGTGGAATTTGCTCCAACAGGTGAGTCTCCACTTAAAAAGCATGAAGGCTTTATGAACGTTACTTGTCCAAAATGTGGAGGCAAAGCGTTAAGAGACCCCGATACTCTTGACACTTTTGTAGATTCTTCCTGGTACTTTTTGAGATATCCCGATAACAAAAACGACAAAGAGCCTTTCAATAAAGAATGGATAAATAAAATGTTGCCTGTTGACAAGTATGTAGGTGGA------------------------------------------------------------------------------------------------------------------------------------------------------------------------------------------------------------------------------------------------------------------------------------------------------------------------------------------------------------------------------------------------------------------------------------------------------------------------------------------------------------------------------------------------------------------------------------------------------------------------------------------------------------------------------------------------------------------------------------------------------------------------------------------------------------------------------------------------------------------------------------------------
>B621 4leuS
-------------------------------------------------------------------------------------------------------------------------------------------------------------------------------------------------------------------------------------------------------------------------------------------------------------------------------------------------------------------------------------------------------------------------------------------------------------------------------------------------------------------------------------------------------------------AGAAAGATTTGACTCAGTGGTTTTTCAAGATAACTGCTTATGCAGAAGAACTCCTTGAAAAACTGGATGAACTTGATTGGCCTGAAAAGACAAAAATAATGCAGAGAAATTGGATTGGAAAGTCGGATGGAGCAGAGATAGAATTTAAAGTTGACGGCAAAGACCTGACATTTAAGGTGTTTACAACAAGGGCTGATACGTTATATGGAGCGACGTATGTAGTTATCGCTCCAGAACATGAGATTGTGGATTTAATTACTACAGATGAATATAAACAAGCTGTTGAGGAGTATAAAGAGTACGCGAGAAAACAAAGTGAAATTGAAAGGTTGTCTACTGAAAAAGAAAAGACAGGAGTATTTACAGGAGCATACGCGATTCATCCTCTGACGGGAGAGAAACTCCCTATTTGGATAGCAGACTACGTCCTTGCAACATATGGAACAGGATGTGTCATGGCTGTTCCTGCCCATGATGAAAGAGATTATGAATTTGCAACAAAATACAACCTTCCTATAAAAAGAGTGATAAAAGGAATTGGAGATGTGGACGACAGTCTACCCTTTGTTGAGTATGGAGTGCTTATAAACAGTGGAGAATTTACAGGTATAAAATCAGAAGAGGCAAGGATAAAGATTGTAGAGAAATTGCAACAAGAAGGTAGAGCTTCTTTTAAGGTTAATTACAGATTGAGAGACTGGCTTGTTTCAAGGCAGAGATACTGGGGGGCTCCAATACCTGTAATTCACTGTGAACGCTGTGGCATAGTCCCTGTCCCAGAAGAAGATTTGCCAGTGTTACTTCCTTATGATGTGGAATTTGCTCCAACAGGTGAGTCTCCACTTAAAAAGCATGAAGGCTTTATGAACGTTACTTGTCCAAAATGTGGAGGCAAAGCGTTAAGAGACCCCGATACTCTTGACACTTTTGTAGATTCTTCCTGGTACTTTTTGAGATATCCCGATAACAAAAACGACAAAGAGCCTTTCAATAAAGAATGGATAAATAAAATGTTGCCTGTTGACAAGTATGTAGGTGGA------------------------------------------------------------------------------------------------------------------------------------------------------------------------------------------------------------------------------------------------------------------------------------------------------------------------------------------------------------------------------------------------------------------------------------------------------------------------------------------------------------------------------------------------------------------------------------------------------------------------------------------------------------------------------------------------------------------------------------------------------------------------------------------------------------------------------------------------------------------------------------------------
>B621 72leuS
-------------------------------------------------------------------------------------------------------------------------------------------------------------------------------------------------------------------------------------------------------------------------------------------------------------------------------------------------------------------------------------------------------------------------------------------------------------------------------------------------------------------------------------------------------------------AGAAAGATTTGACTCAGTGGTTTTTCAAGATAACTGCTTATGCAGAAGAACTCCTTGAAAAACTGGATGAACTTGATTGGCCTGAAAAGACAAAAATAATGCAGAGAAATTGGATTGGAAAGTCGGATGGAGCAGAGATAGAATTTAAAGTTGACGGCAAAGACCTGACATTTAAGGTGTTTACAACAAGGGCTGATACGTTATATGGAGCGACGTATGTAGTTATCGCTCCAGAACATGAGATTGTGGATTTAATTACTACAGATGAATATAAACAAGCTGTTGAGGAGTATAAAGAGTACGCGAGAAAACAAAGTGAAATTGAAAGGTTGTCTACTGAAAAAGAAAAGACAGGAGTATTTACAGGAGCATACGCGATTCATCCTCTGACGGGAGAGAAACTCCCTATTTGGATAGCAGACTACGTCCTTGCAACATATGGAACAGGATGTGTCATGGCTGTTCCTGCCCATGATGAAAGAGATTATGAATTTGCAACAAAATACAACCTTCCTATAAAAAGAGTGATAAAAGGAATTGGAGATGTGGACGACAGTCTACCCTTTGTTGAGTATGGAGTGCTTATAAACAGTGGAGAATTTACAGGTATAAAATCAGAAGAGGCAAGGATAAAGATTGTAGAGAAATTGCAACAAGAAGGTAGAGCTTCTTTTAAGGTTAATTACAGATTGAGAGACTGGCTTGTTTCAAGGCAGAGATACTGGGGGGCTCCAATACCTGTAATTCACTGTGAACGCTGTGGCATAGTCCCTGTCCCAGAAGAAGATTTGCCAGTGTTACTTCCTTATGATGTGGAATTTGCTCCAACAGGTGAGTCTCCACTTAAAAAGCATGAAGGCTTTATGAACGTTACTTGTCCAAAATGTGGAGGCAAAGCGTTAAGAGACCCCGATACTCTTGACACTTTTGTAGATTCTTCCTGGTACTTTTTGAGATATCCCGATAACAAAAACGACAAAGAGCCTTTCAATAAAGAATGGATAAATAAAATGTTGCCTGTTGACAAGTATGTAGGTGGA------------------------------------------------------------------------------------------------------------------------------------------------------------------------------------------------------------------------------------------------------------------------------------------------------------------------------------------------------------------------------------------------------------------------------------------------------------------------------------------------------------------------------------------------------------------------------------------------------------------------------------------------------------------------------------------------------------------------------------------------------------------------------------------------------------------------------------------------------------------------------------------------
>B621 74leuS
-------------------------------------------------------------------------------------------------------------------------------------------------------------------------------------------------------------------------------------------------------------------------------------------------------------------------------------------------------------------------------------------------------------------------------------------------------------------------------------------------------------------------------------------------------------------AGAAAGATTTGACTCAGTGGTTTTTCAAGATAACTGCTTATGCAGAAGAACTCCTTGAAAAACTGGATGAACTTGATTGGCCTGAAAAGACAAAAATAATGCAGAGAAATTGGATTGGAAAGTCGGATGGAGCAGAGATAGAATTTAAAGTTGACGGCAAAGACCTGACATTTAAGGTGTTTACAACAAGGGCTGATACGTTATATGGAGCGACGTATGTAGTTATCGCTCCAGAACATGAGATTGTGGATTTAATTACTACAGATGAATATAAACAAGCTGTTGAGGAGTATAAAGAGTACGCGAGAAAACAAAGTGAAATTGAAAGGTTGTCTACTGAAAAAGAAAAGACAGGAGTATTTACAGGAGCATACGCGATTCATCCTCTGACGGGAGAGAAACTCCCTATTTGGATAGCAGACTACGTCCTTGCAACATATGGAACAGGATGTGTCATGGCTGTTCCTGCCCATGATGAAAGAGATTATGAATTTGCAACAAAATACAACCTTCCTATAAAAAGAGTGATAAAAGGAATTGGAGATGTGGACGACAGTCTACCCTTTGTTGAGTATGGAGTGCTTATAAACAGTGGAGAATTTACAGGTATAAAATCAGAAGAGGCAAGGATAAAGATTGTAGAGAAATTGCAACAAGAAGGTAGAGCTTCTTTTAAGGTTAATTACAGATTGAGAGACTGGCTTGTTTCAAGGCAGAGATACTGGGGGGCTCCAATACCTGTAATTCACTGTGAACGCTGTGGCATAGTCCCTGTCCCAGAAGAAGATTTGCCAGTGTTACTTCCTTATGATGTGGAATTTGCTCCAACAGGTGAGTCTCCACTTAAAAAGCATGAAGGCTTTATGAACGTTACTTGTCCAAAATGTGGAGGCAAAGCGTTAAGAGACCCCGATACTCTTGACACTTTTGTAGATTCTTCCTGGTACTTTTTGAGATATCCCGATAACAAAAACGACAAAGAGCCTTTCAATAAAGAATGGATAAATAAAATGTTGCCTGTTGACAAGTATGTAGGTGGA------------------------------------------------------------------------------------------------------------------------------------------------------------------------------------------------------------------------------------------------------------------------------------------------------------------------------------------------------------------------------------------------------------------------------------------------------------------------------------------------------------------------------------------------------------------------------------------------------------------------------------------------------------------------------------------------------------------------------------------------------------------------------------------------------------------------------------------------------------------------------------------------
>B621 77leuS
-------------------------------------------------------------------------------------------------------------------------------------------------------------------------------------------------------------------------------------------------------------------------------------------------------------------------------------------------------------------------------------------------------------------------------------------------------------------------------------------------------------------------------------------------------------------AGAAAGATTTGACTCAGTGGTTTTTCAAGATAACTGCTTATGCAGAAGAACTCCTTGAAAAACTGGATGAACTTGATTGGCCTGAAAAGACAAAAATAATGCAGAGAAATTGGATTGGAAAGTCGGATGGAGCAGAGATAGAATTTAAAGTTGACGGCAAAGACCTGACATTTAAGGTGTTTACAACAAGGGCTGATACGTTATATGGAGCGACGTATGTAGTTATCGCTCCAGAACATGAGATTGTGGATTTAATTACTACAGATGAATATAAACAAGCTGTTGAGGAGTATAAAGAGTACGCGAGAAAACAAAGTGAAATTGAAAGGTTGTCTACTGAAAAAGAAAAGACAGGAGTATTTACAGGAGCATACGCGATTCATCCTCTGACGGGAGAGAAACTCCCTATTTGGATAGCAGACTACGTCCTTGCAACATATGGAACAGGATGTGTCATGGCTGTTCCTGCCCATGATGAAAGAGATTATGAATTTGCAACAAAATACAACCTTCCTATAAAAAGAGTGATAAAAGGAATTGGAGATGTGGACGACAGTCTACCCTTTGTTGAGTATGGAGTGCTTATAAACAGTGGAGAATTTACAGGTATAAAATCAGAAGAGGCAAGGATAAAGATTGTAGAGAAATTGCAACAAGAAGGTAGAGCTTCTTTTAAGGTTAATTACAGATTGAGAGACTGGCTTGTTTCAAGGCAGAGATACTGGGGGGCTCCAATACCTGTAATTCACTGTGAACGCTGTGGCATAGTCCCTGTCCCAGAAGAAGATTTGCCAGTGTTACTTCCTTATGATGTGGAATTTGCTCCAACAGGTGAGTCTCCACTTAAAAAGCATGAAGGCTTTATGAACGTTACTTGTCCAAAATGTGGAGGCAAAGCGTTAAGAGACCCCGATACTCTTGACACTTTTGTAGATTCTTCCTGGTACTTTTTGAGATATCCCGATAACAAAAACGACAAAGAGCCTTTCAATAAAGAATGGATAAATAAAATGTTGCCTGTTGACAAGTATGTAGGTGGA------------------------------------------------------------------------------------------------------------------------------------------------------------------------------------------------------------------------------------------------------------------------------------------------------------------------------------------------------------------------------------------------------------------------------------------------------------------------------------------------------------------------------------------------------------------------------------------------------------------------------------------------------------------------------------------------------------------------------------------------------------------------------------------------------------------------------------------------------------------------------------------------
>B621 78leuS
-------------------------------------------------------------------------------------------------------------------------------------------------------------------------------------------------------------------------------------------------------------------------------------------------------------------------------------------------------------------------------------------------------------------------------------------------------------------------------------------------------------------------------------------------------------------AGAAAGATTTGACTCAGTGGTTTTTCAAGATAACTGCTTATGCAGAAGAACTCCTTGAAAAACTGGATGAACTTGATTGGCCTGAAAAGACAAAAATAATGCAGAGAAATTGGATTGGAAAGTCGGATGGAGCAGAGATAGAATTTAAAGTTGACGGCAAAGACCTGACATTTAAGGTGTTTACAACAAGGGCTGATACGTTATATGGAGCGACGTATGTAGTTATCGCTCCAGAACATGAGATTGTGGATTTAATTACTACAGATGAATATAAACAAGCTGTTGAGGAGTATAAAGAGTACGCGAGAAAACAAAGTGAAATTGAAAGGTTGTCTACTGAAAAAGAAAAGACAGGAGTATTTACAGGAGCATACGCGATTCATCCTCTGACGGGAGAGAAACTCCCTATTTGGATAGCAGACTACGTCCTTGCAACATATGGAACAGGATGTGTCATGGCTGTTCCTGCCCATGATGAAAGAGATTATGAATTTGCAACAAAATACAACCTTCCTATAAAAAGAGTGATAAAAGGAATTGGAGATGTGGACGACAGTCTACCCTTTGTTGAGTATGGAGTGCTTATAAACAGTGGAGAATTTACAGGTATAAAATCAGAAGAGGCAAGGATAAAGATTGTAGAGAAATTGCAACAAGAAGGTAGAGCTTCTTTTAAGGTTAATTACAGATTGAGAGACTGGCTTGTTTCAAGGCAGAGATACTGGGGGGCTCCAATACCTGTAATTCACTGTGAACGCTGTGGCATAGTCCCTGTCCCAGAAGAAGATTTGCCAGTGTTACTTCCTTATGATGTGGAATTTGCTCCAACAGGTGAGTCTCCACTTAAAAAGCATGAAGGCTTTATGAACGTTACTTGTCCAAAATGTGGAGGCAAAGCGTTAAGAGACCCCGATACTCTTGACACTTTTGTAGATTCTTCCTGGTACTTTTTGAGATATCCCGATAACAAAAACGACAAAGAGCCTTTCAATAAAGAATGGATAAATAAAATGTTGCCTGTTGACAAGTATGTAGGTGGA------------------------------------------------------------------------------------------------------------------------------------------------------------------------------------------------------------------------------------------------------------------------------------------------------------------------------------------------------------------------------------------------------------------------------------------------------------------------------------------------------------------------------------------------------------------------------------------------------------------------------------------------------------------------------------------------------------------------------------------------------------------------------------------------------------------------------------------------------------------------------------------------
>B621 80leuS
-------------------------------------------------------------------------------------------------------------------------------------------------------------------------------------------------------------------------------------------------------------------------------------------------------------------------------------------------------------------------------------------------------------------------------------------------------------------------------------------------------------------------------------------------------------------AGAAAGATTTGACTCAGTGGTTTTTCAAGATAACTGCTTATGCAGAAGAACTCCTTGAAAAACTGGATGAACTTGATTGGCCTGAAAAGACAAAAATAATGCAGAGAAATTGGATTGGAAAGTCGGATGGAGCAGAGATAGAATTTAAAGTTGACGGCAAAGACCTGACATTTAAGGTGTTTACAACAAGGGCTGATACGTTATATGGAGCGACGTATGTAGTTATCGCTCCAGAACATGAGATTGTGGATTTAATTACTACAGATGAATATAAACAAGCTGTTGAGGAGTATAAAGAGTACGCGAGAAAACAAAGTGAAATTGAAAGGTTGTCTACTGAAAAAGAAAAGACAGGAGTATTTACAGGAGCATACGCGATTCATCCTCTGACGGGAGAGAAACTCCCTATTTGGATAGCAGACTACGTCCTTGCAACATATGGAACAGGATGTGTCATGGCTGTTCCTGCCCATGATGAAAGAGATTATGAATTTGCAACAAAATACGACCTTCCTATAAAAAGAGTGATAAAAGGAATTGGAGATGTGGACGACAGTCTACCCTTTGTTGAGTATGGAGTGCTTATAAACAGTGGAGAATTTACAGGTATAAAATCAGAAGAGGCAAGGATAAAGATTGTAGAGAAATTGCAACAAGAAGGTAGAGCTTCTTTTAAGGTTAATTACAGATTGAGAGACTGGCTTGTTTCAAGGCAGAGATACTGGGGGGCTCCAATACCTGTAATTCACTGTGAACGCTGTGGCATAGTCCCTGTCCCAGAAGAAGATTTGCCAGTGTTACTTCCTTATGATGTGGAATTTGCTCCAACAGGTGAGTCTCCACTTAAAAAGCATGAAGGCTTTATGAACGTTACTTGTCCAAAATGTGGAGGCAAAGCGTTAAGAGACCCCGATACTCTTGACACTTTTGTAGATTCTTCCTGGTACTTTTTGAGATATCCCGATAACAAAAACGACAAAGAGCCTTTCAATAAAGAATGGATAAATAAAATGTTGCCTGTTGACAAGTATGTAGGTGGA------------------------------------------------------------------------------------------------------------------------------------------------------------------------------------------------------------------------------------------------------------------------------------------------------------------------------------------------------------------------------------------------------------------------------------------------------------------------------------------------------------------------------------------------------------------------------------------------------------------------------------------------------------------------------------------------------------------------------------------------------------------------------------------------------------------------------------------------------------------------------------------------
>B621 83leuS
-------------------------------------------------------------------------------------------------------------------------------------------------------------------------------------------------------------------------------------------------------------------------------------------------------------------------------------------------------------------------------------------------------------------------------------------------------------------------------------------------------------------------------------------------------------------AGAAAGATTTGACTCAGTGGTTTTTCAAGATAACTGCTTATGCAGAAGAACTCCTTGAAAAACTGGATGAACTTGATTGGCCTGAAAAGACAAAAATAATGCAGAGAAATTGGATTGGAAAGTCGGATGGAGCAGAGATAGAATTTAAAGTTGACGGCAAAGACCTGACATTTAAGGTGTTTACAACAAGGGCTGATACGTTATATGGAGCGACGTATGTAGTTATCGCTCCAGAACATGAGATTGTGGATTTAATTACTACAGATGAATATAAACAAGCTGTTGAGGAGTATAAAGAGTACGCGAGAAAACAAAGTGAAATTGAAAGGTTGTCTACTGAAAAAGAAAAGACAGGAGTATTTACAGGAGCATACGCGATTCATCCTCTGACGGGAGAGAAACTCCCTATTTGGATAGCAGACTACGTCCTTGCAACATATGGAACAGGATGTGTCATGGCTGTTCCTGCCCATGATGAAAGAGATTATGAATTTGCAACAAAATACGACCTTCCTATAAAAAGAGTGATAAAAGGAATTGGAGATGTGGACGACAGTCTACCCTTTGTTGAGTATGGAGTGCTTATAAACAGTGGAGAATTTACAGGTATAAAATCAGAAGAGGCAAGGATAAAGATTGTAGAGAAATTGCAACAAGAAGGTAGAGCTTCTTTTAAGGTTAATTACAGATTGAGAGACTGGCTTGTTTCAAGGCAGAGATACTGGGGGGCTCCAATACCTGTAATTCACTGTGAACGCTGTGGCATAGTCCCTGTCCCAGAAGAAGATTTGCCAGTGTTACTTCCTTATGATGTGGAATTTGCTCCAACAGGTGAGTCTCCACTTAAAAAGCATGAAGGCTTTATGAACGTTACTTGTCCAAAATGTGGAGGCAAAGCGTTAAGAGACCCCGATACTCTTGACACTTTTGTAGATTCTTCCTGGTACTTTTTGAGATATCCCGATAACAAAAACGACAAAGAGCCTTTCAATAAAGAATGGATAAATAAAATGTTGCCTGTTGACAAGTATGTAGGTGGA------------------------------------------------------------------------------------------------------------------------------------------------------------------------------------------------------------------------------------------------------------------------------------------------------------------------------------------------------------------------------------------------------------------------------------------------------------------------------------------------------------------------------------------------------------------------------------------------------------------------------------------------------------------------------------------------------------------------------------------------------------------------------------------------------------------------------------------------------------------------------------------------
>B621 87leuS
-------------------------------------------------------------------------------------------------------------------------------------------------------------------------------------------------------------------------------------------------------------------------------------------------------------------------------------------------------------------------------------------------------------------------------------------------------------------------------------------------------------------------------------------------------------------AGAAAGATTTGACTCAGTGGTTTTTCAAGATAACTGCTTATGCAGGGGACCTCCTTGAAAAAAAGGAAGAACTTGATTGGCCTGAAAAGACAAAAATAATGCAGAGAAATTGGATTGGAAAGTCGGATGGAGCAGAGATAGAATTTAAAGTTGACGGCAAAGACCTGACATTTAAGGTGTTTACAACAAGGGCTGATACGTTATATGGAGCGACGTATGTAGTTATCGCTCCAGAACATGAGATTGTGGATTTAATTACTACAGATGAATATAAACAAGCTGTTGAGGAGTATAAAGAGTACGCGAGAAAACAAAGTGAAATTGAAAGGTTGTCTACAGAAAAAGAAAAGACAGGAGTATTTACAGGAGCATACGCGATTCATCCTCTGACGGGAGAGAAACTCCCTATTTGGATAGCAGACTACGTCCTTGCAACATATGGAACAGGATGTGTCATGGCTGTTCCTGCCCATGATGAAAGAGATTATGAATTTGCAACAAAATACGACCTTCCTATAAAAAGAGTGATAAAAGGAATTGGAGATGTGGACGACAGTCTACCCTTTGTTGAGTATGGAGTGCTTATAAACAGTGGAGAATTTACAGGTATAAAATCAGAAGAGGCAAGGATAAAGATTGTAGAGAAATTGCAACAAGAAGGTAGAGCTTCTTTTAAGGTTAATTACAGATTGAGAGACTGGCTTGTTTCAAGGCAGAGATACTGGGGGGCTCCAATACCTGTAATTCACTGTGAACGCTGTGGCATAGTCCCTGTCCCAGAAGAAGATTTGCCAGTGTTACTTCCTTATGATGTGGAATTTGCTCCAACAGGTGAGTCTCCACTTAAAAAGCATGAAGGCTTTATGAACGTTACTTGTCCAAAATGTGGAGGCAAAGCGTTAAGAGACCCCGATACTCTTGACACTTTTGTAGATTCTTCCTGGTACTTTTTGAGATATCCCGATAACAAAAACGACAAAGAGCCTTTCAATAAAGAATGGATAAATAAAATGTTGCCTGTTGACAAGTATGTAGGTGGA------------------------------------------------------------------------------------------------------------------------------------------------------------------------------------------------------------------------------------------------------------------------------------------------------------------------------------------------------------------------------------------------------------------------------------------------------------------------------------------------------------------------------------------------------------------------------------------------------------------------------------------------------------------------------------------------------------------------------------------------------------------------------------------------------------------------------------------------------------------------------------------------
>B621 90leuS
-------------------------------------------------------------------------------------------------------------------------------------------------------------------------------------------------------------------------------------------------------------------------------------------------------------------------------------------------------------------------------------------------------------------------------------------------------------------------------------------------------------------------------------------------------------------AGAAAGATTTGACTCAGTGGTTTTTCAAGATAACTGCTTATGCAGAAGAACTCCTTGAAAAACTGGATGAACTTGATTGGCCTGAAAAGACAAAAATAATGCAGAGAAATTGGATTGGAAAGTCGGATGGAGCAGAGATAGAATTTAAAGTTGACGGCAAAGACCTGACATTTAAGGTGTTTACAACAAGGGCTGATACGTTATATGGAGCGACGTATGTAGTTATCGCTCCAGAACATGAGATTGTGGATTTAATTACTACAGATGAATATAAACAAGCTGTTGAGGAGTATAAAGAATACGCGAGAAAACAAAGTGAAATTGAAAGGTTGTCTACTGAAAAAGAAAAGACAGGAGTATTTACAGGAGCATACGCTATTCATCCTCTGACGGGAGAGAAACTCCCTATTTGGATAGCAGACTATGTCCTTGCAACATATGGAACAGGTTGTGTCATGGCTGTTCCTGCCCATGATGAAAGAGATTATGAATTTGCAACAAAATACAACCTTCCTATAAAAAGAGTGATAAAAGGAATTGGAGATGTGGACGACAATCTACCCTTTGTTGAGTATGGAGTGCTTATAAACAGTGGAGAATTTACAGGTATAAAATCAGATGAGGCAAGGATAAAGATTGTAGAGAAATTGCAACAAGAAGGTAGAGCTTCTTTTAAGGTTAATTACAGATTGAGAGACTGGCTTGTTTCAAGACAAAGATACTGGGGGGCTCCAATACCTGTCATTCACTGTGAACGCTGTGGCATAGTCCCTGTCCCAGAAGAGGATTTGCCAGTATTACTCCCTTATGATGTAGAATTTGCTCCAACAGGTGAGTCTCCACTTAAAAAGCATGAAGGCTTTATGAACGTTACTTGTCCAAAATGTGGAGGCAAAGCGTTAAGAGACCCCGATACTCTTGACACTTTTGTAGATTCTTCCTGGTACTTTTTGAGATATCCCGACAACAAAAACGACAAAGAGCCTTTCAATAAAGAATGGATAAATAAAATGTTGCCTGTTGACAAGTATGTAGGTGGA------------------------------------------------------------------------------------------------------------------------------------------------------------------------------------------------------------------------------------------------------------------------------------------------------------------------------------------------------------------------------------------------------------------------------------------------------------------------------------------------------------------------------------------------------------------------------------------------------------------------------------------------------------------------------------------------------------------------------------------------------------------------------------------------------------------------------------------------------------------------------------------------
>B621 93leuS
-------------------------------------------------------------------------------------------------------------------------------------------------------------------------------------------------------------------------------------------------------------------------------------------------------------------------------------------------------------------------------------------------------------------------------------------------------------------------------------------------------------------------------------------------------------------AGAAAGATTTGACTCAGTGGTTTTTCAAGATAACTGCTTATGCAGAAGAACTCCTTGAAAAACTGGATGAACTTGATTGGCCTGAAAAGACAAAAATAATGCAGAGAAATTGGATTGGAAAGTCGGATGGAGCAGAGATAGAATTTAAAGTTGACGGCAAAGACCTGACATTTAAGGTGTTTACAACAAGGGCTGATACGTTATATGGAGCGACGTATGTAGTTATCGCTCCAGAACATGAGATTGTGGATTTAATTACTACAGATGAATATAAACAAGCTGTTGAGGAGTATAAAGAGTACGCGAGAAAACAAAGTGAAATTGAAAGGTTGTCTACAGAAAAAGAAAAGACAGGAGTATTTACAGGAGCATACGCGATTCATCCTCTGACGGGAGAGAAACTCCCTATTTGGATAGCAGACTACGTCCTTGCAACATATGGAACAGGATGTGTCATGGCTGTTCCTGCCCATGATGAAAGAGATTATGAATTTGCAACAAAATACGACCTTCCTATAAAAAGAGTGATAAAAGGAATTGGAGATGTGGACGACAGTCTACCCTTTGTTGAGTATGGAGTGCTTATAAACAGTGGAGAATTTACAGGTATAAAATCAGAAGAGGCAAGGATAAAGATTGTAGAGAAATTGCAACAAGAAGGTAGAGCTTCTTTTAAGGTTAATTACAGATTGAGAGACTGGCTTGTTTCAAGGCAGAGATACTGGGGGGCTCCAATACCTGTAATTCACTGTGAACGCTGTGGCATAGTCCCTGTCCCAGAAGAAGATTTGCCAGTGTTACTTCCTTATGATGTGGAATTTGCTCCAACAGGTGAGTCTCCACTTAAAAAGCATGAAGGCTTTATGAACGTTACTTGTCCAAAATGTGGAGGCAAAGCGTTAAGAGACCCCGATACTCTTGACACTTTTGTAGATTCTTCCTGGTACTTTTTGAGATATCCCGATAACAAAAACGACAAAGAGCCTTTCAATAAAGAATGGATAAATAAAATGTTGCCTGTTGACAAGTATGTAGGTGGA------------------------------------------------------------------------------------------------------------------------------------------------------------------------------------------------------------------------------------------------------------------------------------------------------------------------------------------------------------------------------------------------------------------------------------------------------------------------------------------------------------------------------------------------------------------------------------------------------------------------------------------------------------------------------------------------------------------------------------------------------------------------------------------------------------------------------------------------------------------------------------------------
>B621 94leuS
-------------------------------------------------------------------------------------------------------------------------------------------------------------------------------------------------------------------------------------------------------------------------------------------------------------------------------------------------------------------------------------------------------------------------------------------------------------------------------------------------------------------------------------------------------------------AGAAAGATTTGACTCAGTGGTTTTTCAAGATAACTGCTTATGCAGAAGAACTCCTTGAAAAACTGGATGAACTTGATTGGCCTGAAAAGACAAAAATAATGCAGAGAAATTGGATTGGAAAGTCGGATGGAGCAGAGATAGAATTTAAAGTTGACGGCAAAGACCTGACATTTAAGGTGTTTACAACAAGGGCTGATACGTTATATGGAGCGACGTATGTAGTTATCGCTCCAGAACATGAGATTGTGGATTTAATTACTACAGATGAATATAAACAAGCTGTTGAGGAGTATAAAGAGTACGCGAGAAAACAAAGTGAAATTGAAAGGTTGTCTACTGAAAAAGAAAAGACAGGAGTATTTACAGGAGCATACGCGATTCATCCTCTGACGGGAGAGAAACTCCCTATTTGGATAGCAGACTACGTCCTTGCAACATATGGAACAGGATGTGTCATGGCTGTTCCTGCCCATGATGAAAGAGATTATGAATTTGCAACAAAATACGACCTTCCTATAAAAAGAGTGATAAAAGGAATTGGAGATGTGGACGACAGTCTACCCTTTGTTGAGTATGGAGTGCTTATAAACAGTGGAGAATTTACAGGTATAAAATCAGAAGAGGCAAGGATAAAGATTGTAGAGAAATTGCAACAAGAAGGTAGAGCTTCTTTTAAGGTTAATTACAGATTGAGAGACTGGCTTGTTTCAAGGCAGAGATACTGGGGGGCTCCAATACCTGTAATTCACTGTGAACGCTGTGGCATAGTCCCTGTCCCAGAAGAAGATTTGCCAGTGTTACTTCCTTATGATGTGGAATTTGCTCCAACAGGTGAGTCTCCACTTAAAAAGCATGAAGGCTTTATGAACGTTACTTGTCCAAAATGTGGAGGCAAAGCGTTAAGAGACCCCGATACTCTTGACACTTTTGTAGATTCTTCCTGGTACTTTTTGAGATATCCCGATAACAAAAACGACAAAGAGCCTTTCAATAAAGAATGGATAAATAAAATGTTGCCTGTTGACAAGTATGTAGGTGGA------------------------------------------------------------------------------------------------------------------------------------------------------------------------------------------------------------------------------------------------------------------------------------------------------------------------------------------------------------------------------------------------------------------------------------------------------------------------------------------------------------------------------------------------------------------------------------------------------------------------------------------------------------------------------------------------------------------------------------------------------------------------------------------------------------------------------------------------------------------------------------------------
>H608 78leuS
-------------------------------------------------------------------------------------------------------------------------------------------------------------------------------------------------------------------------------------------------------------------------------------------------------------------------------------------------------------------------------------------------------------------------------------------------------------------------------------------------------------------------------------------------------------------AGAAAGATTTGACTCAGTGGTTTTTCAAGATAACTGCTTATGCAGAAGAACTCCTTGAAAAACTGGATGAACTTGATTGGCCTGAAAAGACAAAAATAATGCAGAGAAATTGGATTGGAAAGTCGGATGGAGCAGAGATAGAATTTAAAGTTGACGGCAAAGACCTGACATTTAAGGTGTTTACAACAAGGGCTGATACGTTATATGGAGCGACGTATGTAGTTATCGCTCCAGAACATGAGATTGTGGATTTAATTACTACAGATGAATATAAACAAGCTGTTGAGGAGTATAAAGAGTACGCGAGAAAACAAAGTGAAATTGAAAGGTTGTCTACTGAAAAAGAAAAGACAGGAGTATTTACAGGAGCATACGCGATTCATCCTCTGACGGGAGAGAAACTCCCTATTTGGATAGCAGACTACGTCCTTGCAACATATGGAACAGGATGTGTCATGGCTGTTCCTGCCCATGATGAAAGAGATTATGAATTTGCAACAAAATACAACCTTCCTATAAAAAGAGTGATAAAAGGAATTGGAGATGTGGACGACAGTCTACCCTTTGTTGAGTATGGAGTGCTTATAAACAGTGGAGAATTTACAGGTATAAAATCAGAAGAGGCAAGGATAAAGATTGTAGAGAAATTGCAACAAGAAGGTAGAGCTTCTTTTAAGGTTAATTACAGATTCAGAGACTGGCTTGTTTCAAGGCAGAGATACTGGGGGGCTCCAATACCTGTAATTCACTGTGAACGCTGTGGCATAGTCCCTGTCCCAGAAGAAGATTTGCCAGTGTTACTTCCTTATGATGTGGAATTTGCTCCAACAGGTGAGTCTCCACTTAAAAAGCATGAAGGCTTTATGAACGTTACTTGTCCAAAATGTGGAGGCAAAGCGTTAAGAGACCCCGATACTCTTGACACTTTTGTAGATTCTTCCTGGTACTTTTTGAGATATCCCGATAACAAAAACGACAAAGAGCCTTTCAATAAAGAATGGATAAATAAAATGTTGCCTGTTGACAAGTATGTAGGTGGA------------------------------------------------------------------------------------------------------------------------------------------------------------------------------------------------------------------------------------------------------------------------------------------------------------------------------------------------------------------------------------------------------------------------------------------------------------------------------------------------------------------------------------------------------------------------------------------------------------------------------------------------------------------------------------------------------------------------------------------------------------------------------------------------------------------------------------------------------------------------------------------------
>H608 79leuS
-------------------------------------------------------------------------------------------------------------------------------------------------------------------------------------------------------------------------------------------------------------------------------------------------------------------------------------------------------------------------------------------------------------------------------------------------------------------------------------------------------------------------------------------------------------------AGAAAGATTTGACTCAGTGGTTTTTCAAGATAACTGCTTATGCAGAAGAACTCCTTGAAAAACTGGATGAACTTGATTGGCCTGAAAAGACAAAAATAATGCAGAGAAATTGGATTGGAAAGTCGGATGGAGCAGAGATAGAATTTAAAGTTGACGGCAAAGACCTGACATTTAAGGTGTTTACAACAAGGGCTGATACGTTATATGGAGCGACGTATGTAGTTATCGCTCCAGAACATGAGATTGTGGATTTAATTACTACAGATGAATATAAACAAGCTGTTGAGGAGTATAAAGAGTACGCGAGAAAACAAAGTGAAATTGAAAGGTTGTCTACTGAAAAAGAAAAGACAGGAGTATTTACAGGAGCATACGCTATTCATCCTCTGACGGGAGAGAAACTCCCTATTTGGATAGCAGACTATGTCCTTGCAACATATGGAACAGGTTGTGTCATGGCTGTTCCTGCCCATGATGAAAGAGATTATGAATTTGCAACAAAATACAACCTTCCTATAAAAAGAGTGATAAAAGGAATTGGAGATGTGGACGACAATCTACCCTTTGTTGAGTATGGAGTGCTTATAAACAGTGGAGAATTTACAGGTATAAAATCAGATGAGGCAAGGATAAAGATTGTAGAGAAATTGCAACAAGAAGGTAGAGCTTCTTTTAAGGTTAATTACAGATTGAGAGACTGGCTTGTTTCAAGACAAAGATACTGGGGGGCTCCAATACCTGTCATTCACTGTGAACGCTGTGGCATAGTCCCTGTCCCAGAAGAGGATTTGCCAGTATTACTCCCTTATGATGTAGAATTTGCTCCAACAGGTGAGTCTCCACTTAAAAAGCATGAAGGCTTTATGAACGTTACTTGTCCAAAATGTGGAGGCAAAGCGTTAAGAGACCCCGATACTCTTGACACTTTTGTAGATTCTTCCTGGTACTTTTTGAGATATCCCGATAACAAAAACGACAAAGAGCCTTTCAATAAAGAATGGATAAATAAAATGTTGCCTGTTGACAAGTATGTAGGTGGA------------------------------------------------------------------------------------------------------------------------------------------------------------------------------------------------------------------------------------------------------------------------------------------------------------------------------------------------------------------------------------------------------------------------------------------------------------------------------------------------------------------------------------------------------------------------------------------------------------------------------------------------------------------------------------------------------------------------------------------------------------------------------------------------------------------------------------------------------------------------------------------------
>H608 81leuS
-------------------------------------------------------------------------------------------------------------------------------------------------------------------------------------------------------------------------------------------------------------------------------------------------------------------------------------------------------------------------------------------------------------------------------------------------------------------------------------------------------------------------------------------------------------------AGAAAGATTTGACTCAGTGGTTTTTCAAGATAACTGCTTATGCAGAAGAACTCCTTGAAAAACTGGATGAACTTGATTGGCCTGAAAAGACAAAAATAATGCAGAGAAATTGGATTGGAAAGTCGGATGGAGCAGAGATAGAATTTAAAGTTGACGGCAAAGACCTGACATTTAAGGTGTTTACAACAAGGGCTGATACGTTATATGGAGCGACGTATGTAGTTATCGCTCCAGAACATGAGATTGTGGATTTAATTACTACAGATGAATATAAACAAGCTGTTGAGGAGTATAAAGAGTACGCGAGAAAACAAAGTGAAATTGAAAGGTTGTCTACTGAAAAAGAAAAGACAGGAGTATTTACAGGAGCATACGCGATTCATCCTCTGACGGGAGAGAAACTCCCTATTTGGATAGCAGACTACGTCCTTGCAACATATGGAACAGGATGTGTCATGGCTGTTCCTGCCCATGATGAAAGAGATTATGAATTTGCAACAAAATACGACCTTCCTATAAAAAGAGTGATAAAAGGAATTGGAGATGTGGACGACAGTCTACCCTTTGTTGAGTATGGAGTGCTTATAAACAGTGGAGAATTTACAGGTATAAAATCAGAAGAGGCAAGGATAAAGATTGTAGAGAAATTGCAACAAGAAGGTAGAGCTTCTTTTAAGGTTAATTACAGATTGAGAGACTGGCTTGTTTCAAGGCAGAGATACTGGGGGGCTCCAATACCTGTAATTCACTGTGAACGCTGTGGCATAGTCCCTGTCCCAGAAGAAGATTTGCCAGTGTTACTTCCTTATGATGTGGAATTTGCTCCAACAGGTGAGTCTCCACTTAAAAAGCATGAAGGCTTTATGAACGTTACTTGTCCAAAATGTGGAGGCAAAGCGTTAAGAGACCCCGATACTCTTGACACTTTTGTAGATTCTTCCTGGTACTTTTTGAGATATCCCGATAACAAAAACGACAAAGAGCCTTTCAATAAAGAATGGATAAATAAAATGTTGCCTGTTGACAAGTATGTAGGTGGA------------------------------------------------------------------------------------------------------------------------------------------------------------------------------------------------------------------------------------------------------------------------------------------------------------------------------------------------------------------------------------------------------------------------------------------------------------------------------------------------------------------------------------------------------------------------------------------------------------------------------------------------------------------------------------------------------------------------------------------------------------------------------------------------------------------------------------------------------------------------------------------------
>H608 93leuS
-------------------------------------------------------------------------------------------------------------------------------------------------------------------------------------------------------------------------------------------------------------------------------------------------------------------------------------------------------------------------------------------------------------------------------------------------------------------------------------------------------------------------------------------------------------------AGAAAGATTTGACTCAGTGGTTTTTCAAGATAACTGCTTATGCAGAAGAACTCCTTGAAAAACTGGATGAACTTGATTGGCCTGAAAAGACAAAAATAATGCAGAGAAATTGGATTGGAAAGTCGGATGGAGCAGAGATAGAATTTAAAGTTGACGGCAAAGACCTGACATTTAAGGTGTTTACAACAAGGGCTGATACGTTATATGGAGCGACGTATGTAGTTATCGCTCCAGAACATGAGATTGTGGATTTAATTACTACAGATGAATATAAACAAGCTGTTGAGGAGTATAAAGAGTACGCGAGAAAACAAAGTGAAATTGAAAGGTTGTCTACTGAAAAAGAAAAGACAGGAGTATTTACAGGAGCATACGCGATTCATCCTCTGACGGGAGAGAAACTCCCTATTTGGATAGCAGACTACGTCCTTGCAACATATGGAACAGGATGTGTCATGGCTGTTCCTGCCCATGATGAAAGAGATTATGAATTTGCAACAAAATACAACCTTCCTATAAAAAGAGTGATAAAAGGAATTGGAGATGTGGACGACAGTCTACCCTTTGTTGAGTATGGAGTGCTTATAAACAGTGGAGAATTTACAGGTATAAAATCAGAAGAGGCAAGGATAAAGATTGTAGAGAAATTGCAACAAGAAGGTAGAGCTTCTTTTAAGGTTAATTACAGATTGAGAGACTGGCTTGTTTCAAGGCAGAGATACTGGGGGGCTCCAATACCTGTAATTCACTGTGAACGCTGTGGCATAGTCCCTGTCCCAGAAGAAGATTTGCCAGTGTTACTTCCTTATGATGTGGAATTTGCTCCAACAGGTGAGTCTCCACTTAAAAAGCATGAAGGCTTTATGAACGTTACTTGTCCAAAATGTGGAGGCAAAGCGTTAAGAGACCCCGATACTCTTGACACTTTTGTAGATTCTTCCTGGTACTTTTTGAGATATCCCGATAACAAAAACGACAAAGAGCCTTTCAATAAAGAATGGATAAATAAAATGTTGCCTGTTGACAAGTATGTAGGTGGA------------------------------------------------------------------------------------------------------------------------------------------------------------------------------------------------------------------------------------------------------------------------------------------------------------------------------------------------------------------------------------------------------------------------------------------------------------------------------------------------------------------------------------------------------------------------------------------------------------------------------------------------------------------------------------------------------------------------------------------------------------------------------------------------------------------------------------------------------------------------------------------------
>I502 49leuS
-------------------------------------------------------------------------------------------------------------------------------------------------------------------------------------------------------------------------------------------------------------------------------------------------------------------------------------------------------------------------------------------------------------------------------------------------------------------------------------------------------------------------------------------------------------------AGAAAGATTTGACTCAGTGGTTTTTCAAGATAACTGCTTATGCAGAAGAACTCCTTGAAAAACTGGATGAACTTGATTGGCCTGAAAAGACAAAAATAATGCAGAGAAATTGGATTGGAAAGTCGGATGGAGCAGAGATAGAATTTAAAGTTGACGGCAAAGACCTGACATTTAAGGTGTTTACAACAAGGGCTGATACGTTATATGGAGCGACGTATGTAGTTATCGCTCCAGAACATGAGATTGTGGATTTAATTACTACAGATGAATATAAACAAGCTGTTGAGGAGTATAAAGAGTACGCGAGAAAACAAAGTGAAATTGAAAGGTTGTCTACTGAAAAAGAAAAGACAGGAGTATTTACAGGAGCATACGCGATTCATCCTCTGACGGGAGAGAAACTCCCTATTTGGATAGCAGACTACGTCCTTGCAACATATGGAACAGGATGTGTCATGGCTGTTCCTGCCCATGATGAAAGAGATTATGAATTTGCAACAAAATACGACCTTCCTATAAAAAGAGTGATAAAAGGAATTGGAGATGTGGACGACAGTCTACCCTTTGTTGAGTATGGAGTGCTTATAAACAGTGGAGAATTTACAGGTATAAAATCAGAAGAGGCAAGGATAAAGATTGTAGAGAAATTGCAACAAGAAGGTAGAGCTTCTTTTAAGGTTAATTACAGATTGAGAGACTGGCTTGTTTCAAGGCAGAGATACTGGGGGGCTCCAATACCTGTAATTCACTGTGAACGCTGTGGCATAGTCCCTGTCCCAGAAGAAGATTTGCCAGTGTTACTTCCTTATGATGTGGAATTTGCTCCAACAGGTGAGTCTCCACTTAAAAAGCATGAAGGCTTTATGAACGTTACTTGTCCAAAATGTGGAGGCAAAGCGTTAAGAGACCCCGATACTCTTGACACTTTTGTAGATTCTTCCTGGTACTTTTTGAGATATCCCGATAACAAAAACGACAAAGAGCCTTTCAATAAAGAATGGATAAATAAAATGTTGCCTGTTGACAAGTATGTAGGTGGA------------------------------------------------------------------------------------------------------------------------------------------------------------------------------------------------------------------------------------------------------------------------------------------------------------------------------------------------------------------------------------------------------------------------------------------------------------------------------------------------------------------------------------------------------------------------------------------------------------------------------------------------------------------------------------------------------------------------------------------------------------------------------------------------------------------------------------------------------------------------------------------------
>J614 63leuS
-------------------------------------------------------------------------------------------------------------------------------------------------------------------------------------------------------------------------------------------------------------------------------------------------------------------------------------------------------------------------------------------------------------------------------------------------------------------------------------------------------------------------------------------------------------------AGAAAGATTTGACTCAGTGGTTTTTCAAGATAACTGCTTATGCAGAAGAACTCCTTGAAAAACTGGATGAACTTGATTGGCCTGAAAAGACAAAAATAATGCAGAGAAATTGGATTGGAAAGTCGGATGGAGCAGAGATAGAATTTAAAGTTGACGGCAAAGACCTGACATTTAAGGTGTTTACAACAAGGGCTGATACGTTATATGGAGCGACGTATGTAGTTATCGCTCCAGAACATGAGATTGTGGATTTAATTACTACAGATGAATATAAACAAGCTGTTGAGGAGTATAAAGAGTACGCGAGAAAACAAAGTGAAATTGAAAGGTTGTCTACTGAAAAAGAAAAGACAGGAGTATTTACAGGAGCATACGCGATTCATCCTCTGACGGGAGAGAAACTCCCTATTTGGATAGCAGACTACGTCCTTGCAACATATGGAACAGGATGTGTCATGGCTGTTCCTGCCCATGATGAAAGAGATTATGAATTTGCAACAAAATACAACCTTCCTATAAAAAGAGTGATAAAAGGAATTGGAGATGTGGACGACAGTCTACCCTTTGTTGAGTATGGAGTGCTTATAAACAGTGGAGAATTTACAGGTATAAAATCAGAAGAGGCAAGGATAAAGATTGTAGAGAAATTGCAACAAGAAGGTAGAGCTTCTTTTAAGGTTAATTACAGATTCAGAGACTGGCTTGTTTCAAGGCAGAGATACTGGGGGGCTCCAATACCTGTAATTCACTGTGAACGCTGTGGCATAGTCCCTGTCCCAGAAGAAGATTTGCCAGTGTTACTTCCTTATGATGTGGAATTTGCTCCAACAGGTGAGTCTCCACTTAAAAAGCATGAAGGCTTTATGAACGTTACTTGTCCAAAATGTGGAGGCAAAGCGTTAAGAGACCCCGATACTCTTGACACTTTTGTAGATTCTTCCTGGTACTTTTTGAGATATCCCGATAACAAAAACGACAAAGAGCCTTTCAATAAAGAATGGATAAATAAAATGTTGCCTGTTGACAAGTATGTAGGTGGA------------------------------------------------------------------------------------------------------------------------------------------------------------------------------------------------------------------------------------------------------------------------------------------------------------------------------------------------------------------------------------------------------------------------------------------------------------------------------------------------------------------------------------------------------------------------------------------------------------------------------------------------------------------------------------------------------------------------------------------------------------------------------------------------------------------------------------------------------------------------------------------------
>J614 65leuS
-------------------------------------------------------------------------------------------------------------------------------------------------------------------------------------------------------------------------------------------------------------------------------------------------------------------------------------------------------------------------------------------------------------------------------------------------------------------------------------------------------------------------------------------------------------------AGAAAGATTTGACTCAGTGGTTTTTCAAGATAACTGCTTATGCAGAAGAACTCCTTGAAAAACTGGATGAACTTGATTGGCCTGAAAAGACAAAAATAATGCAGAGAAATTGGATTGGAAAGTCGGATGGAGCAGAGATAGAATTTAAAGTTGACGGCAAAGACCTGACATTTAAGGTGTTTACAACAAGGGCTGATACGTTATATGGAGCGACGTATGTAGTTATCGCTCCAGAACATGAGATTGTGGATTTAATTACTACAGATGAATATAAACAAGCTGTTGAGGAGTATAAAGAGTACGCGAGAAAACAAAGTGAAATTGAAAGGTTGTCTACTGAAAAAGAAAAGACAGGAGTATTTACAGGAGCATACGCGATTCATCCTCTGACGGGAGAGAAACTCCCTATTTGGATAGCAGACTACGTCCTTGCAACATATGGAACAGGATGTGTCATGGCTGTTCCTGCCCATGATGAAAGAGATTATGAATTTGCAACAAAATACAACCTTCCTATAAAAAGAGTGATAAAAGGAATTGGAGATGTGGACGACAGTCTACCCTTTGTTGAGTATGGAGTGCTTATAAACAGTGGAGAATTTACAGGTATAAAATCAGAAGAGGCAAGGATAAAGATTGTAGAGAAATTGCAACAAGAAGGTAGAGCTTCTTTTAAGGTTAATTACAGATTCAGAGACTGGCTTGTTTCAAGGCAGAGATACTGGGGGGCTCCAATACCTGTAATTCACTGTGAACGCTGTGGCATAGTCCCTGTCCCAGAAGAAGATTTGCCAGTGTTACTTCCTTATGATGTGGAATTTGCTCCAACAGGTGAGTCTCCACTTAAAAAGCATGAAGGCTTTATGAACGTTACTTGTCCAAAATGTGGAGGCAAAGCGTTAAGAGACCCCGATACTCTTGACACTTTTGTAGATTCTTCCTGGTACTTTTTGAGATATCCCGATAACAAAAACGACAAAGAGCCTTTCAATAAAGAATGGATAAATAAAATGTTGCCTGTTGACAAGTATGTAGGTGGA------------------------------------------------------------------------------------------------------------------------------------------------------------------------------------------------------------------------------------------------------------------------------------------------------------------------------------------------------------------------------------------------------------------------------------------------------------------------------------------------------------------------------------------------------------------------------------------------------------------------------------------------------------------------------------------------------------------------------------------------------------------------------------------------------------------------------------------------------------------------------------------------
>J614 9leuS
-------------------------------------------------------------------------------------------------------------------------------------------------------------------------------------------------------------------------------------------------------------------------------------------------------------------------------------------------------------------------------------------------------------------------------------------------------------------------------------------------------------------------------------------------------------------AGAAAGATTTGACTCAGTGGTTTTTCAAGATAACTGCTTATGCAGAAGAACTCCTTGAAAAACTGGATGAACTTGATTGGCCTGAAAAGACAAAAATAATGCAGAGAAATTGGATTGGAAAGTCGGATGGAGCAGAGATAGAATTTAAAGTTGACGGCAAAGACCTGACATTTAAGGTGTTTACAACAAGGGCTGATACGTTATATGGAGCGACGTATGTAGTTATCGCTCCAGAACATGAGATTGTGGATTTAATTACTACAGATGAATATAAACAAGCTGTTGAGGAGTATAAAGAGTACGCGAGAAAACAAAGTGAAATTGAAAGGTTGTCTACTGAAAAAGAAAAGACAGGAGTATTTACAGGAGCATACGCGATTCATCCTCTGACGGGAGAGAAACTCCCTATTTGGATAGCAGACTACGTCCTTGCAACATATGGAACAGGATGTGTCATGGCTGTTCCTGCCCATGATGAAAGAGATTATGAATTTGCAACAAAATACAACCTTCCTATAAAAAGAGTGATAAAAGGAATTGGAGATGTGGACGACAGTCTACCCTTTGTTGAGTATGGAGTGCTTATAAACAGTGGAGAATTTACAGGTATAAAATCAGAAGAGGCAAGGATAAAGATTGTAGAGAAATTGCAACAAGAAGGTAGAGCTTCTTTTAAGGTTAATTACAGATTGAGAGACTGGCTTGTTTCAAGGCAGAGATACTGGGGGGCTCCAATACCTGTAATTCACTGTGAACGCTGTGGCATAGTCCCTGTCCCAGAAGAAGATTTGCCAGTGTTACTTCCTTATGATGTGGAATTTGCTCCAACAGGTGAGTCTCCACTTAAAAAGCATGAAGGCTTTATGAACGTTACTTGTCCAAAATGTGGAGGCAAAGCGTTAAGAGACCCCGATACTCTTGACACTTTTGTAGATTCTTCCTGGTACTTTTTGAGATATCCCGATAACAAAAACGACAAAGAGCCTTTCAATAAAGAATGGATAAATAAAATGTTGCCTGTTGACAAGTATGTAGGTGGA------------------------------------------------------------------------------------------------------------------------------------------------------------------------------------------------------------------------------------------------------------------------------------------------------------------------------------------------------------------------------------------------------------------------------------------------------------------------------------------------------------------------------------------------------------------------------------------------------------------------------------------------------------------------------------------------------------------------------------------------------------------------------------------------------------------------------------------------------------------------------------------------
>O629 40leuS
-------------------------------------------------------------------------------------------------------------------------------------------------------------------------------------------------------------------------------------------------------------------------------------------------------------------------------------------------------------------------------------------------------------------------------------------------------------------------------------------------------------------------------------------------------------------AGAAAGATTTGACTCAGTGGTTTTTCAAGATAACTGCTTATGCAGAAGAACTCCTTGAAAAACTGGATGAACTTGATTGGCCTGAAAAGACAAAAATAATGCAGAGAAATTGGATTGGAAAGTCGGATGGAGCAGAGATAGAATTTAAAGTTGACGGCAAAGACCTGACATTTAAGGTGTTTACAACAAGGGCTGATACGTTATATGGAGCGACGTATGTAGTTATCGCTCCAGAACATGAGATTGTGGATTTAATTACTACAGATGAATATAAACAAGCTGTTGAGGAGTATAAAGAGTACGCGAGAAAACAAAGTGAAATTGAAAGGTTGTCTACTGAAAAAGAAAAGACAGGAGTATTTACAGGAGCATACGCGATTCATCCTCTGACGGGAGAGAAACTCCCTATTTGGATAGCAGACTACGTCCTTGCAACATATGGAACAGGATGTGTCATGGCTGTTCCTGCCCATGATGAAAGAGATTATGAATTTGCAACAAAATACAACCTTCCTATAAAAAGAGTGATAAAAGGAATTGGAGATGTGGACGACAGTCTACCCTTTGTTGAGTATGGAGTGCTTATAAACAGTGGAGAATTTACAGGTATAAAATCAGAAGAGGCAAGGATAAAGATTGTAGAGAAATTGCAACAAGAAGGTAGAGCTTCTTTTAAGGTTAATTACAGATTGAGAGACTGGCTTGTTTCAAGGCAGAGATACTGGGGGGCTCCAATACCTGTAATTCACTGTGAACGCTGTGGCATAGTCCCTGTCCCAGAAGAAGATTTGCCAGTGTTACTTCCTTATGATGTGGAATTTGCTCCAACAGGTGAGTCTCCACTTAAAAAGCATGAAGGCTTTATGAACGTTACTTGTCCAAAATGTGGAGGCAAAGCGTTAAGAGACCCCGATACTCTTGACACTTTTGTAGATTCTTCCTGGTACTTTTTGAGATATCCCGATAACAAAAACGACAAAGAGCCTTTCAATAAAGAATGGATAAATAAAATGTTGCCTGTTGACAAGTATGTAGGTGGA------------------------------------------------------------------------------------------------------------------------------------------------------------------------------------------------------------------------------------------------------------------------------------------------------------------------------------------------------------------------------------------------------------------------------------------------------------------------------------------------------------------------------------------------------------------------------------------------------------------------------------------------------------------------------------------------------------------------------------------------------------------------------------------------------------------------------------------------------------------------------------------------
>O629 42leuS
-------------------------------------------------------------------------------------------------------------------------------------------------------------------------------------------------------------------------------------------------------------------------------------------------------------------------------------------------------------------------------------------------------------------------------------------------------------------------------------------------------------------------------------------------------------------AGAAAGATTTGACTCAGTGGTTTTTCAAGATAACTGCTTATGCAGAAGAACTCCTTGAAAAACTGGATGAACTTGATTGGCCTGAAAAGACAAAAATAATGCAGAGAAATTGGATTGGAAAGTCGGATGGAGCAGAGATAGAATTTAAAGTTGACGGCAAAGACCTGACATTTAAGGTGTTTACAACAAGGGCTGATACGTTATATGGAGCGACGTATGTAGTTATCGCTCCAGAACATGAGATTGTGGATTTAATTACTACAGATGAATATAAACAAGCTGTTGAGGAGTATAAAGAGTACGCGAGAAAACAAAGTGAAATTGAAAGGTTGTCTACTGAAAAAGAAAAGACAGGAGTATTTACAGGAGCATACGCGATTCATCCTCTGACGGGAGAGAAACTCCCTATTTGGATAGCAGACTACGTCCTTGCAACATATGGAACAGGATGTGTCATGGCTGTTCCTGCCCATGATGAAAGAGATTATGAATTTGCAACAAAATACGACCTTCCTATAAAAAGAGTGATAAAAGGAATTGGAGATGTGGACGACAGTCTACCCTTTGTTGAGTATGGAGTGCTTATAAACAGTGGAGAATTTACAGGTATAAAATCAGAAGAGGCAAGGATAAAGATTGTAGAGAAATTGCAACAAGAAGGTAGAGCTTCTTTTAAGGTTAATTACAGATTGAGAGACTGGCTTGTTTCAAGGCAGAGATACTGGGGGGCTCCAATACCTGTAATTCACTGTGAACGCTGTGGCATAGTCCCTGTCCCAGAAGAAGATTTGCCAGTGTTACTTCCTTATGATGTGGAATTTGCTCCAACAGGTGAGTCTCCACTTAAAAAGCATGAAGGCTTTATGAACGTTACTTGTCCAAAATGTGGAGGCAAAGCGTTAAGAGACCCCGATACTCTTGACACTTTTGTAGATTCTTCCTGGTACTTTTTGAGATATCCCGATAACAAAAACGACAAAGAGCCTTTCAATAAAGAATGGATAAATAAAATGTTGCCTGTTGACAAGTATGTAGGTGGA------------------------------------------------------------------------------------------------------------------------------------------------------------------------------------------------------------------------------------------------------------------------------------------------------------------------------------------------------------------------------------------------------------------------------------------------------------------------------------------------------------------------------------------------------------------------------------------------------------------------------------------------------------------------------------------------------------------------------------------------------------------------------------------------------------------------------------------------------------------------------------------------
>O629 47leuS
-------------------------------------------------------------------------------------------------------------------------------------------------------------------------------------------------------------------------------------------------------------------------------------------------------------------------------------------------------------------------------------------------------------------------------------------------------------------------------------------------------------------------------------------------------------------AGAAAGATTTGACTCAGTGGTTTTTCAAGATAACTGCTTATGCAGAAGAACTCCTTGAAAAACTGGATGAACTTGATTGGCCTGAAAAGACAAAAATAATGCAGAGAAATTGGATTGGAAAGTCGGATGGAGCAGAGATAGAATTTAAAGTTGACGGCAAAGACCTGACATTTAAGGTGTTTACAACAAGGGCTGATACGTTATATGGAGCGACGTATGTAGTTATCGCTCCAGAACATGAGATTGTGGATTTAATTACTACAGATGAATATAAACAAGCTGTTGAGGAGTATAAAGAGTACGCGAGAAAACAAAGTGAAATTGAAAGGTTGTCTACTGAAAAAGAAAAGACAGGAGTATTTACAGGAGCATACGCGATTCATCCTCTGACGGGAGAGAAACTCCCTATTTGGATAGCAGACTACGTCCTTGCAACATATGGAACAGGATGTGTCATGGCTGTTCCTGCCCATGATGAAAGAGATTATGAATTTGCAACAAAATACGACCTTCCTATAAAAAGAGTGATAAAAGGAATTGGAGATGTGGACGACAGTCTACCCTTTGTTGAGTATGGAGTGCTTATAAACAGTGGAGAATTTACAGGTATAAAATCAGAAGAGGCAAGGATAAAGATTGTAGAGAAATTGCAACAAGAAGGTAGAGCTTCTTTTAAGGTTAATTACAGATTGAGAGACTGGCTTGTTTCAAGGCAGAGATACTGGGGGGCTCCAATACCTGTAATTCACTGTGAACGCTGTGGCATAGTCCCTGTCCCAGAAGAAGATTTGCCAGTGTTACTTCCTTATGATGTGGAATTTGCTCCAACAGGTGAGTCTCCACTTAAAAAGCATGAAGGCTTTATGAACGTTACTTGTCCAAAATGTGGAGGCAAAGCGTTAAGAGACCCCGATACTCTTGACACTTTTGTAGATTCTTCCTGGTACTTTTTGAGATATCCCGATAACAAAAACGACAAAGAGCCTTTCAATAAAGAATGGATAAATAAAATGTTGCCTGTTGACAAGTATGTAGGTGGA------------------------------------------------------------------------------------------------------------------------------------------------------------------------------------------------------------------------------------------------------------------------------------------------------------------------------------------------------------------------------------------------------------------------------------------------------------------------------------------------------------------------------------------------------------------------------------------------------------------------------------------------------------------------------------------------------------------------------------------------------------------------------------------------------------------------------------------------------------------------------------------------
>O629 48leuS
-------------------------------------------------------------------------------------------------------------------------------------------------------------------------------------------------------------------------------------------------------------------------------------------------------------------------------------------------------------------------------------------------------------------------------------------------------------------------------------------------------------------------------------------------------------------AGAAAGATTTGACTCAGTGGTTTTTCAAGATAACTGCTTATGCAGAAGAACTCCTTGAAAAACTGGATGAACTTGATTGGCCTGAAAAGACAAAAATAATGCAGAGAAATTGGATTGGAAAGTCGGATGGAGCAGAGATAGAATTTAAAGTTGACGGCAAAGACCTGACATTTAAGGTGTTTACAACAAGGGCTGATACGTTATATGGAGCGACGTATGTAGTTATCGCTCCAGAACATGAGATTGTGGATTTAATTACTACAGATGAATATAAACAAGCTGTTGAGGAGTATAAAGAGTACGCGAGAAAACAAAGTGAAATTGAAAGGTTGTCTACTGAAAAAGAAAAGACAGGAGTATTTACAGGAGCATACGCGATTCATCCTCTGACGGGAGAGAAACTCCCTATTTGGATAGCAGACTACGTCCTTGCAACATATGGAACAGGATGTGTCATGGCTGTTCCTGCCCATGATGAAAGAGATTATGAATTTGCAACAAAATACGACCTTCCTATAAAAAGAGTGATAAAAGGAATTGGAGATGTGGACGACAGTCTACCCTTTGTTGAGTATGGAGTGCTTATAAACAGTGGAGAATTTACAGGTATAAAATCAGAAGAGGCAAGGATAAAGATTGTAGAGAAATTGCAACAAGAAGGTAGAGCTTCTTTTAAGGTTAATTACAGATTGAGAGACTGGCTTGTTTCAAGGCAGAGATACTGGGGGGCTCCAATACCTGTAATTCACTGTGAACGCTGTGGCATAGTCCCTGTCCCAGAAGAAGATTTGCCAGTGTTACTTCCTTATGATGTGGAATTTGCTCCAACAGGTGAGTCTCCACTTAAAAAGCATGAAGGCTTTATGAACGTTACTTGTCCAAAATGTGGAGGCAAAGCGTTAAGAGACCCCGATACTCTTGACACTTTTGTAGATTCTTCCTGGTACTTTTTGAGATATCCCGATAACAAAAACGACAAAGAGCCTTTCAATAAAGAATGGATAAATAAAATGTTGCCTGTTGACAAGTATGTAGGTGGA------------------------------------------------------------------------------------------------------------------------------------------------------------------------------------------------------------------------------------------------------------------------------------------------------------------------------------------------------------------------------------------------------------------------------------------------------------------------------------------------------------------------------------------------------------------------------------------------------------------------------------------------------------------------------------------------------------------------------------------------------------------------------------------------------------------------------------------------------------------------------------------------
>O629 50leuS
-------------------------------------------------------------------------------------------------------------------------------------------------------------------------------------------------------------------------------------------------------------------------------------------------------------------------------------------------------------------------------------------------------------------------------------------------------------------------------------------------------------------------------------------------------------------AGAAAGATTTGACTCAGTGGTTTTTCAAGATAACTGCTTATGCAGAAGAACTCCTTGAAAAACTGGATGAACTTGATTGGCCTGAAAAGACAAAAATAATGCAGAGAAATTGGATTGGAAAGTCGGATGGAGCAGAGATAGAATTTAAAGTTGACGGCAAAGACCTGACATTTAAGGTGTTTACAACAAGGGCTGATACGTTATATGGAGCGACGTATGTAGTTATCGCTCCAGAACATGAGATTGTGGATTTAATTACTACAGATGAATATAAACAAGCTGTTGAGGAGTATAAAGAGTACGCGAGAAAACAAAGTGAAATTGAAAGGTTGTCTACTGAAAAAGAAAAGACAGGAGTATTTACAGGAGCATACGCGATTCATCCTCTGACGGGAGAGAAACTCCCTATTTGGATAGCAGACTACGTCCTTGCAACATATGGAACAGGATGTGTCATGGCTGTTCCTGCCCATGATGAAAGAGATTATGAATTTGCAACAAAATACAACCTTCCTATAAAAAGAGTGATAAAAGGAATTGGAGATGTGGACGACAGTCTACCCTTTGTTGAGTATGGAGTGCTTATAAACAGTGGAGAATTTACAGGTATAAAATCAGAAGAGGCAAGGATAAAGATTGTAGAGAAATTGCAACAAGAAGGTAGAGCTTCTTTTAAGGTTAATTACAGATTGAGAGACTGGCTTGTTTCAAGGCAGAGATACTGGGGGGCTCCAATACCTGTAATTCACTGTGAACGCTGTGGCATAGTCCCTGTCCCAGAAGAAGATTTGCCAGTGTTACTTCCTTATGATGTGGAATTTGCTCCAACAGGTGAGTCTCCACTTAAAAAGCATGAAGGCTTTATGAACGTTACTTGTCCAAAATGTGGAGGCAAAGCGTTAAGAGACCCCGATACTCTTGACACTTTTGTAGATTCTTCCTGGTACTTTTTGAGATATCCCGATAACAAAAACGACAAAGAGCCTTTCAATAAAGAATGGATAAATAAAATGTTGCCTGTTGACAAGTATGTAGGTGGA------------------------------------------------------------------------------------------------------------------------------------------------------------------------------------------------------------------------------------------------------------------------------------------------------------------------------------------------------------------------------------------------------------------------------------------------------------------------------------------------------------------------------------------------------------------------------------------------------------------------------------------------------------------------------------------------------------------------------------------------------------------------------------------------------------------------------------------------------------------------------------------------
>O629 51leuS
-------------------------------------------------------------------------------------------------------------------------------------------------------------------------------------------------------------------------------------------------------------------------------------------------------------------------------------------------------------------------------------------------------------------------------------------------------------------------------------------------------------------------------------------------------------------AGAAAGATTTGACTCAGTGGTTTTTCAAGATAACTGCTTATGCAGAAGAACTCCTTGAAAAACTGGATGAACTTGATTGGCCTGAAAAGACAAAAATAATGCAGAGAAATTGGATTGGAAAGTCGGATGGAGCAGAGATAGAATTTAAAGTTGACGGCAAAGACCTGACATTTAAGGTGTTTACAACAAGGGCTGATACGTTATATGGAGCGACGTATGTAGTTATCGCTCCAGAACATGAGATTGTGGATTTAATTACTACAGATGAATATAAACAAGCTGTTGAGGAGTATAAAGAGTACGCGAGAAAACAAAGTGAAATTGAAAGGTTGTCTACTGAAAAAGAAAAGACAGGAGTATTTACAGGAGCATACGCGATTCATCCTCTGACGGGAGAGAAACTCCCTATTTGGATAGCAGACTACGTCCTTGCAACATATGGAACAGGATGTGTCATGGCTGTTCCTGCCCATGATGAAAGAGATTATGAATTTGCAACAAAATACAACCTTCCTATAAAAAGAGTGATAAAAGGAATTGGAGATGTGGACGACAGTCTACCCTTTGTTGAGTATGGAGTGCTTATAAACAGTGGAGAATTTACAGGTATAAAATCAGAAGAGGCAAGGATAAAGATTGTAGAGAAATTGCAACAAGAAGGTAGAGCTTCTTTTAAGGTTAATTACAGATTGAGAGACTGGCTTGTTTCAAGGCAGAGATACTGGGGGGCTCCAATACCTGTAATTCACTGTGAACGCTGTGGCATAGTCCCTGTCCCAGAAGAAGATTTGCCAGTGTTACTTCCTTATGATGTGGAATTTGCTCCAACAGGTGAGTCTCCACTTAAAAAGCATGAAGGCTTTATGAACGTTACTTGTCCAAAATGTGGAGGCAAAGCGTTAAGAGACCCCGATACTCTTGACACTTTTGTAGATTCTTCCTGGTACTTTTTGAGATATCCCGATAACAAAAACGACAAAGAGCCTTTCAATAAAGAATGGATAAATAAAATGTTGCCTGTTGACAAGTATGTAGGTGGA------------------------------------------------------------------------------------------------------------------------------------------------------------------------------------------------------------------------------------------------------------------------------------------------------------------------------------------------------------------------------------------------------------------------------------------------------------------------------------------------------------------------------------------------------------------------------------------------------------------------------------------------------------------------------------------------------------------------------------------------------------------------------------------------------------------------------------------------------------------------------------------------
>O629 7leuS
-------------------------------------------------------------------------------------------------------------------------------------------------------------------------------------------------------------------------------------------------------------------------------------------------------------------------------------------------------------------------------------------------------------------------------------------------------------------------------------------------------------------------------------------------------------------AGAAAGATTTGACTCAGTGGTTTTTCAAGATAACTGCTTATGCAGAAGAACTCCTTGAAAAACTGGATGAACTTGATTGGCCTGAAAAGACAAAAATAATGCAGAGAAATTGGATTGGAAAGTCGGATGGAGCAGAGATAGAATTTAAAGTTGACGGCAAAGACCTGACATTTAAGGTGTTTACAACAAGGGCTGATACGTTATATGGAGCGACGTATGTAGTTATCGCTCCAGAACATGAGATTGTGGATTTAATTACTACAGATGAATATAAACAAGCTGTTGAGGAGTATAAAGAGTACGCGAGAAAACAAAGTGAAATTGAAAGGTTGTCTACTGAAAAAGAAAAGACAGGAGTATTTACAGGAGCATACGCGATTCATCCTCTGACGGGAGAGAAACTCCCTATTTGGATAGCAGACTACGTCCTTGCAACATATGGAACAGGATGTGTCATGGCTGTTCCTGCCCATGATGAAAGAGATTATGAATTTGCAACAAAATACAACCTTCCTATAAAAAGAGTGATAAAAGGAATTGGAGATGTGGACGACAGTCTACCCTTTGTTGAGTATGGAGTGCTTATAAACAGTGGAGAATTTACAGGTATAAAATCAGAAGAGGCAAGGATAAAGATTGTAGAGAAATTGCAACAAGAAGGTAGAGCTTCTTTTAAGGTTAATTACAGATTGAGAGACTGGCTTGTTTCAAGGCAGAGATACTGGGGGGCTCCAATACCTGTAATTCACTGTGAACGCTGTGGCATAGTCCCTGTCCCAGAAGAAGATTTGCCAGTGTTACTTCCTTATGATGTGGAATTTGCTCCAACAGGTGAGTCTCCACTTAAAAAGCATGAAGGCTTTATGAACGTTACTTGTCCAAAATGTGGAGGCAAAGCGTTAAGAGACCCCGATACTCTTGACACTTTTGTAGATTCTTCCTGGTACTTTTTGAGATATCCCGATAACAAAAACGACAAAGAGCCTTTCAATAAAGAATGGATAAATAAAATGTTGCCTGTTGACAAGTATGTAGGTGGA------------------------------------------------------------------------------------------------------------------------------------------------------------------------------------------------------------------------------------------------------------------------------------------------------------------------------------------------------------------------------------------------------------------------------------------------------------------------------------------------------------------------------------------------------------------------------------------------------------------------------------------------------------------------------------------------------------------------------------------------------------------------------------------------------------------------------------------------------------------------------------------------
>T515 1leuS
-------------------------------------------------------------------------------------------------------------------------------------------------------------------------------------------------------------------------------------------------------------------------------------------------------------------------------------------------------------------------------------------------------------------------------------------------------------------------------------------------------------------------------------------------------------------AGAAAGATTTGACTCAGTGGTTTTTCAAGATAACTGCTTATGCAGAAGAACTCCTTGAAAAACTGGATGAACTTGATTGGCCTGAAAAGACAAAAATAATGCAGAGAAATTGGATTGGAAAGTCGGATGGAGCAGAGATAGAATTTAAAGTTGACGGCAAAGACCTGACATTTAAGGTGTTTACAACAAGGGCTGATACGTTATATGGAGCGACGTATGTAGTTATCGCTCCAGAACATGAGATTGTGGATTTAATTACTACAGATGAATATAAACAAGCTGTTGAGGAGTATAAAGAGTACGCGAGAAAACAAAGTGAAATTGAAAGGTTGTCTACTGAAAAAGAAAAGACAGGAGTATTTACAGGAGCATACGCGATTCATCCTCTGACGGGAGAGAAACTCCCTATTTGGATAGCAGACTACGTCCTTGCAACATATGGAACAGGATGTGTCATGGCTGTTCCTGCCCATGATGAAAGAGATTATGAATTTGCAACAAAATACGACCTTCCTATAAAAAGAGTGATAAAAGGAATTGGAGATGTGGACGACAGTCTACCCTTTGTTGAGTATGGAGTGCTTATAAACAGTGGAGAATTTACAGGTATAAAATCAGAAGAGGCAAGGATAAAGATTGTAGAGAAATTGCAACAAGAAGGTAGAGCTTCTTTTAAGGTTAATTACAGATTGAGAGACTGGCTTGTTTCAAGGCAGAGATACTGGGGGGCTCCAATACCTGTAATTCACTGTGAACGCTGTGGCATAGTCCCTGTCCCAGAAGAAGATTTGCCAGTGTTACTTCCTTATGATGTGGAATTTGCTCCAACAGGTGAGTCTCCACTTAAAAAGCATGAAGGCTTTATGAACGTTACTTGTCCAAAATGTGGAGGCAAAGCGTTAAGAGACCCCGATACTCTTGACACTTTTGTAGATTCTTCCTGGTACTTTTTGAGATATCCCGATAACAAAAACGACAAAGAGCCTTTCAATAAAGAATGGATAAATAAAATGTTGCCTGTTGACAAGTATGTAGGTGGA------------------------------------------------------------------------------------------------------------------------------------------------------------------------------------------------------------------------------------------------------------------------------------------------------------------------------------------------------------------------------------------------------------------------------------------------------------------------------------------------------------------------------------------------------------------------------------------------------------------------------------------------------------------------------------------------------------------------------------------------------------------------------------------------------------------------------------------------------------------------------------------------
>T515 3leuS
-------------------------------------------------------------------------------------------------------------------------------------------------------------------------------------------------------------------------------------------------------------------------------------------------------------------------------------------------------------------------------------------------------------------------------------------------------------------------------------------------------------------------------------------------------------------AGAAAGATTTGACTCAGTGGTTTTTCAAGATAACTGCTTATGCAGAAGAACTCCTTGAAAAACTGGATGAACTTGATTGGCCTGAAAAGACAAAAATAATGCAGAGAAATTGGATTGGAAAGTCGGATGGAGCAGAGATAGAATTTAAAGTTGACGGCAAAGACCTGACATTTAAGGTGTTTACAACAAGGGCTGATACGTTATATGGAGCGACGTATGTAGTTATCGCTCCAGAACATGAGATTGTGGATTTAATTACTACAGATGAATATAAACAAGCTGTTGAGGAGTATAAAGAGTACGCGAGAAAACAAAGTGAAATTGAAAGGTTGTCTACTGAAAAAGAAAAGACAGGAGTATTTACAGGAGCATACGCGATTCATCCTCTGACGGGAGAGAAACTCCCTATTTGGATAGCAGACTACGTCCTTGCAACATATGGAACAGGATGTGTCATGGCTGTTCCTGCCCATGATGAAAGAGATTATGAATTTGCAACAAAATACGACCTTCCTATAAAAAGAGTGATAAAAGGAATTGGAGATGTGGACGACAGTCTACCCTTTGTTGAGTATGGAGTGCTTATAAACAGTGGAGAATTTACAGGTATAAAATCAGAAGAGGCAAGGATAAAGATTGTAGAGAAATTGCAACAAGAAGGTAGAGCTTCTTTTAAGGTTAATTACAGATTGAGAGACTGGCTTGTTTCAAGGCAGAGATACTGGGGGGCTCCAATACCTGTAATTCACTGTGAACGCTGTGGCATAGTCCCTGTCCCAGAAGAAGATTTGCCAGTGTTACTTCCTTATGATGTGGAATTTGCTCCAACAGGTGAGTCTCCACTTAAAAAGCATGAAGGCTTTATGAACGTTACTTGTCCAAAATGTGGAGGCAAAGCGTTAAGAGACCCCGATACTCTTGACACTTTTGTAGATTCTTCCTGGTACTTTTTGAGATATCCCGATAACAAAAACGACAAAGAGCCTTTCAATAAAGAATGGATAAATAAAATGTTGCCTGTTGACAAGTATGTAGGTGGA------------------------------------------------------------------------------------------------------------------------------------------------------------------------------------------------------------------------------------------------------------------------------------------------------------------------------------------------------------------------------------------------------------------------------------------------------------------------------------------------------------------------------------------------------------------------------------------------------------------------------------------------------------------------------------------------------------------------------------------------------------------------------------------------------------------------------------------------------------------------------------------------
>T515 40leuS
-------------------------------------------------------------------------------------------------------------------------------------------------------------------------------------------------------------------------------------------------------------------------------------------------------------------------------------------------------------------------------------------------------------------------------------------------------------------------------------------------------------------------------------------------------------------AGAAAGATTTGACTCAGTGGTTTTTCAAGATAACTGCTTATGCAGAAGAACTCCTTGAAAAACTGGATGAACTTGATTGGCCTGAAAAGACAAAAATAATGCAGAGAAATTGGATTGGAAAGTCGGATGGAGCAGAGATAGAATTTAAAGTTGACGGCAAAGACCTGACATTTAAGGTGTTTACAACAAGGGCTGATACGTTATATGGAGCGACGTATGTAGTTATCGCTCCAGAACATGAGATTGTGGATTTAATTACTACAGATGAATATAAACAAGCTGTTGAGGAGTATAAAGAGTACGCGAGAAAACAAAGTGAAATTGAAAGGTTGTCTACAGAAAAAGAAAAGACAGGAGTATTTACAGGAGCATACGCGATTCATCCTCTGACGGGAGAGAAACTCCCTATTTGGATAGCAGACTACGTCCTTGCAACATATGGAACAGGATGTGTCATGGCTGTTCCTGCCCATGATGAAAGAGATTATGAATTTGCAACAAAATACGACCTTCCTATAAAAAGAGTGATAAAAGGAATTGGAGATGTGGACGACAGTCTACCCTTTGTTGAGTATGGAGTGCTTATAAACAGTGGAGAATTTACAGGTATAAAATCAGAAGAGGCAAGGATAAAGATTGTAGAGAAATTGCAACAAGAAGGTAGAGCTTCTTTTAAGGTTAATTACAGATTGAGAGACTGGCTTGTTTCAAGGCAGAGATACTGGGGGGCTCCAATACCTGTAATTCACTGTGAACGCTGTGGCATAGTCCCTGTCCCAGAAGAAGATTTGCCAGTGTTACTTCCTTATGATGTGGAATTTGCTCCAACAGGTGAGTCTCCACTTAAAAAGCATGAAGGCTTTATGAACGTTACTTGTCCAAAATGTGGAGGCAAAGCGTTAAGAGACCCCGATACTCTTGACACTTTTGTAGATTCTTCCTGGTACTTTTTGAGATATCCCGATAACAAAAACGACAAAGAGCCTTTCAATAAAGAATGGATAAATAAAATGTTGCCTGTTGACAAGTATGTAGGTGGA------------------------------------------------------------------------------------------------------------------------------------------------------------------------------------------------------------------------------------------------------------------------------------------------------------------------------------------------------------------------------------------------------------------------------------------------------------------------------------------------------------------------------------------------------------------------------------------------------------------------------------------------------------------------------------------------------------------------------------------------------------------------------------------------------------------------------------------------------------------------------------------------
>T515 41leuS
-------------------------------------------------------------------------------------------------------------------------------------------------------------------------------------------------------------------------------------------------------------------------------------------------------------------------------------------------------------------------------------------------------------------------------------------------------------------------------------------------------------------------------------------------------------------AGAAAGATTTGACTCAGTGGTTTTTCAAGATAACTGCTTATGCAGAAGAACTCCTTGAAAAACTGGATGAACTTGATTGGCCTGAAAAGACAAAAATAATGCAGAGAAATTGGATTGGAAAGTCGGATGGAGCAGAGATAGAATTTAAAGTTGACGGCAAAGACCTGACATTTAAGGTGTTTACAACAAGGGCTGATACGTTATATGGAGCGACGTATGTAGTTATCGCTCCAGAACATGAGATTGTGGATTTAATTACTACAGATGAATATAAACAAGCTGTTGAGGAGTATAAAGAGTACGCGAGAAAACAAAGTGAAATTGAAAGGTTGTCTACTGAAAAAGAAAAGACAGGAGTATTTACAGGAGCATACGCGATTCATCCTCTGACGGGAGAGAAACTCCCTATTTGGATAGCAGACTACGTCCTTGCAACATATGGAACAGGATGTGTCATGGCTGTTCCTGCCCATGATGAAAGAGATTATGAATTTGCAACAAAATACAACCTTCCTATAAAAAGAGTGATAAAAGGAATTGGAGATGTGGACGACAGTCTACCCTTTGTTGAGTATGGAGTGCTTATAAACAGTGGAGAATTTACAGGTATAAAATCAGAAGAGGCAAGGATAAAGATTGTAGAGAAATTGCAACAAGAAGGTAGAGCTTCTTTTAAGGTTAATTACAGATTGAGAGACTGGCTTGTTTCAAGGCAGAGATACTGGGGGGCTCCAATACCTGTAATTCACTGTGAACGCTGTGGCATAGTCCCTGTCCCAGAAGAAGATTTGCCAGTGTTACTTCCTTATGATGTGGAATTTGCTCCAACAGGTGAGTCTCCACTTAAAAAGCATGAAGGCTTTATGAACGTTACTTGTCCAAAATGTGGAGGCAAAGCGTTAAGAGACCCCGATACTCTTGACACTTTTGTAGATTCTTCCTGGTACTTTTTGAGATATCCCGATAACAAAAACGACAAAGAGCCTTTCAATAAAGAATGGATAAATAAAATGTTGCCTGTTGACAAGTATGTAGGTGGA------------------------------------------------------------------------------------------------------------------------------------------------------------------------------------------------------------------------------------------------------------------------------------------------------------------------------------------------------------------------------------------------------------------------------------------------------------------------------------------------------------------------------------------------------------------------------------------------------------------------------------------------------------------------------------------------------------------------------------------------------------------------------------------------------------------------------------------------------------------------------------------------
>T515 42leuS
-------------------------------------------------------------------------------------------------------------------------------------------------------------------------------------------------------------------------------------------------------------------------------------------------------------------------------------------------------------------------------------------------------------------------------------------------------------------------------------------------------------------------------------------------------------------AGAAAGATTTGACTCAGTGGTTTTTCAAGATAACTGCTTATGCAGAAGAACTCCTTGAAAAACTGGATGAACTTGATTGGCCTGAAAAGACAAAAATAATGCAGAGAAATTGGATTGGAAAGTCGGATGGAGCAGAGATAGAATTTAAAGTTGACGGCAAAGACCTGACATTTAAGGTGTTTACAACAAGGGCTGATACGTTATATGGAGCGACGTATGTAGTTATCGCTCCAGAACATGAGATTGTGGATTTAATTACTACAGATGAATATAAACAAGCTGTTGAGGAGTATAAAGAGTACGCGAGAAAACAAAGTGAAATTGAAAGGTTGTCTACTGAAAAAGAAAAGACAGGAGTATTTACAGGAGCATACGCGATTCATCCTCTGACGGGAGAGAAACTCCCTATTTGGATAGCAGACTACGTCCTTGCAACATATGGAACAGGATGTGTCATGGCTGTTCCTGCCCATGATGAAAGAGATTATGAATTTGCAACAAAATACAACCTTCCTATAAAAAGAGTGATAAAAGGAATTGGAGATGTGGACGACAGTCTACCCTTTGTTGAGTATGGAGTGCTTATAAACAGTGGAGAATTTACAGGTATAAAATCAGAAGAGGCAAGGATAAAGATTGTAGAGAAATTGCAACAAGAAGGTAGAGCTTCTTTTAAGGTTAATTACAGATTCAGAGACTGGCTTGTTTCAAGGCAGAGATACTGGGGGGCTCCAATACCTGTAATTCACTGTGAACGCTGTGGCATAGTCCCTGTCCCAGAAGAAGATTTGCCAGTGTTACTTCCTTATGATGTGGAATTTGCTCCAACAGGTGAGTCTCCACTTAAAAAGCATGAAGGCTTTATGAACGTTACTTGTCCAAAATGTGGAGGCAAAGCGTTAAGAGACCCCGATACTCTTGACACTTTTGTAGATTCTTCCTGGTACTTTTTGAGATATCCCGATAACAAAAACGACAAAGAGCCTTTCAATAAAGAATGGATAAATAAAATGTTGCCTGTTGACAAGTATGTAGGTGGA------------------------------------------------------------------------------------------------------------------------------------------------------------------------------------------------------------------------------------------------------------------------------------------------------------------------------------------------------------------------------------------------------------------------------------------------------------------------------------------------------------------------------------------------------------------------------------------------------------------------------------------------------------------------------------------------------------------------------------------------------------------------------------------------------------------------------------------------------------------------------------------------
>T515 44leuS
-------------------------------------------------------------------------------------------------------------------------------------------------------------------------------------------------------------------------------------------------------------------------------------------------------------------------------------------------------------------------------------------------------------------------------------------------------------------------------------------------------------------------------------------------------------------AGAAAGATTTGACTCAGTGGTTTTTCAAGATAACTGCTTATGCAGAAGAACTCCTTGAAAAACTGGATGAACTTGATTGGCCTGAAAAGACAAAAATAATGCAGAGAAATTGGATTGGAAAGTCGGATGGAGCAGAGATAGAATTTAAAGTTGACGGCAAAGACCTGACATTTAAGGTGTTTACAACAAGGGCTGATACGTTATATGGAGCGACGTATGTAGTTATCGCTCCAGAACATGAGATTGTGGATTTAATTACTACAGATGAATATAAACAAGCTGTTGAGGAGTATAAAGAGTACGCGAGAAAACAAAGTGAAATTGAAAGGTTGTCTACTGAAAAAGAAAAGACAGGAGTATTTACAGGAGCATACGCGATTCATCCTCTGACGGGAGAGAAACTCCCTATTTGGATAGCAGACTACGTCCTTGCAACATATGGAACAGGATGTGTCATGGCTGTTCCTGCCCATGATGAAAGAGATTATGAATTTGCAACAAAATACAACCTTCCTATAAAAAGAGTGATAAAAGGAATTGGAGATGTGGACGACAGTCTACCCTTTGTTGAGTATGGAGTGCTTATAAACAGTGGAGAATTTACAGGTATAAAATCAGAAGAGGCAAGGATAAAGATTGTAGAGAAATTGCAACAAGAAGGTAGAGCTTCTTTTAAGGTTAATTACAGATTGAGAGACTGGCTTGTTTCAAGGCAGAGATACTGGGGGGCTCCAATACCTGTAATTCACTGTGAACGCTGTGGCATAGTCCCTGTCCCAGAAGAAGATTTGCCAGTGTTACTTCCTTATGATGTGGAATTTGCTCCAACAGGTGAGTCTCCACTTAAAAAGCATGAAGGCTTTATGAACGTTACTTGTCCAAAATGTGGAGGCAAAGCGTTAAGAGACCCCGATACTCTTGACACTTTTGTAGATTCTTCCTGGTACTTTTTGAGATATCCCGATAACAAAAACGACAAAGAGCCTTTCAATAAAGAATGGATAAATAAAATGTTGCCTGTTGACAAGTATGTAGGTGGA------------------------------------------------------------------------------------------------------------------------------------------------------------------------------------------------------------------------------------------------------------------------------------------------------------------------------------------------------------------------------------------------------------------------------------------------------------------------------------------------------------------------------------------------------------------------------------------------------------------------------------------------------------------------------------------------------------------------------------------------------------------------------------------------------------------------------------------------------------------------------------------------
>V634 10 2leuS
-------------------------------------------------------------------------------------------------------------------------------------------------------------------------------------------------------------------------------------------------------------------------------------------------------------------------------------------------------------------------------------------------------------------------------------------------------------------------------------------------------------------------------------------------------------------AGAAAGATTTGACTCAGTGGTTTTTCAAGATAACTGCTTATGCAGAAGAACTCCTTGAAAAACTGGATGAACTTGATTGGCCTGAAAAGACAAAAATAATGCAGAGAAATTGGATTGGAAAGTCGGATGGAGCAGAGATAGAATTTAAAGTTGACGGCAAAGACCTGACATTTAAGGTGTTTACAACAAGGGCTGATACGTTATATGGAGCGACGTATGTAGTTATCGCTCCAGAACATGAGATTGTGGATTTAATTACTACAGATGAATATAAACAAGCTGTTGAGGAGTATAAAGAGTACGCGAGAAAACAAAGTGAAATTGAAAGGTTGTCTACTGAAAAAGAAAAGACAGGAGTATTTACAGGAGCATACGCGATTCATCCTCTGACGGGAGAGAAACTCCCTATTTGGATAGCAGACTACGTCCTTGCAACATATGGAACAGGATGTGTCATGGCTGTTCCTGCCCATGATGAAAGAGATTATGAATTTGCAACAAAATACAACCTTCCTATAAAAAGAGTGATAAAAGGAATTGGAGATGTGGACGACAGTCTACCCTTTGTTGAGTATGGAGTGCTTATAAACAGTGGAGAATTTACAGGTATAAAATCAGAAGAGGCAAGGATAAAGATTGTAGAGAAATTGCAACAAGAAGGTAGAGCTTCTTTTAAGGTTAATTACAGATTCAGAGACTGGCTTGTTTCAAGGCAGAGATACTGGGGGGCTCCAATACCTGTAATTCACTGTGAACGCTGTGGCATAGTCCCTGTCCCAGAAGAAGATTTGCCAGTGTTACTTCCTTATGATGTGGAATTTGCTCCAACAGGTGAGTCTCCACTTAAAAAGCATGAAGGCTTTATGAACGTTACTTGTCCAAAATGTGGAGGCAAAGCGTTAAGAGACCCCGATACTCTTGACACTTTTGTAGATTCTTCCTGGTACTTTTTGAGATATCCCGATAACAAAAACGACAAAGAGCCTTTCAATAAAGAATGGATAAATAAAATGTTGCCTGTTGACAAGTATGTAGGTGGA------------------------------------------------------------------------------------------------------------------------------------------------------------------------------------------------------------------------------------------------------------------------------------------------------------------------------------------------------------------------------------------------------------------------------------------------------------------------------------------------------------------------------------------------------------------------------------------------------------------------------------------------------------------------------------------------------------------------------------------------------------------------------------------------------------------------------------------------------------------------------------------------
>V634 82leuS
-------------------------------------------------------------------------------------------------------------------------------------------------------------------------------------------------------------------------------------------------------------------------------------------------------------------------------------------------------------------------------------------------------------------------------------------------------------------------------------------------------------------------------------------------------------------AGAAAGATTTGACTCAGTGGTTTTTCAAGATAACTGCTTATGCAGAAGAACTCCTTGAAAAACTGGATGAACTTGATTGGCCTGAAAAGACAAAAATAATGCAGAGAAATTGGATTGGAAAGTCGGATGGAGCAGAGATAGAATTTAAAGTTGACGGCAAAGACCTGACATTTAAGGTGTTTACAACAAGGGCTGATACGTTATATGGAGCGACGTATGTAGTTATCGCTCCAGAACATGAGATTGTGGATTTAATTACTACAGATGAATATAAACAAGCTGTTGAGGAGTATAAAGAGTACGCGAGAAAACAAAGTGAAATTGAAAGGTTGTCTACTGAAAAAGAAAAGACAGGAGTATTTACAGGAGCATACGCGATTCATCCTCTGACGGGAGAGAAACTCCCTATTTGGATAGCAGACTACGTCCTTGCAACATATGGAACAGGATGTGTCATGGCTGTTCCTGCCCATGATGAAAGAGATTATGAATTTGCAACAAAATACGACCTTCCTATAAAAAGAGTGATAAAAGGAATTGGAGATGTGGACGACAGTCTACCCTTTGTTGAGTATGGAGTGCTTATAAACAGTGGAGAATTTACAGGTATAAAATCAGAAGAGGCAAGGATAAAGATTGTAGAGAAATTGCAACAAGAAGGTAGAGCTTCTTTTAAGGTTAATTACAGATTGAGAGACTGGCTTGTTTCAAGGCAGAGATACTGGGGGGCTCCAATACCTGTAATTCACTGTGAACGCTGTGGCATAGTCCCTGTCCCAGAAGAAGATTTGCCAGTGTTACTTCCTTATGATGTGGAATTTGCTCCAACAGGTGAGTCTCCACTTAAAAAGCATGAAGGCTTTATGAACGTTACTTGTCCAAAATGTGGAGGCAAAGCGTTAAGAGACCCCGATACTCTTGACACTTTTGTAGATTCTTCCTGGTACTTTTTGAGATATCCCGATAACAAAAACGACAAAGAGCCTTTCAATAAAGAATGGATAAATAAAATGTTGCCTGTTGACAAGTATGTAGGTGGA------------------------------------------------------------------------------------------------------------------------------------------------------------------------------------------------------------------------------------------------------------------------------------------------------------------------------------------------------------------------------------------------------------------------------------------------------------------------------------------------------------------------------------------------------------------------------------------------------------------------------------------------------------------------------------------------------------------------------------------------------------------------------------------------------------------------------------------------------------------------------------------------
>V634 83leuS
-------------------------------------------------------------------------------------------------------------------------------------------------------------------------------------------------------------------------------------------------------------------------------------------------------------------------------------------------------------------------------------------------------------------------------------------------------------------------------------------------------------------------------------------------------------------AGAAAGATTTGACTCAGTGGTTTTTCAAGATAACTGCTTATGCAGAAGAACTCCTTGAAAAACTGGATGAACTTGATTGGCCTGAAAAGACAAAAATAATGCAGAGAAATTGGATTGGAAAGTCGGATGGAGCAGAGATAGAATTTAAAGTTGACGGCAAAGACCTGACATTTAAGGTGTTTACAACAAGGGCTGATACGTTATATGGAGCGACGTATGTAGTTATCGCTCCAGAACATGAGATTGTGGATTTAATTACTACAGATGAATATAAACAAGCTGTTGAGGAGTATAAAGAGTACGCGAGAAAACAAAGTGAAATTGAAAGGTTGTCTACTGAAAAAGAAAAGACAGGAGTATTTACAGGAGCATACGCGATTCATCCTCTGACGGGAGAGAAACTCCCTATTTGGATAGCAGACTACGTCCTTGCAACATATGGAACAGGATGTGTCATGGCTGTTCCTGCCCATGATGAAAGAGATTATGAATTTGCAACAAAATACAACCTTCCTATAAAAAGAGTGATAAAAGGAATTGGAGATGTGGACGACAGTCTACCCTTTGTTGAGTATGGAGTGCTTATAAACAGTGGAGAATTTACAGGTATAAAATCAGAAGAGGCAAGGATAAAGATTGTAGAGAAATTGCAACAAGAAGGTAGAGCTTCTTTTAAGGTTAATTACAGATTGAGAGACTGGCTTGTTTCAAGGCAGAGATACTGGGGGGCTCCAATACCTGTAATTCACTGTGAACGCTGTGGCATAGTCCCTGTCCCAGAAGAAGATTTGCCAGTGTTACTTCCTTATGATGTGGAATTTGCTCCAACAGGTGAGTCTCCACTTAAAAAGCATGAAGGCTTTATGAACGTTACTTGTCCAAAATGTGGAGGCAAAGCGTTAAGAGACCCCGATACTCTTGACACTTTTGTAGATTCTTCCTGGTACTTTTTGAGATATCCCGATAACAAAAACGACAAAGAGCCTTTCAATAAAGAATGGATAAATAAAATGTTGCCTGTTGACAAGTATGTAGGTGGA------------------------------------------------------------------------------------------------------------------------------------------------------------------------------------------------------------------------------------------------------------------------------------------------------------------------------------------------------------------------------------------------------------------------------------------------------------------------------------------------------------------------------------------------------------------------------------------------------------------------------------------------------------------------------------------------------------------------------------------------------------------------------------------------------------------------------------------------------------------------------------------------
>V634 84leuS
-------------------------------------------------------------------------------------------------------------------------------------------------------------------------------------------------------------------------------------------------------------------------------------------------------------------------------------------------------------------------------------------------------------------------------------------------------------------------------------------------------------------------------------------------------------------AGAAAGATTTGACTCAGTGGTTTTTCAAGATAACTGCTTATGCAGAAGAACTCCTTGAAAAACTGGATGAACTTGATTGGCCTGAAAAGACAAAAATAATGCAGAGAAATTGGATTGGAAAGTCGGATGGAGCAGAGATAGAATTTAAAGTTGACGGCAAAGACCTGACATTTAAGGTGTTTACAACAAGGGCTGATACGTTATATGGAGCGACGTATGTAGTTATCGCTCCAGAACATGAGATTGTGGATTTAATTACTACAGATGAATATAAACAAGCTGTTGAGGAGTATAAAGAGTACGCGAGAAAACAAAGTGAAATTGAAAGGTTGTCTACTGAAAAAGAAAAGACAGGAGTATTTACAGGAGCATACGCGATTCATCCTCTGACGGGAGAGAAACTCCCTATTTGGATAGCAGACTACGTCCTTGCAACATATGGAACAGGATGTGTCATGGCTGTTCCTGCCCATGATGAAAGAGATTATGAATTTGCAACAAAATACGACCTTCCTATAAAAAGAGTGATAAAAGGAATTGGAGATGTGGACGACAGTCTACCCTTTGTTGAGTATGGAGTGCTTATAAACAGTGGAGAATTTACAGGTATAAAATCAGAAGAGGCAAGGATAAAGATTGTAGAGAAATTGCAACAAGAAGGTAGAGCTTCTTTTAAGGTTAATTACAGATTGAGAGACTGGCTTGTTTCAAGGCAGAGATACTGGGGGGCTCCAATACCTGTAATTCACTGTGAACGCTGTGGCATAGTCCCTGTCCCAGAAGAAGATTTGCCAGTGTTACTTCCTTATGATGTGGAATTTGCTCCAACAGGTGAGTCTCCACTTAAAAAGCATGAAGGCTTTATGAACGTTACTTGTCCAAAATGTGGAGGCAAAGCGTTAAGAGACCCCGATACTCTTGACACTTTTGTAGATTCTTCCTGGTACTTTTTGAGATATCCCGATAACAAAAACGACAAAGAGCCTTTCAATAAAGAATGGATAAATAAAATGTTGCCTGTTGACAAGTATGTAGGTGGA------------------------------------------------------------------------------------------------------------------------------------------------------------------------------------------------------------------------------------------------------------------------------------------------------------------------------------------------------------------------------------------------------------------------------------------------------------------------------------------------------------------------------------------------------------------------------------------------------------------------------------------------------------------------------------------------------------------------------------------------------------------------------------------------------------------------------------------------------------------------------------------------
>V634 9leuS
-------------------------------------------------------------------------------------------------------------------------------------------------------------------------------------------------------------------------------------------------------------------------------------------------------------------------------------------------------------------------------------------------------------------------------------------------------------------------------------------------------------------------------------------------------------------AGAAAGATTTGACTCAGTGGTTTTTCAAGATAACTGCTTATGCAGAAGAACTCCTTGAAAAACTGGATGAACTTGATTGGCCTGAAAAGACAAAAATAATGCAGAGAAATTGGATTGGAAAGTCGGATGGAGCAGAGATAGAATTTAAAGTTGACGGCAAAGACCTGACATTTAAGGTGTTTACAACAAGGGCTGATACGTTATATGGAGCGACGTATGTAGTTATCGCTCCAGAACATGAGATTGTGGATTTAATTACTACAGATGAATATAAACAAGCTGTTGAGGAGTATAAAGAGTACGCGAGAAAACAAAGTGAAATTGAAAGGTTGTCTACTGAAAAAGAAAAGACAGGAGTATTTACAGGAGCATACGCGATTCATCCTCTGACGGGAGAGAAACTCCCTATTTGGATAGCAGACTACGTCCTTGCAACATATGGAACAGGATGTGTCATGGCTGTTCCTGCCCATGATGAAAGAGATTATGAATTTGCAACAAAATACAACCTTCCTATAAAAAGAGTGATAAAAGGAATTGGAGATGTGGACGACAGTCTACCCTTTGTTGAGTATGGAGTGCTTATAAACAGTGGAGAATTTACAGGTATAAAATCAGAAGAGGCAAGGATAAAGATTGTAGAGAAATTGCAACAAGAAGGTAGAGCTTCTTTTAAGGTTAATTACAGATTGAGAGACTGGCTTGTTTCAAGGCAGAGATACTGGGGGGCTCCAATACCTGTAATTCACTGTGAACGCTGTGGCATAGTCCCTGTCCCAGAAGAAGATTTGCCAGTGTTACTTCCTTATGATGTGGAATTTGCTCCAACAGGTGAGTCTCCACTTAAAAAGCATGAAGGCTTTATGAACGTTACTTGTCCAAAATGTGGAGGCAAAGCGTTAAGAGACCCCGATACTCTTGACACTTTTGTAGATTCTTCCTGGTACTTTTTGAGATATCCCGATAACAAAAACGACAAAGAGCCTTTCAATAAAGAATGGATAAATAAAATGTTGCCTGTTGACAAGTATGTAGGTGGA------------------------------------------------------------------------------------------------------------------------------------------------------------------------------------------------------------------------------------------------------------------------------------------------------------------------------------------------------------------------------------------------------------------------------------------------------------------------------------------------------------------------------------------------------------------------------------------------------------------------------------------------------------------------------------------------------------------------------------------------------------------------------------------------------------------------------------------------------------------------------------------------
>Z606 36leuS
-------------------------------------------------------------------------------------------------------------------------------------------------------------------------------------------------------------------------------------------------------------------------------------------------------------------------------------------------------------------------------------------------------------------------------------------------------------------------------------------------------------------------------------------------------------------AGAAAGATTTGACTCAGTGGTTTTTCAAGATAACTGCTTATGCAGAAGAACTCCTTGAAAAACTGGATGAACTTGATTGGCCTGAAAAGACAAAAATAATGCAGAGAAATTGGATTGGAAAGTCGGATGGAGCAGAGATAGAATTTAAAGTTGACGGCAAAGACCTGACATTTAAGGTGTTTACAACAAGGGCTGATACGTTATATGGAGCGACGTATGTAGTTATCGCTCCAGAACATGAGATTGTGGATTTAATTACTACAGATGAATATAAACAAGCTGTTGAGGAGTATAAAGAGTACGCGAGAAAACAAAGTGAAATTGAAAGGTTGTCTACTGAAAAAGAAAAGACAGGAGTATTTACAGGAGCATACGCGATTCATCCTCTGACGGGAGAGAAACTCCCTATTTGGATAGCAGACTACGTCCTTGCAACATATGGAACAGGATGTGTCATGGCTGTTCCTGCCCATGATGAAAGAGATTATGAATTTGCAACAAAATACAACCTTCCTATAAAAAGAGTGATAAAAGGAATTGGAGATGTGGACGACAGTCTACCCTTTGTTGAGTATGGAGTGCTTATAAACAGTGGAGAATTTACAGGTATAAAATCAGAAGAGGCAAGGATAAAGATTGTAGAGAAATTGCAACAAGAAGGTAGAGCTTCTTTTAAGGTTAATTACAGATTGAGAGACTGGCTTGTTTCAAGGCAGAGATACTGGGGGGCTCCAATACCTGTAATTCACTGTGAACGCTGTGGCATAGTCCCTGTCCCAGAAGAAGATTTGCCAGTGTTACTTCCTTATGATGTGGAATTTGCTCCAACAGGTGAGTCTCCACTTAAAAAGCATGAAGGCTTTATGAACGTTACTTGTCCAAAATGTGGAGGCAAAGCGTTAAGAGACCCCGATACTCTTGACACTTTTGTAGATTCTTCCTGGTACTTTTTGAGATATCCCGATAACAAAAACGACAAAGAGCCTTTCAATAAAGAATGGATAAATAAAATGTTGCCTGTTGACAAGTATGTAGGTGGA------------------------------------------------------------------------------------------------------------------------------------------------------------------------------------------------------------------------------------------------------------------------------------------------------------------------------------------------------------------------------------------------------------------------------------------------------------------------------------------------------------------------------------------------------------------------------------------------------------------------------------------------------------------------------------------------------------------------------------------------------------------------------------------------------------------------------------------------------------------------------------------------
>Z606 70leuS
-------------------------------------------------------------------------------------------------------------------------------------------------------------------------------------------------------------------------------------------------------------------------------------------------------------------------------------------------------------------------------------------------------------------------------------------------------------------------------------------------------------------------------------------------------------------AGAAAGATTTGACTCAGTGGTTTTTCAAGATAACTGCTTATGCAGAAGAACTCCTTGAAAAACTGGATGAACTTGATTGGCCTGAAAAGACAAAAATAATGCAGAGAAATTGGATTGGAAAGTCGGATGGAGCAGAGATAGAATTTAAAGTTGACGGCAAAGACCTGACATTTAAGGTGTTTACAACAAGGGCTGATACGTTATATGGAGCGACGTATGTAGTTATCGCTCCAGAACATGAGATTGTGGATTTAATTACTACAGATGAATATAAACAAGCTGTTGAGGAGTATAAAGAGTACGCGAGAAAACAAAGTGAAATTGAAAGGTTGTCTACTGAAAAAGAAAAGACAGGAGTATTTACAGGAGCATACGCGATTCATCCTCTGACGGGAGAGAAACTCCCTATTTGGATAGCAGACTACGTCCTTGCAACATATGGAACAGGATGTGTCATGGCTGTTCCTGCCCATGATGAAAGAGATTATGAATTTGCAACAAAATACGACCTTCCTATAAAAAGAGTGATAAAAGGAATTGGAGATGTGGACGACAGTCTACCCTTTGTTGAGTATGGAGTGCTTATAAACAGTGGAGAATTTACAGGTATAAAATCAGAAGAGGCAAGGATAAAGATTGTAGAGAAATTGCAACAAGAAGGTAGAGCTTCTTTTAAGGTTAATTACAGATTGAGAGACTGGCTTGTTTCAAGGCAGAGATACTGGGGGGCTCCAATACCTGTAATTCACTGTGAACGCTGTGGCATAGTCCCTGTCCCAGAAGAAGATTTGCCAGTGTTACTTCCTTATGATGTGGAATTTGCTCCAACAGGTGAGTCTCCACTTAAAAAGCATGAAGGCTTTATGAACGTTACTTGTCCAAAATGTGGAGGCAAAGCGTTAAGAGACCCCGATACTCTTGACACTTTTGTAGATTCTTCCTGGTACTTTTTGAGATATCCCGATAACAAAAACGACAAAGAGCCTTTCAATAAAGAATGGATAAATAAAATGTTGCCTGTTGACAAGTATGTAGGTGGA------------------------------------------------------------------------------------------------------------------------------------------------------------------------------------------------------------------------------------------------------------------------------------------------------------------------------------------------------------------------------------------------------------------------------------------------------------------------------------------------------------------------------------------------------------------------------------------------------------------------------------------------------------------------------------------------------------------------------------------------------------------------------------------------------------------------------------------------------------------------------------------------
>Z606 73leuS
-------------------------------------------------------------------------------------------------------------------------------------------------------------------------------------------------------------------------------------------------------------------------------------------------------------------------------------------------------------------------------------------------------------------------------------------------------------------------------------------------------------------------------------------------------------------AGAAAGATTTGACTCAGTGGTTTTTCAAGATAACTGCTTATGCAGAAGAACTCCTTGAAAAACTGGATGAACTTGATTGGCCTGAAAAGACAAAAATAATGCAGAGAAATTGGATTGGAAAGTCGGATGGAGCAGAGATAGAATTTAAAGTTGACGGCAAAGACCTGACATTTAAGGTGTTTACAACAAGGGCTGATACGTTATATGGAGCGACGTATGTAGTTATCGCTCCAGAACATGAGATTGTGGATTTAATTACTACAGATGAATATAAACAAGCTGTTGAGGAGTATAAAGAGTACGCGAGAAAACAAAGTGAAATTGAAAGGTTGTCTACTGAAAAAGAAAAGACAGGAGTATTTACAGGAGCATACGCGATTCATCCTCTGACGGGAGAGAAACTCCCTATTTGGATAGCAGACTACGTCCTTGCAACATATGGAACAGGATGTGTCATGGCTGTTCCTGCCCATGATGAAAGAGATTATGAATTTGCAACAAAATACAACCTTCCTATAAAAAGAGTGATAAAAGGAATTGGAGATGTGGACGACAGTCTACCCTTTGTTGAGTATGGAGTGCTTATAAACAGTGGAGAATTTACAGGTATAAAATCAGAAGAGGCAAGGATAAAGATTGTAGAGAAATTGCAACAAGAAGGTAGAGCTTCTTTTAAGGTTAATTACAGATTGAGAGACTGGCTTGTTTCAAGGCAGAGATACTGGGGGGCTCCAATACCTGTAATTCACTGTGAACGCTGTGGCATAGTCCCTGTCCCAGAAGAAGATTTGCCAGTGTTACTTCCTTATGATGTGGAATTTGCTCCAACAGGTGAGTCTCCACTTAAAAAGCATGAAGGCTTTATGAACGTTACTTGTCCAAAATGTGGAGGCAAAGCGTTAAGAGACCCCGATACTCTTGACACTTTTGTAGATTCTTCCTGGTACTTTTTGAGATATCCCGATAACAAAAACGACAAAGAGCCTTTCAATAAAGAATGGATAAATAAAATGTTGCCTGTTGACAAGTATGTAGGTGGA------------------------------------------------------------------------------------------------------------------------------------------------------------------------------------------------------------------------------------------------------------------------------------------------------------------------------------------------------------------------------------------------------------------------------------------------------------------------------------------------------------------------------------------------------------------------------------------------------------------------------------------------------------------------------------------------------------------------------------------------------------------------------------------------------------------------------------------------------------------------------------------------
>Z606 81leuS
-------------------------------------------------------------------------------------------------------------------------------------------------------------------------------------------------------------------------------------------------------------------------------------------------------------------------------------------------------------------------------------------------------------------------------------------------------------------------------------------------------------------------------------------------------------------AGAAAGATTTGACTCAGTGGTTTTTCAAGATAACTGCTTATGCAGAAGAACTCCTTGAAAAACTGGATGAACTTGATTGGCCTGAAAAGACAAAAATAATGCAGAGAAATTGGATTGGAAAGTCGGATGGAGCAGAGATAGAATTTAAAGTTGACGGCAAAGACCTGACATTTAAGGTGTTTACAACAAGGGCTGATACGTTATATGGAGCGACGTATGTAGTTATCGCTCCAGAACATGAGATTGTGGATTTAATTACTACAGATGAATATAAACAAGCTGTTGAGGAGTATAAAGAGTACGCGAGAAAACAAAGTGAAATTGAAAGGTTGTCTACTGAAAAAGAAAAGACAGGAGTATTTACAGGAGCATACGCGATTCATCCTCTGACGGGAGAGAAACTCCCTATTTGGATAGCAGACTACGTCCTTGCAACATATGGAACAGGATGTGTCATGGCTGTTCCTGCCCATGATGAAAGAGATTATGAATTTGCAACAAAATACAACCTTCCTATAAAAAGAGTGATAAAAGGAATTGGAGATGTGGACGACAGTCTACCCTTTGTTGAGTATGGAGTGCTTATAAACAGTGGAGAATTTACAGGTATAAAATCAGAAGAGGCAAGGATAAAGATTGTAGAGAAATTGCAACAAGAAGGTAGAGCTTCTTTTAAGGTTAATTACAGATTCAGAGACTGGCTTGTTTCAAGGCAGAGATACTGGGGGGCTCCAATACCTGTAATTCACTGTGAACGCTGTGGCATAGTCCCTGTCCCAGAAGAAGATTTGCCAGTGTTACTTCCTTATGATGTGGAATTTGCTCCAACAGGTGAGTCTCCACTTAAAAAGCATGAAGGCTTTATGAACGTTACTTGTCCAAAATGTGGAGGCAAAGCGTTAAGAGACCCCGATACTCTTGACACTTTTGTAGATTCTTCCTGGTACTTTTTGAGATATCCCGATAACAAAAACGACAAAGAGCCTTTCAATAAAGAATGGATAAATAAAATGTTGCCTGTTGACAAGTATGTAGGTGGA------------------------------------------------------------------------------------------------------------------------------------------------------------------------------------------------------------------------------------------------------------------------------------------------------------------------------------------------------------------------------------------------------------------------------------------------------------------------------------------------------------------------------------------------------------------------------------------------------------------------------------------------------------------------------------------------------------------------------------------------------------------------------------------------------------------------------------------------------------------------------------------------
>Z606 9leuS
-------------------------------------------------------------------------------------------------------------------------------------------------------------------------------------------------------------------------------------------------------------------------------------------------------------------------------------------------------------------------------------------------------------------------------------------------------------------------------------------------------------------------------------------------------------------AGAAAGATTTGACTCAGTGGTTTTTCAAGATAACTGCTTATGCAGAAGAACTCCTTGAAAAACTGGATGAACTTGATTGGCCTGAAAAGACAAAAATAATGCAGAGAAATTGGATTGGAAAGTCGGATGGAGCAGAGATAGAATTTAAAGTTGACGGCAAAGACCTGACATTTAAGGTGTTTACAACAAGGGCTGATACGTTATATGGAGCGACGTATGTAGTTATCGCTCCAGAACATGAGATTGTGGATTTAATTACTACAGATGAATATAAACAAGCTGTTGAGGAGTATAAAGAGTACGCGAGAAAACAAAGTGAAATTGAAAGGTTGTCTACTGAAAAAGAAAAGACAGGAGTATTTACAGGAGCATACGCGATTCATCCTCTGACGGGAGAGAAACTCCCTATTTGGATAGCAGACTACGTCCTTGCAACATATGGAACAGGATGTGTCATGGCTGTTCCTGCCCATGATGAAAGAGATTATGAATTTGCAACAAAATACGACCTTCCTATAAAAAGAGTGATAAAAGGAATTGGAGATGTGGACGACAGTCTACCCTTTGTTGAGTATGGAGTGCTTATAAACAGTGGAGAATTTACAGGTATAAAATCAGAAGAGGCAAGGATAAAGATTGTAGAGAAATTGCAACAAGAAGGTAGAGCTTCTTTTAAGGTTAATTACAGATTGAGAGACTGGCTTGTTTCAAGGCAGAGATACTGGGGGGCTCCAATACCTGTAATTCACTGTGAACGCTGTGGCATAGTCCCTGTCCCAGAAGAAGATTTGCCAGTGTTACTTCCTTATGATGTGGAATTTGCTCCAACAGGTGAGTCTCCACTTAAAAAGCATGAAGGCTTTATGAACGTTACTTGTCCAAAATGTGGAGGCAAAGCGTTAAGAGACCCCGATACTCTTGACACTTTTGTAGATTCTTCCTGGTACTTTTTGAGATATCCCGATAACAAAAACGACAAAGAGCCTTTCAATAAAGAATGGATAAATAAAATGTTGCCTGTTGACAAGTATGTAGGTGGA------------------------------------------------------------------------------------------------------------------------------------------------------------------------------------------------------------------------------------------------------------------------------------------------------------------------------------------------------------------------------------------------------------------------------------------------------------------------------------------------------------------------------------------------------------------------------------------------------------------------------------------------------------------------------------------------------------------------------------------------------------------------------------------------------------------------------------------------------------------------------------------------
>T. italicus Ab9 Ab9 Thit 0284
ATGGCTTACTCAGTGGATGTTGATAGAAAATGGCAAAAAAGATGGGAGGAGACAAAACTTTACAAGTTTAATCCTGAAAATGTAGATAAAAAGCTTTATTGCCTTGAGATGTTTTCTTATCCTTCGGGTGCAAAGCTTCACGTAGGGCATTGGTACAATTACGGACCTACTGATTCTTGGGCGAGAATGAAAAGAATGCAAGGCTATGAGGTTTTTCATCCAATGGGATTTGATGCCTTTGGACTTCCTGCAGAAAATTACGCGATAAAAACGGGAATACATCCTTATGATTCCACCATGGAAAACATAAGAACGATGGAAAAGCAGCTACGGGAAATGGGGGCAACTTTTGATTGGGACTATGAAGTAATAACTTGCTTGCCGGAGTACTACAAATGGACACAGTGGATTTTCCTTAAGCTTTTTGAGGCAGGCCTTGCCTATAGAAAGAAAGCTCCAGTGAATTGGTGCCCAAGCTGCCAAACTGTTCTTGCAAACGAGCAAGTTATAGACGGAAAATGTGAAAGGTGCGGCACTGAAGTTACAAAGAAAGATTTGACTCAGTGGTTTTTTAAGATAACTGCTTATGCAGAAGAACTCCTTGAAAAACTGGATGAACTTGATTGGCCTGAGAAAACAAAAATAATGCAGAGAAATTGGATTGGAAAATCGGATGGAGCAGAGATAGAATTTAAAGTAGACGGAAAAGGCCTGACATTTAAGGTATTTACTACAAGAGCTGACACGTTGTACGGAGCGACGTATGTAGTCATCGCGCCAGAACACGAAATTGTGGATTTAATTACTACAGAAGAATATAAACAAGCTGTTGAAGAGTATAAAGAATACGCGAGAAAACAAAGTGAAATTGAAAGGTTGTCTACTGAAAAAGAAAAGACAGGGGTATTTACAGGGGCCTATGCTATACACCCTCTGACGGGAGAAAAACTTCCTATTTGGATAGCAGACTACGTCCTTGCAACATATGGAACAGGATGTGTCATGGCTGTTCCTGCCCATGATGAAAGAGATTATGAATTTGCAACAAAATACAACCTTCCTATAAAAAGAGTGATAAAAGGAATTGAAGATATAGACGACAGTCTACCCTTTGTTGAGTATGGAGTGCTTAAAGACAGTGGAGAATTTACAGGCATGAAATCAGAAGAAGCGAGGATAAAAATTGTAGAAAAATTAAAGCAAGAAGGTAGAGCAGAGTTTAAAGTAAATTACAGATTGAGGGATTGGCTTGTTTCAAGGCAGAGATACTGGGGTGCTCCAATACCTGTCATTCACTGTGAACGCTGTGGCATAGTCCCTGTCCCAGAAGAAGATTTGCCAGTGTTACTTCCTTATGATGTGGAATTTGCTCCAACAGGTGAGTCTCCACTTAAAAAGCATGAGGGCTTTATGAATGTAACTTGTCCTAAATGTGGTGGTAAGGCCTTAAGAGACCCCGATACCTTGGACACTTTTGTGGATTCTTCCTGGTACTTTTTAAGATATCCCGACAACAAAAACGACAAAGAGCCTTTCAATAAAGAATGGATAAATAAAATGTTGCCTGTTGACAAGTACGTAGGTGGAGCAGAGCATGCGACAATGCATCTTTTGTACGCAAGGTTTGTCACAAAAGCCTTAAGAGACTTGGGATATCTTGACTTTGATGAACCTTTTAAATCATTAGTGCATCAAGGCACAATATTGGGACCTGATGGAAGCAGAATGAGTAAATCTAAAGGAAATGTAATTTCGCCTGACGAATACATTAAAGAATACGGTTCTGATGTATTCAGGCTTTACCTTATGTTTGGATTTGCTTATTCTGAAGGTGGGCCATGGAATGATGATGGTATTAAGGCAATTTCCAGATTTGTCAATAGAGTGGAGAGATTTATAGATAAATTCATAGAGACAAGAAACAATCCTGGCAAGACTAAAGACGAAATGGGAAAAGATGAAAATGAATTAAACTATGTGCGACATTATGCTATAAAAGGTGTGACAGAAGATGCAGAGAGATTTCAGTTTAATACTGCAATAGCGAGGATAATGGAACTGGTAAACGCTCTTTATAAATACGACACAGATGTGGAAGTTAAAAATATCGAATTTTATGAAGATGTGGTGGCAGATTTAATAAGGCTTTTGGCGCCATTTGCTCCTCACTTTTCCGAAGAAATGTGGGAAAAACTTGGATATGAATATTCTGTTTTCAATCAAAAATGGCCAAAGTGGGATGAAAAAGCTCTACAAAAAGATGTTGTGGAGATAGCTGTCCAAGTAAATGGCAAAGTGAGGGGAAGACTTGAAGTTCCTTCAAATGTTCCTGACGAAGAAGTACAGAGGATTGCACTTTCAGATGATAAAATAAAATCCTATCTTGATGGAAAAGAGATAAAGAAGGTCATAGTTGTTAAAGGCAGGCTTGTAAATATTGTTGTGAAATAA
