# Supplementary material for: Multilocus sequence analysis of Thermoanaerobacter isolates reveals recombining, but differentiated, populations from geothermal springs of the Uzon Caldera, Kamchatka, Russia
Source: Front Microbiol. 2013 Jun 21;4:169. doi: 10.3389/fmicb.2013.00169 (PMC3689144; doi:10.3389/fmicb.2013.00169)
Supplement: Supplementary file 1 [file DataSheet1.ZIP › MAY13_S_info/Tu_pyrG_106trimmed_49ST.fas]

>A615 35pyrG
----------------------------------------------------------------------------------------------------------------------------------------------------------------------------------------------------------------------------------------------------ACCTTACCAAAAATAGCAATGTAACTGCAGGTAAAGTGTACTGGACTGTCATCACAAAAGAGAGAAAAGGGGATTATCTTGGTGCCACAGTTCAAGTGATACCTCACATAACGAACGAAATTAAAGAAAGAGTATACAGAGTTGCAAAAGAAAAAAATGTGGACGTAGTAATAACAGAAATTGGTGGTACAGTAGGAGACATAGAAAGCCTTCCTTTCCTTGAAGCTATAAGACAAGTGGCAATTGAACAAGGAAAAGAAAATGTCATGTTTATTCATGTGACATTAGTACCTCATCTCGGAAAGACGGGAGAATTAAAAACAAAACCTACTCAACACAGCGTAAAAGAACTGCGTTCAATAGGTATTCAACCCGATATGATTGTATGCAGAACAGAACTTCCTCTTACGCAAGATTTAAAAGAAAAAATTGCACTCTTTTGTAACGTAAGCGTAGAAGCTGTCATAGAAAATAGGGATGTAGAATCAATTTATCAAGTGCCTTTGGAACTAGAGAGACAAAAAGTAGACGAATACGTGTTAAAAAGGTTGAATTTGCCTATTGGAGAATCGGACTTAAAAGAATGGAGAGAATACGTGGAAAGAGAAAAGAACCCCACAAGACAGGTAGAAGTAGCTTTGGTGGGAAAATACGTTGACCTTCATGATGCTTATATAAGTGTTGTAGAAGCTTTAAAACATGCGGGAGTTTATCATAGAGCTGCTGTGAATATAAGGTGGGTAAATGCTGAGCATGTAAATGATGAGACAGTGGAAAAACTTTTAAAAGGAGCAGACGGTATATTAGTGCCGGGAGGATTTGGTGATAGAGGCATTGAAGGCAAAATAAGAGCTATCCAGTATGCAAGGGAGAACAAAATTCCTTACCTTGGATTGTGCCTTGGGATGCAGTGTGCTGTAATAGAATTTGCGAGAAATGTAGCAGGACTAAAAGGAGCTAATTCTACAGAGTTTGACCCGGAAGCTTCCCATCCTGTAATAGACCTCATGCCTGAACAAAAAGACATAGATGAAAAAGGCGGTACAATGAGATTGGGGGTGTATCCTTGTAAAGTAATTGAAGGGACAAAAGCTTATGAAGCCTATAAAGACGAATTAATTTATGAAAGACATAGGCATAGATACGAGTTCAATAACCAATATCGGGAGCTTTTAACCTCAAAAGGCCTTGTACTTTCAGGTCT----------------------------------------------------------------------------------------------------------------------------------------------------------
>A615 37pyrG
----------------------------------------------------------------------------------------------------------------------------------------------------------------------------------------------------------------------------------------------------ACCTTACCAAAAATAGCAATGTAACTGCAGGTAAAGTGTACTGGACTGTCATCACAAAAGAGAGAAAAGGGGATTATCTTGGTGCCACAGTTCAAGTAATACCTCACATAACGAACGAAATTAAAGAAAGAGTATACAGAGTTGCAAAAGAAAAAAATGTGGACGTAGTAATAACAGAAATTGGTGGTACAGTAGGAGACATAGAAAGCCTTCCTTTCCTTGAAGCTATAAGACAAGTGGCAATTGAACAAGGAAGAGAAAATGTCATGTTTATTCATGTGACATTAGTACCTCATCTCGGAAAGACGGGAGAATTAAAAACAAAACCTACTCAACACAGCGTAAAAGAACTGCGTTCAATAGGTATTCAACCCGATATGATTGTATGCAGAACAGAACTTCCTCTTACGCAAGATTTAAAAGAAAAAATTGCACTCTTTTGTAACGTAAGCGTAGAAGCTGTCATAGAAAATAGGGATGTAGAATCAATTTATCAAGTGCCTTTGGAACTAGAGAGGCAAAAAGTAGACGAATACGTGTTAAAAAGGTTGAATTTGCCTATTGGAGAATCGGACTTAAAAGAATGGAGAGAATACGTGGAAAGAGAAAAGAACCCCACAAGACAGGTAGAAGTAGCTTTGGTGGGAAAATACGTTGACCTTCATGATGCTTATATAAGTGTTGTAGAAGCATTAAAACATGCGGGAGTTTATCATAGAGCTGCTGTGAATATAAGGTGGGTAAATGCTGAGCATGTAAATGATGAGACAGTGGAAAAACTTTTAAAAGGAGCAGACGGTATATTAGTGCCGGGAGGATTTGGTGATAGAGGCATTGAAGGCAAAATAAGAGCTATCCAGTATGCAAGGGAGAACAAAATTCCTTACCTTGGATTGTGCCTTGGGATGCAGTGTGCTGTAATAGAATTTGCGAGAAATGTAGCAGGACTAAAAGGAGCTAATTCTACAGAGTTTGACCCGGATACTTCCCATCCTGTAATAGACCTCATGCCTGAACAAAAAGACATAGATGAAAAAGGCGGTACAATGAGATTGGGGGTGTATCCTTGTAAAGTAATTGAAGGGACAAAAGCTTATGAAGCCTATAAAGACGAATTAATTTATGAAAGACATAGGCATAGATACGAGTTCAATAACCAATATCGGGAACTTTTAACCTCAAAAGGCCTTGTACTTTCAGGGCT----------------------------------------------------------------------------------------------------------------------------------------------------------
>A615 39pyrG
----------------------------------------------------------------------------------------------------------------------------------------------------------------------------------------------------------------------------------------------------ACCTTACCAAAAATAGCAATGTAACTGCAGGTAAAGTGTACTGGACTGTCATCACAAAAGAGAGAAAAGGGGATTATCTTGGTGCCACAGTTCAAGTGATACCTCACATAACGAACGAAATTAAAGAAAGAGTATACAGAGTTGCAAAAGAGAAAAATGTGGACGTAGTAATAACAGAAATTGGTGGTACAGTAGGAGACATAGAAAGCCTTCCTTTCCTTGAAGCTATAAGACAAGTGGCAATTGAACAAGGAAGAGAAAATGTCATGTTTATTCATGTGACATTAGTACCTCATCTCGGAAAGACGGGAGAATTAAAAACAAAACCTACTCAACACAGCGTAAAAGAACTGCGTTCAATAGGTATTCAACCTGATATGATTGTATGCAGAACAGAACTTCCTCTTACGCAAGATTTAAAAGAAAAAATTGCACTCTTTTGTAACGTAAGCGTAGAAGCTGTCATAGAAAATAGGGATGTAGAATCAATTTATCAAGTGCCTTTGGAACTAGAGAGGCAAAAAGTAGACGAATACGTGTTAAAAAGGTTGAATTTGCCTATTGAAGAATCGGATTTAAAAGAATGGAGAGAATATGTGGAAAGAGAAAAGAACCCCACAAGACAGGTAGAAGTAGCTTTGGTGGGAAAATACGTTGACCTTCACGATGCTTATATAAGTGTTGTAGAAGCTTTAAAACATGCGGGAGTTTATCATAGAGCTGCTGTGAATATAAGGTGGGTAAATGCTGAGCATGTAAATGATGAGACAGTGGAAAAACTTTTAAAAGGAGCAGACGGTATATTAGTGCCGGGAGGATTTGGTGATAGAGGCATTGAAGGCAAAATAAGAGCTATCCAGTATGCAAGGGAGAACAAAATTCCTTACCTTGGATTGTGCCTTGGGATGCAGTGTGCTGTAATAGAATTTGCGAGAAATGTAGCAGGACTAAAAGGAGCTAATTCTACAGAGTTTGACCCGGATACTTCCCATCCTGTAATAGACCTCATGCCTGAACAAAAAGACATAGATGAAAAAGGCGGTACAATGAGATTGGGGGTGTATCCTTGTAAAGTAATTGAAGGGACAAAAGCTTATGAAGCCTATAAAGACGAATTAATTTATGAAAGACATAGGCATAGATACGAGTTCAATAACCAATATCGGGAGCTTTTAACCTCAAAAGGCCTTGTACTTTCAGGTCT----------------------------------------------------------------------------------------------------------------------------------------------------------
>A615 65pyrG
----------------------------------------------------------------------------------------------------------------------------------------------------------------------------------------------------------------------------------------------------ACCTTACCAAAAATAGCAATGTAACTGCAGGTAAAGTGTACTGGACTGTCATCACAAAAGAGAGAAAAGGGGATTATCTTGGTGCCACAGTTCAAGTGATACCTCACATAACGAACGAAATTAAAGAAAGAGTATACAGAGTTGCAAAAGAGAAAAATGTGGACGTAGTAATAACAGAAATTGGTGGTACAGTAGGAGACATAGAAAGCCTTCCTTTCCTTGAAGCTATAAGACAAGTGGCAATTGAACAAGGAAGAGAAAATGTCATGTTTATTCATGTGACATTAGTACCTCATCTCGGAAAGACGGGAGAATTAAAAACAAAACCTACTCAACACAGCGTAAAAGAACTGCGTTCAATAGGTATTCAACCTGATATGATTGTATGCAGAACAGAACTTCCTCTTACGCAAGATTTAAAAGAAAAAATTGCACTCTTTTGTAACGTAAGCGTAGAAGCTGTCATAGAAAATAGGGATGTAGAATCAATTTATCAAGTGCCTTTGGAACTAGAGAGGCAAAAAGTAGACGAATACGTGTTAAAAAGGTTGAATTTGCCTATTGAAGAATCGGATTTAAAAGAATGGAGAGAATATGTGGAAAGAGAAAAGAACCCCACAAGACAGGTAGAAGTAGCTTTGGTGGGAAAATACGTTGACCTTCACGATGCTTATATAAGTGTTGTAGAAGCTTTAAAACATGCGGGAGTTTATCATAGAGCTGCTGTGAATATAAGGTGGGTAAATGCTGAGCATGTAAATGATGAGACAGTGGAAAAACTTTTAAAAGGAGCAGACGGTATATTAGTGCCGGGAGGATTTGGTGATAGAGGCATTGAAGGCAAAATAAGAGCTATCCAGTATGCAAGGGAGAACAAAATTCCTTACCTTGGATTGTGCCTTGGGATGCAGTGTGCTGTAATAGAATTTGCGAGAAATGTAGCAGGACTAAAAGGAGCTAATTCTACAGAGTTTGACCCGGATACTTCCCATCCTGTAATAGACCTCATGCCTGAACAAAAAGACATAGATGAAAAAGGCGGTACAATGAGATTGGGGGTGTATCCTTGTAAAGTAATTGAAGGGACAAAAGCTTATGAAGCCTATAAAGACGAATTAATTTATGAAAGACATAGGCATAGATACGAGTTCAATAACCAATATCGGGAGCTTTTAACCTCAAAAGGCCTTGTACTTTCAGGTCT----------------------------------------------------------------------------------------------------------------------------------------------------------
>B621 1pyrG
----------------------------------------------------------------------------------------------------------------------------------------------------------------------------------------------------------------------------------------------------ACCTTACCAAAAATAGCAATGTAACTGCAGGTAAAGTGTACTGGACTGTCATCACAAAAGAGAGAAAAGGGGATTATCTTGGTGCCACAGTTCAAGTAATACCTCACATAACGAACGAAATTAAAGAAAGAGTATACAGAGTTGCAAAAGAAAAAAATGTGGACGTAGTAATAACAGAAATTGGTGGTACAGTAGGAGACATAGAAAGCCTTCCTTTCCTTGAAGCTATAAGACAAGTGGCAATTGAACAAGGAAGAGAAAATGTCATGTTTATTCATGTGACATTAGTACCTCATCTCGGAAAGACGGGAGAATTAAAAACAAAACCTACTCAACACAGCGTAAAAGAACTGCGTTCAATAGGTATTCAACCCGATATGATTGTATGCAGAACAGAACTTCCTCTTACGCAAGATTTAAAAGAAAAAATTGCACTCTTTTGTAACGTAAGCGTAGAAGCTGTCATAGAAAATAGGGATGTAGAATCAATTTATCAAGTGCCTTTGGAACTAGAGAGGCAAAAAGTAGACGAATACGTGTTAAAAAGGTTGAATTTGCCTATTGAAGAATCGGATTTAAAAGAATGGAGAGAATATGTGGAAAGAGAAAAGAACCCCACAAGACAGGTAGAAGTAGCTTTGGTGGGAAAATACGTTGACCTTCACGATGCTTATATAAGTGTTGTAGAAGCTTTAAAACATGCGGGAGTTTATCATAGAGCTGCTGTGAATATAAGGTGGGTAAATGCTGAGCATGTAAATGATGAGACAGTGGAAAAACTTTTAAAAGGAGCAGACGGTATATTAGTGCCGGGAGGATTTGGTGATAGAGGCATTGAAGGCAAAATAAGAGCTATCCAGTATGCAAGGGAGAACAAAATTCCTTACCTTGGATTGTGCCTTGGGATGCAGTGTGCTGTAATAGAATTTGCGAGAAATGTAGCAGGACTAAAAGGAGCTAATTCTACAGAGTTTGACCCGGATACTTCCCATCCTGTAATAGACCTCATGCCTGAACAAAAAGACATAGATGAAAAAGGCGGTACAATGAGATTGGGGGTGTATCCTTGTAAAGTAATTGAAGGGACAAAAGCTTATGAAGCCTATAAAGACGAATTAATTTATGAAAGACATAGGCATAGATACGAGTTCAATAACCAATATCGGGAGCTTTTAACCTCAAAAGGCCTTGTACTTTCAGGTCT----------------------------------------------------------------------------------------------------------------------------------------------------------
>B621 2pyrG
----------------------------------------------------------------------------------------------------------------------------------------------------------------------------------------------------------------------------------------------------ACCTTACCAAAAATAGCAATGTAACTGCAGGTAAAGTGTACTGGACTGTCATCACAAAAGAGAGAAAAGGGGATTATCTTGGTGCCACAGTTCAAGTGATACCTCACATAACGAACGAAATTAAAGAAAGAGTATACAGAGTTGCAAAAGAGAAAAATGTGGACGTAGTAATAACAGAAATTGGTGGTACAGTAGGAGACATAGAAAGCCTTCCTTTCCTTGAAGCTATAAGACAAGTGGCAATTGAACAAGGAAGAGAAAATGTCATGTTTATTCATGTGACATTAGTACCTCATCTCGGAAAGACGGGAGAATTAAAAACAAAACCTACTCAACACAGCGTAAAAGAACTGCGTTCAATAGGTATTCAACCCGATATGATTGTATGCAGAACAGAACTTCCTCTTACGCAAGATTTAAAAGAAAAAATTGCACTCTTTTGTAACGTAAGCGTAGAAGCTGTCATAGAAAATAGGGATGTAGAATCAATTTATCAAGTGCCTTTGGAACTAGAGAGGCAAAAAGTAGACGAATACGTGTTAAAAAGGTTGAATTTGCCTATTGAAGAATCGGATTTAAAAGAATGGAGAGAATATGTGGAAAGAGAAAAGAACCCCACAAGACAGGTAGAAGTAGCTTTGGTGGGAAAATACGTTGACCTTCATGATGCTTATATAAGCGTTGTAGAAGCATTAAAACATGCGGGAGTTTATCATAGAGCTGCTGTGAATATAAGGTGGGTAAATGCTGAGCATGTAAATGATGAGACAGTAGAAAAACTTTTAAAAGGAGCAGACGGTATATTAGTGCCGGGAGGATTTGGTGATAGAGGCATTGAAGGCAAAATAAGAGCTATCCAGTATGCAAGGGAGAACAAAATTCCTTACCTTGGATTGTGCCTTGGGATGCAGTGTGCTGTAGTAGAATTTGCGAGAAATGTAGCAGGACTAAAAGGAGCTAATTCTACAGAGTTTGACCCGGATACTTCCCATCCTGTAATAGACCTCATGCCTGAACAAAAAGACATAGATGAAAAAGGCGGTACAATGAGATTGGGGGTGTATCCTTGTAAAGTAATTGAAGGGACAAAAGCTTATGAAGCCTATAAAGACGAATTAATTTATGAAAGACATAGGCATAGATACGAGTTCAATAACCAATATCGTGAGCTTTTAACCTCAAAAGGCCTTGTACTTTCAGGGCT----------------------------------------------------------------------------------------------------------------------------------------------------------
>B621 3pyrG
----------------------------------------------------------------------------------------------------------------------------------------------------------------------------------------------------------------------------------------------------ACCTTACCAAAAATAGCAATGTAACTGCAGGTAAAGTGTACTGGACTGTCATCACAAAAGAGAGAAAAGGGGATTATCTTGGTGCCACAGTTCAAGTGATACCTCACATAACGAACGAAATTAAAGAAAGAGTATACAGAGTTGCAAAAGAGAAAAATGTGGACGTAGTAATAACAGAAATTGGTGGTACAGTAGGAGACATAGAAAGCCTTCCTTTCCTTGAAGCTATAAGACAAGTGGCAATTGAACAAGGAAGAGAAAATGTCATGTTTATTCATGTGACATTAGTACCTCATCTCGGAAAGACGGGAGAATTAAAAACAAAACCTACTCAACACAGCGTAAAAGAACTGCGTTCAATAGGTATTCAACCTGATATGATTGTATGCAGAACAGAACTTCCTCTTACGCAAGATTTAAAAGAAAAAATTGCACTCTTTTGTAACGTAAGCGTAGAAGCTGTCATAGAAAATAGGGATGTAGAATCAATTTATCAAGTGCCTTTGGAACTAGAGAGGCAAAAAGTAGACGAATACGTGTTAAAAAGGTTGAATTTGCCTATTGAAGAATCGGATTTAAAAGAATGGAGAGAATATGTGGAAAGAGAAAAGAACCCCACAAGACAGGTAGAAGTAGCTTTGGTGGGAAAATACGTTGACCTTCACGATGCTTATATAAGTGTTGTAGAAGCTTTAAAACATGCGGGAGTTTATCATAGAGCTGCTGTGAATATAAGGTGGGTAAATGCTGAGCATGTAAATGATGAGACAGTGGAAAAACTTTTAAAAGGAGCAGACGGTATATTAGTGCCGGGAGGATTTGGTGATAGAGGCATTGAAGGCAAAATAAGAGCTATCCAGTATGCAAGGGAGAACAAAATTCCTTACCTTGGATTATGCCTTGGGATGCAGTGTGCTGTAATAGAATTTGCGAGAAATGTAGCAGGACTAAAAGGAGCTAATTCTACAGAGTTTGACCCGGATACTTCCCATCCTGTAATAGACCTCATGCCTGAACAAAAAGACATAGATGAAAAAGGCGGTACAATGAGATTGGGGGTGTATCCTTGTAAAGTAATTGAAGGGACAAAAGCTTATGAAGCCTATAAAGACGAATTAATTTATGAAAGACATAGGCATAGATACGAGTTCAATAACCAATATCGGGAGCTTTTAACCTCAAAAGGCCTTGTACTTTCAGGTCT----------------------------------------------------------------------------------------------------------------------------------------------------------
>B621 4pyrG
----------------------------------------------------------------------------------------------------------------------------------------------------------------------------------------------------------------------------------------------------ACCTTACCAAAAATAGCAATGTAACTGCAGGTAAAGTGTACTGGTCTGTCATCACAAAAGAGAGAAAAGGGGATTATCTTGGTGCTACAGTTCAAGTAATACCTCACATAACGAACGAAATTAAAGAAAGAGTATACAGAGTTGCAAAAGAAAAAAATGTGGACGTAGTAATAACAGAAATTGGTGGTACAGTAGGAGACATAGAAAGCCTTCCTTTCCTTGAAGCTATAAGACAAGTGGCAATTGAACAAGGAAGAGAAAATGTCATGTTTATTCATGTGACATTAGTACCTCATCTCGGAAAGACGGGAGAATTAAAAACAAAACCTACTCAACACAGCGTAAAAGAACTGCGTTCAATAGGTATTCAACCCGATATGATTGTATGTAGAACAGAACTTCCTCTTACGCAAGATTTAAAAGAAAAAATTGCACTCTTTTGTAACGTAAGCGTAGAAGCTGTCATAGAAAATAGGGATGTAGAATCAATTTATCAAGTGCCTTTGGAACTAGAGAGGCAAAAAGTAGACGAATACGTGTTAAAAAGGTTGAATTTGCCTATTGGAGAATCGGACTTAAAAGAATGGAGAGAATACGTGGAAAGAGAAAAGAACCCCACAAGACAGGTAGAAGTAGCTTTGGTGGGAAAATACGTTGACCTTCACGATGCTTATATAAGTGTTGTAGAAGCTTTAAAACATGCGGGAGTTTATCATAGAGCTGCTGTGAATATAAGGTGGGTAAATGCTGAGCATGTAAATGATGAGACAGTGGAAAAACTTTTAAAAGGAGCAGACGGTATATTAGTGCCGGGAGGATTTGGTGATAGAGGCATTGAAGGCAAAATAAGAGCTATCCAGTATGCAAGGGAGAACAAAATTCCTTACCTTGGATTGTGCCTTGGGATGCAGTGTGCTGTAATAGAATTTGCGAGAAATGTAGCAGGACTAAAAGGAGCTAATTCTACAGAGTTTGACCCGGATACTTCCCATCCTGTAATAGACCTCATGCCTGAACAAAAAGACATAGATGAAAAAGGCGGTACAATGAGATTGGGGGTGTATCCTTGTAAAGTAATTGAAGGGACAAAAGCTTATGAAGCCTATAAAGACGAATTAATTTATGAAAGACATAGGCATAGATACGAGTTCAATAACCAATATCGGGAGCTTTTAACCTCAAAAGGCCTTGTACTTTCAGGTCT----------------------------------------------------------------------------------------------------------------------------------------------------------
>B621 72pyrG
----------------------------------------------------------------------------------------------------------------------------------------------------------------------------------------------------------------------------------------------------ACCTTACCAAAAATAGCAATGTAACTGCAGGTAAAGTGTACTGGTCTGTCATCACAAAAGAGAGAAAAGGGGATTATCTTGGTGCTACAGTTCAAGTAATACCTCACATAACGAACGAAATTAAAGAAAGAGTATACAGAGTTGCAAAAGAAAAAAATGTGGACGTAGTAATAACAGAAATTGGTGGTACAGTAGGAGACATAGAAAGCCTTCCTTTCCTTGAAGCTATAAGACAAGTGGCAATTGAACAAGGAAGAGAAAATGTCATGTTTATTCATGTGACATTAGTACCTCATCTCGGAAAGACGGGAGAATTAAAAACAAAACCTACTCAACACAGCGTAAAAGAACTGCGTTCAATAGGTATTCAACCCGATATGATTGTATGCAGAACAGAACTTCCTCTTACGCAAGATTTAAAAGAAAAAATTGCACTCTTTTGTAACGTAAGCGTAGAAGCTGTCATAGAAAATAGGGATGTAGAATCAATTTATCAAGTGCCTTTGGAACTAGAGAGGCAAAAAGTAGACGAATACGTGTTAAAAAGGTTGAATTTGCCTATTGGAGAATCGGACTTAAAAGAATGGAGAGAATACGTGGAAAGAGAAAAGAACCCCACAAGACAGGTAGAAGTAGCTTTGGTGGGAAAATACGTTGACCTTCACGATGCTTATATAAGTGTTGTAGAAGCTTTAAAACATGCGGGAGTTTATCATAGAGCTGCTGTGAATATAAGGTGGGTAAATGCTGAGCATGTAAATGATGAGACAGTGGAAAAACTTTTAAAAGGAGCAGACGGTATATTAGTGCCGGGAGGATTTGGTGATAGAGGCATTGAAGGCAAAATAAGAGCTATCCAGTATGCAAGGGAGAACAAAATTCCTTACCTTGGATTGTGCCTTGGGATGCAGTGTGCTGTAATAGAATTTGCGAGAAATGTAGCAGGACTAAAAGGAGCTAATTCTACAGAGTTTGACCCGGATACTTCCCATCCTGTAATAGACCTCATGCCTGAACAAAAAGACATAGATGAAAAAGGCGGTACAATGAGATTGGGGGTGTATCCTTGTAAAGTAATTGAAGGGACAAAAGCTTATGAAGCCTATAAAGACGAATTAATTTATGAAAGACATAGGCATAGATACGAGTTCAATAACCAATATCGGGAGCTTTTAACCTCAAAAGGCCTTGTACTTTCAGGTCT----------------------------------------------------------------------------------------------------------------------------------------------------------
>B621 74pyrG
----------------------------------------------------------------------------------------------------------------------------------------------------------------------------------------------------------------------------------------------------ACCTTACCAAAAATAGCAATGTAACTGCAGGTAAAGTGTACTGGACTGTCATCACAAAAGAGAGAAAAGGGGATTATCTTGGTGCCACAGTTCAAGTGATACCTCACATAACGAACGAAATTAAAGAAAGAGTATACAGAGTTGCAAAAGAGAAAAATGTGGACGTAGTAATAACAGAAATTGGTGGTACAGTAGGAGACATAGAAAGCCTTCCTTTCCTTGAAGCTATAAGACAAGTGGCAATTGAACAAGGAAGAGAAAATGTCATGTTTATTCATGTGACATTAGTACCTCATCTCGGAAAGACGGGAGAATTAAAAACAAAACCTACTCAACACAGCGTAAAAGAACTGCGTTCAATAGGTATTCAACCTGATATGATTGTATGCAGAACAGAACTTCCTCTTACGCAAGATTTAAAAGAAAAAATTGCACTCTTTTGTAACGTAAGCGTAGAAGCTGTCATAGAAAATAGGGATGTAGAATCAATTTATCAAGTGCCTTTGGAACTAGAGAGGCAAAAAGTAGACGAATACGTGTTAAAAAGGTTGAATTTGCCTATTGAAGAATCGGATTTAAAAGAATGGAGAGAATATGTGGAAAGAGAAAAGAACCCCACAAGACAGGTAGAAGTAGCTTTGGTGGGAAAATACGTTGACCTTCACGATGCTTATATAAGTGTTGTAGAAGCTTTAAAACATGCGGGAGTTTATCATAGAGCTGCTGTGAATATAAGGTGGGTAAATGCTGAGCATGTAAATGATGAGACAGTGGAAAAACTTTTAAAAGGAGCAGACGGTATATTAGTGCCGGGAGGATTTGGTGATAGAGGCATTGAAGGCAAAATAAGAGCTATCCAGTATGCAAGGGAGAACAAAATTCCTTACCTTGGATTGTGCCTTGGGATGCAGTGTGCTGTAATAGAATTTGCGAGAAATGTAGCAGGACTAAAAGGAGCTAATTCTACAGAGTTTGACCCGGATACTTCCCATCCTGTAATAGACCTCATGCCTGAACAAAAAGACATAGATGAAAAAGGCGGTACAATGAGATTGGGGGTGTATCCTTGTAAAGTAATTGAAGGGACAAAAGCTTATGAAGCCTATAAAGACGAATTAATTTATGAAAGACATAGGCATAGATACGAGTTCAATAACCAATATCGGGAGCTTTTAACCTCAAAAGGCCTTGTACTTTCAGGTCT----------------------------------------------------------------------------------------------------------------------------------------------------------
>B621 77pyrG
----------------------------------------------------------------------------------------------------------------------------------------------------------------------------------------------------------------------------------------------------ACCTTACCAAAAATAGCAATGTAACTGCAGGTAAAGTGTACTGGACTGTCATCACAAAAGAGAGAAAAGGGGATTATCTTGGTGCCACAGTTCAAGTAATACCTCACATAACGAACGAAATTAAAGAAAGAGTATACAGAGTTGCAAAAGAAAAAAATGTGGACGTAGTAATAACAGAAATTGGTGGTACAGTAGGAGACATAGAAAGCCTTCCTTTCCTTGAAGCTATAAGACAAGTGGCAATTGAACAAGGAAGAGAAAATGTCATGTTTATTCATGTGACATTAGTACCTCATCTCGGAAAGACGGGAGAATTAAAAACAAAACCTACTCAACACAGCGTAAAAGAACTGCGTTCAATAGGTATTCAACCCGATATGATTGTATGCAGAACAGAACTTCCTCTTACGCAAGATTTAAAAGAAAAAATTGCACTCTTTTGTAACGTAAGCGTAGAAGCTGTCATAGAAAATAGGGATGTAGAATCAATTTATCAAGTGCCTTTGGAACTAGAGAGGCAAAAAGTAGACGAATACGTGTTAAAAAGGTTGAATTTGCCTATTGGAGAATCGGACTTAAAAGAATGGAGAGAATACGTGGAAAGAGAAAAGAACCCCACAAGACAGGTAGAAGTAGCTTTGGTGGGAAAATACGTTGACCTTCATGATGCTTATATAAGTGTTGTAGAAGCATTAAAACATGCGGGAGTTTATCATAGAGCTGCTGTGAATATAAGGTGGGTAAATGCTGAGCATGTAAATGATGAGACAGTGGAAAAACTTTTAAAAGGAGCAGACGGTATATTAGTGCCGGGAGGATTTGGTGATAGAGGCATTGAAGGCAAAATAAGAGCTATCCAGTATGCAAGGGAGAACAAAATTCCTTACCTTGGATTGTGCCTTGGGATGCAGTGTGCTGTAATAGAATTTGCGAGAAATGTAGCAGGACTAAAAGGAGCTAATTCTACAGAGTTTGACCCGGATACTTCCCATCCTGTAATAGACCTCATGCCTGAACAAAAAGACATAGATGAAAAAGGCGGTACAATGAGATTGGGGGTGTATCCTTGTAAAGTAATTGAAGGGACAAAAGCTTATGAAGCCTATAAAGACGAATTAATTTATGAAAGACATAGGCATAGATACGAGTTCAATAACCAATATCGGGAGCTTTTAACCTCAAAAGGCCTTGTACTTTCAGGTCT----------------------------------------------------------------------------------------------------------------------------------------------------------
>B621 78pyrG
----------------------------------------------------------------------------------------------------------------------------------------------------------------------------------------------------------------------------------------------------ACCTTACCAAAAATAGCAATGTAACTGCAGGTAAAGTGTACTGGACTGTCATCACAAAAGAGAGAAAAGGGGATTATCTTGGTGCCACAGTTCAAGTGATACCTCACATAACGAACGAAATTAAAGAAAGAGTATACAGAGTTGCAAAAGAGAAAAATGTGGACGTAGTAATAACAGAAATTGGTGGTACAGTAGGAGACATAGAAAGCCTTCCTTTCCTTGAAGCTATAAGACAAGTGGCAATTGAACAAGGAAGAGAAAATGTCATGTTTATTCATGTGACATTAGTACCTCATCTCGGAAAGACGGGAGAATTAAAAACAAAACCTACTCAACACAGCGTAAAAGAACTGCGTTCAATAGGTATTCAACCCGATATGATTGTATGCAGAACAGAACTTCCTCTTACGCAAGATTTAAAAGAAAAAATTGCACTCTTTTGTAACGTAAGCGTAGAAGCTGTCATAGAAAATAGGGATGTAGAATCAATTTATCAAGTGCCTTTGGAACTAGAGAGGCAAAAAGTAGACGAATACGTGTTAAAAAGGTTAAATTTGCCTATTGAAGAATCGGATTTAAAAGAATGGAGAGAATATGTGGAAAGAGAAAAGAACCCCACAAGACAGGTAGAAGTAGCTTTGGTGGGAAAATACGTTGACCTTCATGATGCTTATATAAGCGTTGTAGAAGCATTAAAACATGCGGGAGTTTATCATAGAGCTGCTGTGAATATAAGGTGGGTAAATGCTGAGCATGTAAATGATGAGACAGTAGAAAAACTTTTAAAAGGAGCAGACGGTATATTAGTGCCGGGAGGATTTGGTGATAGAGGCATTGAAGGCAAAATAAGAGCTATCCAGTATGCAAGGGAGAACAAAATTCCTTACCTTGGATTGTGCCTTGGGATGCAGTGTGCTGTAGTAGAATTTGCGAGAAATGTAGCAGGACTAAAAGGAGCTAATTCTACAGAGTTTGACCCGGATACTTCCCATCCTGTAATAGACCTCATGCCTGAACAAAAAGACATAGATGAAAAAGGCGGTACAATGAGATTGGGGGTGTATCCTTGTAAAGTAATTGAAGGGACAAAAGCTTATGAAGCCTATAAAGACGAATTAATTTATGAAAGACATAGGCATAGATACGAGTTCAATAACCAATATCGTGAGCTTTTAACCTCAAAAGGCCTTGTACTTTCAGGGCT----------------------------------------------------------------------------------------------------------------------------------------------------------
>B621 80pyrG
----------------------------------------------------------------------------------------------------------------------------------------------------------------------------------------------------------------------------------------------------ACCTTACCAAAAATAGCAATGTAACTGCAGGTAAAGTGTACTGGACTGTCATCACAAAAGAGAGAAAAGGGGATTATCTTGGTGCCACAGTTCAAGTGATACCTCACATAACGAACGAAATTAAAGAAAGAGTATACAGAGTTGCAAAAGAGAAAAATGTGGACGTAGTAATAACAGAAATTGGTGGTACAGTAGGAGACATAGAAAGCCTTCCTTTCCTTGAAGCTATAAGACAAGTGGCAATTGAACAAGGAAGAGAAAATGTCATGTTTATTCATGTGACATTAGTACCTCATCTCGGAAAGACGGGAGAATTAAAAACAAAACCTACTCAACACAGCGTAAAAGAACTGCGTTCAATAGGTATTCAACCCGATATGATTGTATGCAGAACAGAACTTCCTCTTACGCAAGATTTAAAAGAAAAAATTGCACTCTTTTGTAACGTAAGCGTAGAAGCTGTCATAGAAAATAGGGATGTAGAATCAATTTATCAAGTGCCTTTGGAACTAGAGAGGCAAAAAGTAGACGAATACGTGTTAAAAAGGTTGAATTTGCCTATTGAAGAATCGGATTTAAAAGAATGGAGAGAATATGTGGAAAGAGAAAAGAACCCCACAAGACAGGTAGAAGTAGCTTTGGTGGGAAAATACGTTGACCTTCATGATGCTTATATAAGCGTTGTAGAAGCATTAAAACATGGGGGAGTTTATCATAGAGCTGCTGTGAATATAAGGTGGGTAAATGCTGAGCATGTAAATGATGAGACAGTAGAAAAACTTTTAAAAGGAGCAGACGGTATATTAGTGCCGGGAGGATTTGGTGATAGAGGCATTGAAGGCAAAATAAGAGCTATCCAGTATGCAAGGGAGAACAAAATTCCTTACCTTGGATTATGCCTTGGGATGCAGTGTGCTGTAATAGAATTTGCGAGAAATGTAGCAGGACTAAAAGGAGCTAATTCTACAGAGTTTGACCCGGATACTTCTCATCCTGTAATAGACCTCATGCCTGAACAAAAAGACATAGATGAAAAAGGCGGTACAATGAGATTGGGGGTGTATCCTTGTAAAGTAATTGAAGGGACAAAAGCTTATGAAGCCTATAAAGACGAATTAATTTATGAAAGACATAGGCATAGATACGAGTTCAATAATCAATATCGGGAGCTTTTAACCTCAAAAGGCCTTGTACTTTCAGGTCT----------------------------------------------------------------------------------------------------------------------------------------------------------
>B621 83pyrG
----------------------------------------------------------------------------------------------------------------------------------------------------------------------------------------------------------------------------------------------------ACCTTACCAAAAATAGCAATGTAACTGCAGGTAAAGTGTACTGGACTGTCATCACAAAAGAGAGAAAAGGGGATTATCTTGGTGCCACAGTTCAAGTAATACCTCACATAACGAACGAAATTAAAGAAAGAGTATACAGAGTTGCAAAAGAAAAAAATGTGGACGTAGTAATAACAGAAATTGGTGGTACAGTAGGAGACATAGAAAGCCTTCCTTTCCTTGAAGCTATAAGACAAGTGGCAATTGAACAAGGAAGAGAAAATGTCATGTTTATTCATGTGACATTAGTACCTCATCTCGGAAAGACGGGAGAATTAAAAACAAAACCTACTCAACACAGCGTAAAAGAACTGCGTTCAATAGGTATTCAACCCGATATGATTGTATGCAGAACAGAACTTCCTCTTACGCAAGATTTAAAAGAAAAAATTGCACTCTTTTGTAACGTAAGCGTAGAAGCTGTCATAGAAAATAGGGATGTAGAATCAATTTATCAAGTGCCTTTGGAACTAGAGAGGCAAAAAGTAGACGAATACGTGTTAAAAAGGTTGAATTTGCCTATTGAAGAATCGGATTTAAAAGAATGGAGAGAATATGTGGAAAGAGAAAAGAACCCCACAAGACAGGTAGAAGTAGCTTTGGTGGGAAAATACGTTGACCTTCACGATGCTTATATAAGTGTTGTAGAAGCTTTAAAACATGCGGGAGTTTATCATAGAGCTGCTGTGAATATAAGGTGGGTAAATGCTGAGCATGTAAATGATGAGACAGTGGAAAAACTTTTAAAAGGAGCAGACGGTATATTAGTGCCGGGAGGATTTGGTGATAGAGGCATTGAAGGCAAAATAAGAGCTATCCAGTATGCAAGGGAGAACAAAATTCCTTACCTTGGATTGTGCCTTGGGATGCAGTGTGCTGTAATAGAATTTGCGAGAAATGTAGCAGGACTAAAAGGAGCTAATTCTACAGAGTTTGACCCGGATACTTCCCATCCTGTAATAGACCTCATGCCTGAACAAAAAGACATAGATGAAAAAGGCGGTACAATGAGATTGGGGGTGTATCCTTGTAAAGTAATTGAAGGGACAAAAGCTTATGAAGCCTATAAAGACGAATTAATTTATGAAAGACATAGGCATAGATACGAGTTCAATAATCAATATCGGGAGCTTTTAACCTCAAAAGGCCTTGTACTTTCAGGTCT----------------------------------------------------------------------------------------------------------------------------------------------------------
>B621 87pyrG
----------------------------------------------------------------------------------------------------------------------------------------------------------------------------------------------------------------------------------------------------ACCTTACCAAAAATAGCAATGTAACTGCAGGTAAAGTGTACTGGTCTGTCATCACAAAAGAGAGAAAAGGGGATTATCTTGGTGCTACAGTTCAAGTAATACCTCACATAACGAACGAAATTAAAGAAAGAGTATACAGAGTTGCAAAAGAAAAAAATGTGGACGTAGTAATAACAGAAATTGGTGGTACAGTAGGAGACATAGAAAGCCTTCCTTTCCTTGAAGCTATAAGACAAGTGGCAATTGAACAAGGAAGAGAAAATGTCATGTTTATTCATGTGACATTAGTACCTCATCTCGGAAAGACGGGAGAATTAAAAACAAAACCTACTCAACACAGCGTAAAAGAACTGCGTTCAATAGGTATTCAACCCGATATGATTGTATGCAGAACAGAACTTCCTCTTACGCAAGATTTAAAAGAAAAAATTGCACTCTTTTGTAACGTAAGCGTAGAAGCTGTCATAGAAAATAGGGATGTAGAATCAATTTATCAAGTGCCTTTGGAACTAGAGAGGCAAAAAGTAGACGAATACGTGTTAAAAAGGTTGAATTTGCCTATTGGAGAATCGGACTTAAAAGAATGGAGAGAATACGTGGAAAGAGAAAAGAACCCCACAAGACAGGTAGAAGTAGCTTTGGTGGGAAAATACGTTGACCTTCACGATGCTTATATAAGTGTTGTAGAAGCTTTAAAACATGCGGGAGTTTATCATAGAGCTGCTGTGAATATAAGGTGGGTAAATGCTGAGCATGTAAATGATGAGACAGTGGAAAAACTTTTAAAAGGAGCAGACGGTATATTAGTGCCGGGAGGATTTGGTGATAGAGGCATTGAAGGCAAAATAAGAGCTATCCAGTATGCAAGGGAGAACAAAATTCCTTACCTTGGATTGTGCCTTGGGATGCAGTGTGCTGTAATAGAATTTGCGAGAAATGTAGCAGGACTAAAAGGAGCTAATTCTACAGAGTTTGACCCGGATACTTCCCATCCTGTAATAGACCTCATGCCTGAACAAAAAGACATAGATGAAAAAGGCGGTACAATGAGATTGGGGGTGTATCCTTGTAAAGTAATTGAAGGGACAAAAGCTTATGAAGCCTATAAAGACGAATTAATTTATGAAAGACATAGGCATAGATACGAGTTCAATAACCAATATCGGGAGCTTTTAACCTCAAAAGGCCTTGTACTTTCAGGTCT----------------------------------------------------------------------------------------------------------------------------------------------------------
>B621 90pyrG
----------------------------------------------------------------------------------------------------------------------------------------------------------------------------------------------------------------------------------------------------ACCTTACCAAAAATAGCAATGTAACTGCAGGTAAAGTGTACTGGACTGTCATCACAAAAGAGAGAAAAGGGGATTATCTTGGTGCCACAGTTCAAGTAATACCTCACATAACGAACGAAATTAAAGAAAGAGTATACAGAGTTGCAAAAGAAAAAAATGTGGACGTAGTAATAACAGAAATTGGTGGTACAGTAGGAGACATAGAAAGCCTTCCTTTCCTTGAAGCTATAAGACAAGTGGCAATTGAACAAGGAAGAGAAAATGTCATGTTTATTCATGTGACATTAGTACCTCATCTCGGAAAGACGGGAGAATTAAAAACAAAACCTACTCAACACAGCGTAAAAGAACTGCGTTCAATAGGTATTCAACCCGATATGATTGTATGCAGAACAGAACTTCCTCTTACGCAAGATTTAAAAGAAAAAATTGCACTCTTTTGTAACGTAAGCGTAGAAGCTGTCATAGAAAATAGGGATGTAGAATCAATTTATCAAGTGCCTTTGGAACTAGAGAGGCAAAAAGTAGACGAATACGTGTTAAAAAGGTTGAATTTGCCTATTGAAGAATCGGATTTAAAAGAATGGAGAGAATATGTGGAAAGAGAAAAGAACCCCACAAGACAGGTAGAAGTAGCTTTGGTGGGAAAATACGTTGACCTTCACGATGCTTATATAAGTGTTGTAGAAGCTTTAAAACATGCGGGAGTTTATCATAGAGCTGCTGTGAATATAAGGTGGGTAAATGCTGAGCATGTAAATGATGAGACAGTGGAAAAACTTTTAAAAGGAGCAGACGGTATATTAGTGCCGGGAGGATTTGGTGATAGAGGCATTGAAGGCAAAATAAGAGCTATCCAGTATGCAAGGGAGAACAAAATTCCTTACCTTGGATTGTGCCTTGGGATGCAGTGTGCTGTAATAGAATTTGCGAGAAATGTAGCAGGACTAAAAGGAGCTAATTCTACAGAGTTTGACCCGGATACTTCCCATCCTGTAATAGACCTCATGCCTGAACAAAAAGACATAGATGAAAAAGGCGGTACAATGAGATTGGGGGTGTATCCTTGTAAAGTAATTGAAGGGACAAAAGCTTATGAAGCCTATAAAGACGAATTAATTTATGAAAGACATAGGCATAGATACGAGTTCAATAACCAATATCGGGAGCTTTTAACCTCAAAAGGCCTTGTACTTTCAGGTCT----------------------------------------------------------------------------------------------------------------------------------------------------------
>B621 93pyrG
----------------------------------------------------------------------------------------------------------------------------------------------------------------------------------------------------------------------------------------------------ACCTTACCAAAAATAGCAATGTAACTGCAGGTAAAGTGTACTGGACTGTCATCACAAAAGAGAGAAAAGGGGATTATCTTGGTGCCACAGTTCAAGTAATACCTCACATAACGAACGAAATTAAAGAAAGAGTATACAGAGTTGCAAAAGAAAAAAATGTGGACGTAGTAATAACAGAAATTGGTGGTACAGTAGGAGACATAGAAAGCCTTCCTTTCCTTGAAGCTATAAGACAAGTGGCAATTGAACAAGGAAGAGAAAATGTCATGTTTATTCATGTGACATTAGTACCTCATCTCGGAAAGACGGGAGAATTAAAAACAAAACCTACTCAACACAGCGTAAAAGAACTGCGTTCAATAGGTATTCAACCCGATATGATTGTATGCAGAACAGAACTTCCTCTTACGCAAGATTTAAAAGAAAAAATTGCACTCTTTTGTAACGTAAGCGTAGAAGCTGTCATAGAAAATAGGGATGTAGAATCAATTTATCAAGTGCCTTTGGAACTAGAGAGGCAAAAAGTAGACGAATACGTGTTAAAAAGGTTGAATTTGCCTATTGAAGAATCGGATTTAAAAGAATGGAGAGAATATGTGGAAAGAGAAAAGAACCCCACAAGACAGGTAGAAGTAGCTTTGGTGGGAAAATACGTTGACCTTCACGATGCTTATATAAGTGTTGTAGAAGCTTTAAAACATGCGGGAGTTTATCATAGAGCTGCTGTGAATATAAGGTGGGTAAATGCTGAGCATGTAAATGATGAGACAGTGGAAAAACTTTTAAAAGGAGCAGACGGTATATTAGTGCCGGGAGGATTTGGTGATAGAGGCATTGAAGGCAAAATAAGAGCTATCCAGTATGCAAGGGAGAACAAAATTCCTTACCTTGGATTGTGCCTTGGGATGCAGTGTGCTGTAATAGAATTTGCGAGAAATGTAGCAGGACTAAAAGGAGCTAATTCTACAGAGTTTGACCCGGATACTTCCCATCCTGTAATAGACCTCATGCCTGAACAAAAAGACATAGATGAAAAAGGCGGTACAATGAGATTGGGGGTGTATCCTTGTAAAGTAATTGAAGGGACAAAAGCTTATGAAGCCTATAAAGACGAATTAATTTATGAAAGACATAGGCATAGATACGAGTTCAATAACCAATATCGGGAGCTTTTAACCTCAAAAGGCCTTGTACTTTCAGGTCT----------------------------------------------------------------------------------------------------------------------------------------------------------
>B621 94pyrG
----------------------------------------------------------------------------------------------------------------------------------------------------------------------------------------------------------------------------------------------------ACCTTACCAAAAATAGCAATGTAACTGCAGGTAAAGTGTACTGGACTGTCATCACAAAAGAGAGAAAAGGGGATTATCTTGGTGCCACAGTTCAAGTGATACCTCACATAACGAACGAAATTAAAGAAAGAGTATACAGAGTTGCAAAAGAGAAAAATGTGGACGTAGTAATAACAGAAATTGGTGGTACAGTAGGAGACATAGAAAGCCTTCCTTTCCTTGAAGCTATAAGACAAGTGGCAATTGAACAAGGAAGAGAAAATGTCATGTTTATTCATGTGACATTAGTACCTCATCTCGGAAAGACGGGAGAATTAAAAACAAAACCTACTCAACACAGCGTAAAAGAACTGCGTTCAATAGGTATTCAACCCGATATGATTGTATGCAGAACAGAACTTCCTCTTACGCAAGATTTAAAAGAAAAAATTGCACTCTTTTGTAACGTAAGCGTAGAAGCTGTCATAGAAAATAGGGATGTAGAATCAATTTATCAAGTGCCTTTGGAACTAGAGAGGCAAAAAGTAGACGAATACGTGTTAAAAAGGTTGAATTTGCCTATTGAAGAATCGGATTTAAAAGAATGGAGAGAATATGTGGAAAGAGAAAAGAACCCCACAAGACAGGTAGAAGTAGCTTTGGTGGGAAAATACGTTGACCTTCATGATGCTTATATAAGCGTTGTAGAAGCATTAAAACATGGGGGAGTTTATCATAGAGCTGCTGTGAATATAAGGTGGGTAAATGCTGAGCATGTAAATGATGAGACAGTAGAAAAACTTTTAAAAGGAGCAGACGGTATATTAGTGCCGGGAGGATTTGGTGATAGAGGCATTGAAGGCAAAATAAGAGCTATCCAGTATGCAAGGGAGAACAAAATTCCTTACCTTGGATTATGCCTTGGGATGCAGTGTGCTGTAATAGAATTTGCGAGAAATGTAGCAGGACTAAACGGAGCTAATTCTACAGAGTTTGACCCGGATACTTCTCATCCTGTAATAGACCTCATGCCTGAACAAAAAGACATAGATGAAAAAGGCGGTACAATGAGATTGGGGGTGTATCCTTGTAAAGTAATTGAAGGGACAAAAGCTTATGAAGCCTATAAAGACGAATTAATTTATGAAAGACATAGGCATAGATACGAGTTCAATAATCAATATCGGGAGCTTTTAACCTCAAAAGGCCTTGTACTTTCAGGTCT----------------------------------------------------------------------------------------------------------------------------------------------------------
>H608 78pyrG
----------------------------------------------------------------------------------------------------------------------------------------------------------------------------------------------------------------------------------------------------ACCTTACCAAAAATAGCAATGTAACTGCAGGTAAAGTGTACTGGACTGTCATCACAAAAGAGAGAAAAGGGGATTATCTTGGTGCCACAGTTCAAGTGATACCTCACATAACGAACGAAATTAAAGAAAGAGTATACAGAGTTGCAAAAGAGAAAAATGTGGACGTAGTAATAACAGAAATTGGTGGTACAGTAGGAGACATAGAAAGCCTTCCTTTCCTTGAAGCTATAAGACAAGTGGCAATTGAACAAGGAAGAGAAAATGTCATGTTTATTCATGTGACATTAGTACCTCATCTCGGAAATACGGGAGAATTAAAAACAAAACCTACTCAACACAGCGTAAAAGAACTGCGTTCAATAGGTATTCAACCTGATATGATTGTATGCAGAACAGAACTTCCTCTTACGCAAGATTTAAAAGAAAAAATTGCACTCTTTTGTAACGTAAGCGTAGAAGCTGTCATAGAAAATAGGGATGTAGAATCAATTTATCAAGTGCCTTTGGAACTAGAGAGGCAAAAAGTAGACGAATACGTGTTAAAAAGGTTGAATTTGCCTATTGAAGAATCGGATTTAAAAGAATGGAGAGAATATGTGGAAAGAGAAAAGAACCCCACAAGACAGGTAGAAGTAGCTTTGGTGGGAAAATACGTTGACCTTCACGATGCTTATATAAGTGTTGTAGAAGCTTTAAAACATGCGGGAGTTTATCATAGAGCTGCTGTGAATATAAGGTGGGTAAATGCTGAGCATGTAAATGATGAGACAGTGGAAAAACTTTTAAAAGGAGCAGACGGTATATTAGTGCCGGGAGGATTTGGTGATAGAGGCATTGAAGGCAAAATAAGAGCTATCCAGTATGCAAGGGAGAACAAAATTCCTTACCTTGGATTGTGCCTTGGGATGCAGTGTGCTGTAATAGAATTTGCGAGAAATGTAGCAGGACTAAAAGGAGCTAATTCTACAGAGTTTGACCCGGATACTTCCCATCCTGTAATAGACCTCATGCCTGAACAAAAAGACATAGATGAAAAAGGCGGTACAATGAGATTGGGGGTGTATCCTTGTAAAGTAATTGAAGGGACAAAAGCTTATGAAGCCTATAAAGACGAATTAATTTATGAAAGACATAGGCATAGATACGAGTTCAATAACCAATATCGGGAGCTTTTAACCTCAAAAGGCCTTGTACTTTCAGGTCT----------------------------------------------------------------------------------------------------------------------------------------------------------
>H608 79pyrG
----------------------------------------------------------------------------------------------------------------------------------------------------------------------------------------------------------------------------------------------------ACCTTACCAAAAATAGCAATGTAACTGCAGGTAAAGTGTACTGGTCTGTCATCACAAAAGAGAGAAAAGGGGATTATCTTGGTGCTACAGTTCAAGTAATACCTCACATAACGAACGAAATTAAAGAAAGAGTATACAGAGTTGCAAAAGAAAAAAATGTGGACGTAGTAATAACAGAAATTGGTGGTACAGTAGGAGACATAGAAAGCCTTCCTTTCCTTGAAGCTATAAGACAAGTGGCAATTGAACAAGGAAGAGAAAATGTCATGTTTATTCATGTGACATTAGTACCTCATCTCGGAAAGACGGGAGAATTAAAAACAAAACCTACTCAACACAGCGTAAAAGAACTGCGTTCAATAGGTATTCAACCCGATATGATTGTATGCAGAACAGAACTTCCTCTTACGCAAGATTTAAAAGAAAAAATTGCACTCTTTTGTAACGTAAGCGTAGAAGCTGTCATAGAAAATAGGGATGTAGAATCAATTTATCAAGTGCCTTTGGAACTAGAGAGGCAAAAAGTAGACGAATACGTGTTAAAAAGGTTGAATTTGCCTATTGGAGAATCGGACTTAAAAGAATGGAGAGAATACGTGGAAAGAGAAAAGAACCCCACAAGACAGGTAGAAGTAGCTTTGGTGGGAAAATACGTTGACCTTCATGATGCTTATATAAGTGTTGTAGAAGCATTAAAACATGCGGGAGTTTATCATAGAGCTGCTGTGAATATAAGGTGGGTAAATGCTGAGCATGTAAATGATGAGACAGTGGAAAAACTTTTAAAAGGAGCAGACGGTATATTAGTGCCGGGAGGATTTGGTGATAGAGGCATTGAAGGCAAAATAAGAGCTATCCAGTATGCAAGGGAGAACAAAATTCCTTACCTTGGATTGTGCCTTGGGATGCAGTGTGCTGTAATAGAATTTGCGAGAAATGTAGCAGGACTAAAAGGAGCTAATTCTACAGAGTTTGACCCGGATACTTCCCATCCTGTAATAGACCTCATGCCTGAACAAAAAGACATAGATGAAAAAGGCGGTACAATGAGATTGGGGGTGTATCCTTGTAAAGTAATTGAAGGGACAAAAGCTTATGAAGCCTATAAAGACGAATTAATTTATGAAAGACATAGGCATAGATACGAGTTCAATAACCAATATCGGGAACTTTTAACCTCAAAAGGCCTTGTACTTTCAGGGCT----------------------------------------------------------------------------------------------------------------------------------------------------------
>H608 81pyrG
----------------------------------------------------------------------------------------------------------------------------------------------------------------------------------------------------------------------------------------------------ACCTTACCAAAAATAGCAATGTAACTGCAGGTAAAGTGTACTGGTCTGTCATCACAAAAGAGAGAAAAGGGGATTATCTTGGTGCTACAGTTCAAGTAATACCTCACATAACGAACGAAATTAAAGAAAGAGTATACAGAGTTGCAAAAGAAAAAAATGTGGACGTAGTAATAACAGAAATTGGTGGTACAGTAGGAGACATAGAAAGCCTTCCTTTCCTTGAAGCTATAAGACAAGTGGCAATTGAACAAGGAAGAGAAAATGTCATGTTTATTCATGTGACATTAGTACCTCATCTCGGAAAGACGGGAGAATTAAAAACAAAACCTACTCAACACAGCGTAAAAGAACTGCGTTCAATAGGTATTCAACCTGATATGATTGTATGCAGAACAGAACTTCCTCTTACGCAAGATTTAAAAGAAAAAATTGCACTCTTTTGTAACGTAAGCGTAGAAGCTGTCATAGAAAATAGGGATGTAGAATCAATTTATCAAGTGCCTTTGGAACTAGAGAGGCAAAAAGTAGACGAATACGTGTTAAAAAGGTTGAATTTGCCTATTGAAGAATCGGATTTAAAAGAATGGAGAGAATATGTGGAAAGAGAAAAGAACCCCACAAGACAGGTAGAAGTAGCTTTGGTGGGAAAATACGTTGACCTTCACGATGCTTATATAAGTGTTGTAGAAGCTTTAAAACATGCGGGAGTTTATCATAGAGCTGCTGTGAATATAAGGTGGGTAAATGCTGAGCATGTAAATGATGAGACAGTGGAAAAACTTTTAAAAGGAGCAGACGGTATATTAGTGCCGGGAGGATTTGGTGATAGAGGCATTGAAGGCAAAATAAGAGCTATCCAGTATGCAAGGGAGAACAAAATTCCTTACCTTGGATTGTGCCTTGGGATGCAGTGTGCTGTAATAGAATTTGCGAGAAATGTAGCAGGACTAAAAGGAGCTAATTCTACAGAGTTTGACCCGGATACTTCCCATCCTGTAATAGACCTCATGCCTGAACAAAAAGACATAGATGAAAAAGGCGGTACAATGAGATTGGGGGTGTATCCTTGTAAAGTAATTGAAGGGACAAAAGCTTATGAAGCCTATAAAGACGAATTAATTTATGAAAGACATAGGCATAGATACGAGTTCAATAACCAATATCGGGAGCTTTTAACCTCAAAAGGCCTTGTACTTTCAGGTCT----------------------------------------------------------------------------------------------------------------------------------------------------------
>H608 93pyrG
----------------------------------------------------------------------------------------------------------------------------------------------------------------------------------------------------------------------------------------------------ACCTTACCAAAAATAGCAATGTAACTGCAGGTAAAGTGTACTGGACTGTCATCACAAAAGAGAGAAAAGGGGATTATCTTGGTGCTACAGTTCAAGTGATACCTCACATAACGAACGAAATTAAAGAAAGAGTATACAGAGTTGCAAAAGAAAAAAATGTGGACGTAGTAATAACAGAAATTGGTGGTACAGTAGGAGACATAGAAAGCCTTCCTTTCCTTGAAGCTATAAGACAAGTGGCAATTGAACAAGGAAGAGAAAATGTCATGTTTATTCATGTGACATTAGTACCTCATCTCGGAAAGACGGGAGAATTAAAAACAAAACCTACTCAACACAGCGTAAAAGAACTGCGTTCAATAGGTATTCAACCTGATATGATTGTATGCAGAACAGAACTTCCTCTTACGCAAGATTTAAAAGAAAAAATTGCACTCTTTTGTAACGTAAGCGTAGAAGCTGTCATAGAAAATAGGGATGTAGAATCAATTTATCAAGTGCCTTTGGAACTAGAGAGGCAAAAAGTAGACGAATACGTGTTAAAAAGGTTGAATTTGCCTATTGAAGAATCGGATTTAAAAGAATGGAGAGAATATGTGGAAAGAGAAAAGAACCCCACAAGACAGGTAGAAGTAGCTTTGGTGGGAAAATACGTTGACCTTCACGATGCTTATATAAGTGTTGTAGAAGCTTTAAAACATGCGGGAGTTTATCATAGAGCTGCTGTGAATATAAGGTGGGTAAATGCTGAGCATGTAAATGATGAGACAGTGGAAAAACTTTTAAAAGGAGCAGACGGTATATTAGTGCCGGGAGGATTTGGTGATAGAGGCATTGAAGGCAAAATAAGAGCTATCCAGTATGCAAGGGAGAACAAAATTCCTTACCTTGGATTGTGCCTTGGGATGCAGTGTGCTGTAATAGAATTTGCGAGAAATGTAGCAGGACTAAAAGGAGCTAATTCTACAGAGTTTGACCCGGATACTTCCCATCCTGTAATAGACCTCATGCCTGAACAAAAAGACATAGATGAAAAAGGCGGTACAATGAGATTGGGGGTGTATCCTTGTAAAGTAATTGAAGGGACAAAAGCTTATGAAGCCTATAAAGACGAATTAATTTATGAAAGACATAGGCATAGATACGAGTTCAATAACCAATATCGGGAACTTTTAACCTCAAAAGGCCTTGTACTTTCAGGGCT----------------------------------------------------------------------------------------------------------------------------------------------------------
>I502 49pyrG
----------------------------------------------------------------------------------------------------------------------------------------------------------------------------------------------------------------------------------------------------ACCTTACCAAAAATAGCAATGTAACTGCAGGTAAAGTGTACTGGACTGTCATCACAAAAGAGAGAAAAGGGGATTATCTTGGTGCCACAGTTCAAGTGATACCTCACATAACGAACGAAATTAAAGAAAGAGTATACAGAGTTGCAAAAGAGAAAAATGTGGACGTAGTAATAACAGAAATTGGTGGTACAGTAGGAGACATAGAAAGCCTTCCTTTCCTTGAAGCTATAAGACAAGTGGCAATTGAACAAGGAAGAGAAAATGTCATGTTTATTCATGTGACATTAGTACCTCATCTCGGAAAGACGGGAGAATTAAAAACAAAACCTACTCAACACAGCGTAAAAGAACTGCGTTCAATAGGTATTCAACCTGATATGATTGTATGCAGAACAGAACTTCCTCTTACGCAAGATTTAAAAGAAAAAATTGCACTCTTTTGTAACGTAAGCGTAGAAGCTGTCATAGAAAATAGGGATGTAGAATCAATTTATCAAGTGCCTTTGGAACTAGAGAGGCAAAAAGTAGACGAATACGTGTTAAAAAGGTTGAATTTGCCTATTGAAGAATCGGACTTAAAAGAATGGAGAGAATACGTGGAAAGAGAAAAGAACCCCACAAGACAGGTAGAAGTAGCTTTGGTGGGAAAATACGTTGACCTTCACGATGCTTATATAAGCGTTGTAGAAGCATTAAAACATGGGGGAGTTTATCATAGAGCTGCTGTGAATATAAGGTGGGTAAATGCTGAGCATGTAAATGATGAGACAGTGGAAAAACTTTTAAAAGGAGCAGACGGTATATTAGTGCCGGGAGGATTTGGTGATAGAGGCATTGAAGGCAAAATAAGAGCTATCCAGTATGCAAGGGAGAACAAAATTCCTTACCTTGGATTGTGCCTTGGGATGCAGTGTGCTGTAATAGAATTTGCGAGAAATGTAGCAGGACTAAAAGGAGCTAATTCTACAGAGTTTGACCCGGATACTTCCCATCCTGTAATAGACCTCATGCCTGAACAAAAAGACATAGATGAAAAAGGCGGTACAATGAGATTGGGGGTGTATCCTTGTAAAGTAATTGAAGGGACAAAAGCTTATGAAGCCTATAAAGACGAATTAATTTATGAAAGACATAGGCATAGATACGAGTTCAATAACCAATATCGGGAGCTTTTAACCTCAAAAGGCCTTGTACTTTCAGGTCT----------------------------------------------------------------------------------------------------------------------------------------------------------
>J614 63pyrG
----------------------------------------------------------------------------------------------------------------------------------------------------------------------------------------------------------------------------------------------------ACCTTACCAAAAATAGCAATGTAACTGCAGGTAAAGTGTACTGGACTGTCATCACAAAAGAGAGAAAAGGGGATTATCTTGGTGCCACAGTTCAAGTAATACCTCACATAACGAACGAAATTAAAGAAAGAGTATACAGAGTTGCAAAAGAAAAAAATGTGGACGTAGTAATAACAGAAATTGGTGGTACAGTAGGAGACATAGAAAGCCTTCCTTTCCTTGAAGCTATAAGACAAGTGGCAATTGAACAAGGAAGAGAAAATGTCATGTTTATTCATGTGACATTAGTACCTCATCTCGGAAAGACGGGAGAATTAAAAACAAAACCTACTCAACACAGCGTAAAAGAACTGCGTTCAATAGGTATTCAACCCGATATGATTGTATGCAGAACAGAACTTCCTCTTACGCAAGATTTAAAAGAAAAAATTGCACTCTTTTGTAACGTAAGCGTAGAAGCTGTCATAGAAAATAGGGATGTAGAATCAATTTATCAAGTGCCTTTGGAACTAGAGAGGCAAAAAGTAGACGAATACGTGTTAAAAAGGTTGAATTTGCCTATTGGAGAATCGGACTTAAAAGAATGGAGAGAATACGTGGAAAGAGAAAAGAACCCCACAAGACAGGTAGAAGTAGCTTTGGTGGGAAAATACGTTGACCTTCATGATGCTTATATAAGTGTTGTAGAAGCATTAAAACATGCGGGAGTTTATCATAGAGCTGCTGTGAATATAAGGTGGGTAAATGCTGAGCATGTAAATGATGAGACAGTGGAAAAACTTTTAAAAGGAGCAGACGGTATATTAGTGCCGGGAGGATTTGGTGATAGAGGCATTGAAGGCAAAATAAGAGCTATCCAGTATGCAAGGGAGAACAAAATTCCTTACCTTGGATTGTGCCTTGGGATGCAGTGTGCTGTAATAGAATTTGCGAGAAATGTAGCAGGACTAAAAGGAGCTAATTCTACAGAGTTTGACCCGGATACTTCCCATCCTGTAATAGACCTCATGCCTGAACAAAAAGACATAGATGAAAAAGGCGGTACAATGAGATTGGGGGTGTATCCTTGTAAAGTAATTGAAGGGACAAAAGCTTATGAAGCCTATAAAGACGAATTAATTTATGAAAGACATAGGCATAGATACGAGTTCAATAACCAATATCGGGAACTTTTAACCTCAAAAGGCCTTGTACTTTCAGGGCT----------------------------------------------------------------------------------------------------------------------------------------------------------
>J614 65pyrG
----------------------------------------------------------------------------------------------------------------------------------------------------------------------------------------------------------------------------------------------------ACCTTACCAAAAATAGCAATGTAACTGCAGGTAAAGTGTACTGGACTGTCATCACAAAAGAGAGAAAAGGGGATTATCTTGGTGCCACAGTTCAAGTAATACCTCACATAACGAACGAAATTAAAGAAAGAGTATACAGAGTTGCAAAAGAAAAAAATGTGGACGTAGTAATAACAGAAATTGGTGGTACAGTAGGAGACATAGAAAGCCTTCCTTTCCTTGAAGCTATAAGACAAGTGGCAATTGAACAAGGAAGAGAAAATGTCATGTTTATTCATGTGACATTAGTACCTCATCTCGGAAAGACGGGAGAATTAAAAACAAAACCTACTCAACACAGCGTAAAAGAACTGCGTTCAATAGGTATTCAACCCGATATGATTGTATGCAGAACAGAACTTCCTCTTACGCAAGATTTAAAAGAAAAAATTGCACTCTTTTGTAACGTAAGCGTAGAAGCTGTCATAGAAAATAGGGATGTAGAATCAATTTATCAAGTGCCTTTGGAACTAGAGAGGCAAAAAGTAGACGAATACGTGTTAAAAAGGTTGAATTTGCCTATTGGAGAATCGGACTTAAAAGAATGGAGAGAATACGTGGAAAGAGAAAAGAACCCCACAAGACAGGTAGAAGTAGCTTTGGTGGGAAAATACGTTGACCTTCATGATGCTTATATAAGTGTTGTAGAAGCATTAAAACATGCGGGAGTTTATCATAGAGCTGCTGTGAATATAAGGTGGGTAAATGCTGAGCATGTAAATGATGAGACAGTGGAAAAACTTTTAAAAGGAGCAGACGGTATATTAGTGCCGGGAGGATTTGGTGATAGAGGCATTGAAGGCAAAATAAGAGCTATCCAGTATGCAAGGGAGAACAAAATTCCTTACCTTGGATTGTGCCTTGGGATGCAGTGTGCTGTAATAGAATTTGCGAGAAATGTAGCAGGACTAAAAGGAGCTAATTCTACAGAGTTTGACCCGGATACTTCCCATCCTGTAATAGACCTCATGCCTGAACAAAAAGACATAGATGAAAAAGGCGGTACAATGAGATTGGGGGTGTATCCTTGTAAAGTAATTGAAGGGACAAAAGCTTATGAAGCCTATAAAGACGAATTAATTTATGAAAGACATAGGCATAGATACGAGTTCAATAACCAATATCGGGAACTTTTAACCTCAAAAGGCCTTGTACTTTCAGGGCT----------------------------------------------------------------------------------------------------------------------------------------------------------
>J614 9pyrG
----------------------------------------------------------------------------------------------------------------------------------------------------------------------------------------------------------------------------------------------------ACCTTACCAAAAATAGCAATGTAACTGCAGGTAAAGTGTACTGGTCTGTCATCACAAAAGAGAGAAAAGGGGATTATCTTGGTGCTACAGTTCAAGTAATACCTCACATAACGAACGAAATTAAAGAAAGAGTATACAGAGTTGCAAAAGAAAAAAATGTGGACGTAGTAATAACAGAAATTGGTGGTACAGTAGGAGACATAGAAAGCCTTCCTTTCCTTGAAGCTATAAGACAAGTGGCAATTGAACAAGGAAGAGAAAATGTCATGTTTATTCATGTGACATTAGTACCTCATCTCGGAAAGACGGGAGAATTAAAAACAAAACCTACTCAACACAGCGTAAAAGAACTGCGTTCAATAGGTATTCAACCCGATATGATTGTATGCAGAACAGAACTTCCTCTTACGCAAGATTTAAAAGAAAAAATTGCACTCTTTTGTAACGTAAGCGTAGAAGCTGTCATAGAAAATAGGGATGTAGAATCAATTTATCAAGTGCCTTTGGAACTAGAGAGGCAAAAAGTAGACGAATACGTGTTAAAAAGGTTGAATTTGCCTATTGGAGAATCGGACTTAAAAGAATGGAGAGAATACGTGGAAAGAGAAAAGAACCCCACAAGACAGGTAGAAGTAGCTTTGGTGGGAAAATACGTTGACCTTCACGATGCTTATATAAGTGTTGTAGAAGCTTTAAAACATGCGGGAGTTTATCATAGAGCTGCTGTGAATATAAGGTGGGTAAATGCTGAGCATGTAAATGATGAGACAGTGGAAAAACTTTTAAAAGGAGCAGACGGTATATTAGTGCCGGGAGGATTTGGTGATAGAGGCATTGAAGGCAAAATAAGAGCTATCCAGTATGCAAGGGAGAACAAAATTCCTTACCTTGGATTGTGCCTTGGGATGCAGTGTGCTGTAATAGAATTTGCGAGAAATGTAGCAGGACTAAAAGGAGCTAATTCTACAGAGTTTGACCCGGATACTTCCCATCCTGTAATAGACCTCATGCCTGAACAAAAAGACATAGATGAAAAAGGCGGTACAATGAGATTGGGGGTGTATCCTTGTAAAGTAATTGAAGGGACAAAAGCTTATGAAGCCTATAAAGACGAATTAATTTATGAAAGACATAGGCATAGATACGAGTTCAATAACCAATATCGGGAGCTTTTAACCTCAAAAGGCCTTGTACTTTCAGGTCT----------------------------------------------------------------------------------------------------------------------------------------------------------
>O629 40pyrG
----------------------------------------------------------------------------------------------------------------------------------------------------------------------------------------------------------------------------------------------------ACCTTACCAAAAATAGCAATGTAACTGCAGGTAAAGTGTACTGGTCTGTCATCACAAAAGAGAGAAAAGGGGATTATCTTGGTGCTACAGTTCAAGTAATACCTCACATAACGAACGAAATTAAAGAAAGAGTATACAGAGTTGCAAAAGAAAAAAATGTGGACGTAGTAATAACAGAAATTGGTGGTACAGTAGGAGACATAGAAAGCCTTCCTTTCCTTGAAGCTATAAGACAAGTGGCAATTGAACAAGGAAGAGAAAATGTCATGTTTATTCATGTGACATTAGTACCTCATCTCGGAAAGACGGGAGAATTAAAAACAAAACCTACTCAACACAGCGTAAAAGAACTGCGTTCAATAGGTATTCAACCCGATATGATTGTATGCAGAACAGAACTTCCTCTTACGCAAGATTTAAAAGAAAAAATTGCACTCTTTTGTAACGTAAGCGTAGAAGCTGTCATAGAAAATAGGGATGTAGAATCAATTTATCAAGTGCCTTTGGAACTAGAGAGGCAAAAAGTAGACGAATACGTGTTAAAAAGGTTGAATTTGCCTATTGGAGAATCGGACTTAAAAGAATGGAGAGAATACGTGGAAAGAGAAAAGAACCCCACAAGACAGGTAGAAGTAGCTTTGGTGGGAAAATACGTTGACCTTCACGATGCTTATATAAGTGTTGTAGAAGCTTTAAAACATGCGGGAGTTTATCATAGAGCTGCTGTGAATATAAGGTGGGTAAATGCTGAGCATGTAAATGATGAGACAGTGGAAAAACTTTTAAAAGGAGCAGACGGTATATTAGTGCCGGGAGGATTTGGTGATAGAGGCATTGAAGGCAAAATAAGAGCTATCCAGTATGCAAGGGAGAACAAAATTCCTTACCTTGGATTGTGCCTTGGGATGCAGTGTGCTGTAATAGAATTTGCGAGAAATGTAGCAGGACTAAAAGGAGCTAATTCTACAGAGTTTGACCCGGATACTTCCCATCCTGTAATAGACCTCATGCCTGAACAAAAAGACATAGATGAAAAAGGCGGTACAATGAGATTGGGGGTGTATCCTTGTAAAGTAATTGAAGGGACAAAAGCTTATGAAGCCTATAAAGACGAATTAATTTATGAAAGACATAGGCATAGATACGAGTTCAATAACCAATATCGGGAGCTTTTAACCTCAAAAGGCCTTGTACTTTCAGGTCT----------------------------------------------------------------------------------------------------------------------------------------------------------
>O629 42pyrG
----------------------------------------------------------------------------------------------------------------------------------------------------------------------------------------------------------------------------------------------------ACCTTACCAAAAATAGCAATGTAACTGCAGGTAAAGTGTACTGGACTGTCATCACAAAAGAGAGAAAAGGGGATTATCTTGGTGCCACAGTTCAAGTGATACCTCACATAACGAACGAAATTAAAGAAAGAGTATACAGAGTTGCAAAAGAGAAAAATGTGGACGTAGTAATAACAGAAATTGGTGGTACAGTAGGAGACATAGAAAGCCTTCCTTTCCTTGAAGCTATAAGACAAGTGGCAATTGAACAAGGAAGAGAAAATGTCATGTTTATTCATGTGACATTAGTACCTCATCTCGGAAAGACGGGAGAATTAAAAACAAAACCTACTCAACACAGCGTAAAAGAACTGCGTTCAATAGGTATTCAACCTGATATGATTGTATGCAGAACAGAACTTCCTCTTACGCAAGATTTAAAAGAAAAAATTGCACTCTTTTGTAACGTAAGCGTAGAAGCTGTCATAGAAAATAGGGATGTAGAATCAATTTATCAAGTGCCTTTGGAACTAGAGAGGCAAAAAGTAGACGAATACGTGTTAAAAAGGTTGAATTTGCCTATTGAAGAATCGGATTTAAAAGAATGGAGAGAATATGTGGAAAGAGAAAAGAACCCCACAAGACAGGTAGAAGTAGCTTTGGTGGGAAAATACGTTGACCTTCATGATGCTTATATAAGCGTTGTAGAAGCATTAAAACATGGGGGAGTTTATCATAGAGCTGCTGTGAATATAAGGTGGGTAAATGCTGAGCATGTAAATGATGAGACAGTAGAAAAACTTTTAAAAGGAGCAGACGGTATATTAGTGCCGGGAGGATTTGGTGATAGAGGCATTGAAGGCAAAATAAGAGCTATCCAGTATGCAAGGGAGAACAAAATTCCTTACCTTGGATTATGCCTTGGGATGCAGTGTGCTGTAATAGAATTTGCGAGAAATGTAGCAGGACTAAACGGAGCTAATTCTACAGAGTTTGACCCGGATACTTCTCATCCTGTAATAGACCTCATGCCTGAACAAAAAGACATAGATGAAAAAGGCGGTACAATGAGATTGGGGGTGTATCCTTGTAAAGTAATTGAAGGGACAAAAGCTTATGAAGCCTATAAAGACGAATTAATTTATGAAAGACATAGGCATAGATACGAGTTCAATAATCAATATCGGGAGCTTTTAACCTCAAAAGGCCTTGTACTTTCAGGTCT----------------------------------------------------------------------------------------------------------------------------------------------------------
>O629 47pyrG
----------------------------------------------------------------------------------------------------------------------------------------------------------------------------------------------------------------------------------------------------ACCTTACCAAAAATAGCAATGTAACTGCAGGTAAAGTGTACTGGACTGTCATCACAAAAGAGAGAAAAGGGGATTATCTTGGTGCCACAGTTCAAGTGATACCTCACATAACGAACGAAATTAAAGAAAGAGTATACAGAGTTGCAAAAGAGAAAAATGTGGACGTAGTAATAACAGAAATTGGTGGTACAGTAGGAGACATAGAAAGCCTTCCTTTCCTTGAAGCTATAAGACAAGTGGCAATTGAACAAGGAAGAGAAAATGTCATGTTTATTCATGTGACATTAGTACCTCATCTCGGAAAGACGGGAGAATTAAAAACAAAACCTACTCAACACAGCGTAAAAGAACTGCGTTCAATAGGTATTCAACCTGATATGATTGTATGCAGAACAGAACTTCCTCTTACGCAAGATTTAAAAGAAAAAATTGCACTCTTTTGTAACGTAAGCGTAGAAGCTGTCATAGAAAATAGGGATGTAGAATCAATTTATCAAGTGCCTTTGGAACTAGAGAGGCAAAAAGTAGACGAATACGTGTTAAAAAGGTTGAATTTGCCTATTGAAGAATCGGATTTAAAAGAATGGAGAGAATATGTGGAAAGAGAAAAGAACCCCACAAGACAGGTAGAAGTAGCTTTGGTGGGAAAATACGTTGACCTTCATGATGCTTATATAAGCGTTGTAGAAGCATTAAAACATGGGGGAGTTTATCATAGAGCTGCTGTGAATATAAGGTGGGTAAATGCTGAGCATGTAAATGATGAGACAGTAGAAAAACTTTTAAAAGGAGCAGACGGTATATTAGTGCCGGGAGGATTTGGTGATAGAGGCATTGAAGGCAAAATAAGAGCTATCCAGTATGCAAGGGAGAACAAAATTCCTTACCTTGGATTATGCCTTGGGATGCAGTGTGCTGTAATAGAATTTGCGAGAAATGTAGCAGGACTAAACGGAGCTAATTCTACAGAGTTTGACCCGGATACTTCTCATCCTGTAATAGACCTCATGCCTGAACAAAAAGACATAGATGAAAAAGGCGGTACAATGAGATTGGGGGTGTATCCTTGTAAAGTAATTGAAGGGACAAAAGCTTATGAAGCCTATAAAGACGAATTAATTTATGAAAGACATAGGCATAGATACGAGTTCAATAATCAATATCGGGAGCTTTTAACCTCAAAAGGCCTTGTACTTTCAGGTCT----------------------------------------------------------------------------------------------------------------------------------------------------------
>O629 48pyrG
----------------------------------------------------------------------------------------------------------------------------------------------------------------------------------------------------------------------------------------------------ACCTTACCAAAAATAGCAATGTAACTGCAGGTAAAGTGTACTGGACTGTCATCACAAAAGAGAGAAAAGGGGATTATCTTGGTGCCACAGTTCAAGTGATACCTCACATAACGAACGAAATTAAAGAAAGAGTATACAGAGTTGCAAAAGAGAAAAATGTGGACGTAGTAATAACAGAAATTGGTGGTACAGTAGGAGACATAGAAAGCCTTCCTTTCCTTGAAGCTATAAGACAAGTGGCAATTGAACAAGGAAGAGAAAATGTCATGTTTATTCATGTGACATTAGTACCTCATCTCGGAAAGACGGGAGAATTAAAAACAAAACCTACTCAACACAGCGTAAAAGAACTGCGTTCAATAGGTATTCAACCTGATATGATTGTATGCAGAACAGAACTTCCTCTTACGCAAGATTTAAAAGAAAAAATTGCACTCTTTTGTAACGTAAGCGTAGAAGCTGTCATAGAAAATAGGGATGTAGAATCAATTTATCAAGTGCCTTTGGAACTAGAGAGGCAAAAAGTAGACGAATACGTGTTAAAAAGGTTGAATTTGCCTATTGAAGAATCGGATTTAAAAGAATGGAGAGAATATGTGGAAAGAGAAAAGAACCCCACAAGACAGGTAGAAGTAGCTTTGGTGGGAAAATACGTTGACCTTCATGATGCTTATATAAGCGTTGTAGAAGCATTAAAACATGGGGGAGTTTATCATAGAGCTGCTGTGAATATAAGGTGGGTAAATGCTGAGCATGTAAATGATGAGACAGTAGAAAAACTTTTAAAAGGAGCAGACGGTATATTAGTGCCGGGAGGATTTGGTGATAGAGGCATTGAAGGCAAAATAAGAGCTATCCAGTATGCAAGGGAGAACAAAATTCCTTACCTTGGATTATGCCTTGGGATGCAGTGTGCTGTAATAGAATTTGCGAGAAATGTAGCAGGACTAAACGGAGCTAATTCTACAGAGTTTGACCCGGATACTTCTCATCCTGTAATAGACCTCATGCCTGAACAAAAAGACATAGATGAAAAAGGCGGTACAATGAGATTGGGGGTGTATCCTTGTAAAGTAATTGAAGGGACAAAAGCTTATGAAGCCTATAAAGACGAATTAATTTATGAAAGACATAGGCATAGATACGAGTTCAATAATCAATATCGGGAGCTTTTAACCTCAAAAGGCCTTGTACTTTCAGGTCT----------------------------------------------------------------------------------------------------------------------------------------------------------
>O629 50pyrG
----------------------------------------------------------------------------------------------------------------------------------------------------------------------------------------------------------------------------------------------------ACCTTACCAAAAATAGCAATGTAACTGCAGGTAAAGTGTACTGGTCTGTCATCACAAAAGAGAGAAAAGGGGATTATCTTGGTGCTACAGTTCAAGTAATACCTCACATAACGAACGAAATTAAAGAAAGAGTATACAGAGTTGCAAAAGAAAAAAATGTGGACGTAGTAATAACAGAAATTGGTGGTACAGTAGGAGACATAGAAAGCCTTCCTTTCCTTGAAGCTATAAGACAAGTGGCAATTGAACAAGGAAGAGAAAATGTCATGTTTATTCATGTGACATTAGTACCTCATCTCGGAAAGACGGGAGAATTAAAAACAAAACCTACTCAACACAGCGTAAAAGAACTGCGTTCAATAGGTATTCAACCCGATATGATTGTATGCAGAACAGAACTTCCTCTTACGCAAGATTTAAAAGAAAAAATTGCACTCTTTTGTAACGTAAGCGTAGAAGCTGTCATAGAAAATAGGGATGTAGAATCAATTTATCAAGTGCCTTTGGAACTAGAGAGGCAAAAAGTAGACGAATACGTGTTAAAAAGGTTGAATTTGCCTATTGGAGAATCGGACTTAAAAGAATGGAGAGAATACGTGGAAAGAGAAAAGAACCCCACAAGACAGGTAGAAGTAGCTTTGGTGGGAAAATACGTTGACCTTCACGATGCTTATATAAGTGTTGTAGAAGCTTTAAAACATGCGGGAGTTTATCATAGAGCTGCTGTGAATATAAGGTGGGTAAATGCTGAGCATGTAAATGATGAGACAGTGGAAAAACTTTTAAAAGGAGCAGACGGTATATTAGTGCCGGGAGGATTTGGTGATAGAGGCATTGAAGGCAAAATAAGAGCTATCCAGTATGCAAGGGAGAACAAAATTCCTTACCTTGGATTGTGCCTTGGGATGCAGTGTGCTGTAATAGAATTTGCGAGAAATGTAGCAGGACTAAAAGGAGCTAATTCTACAGAGTTTGACCCGGATACTTCCCATCCTGTAATAGACCTCATGCCTGAACAAAAAGACATAGATGAAAAAGGCGGTACAATGAGATTGGGGGTGTATCCTTGTAAAGTAATTGAAGGGACAAAAGCTTATGAAGCCTATAAAGACGAATTAATTTATGAAAGACATAGGCATAGATACGAGTTCAATAACCAATATCGGGAGCTTTTAACCTCAAAAGGCCTTGTACTTTCAGGTCT----------------------------------------------------------------------------------------------------------------------------------------------------------
>O629 51pyrG
----------------------------------------------------------------------------------------------------------------------------------------------------------------------------------------------------------------------------------------------------ACCTTACCAAAAATAGCAATGTAACTGCAGGTAAAGTGTACTGGTCTGTCATCACAAAAGAGAGAAAAGGGGATTATCTTGGTGCTACAGTTCAAGTAATACCTCACATAACGAACGAAATTAAAGAAAGAGTATACAGAGTTGCAAAAGAAAAAAATGTGGACGTAGTAATAACAGAAATTGGTGGTACAGTAGGAGACATAGAAAGCCTTCCTTTCCTTGAAGCTATAAGACAAGTGGCAATTGAACAAGGAAGAGAAAATGTCATGTTTATTCATGTGACATTAGTACCTCATCTCGGAAAGACGGGAGAATTAAAAACAAAACCTACTCAACACAGCGTAAAAGAACTGCGTTCAATAGGTATTCAACCCGATATGATTGTATGCAGAACAGAACTTCCTCTTACGCAAGATTTAAAAGAAAAAATTGCACTCTTTTGTAACGTAAGCGTAGAAGCTGTCATAGAAAATAGGGATGTAGAATCAATTTATCAAGTGCCTTTGGAACTAGAGAGGCAAAAAGTAGACGAATACGTGTTAAAAAGGTTGAATTTGCCTATTGGAGAATCGGACTTAAAAGAATGGAGAGAATACGTGGAAAGAGAAAAGAACCCCACAAGACAGGTAGAAGTAGCTTTGGTGGGAAAATACGTTGACCTTCACGATGCTTATATAAGTGTTGTAGAAGCTTTAAAACATGCGGGAGTTTATCATAGAGCTGCTGTGAATATAAGGTGGGTAAATGCTGAGCATGTAAATGATGAGACAGTGGAAAAACTTTTAAAAGGAGCAGACGGTATATTAGTGCCGGGAGGATTTGGTGATAGAGGCATTGAAGGCAAAATAAGAGCTATCCAGTATGCAAGGGAGAACAAAATTCCTTACCTTGGATTGTGCCTTGGGATGCAGTGTGCTGTAATAGAATTTGCGAGAAATGTAGCAGGACTAAAAGGAGCTAATTCTACAGAGTTTGACCCGGATACTTCCCATCCTGTAATAGACCTCATGCCTGAACAAAAAGACATAGATGAAAAAGGCGGTACAATGAGATTGGGGGTGTATCCTTGTAAAGTAATTGAAGGGACAAAAGCTTATGAAGCCTATAAAGACGAATTAATTTATGAAAGACATAGGCATAGATACGAGTTCAATAACCAATATCGGGAGCTTTTAACCTCAAAAGGCCTTGTACTTTCAGGTCT----------------------------------------------------------------------------------------------------------------------------------------------------------
>O629 7pyrG
----------------------------------------------------------------------------------------------------------------------------------------------------------------------------------------------------------------------------------------------------ACCTTACCAAAAATAGCAATGTAACTGCAGGTAAAGTGTACTGGTCTGTCATCACAAAAGAGAGAAAAGGGGATTATCTTGGTGCTACAGTTCAAGTAATACCTCACATAACGAACGAAATTAAAGAAAGAGTATACAGAGTTGCAAAAGAAAAAAATGTGGACGTAGTAATAACAGAAATTGGTGGTACAGTAGGAGACATAGAAAGCCTTCCTTTCCTTGAAGCTATAAGACAAGTGGCAATTGAACAAGGAAGAGAAAATGTCATGTTTATTCATGTGACATTAGTACCTCATCTCGGAAAGACGGGAGAATTAAAAACAAAACCTACTCAACACAGCGTAAAAGAACTGCGTTCAATAGGTATTCAACCCGATATGATTGTATGCAGAACAGAACTTCCTCTTACGCAAGATTTAAAAGAAAAAATTGCACTCTTTTGTAACGTAAGCGTAGAAGCTGTCATAGAAAATAGGGATGTAGAATCAATTTATCAAGTGCCTTTGGAACTAGAGAGGCAAAAAGTAGACGAATACGTGTTAAAAAGGTTGAATTTGCCTATTGGAGAATCGGACTTAAAAGAATGGAGAGAATACGTGGAAAGAGAAAAGAACCCCACAAGACAGGTAGAAGTAGCTTTGGTGGGAAAATACGTTGACCTTCACGATGCTTATATAAGTGTTGTAGAAGCTTTAAAACATGCGGGAGTTTATCATAGAGCTGCTGTGAATATAAGGTGGGTAAATGCTGAGCATGTAAATGATGAGACAGTGGAAAAACTTTTAAAAGGAGCAGACGGTATATTAGTGCCGGGAGGATTTGGTGATAGAGGCATTGAAGGCAAAATAAGAGCTATCCAGTATGCAAGGGAGAACAAAATTCCTTACCTTGGATTGTGCCTTGGGATGCAGTGTGCTGTAATAGAATTTGCGAGAAATGTAGCAGGACTAAAAGGAGCTAATTCTACAGAGTTTGACCCGGATACTTCCCATCCTGTAATAGACCTCATGCCTGAACAAAAAGACATAGATGAAAAAGGCGGTACAATGAGATTGGGGGTGTATCCTTGTAAAGTAATTGAAGGGACAAAAGCTTATGAAGCCTATAAAGACGAATTAATTTATGAAAGACATAGGCATAGATACGAGTTCAATAACCAATATCGGGAGCTTTTAACCTCAAAAGGCCTTGTACTTTCAGGTCT----------------------------------------------------------------------------------------------------------------------------------------------------------
>T515 1pyrG
----------------------------------------------------------------------------------------------------------------------------------------------------------------------------------------------------------------------------------------------------ACCTTACCAAAAATAGCAATGTAACTGCAGGTAAAGTGTACTGGACTGTCATCACAAAAGAGAGAAAAGGGGATTATCTTGGTGCCACAGTTCAAGTGATACCTCACATAACGAACGAAATTAAAGAAAGAGTATACAGAGTTGCAAAAGAGAAAAATGTGGACGTAGTAATAACAGAAATTGGTGGTACAGTAGGAGACATAGAAAGCCTTCCTTTCCTTGAAGCTATAAGACAAGTGGCAATTGAACAAGGAAAAGAAAATGTCATGTTTATTCATGTGACATTAGTACCTCATCTCGGAAAGACGGGAGAATTAAAAACAAAACCTACTCAACACAGCGTAAAAGAACTGCGTTCAATAGGTATTCAACCCGATATGATTGTATGCAGAACAGAACTTCCTCTTACGCAAGATTTAAAAGAAAAAATTGCACTCTTTTGTAACGTAAGCGTAGAGGCTGTCATAGAAAATAGGGATGTAGAATCAATTTATCAAGTGCCTTTGGAACTAGAGAGGCAAAAAGTAGACGAATACGTGTTAAAAAGGTTGAATTTGCCTATTGAAGAATCGGACTTAAAAGAATGGAGAGAATACGTGGAAAGAGAAAAGAACCCCACAAGACAGGTAGAAGTAGCTTTGGTGGGAAAATACGTTGACCTTCACGATGCTTATATAAGCGTTGTAGAAGCATTAAAACATGGGGGAGTTTATCATAGAGCTGCTGTGAATATAAGGTGGGTAAATGCTGAGCATGTAAATGATGAGACAGTGGAAAAACTTTTAAAAGGAGCAGACGGTATATTAGTGCCGGGAGGATTTGGTGATAGAGGCATTGAAGGCAAAATAAGAGCTATCCAGTATGCAAGGGAGAACAAAATTCCTTACCTTGGATTGTGCCTTGGGATGCAGTGTGCTGTAATAGAATTTGCGAGAAATGTAGCAGGACTAAAAGGAGCTAATTCTACAGAGTTTGACCCGGATACTTCCCATCCTGTAATAGACCTCATGCCTGAACAAAAAGACATAGATGAAAAAGGCGGTACAATGAGATTGGGGGTGTATCCTTGTAAAGTAATTGAAGGGACAAAAGCTTATGAAGCCTATAAAGACGAATTAATTTATGAAAGACATAGGCATAGATACGAGTTCAATAACCAATATCGGGAGCTTTTAACCTCAAAAGGCCTTGTACTTTCAGGTCT----------------------------------------------------------------------------------------------------------------------------------------------------------
>T515 3pyrG
----------------------------------------------------------------------------------------------------------------------------------------------------------------------------------------------------------------------------------------------------ACCTTACCAAAAATAGCAATGTAACTGCAGGTAAAGTGTACTGGACTGTCATCACAAAAGAGAGAAAAGGGGATTATCTTGGTGCCACAGTTCAAGTGATACCTCACATAACGAACGAAATTAAAGAAAGAGTATACAGAGTTGCAAAAGAGAAAAATGTGGACGTAGTAATAACAGAAATTGGTGGTACAGTAGGAGACATAGAAAGCCTTCCTTTCCTTGAAGCTATAAGACAAGTGGCAATTGAACAAGGAAAAGAAAATGTCATGTTTATTCATGTGACATTAGTACCTCATCTCGGAAAGACGGGAGAATTAAAAACAAAACCTACTCAACACAGCGTAAAAGAACTGCGTTCAATAGGTATTCAACCCGATATGATTGTATGCAGAACAGAACTTCCTCTTACGCAAGATTTAAAAGAAAAAATTGCACTCTTTTGTAACGTAAGCGTAGAGGCTGTCATAGAAAATAGGGATGTAGAATCAATTTATCAAGTGCCTTTGGAACTAGAGAGGCAAAAAGTAGACGAATACGTGTTAAAAAGGTTGAATTTGCCTATTGAAGAATCGGACTTAAAAGAATGGAGAGAATACGTGGAAAGAGAAAAGAACCCCACAAGACAGGTAGAAGTAGCTTTGGTGGGAAAATACGTTGACCTTCACGATGCTTATATAAGCGTTGTAGAAGCATTAAAACATGGGGGAGTTTATCATAGAGCTGCTGTGAATATAAGGTGGGTAAATGCTGAGCATGTAAATGATGAGACAGTGGAAAAACTTTTAAAAGGAGCAGACGGTATATTAGTGCCGGGAGGATTTGGTGATAGAGGCATTGAAGGCAAAATAAGAGCTATCCAGTATGCAAGGGAGAACAAAATTCCTTACCTTGGATTGTGCCTTGGGATGCAGTGTGCTGTAATAGAATTTGCGAGAAATGTAGCAGGACTAAAAGGAGCTAATTCTACAGAGTTTGACCCGGATACTTCCCATCCTGTAATAGACCTCATGCCTGAACAAAAAGACATAGATGAAAAAGGCGGTACAATGAGATTGGGGGTGTATCCTTGTAAAGTAATTGAAGGGACAAAAGCTTATGAAGCCTATAAAGACGAATTAATTTATGAAAGACATAGGCATAGATACGAGTTCAATAACCAATATCGGGAGCTTTTAACCTCAAAAGGCCTTGTACTTTCAGGTCT----------------------------------------------------------------------------------------------------------------------------------------------------------
>T515 40pyrG
----------------------------------------------------------------------------------------------------------------------------------------------------------------------------------------------------------------------------------------------------ACCTTACCAAAAATAGCAATGTAACTGCAGGTAAAGTGTACTGGACTGTCATCACAAAAGAGAGAAAAGGGGATTATCTTGGTGCCACAGTTCAAGTGATACCTCACATAACGAACGAAATTAAAGAAAGAGTATACAGAGTTGCAAAAGAGAAAAATGTGGACGTAGTAATAACAGAAATTGGTGGTACAGTAGGAGACATAGAAAGCCTTCCTTTCCTTGAAGCTATAAGACAAGTGGCAATTGAACAAGGAAAAGAAAATGTCATGTTTATTCATGTGACATTAGTACCTCATCTCGGAAAGACGGGAGAATTAAAAACAAAACCTACTCAACACAGCGTAAAAGAACTGCGTTCAATAGGTATTCAACCCGATATGATTGTATGCAGAACAGAACTTCCTCTTACGCAAGATTTAAAAGAAAAAATTGCACTCTTTTGTAACGTAAGCGTAGAGGCTGTCATAGAAAATAGGGATGTAGAATCAATTTATCAAGTGCCTTTGGAACTAGAGAGGCAAAAAGTAGACGAATACGTGTTAAAAAGGTTGAATTTGCCTATTGAAGAATCGGACTTAAAAGAATGGAGAGAATACGTGGAAAGAGAAAAGAACCCCACAAGACAGGTAGAAGTAGCTTTGGTGGGAAAATACGTTGACCTTCACGATGCTTATATAAGCGTTGTAGAAGCATTAAAACATGGGGGAGTTTATCATAGAGCTGCTGTGAATATAAGGTGGGTAAATGCTGAGCATGTAAATGATGAGACAGTGGAAAAACTTTTAAAAGGAGCAGACGGTATATTAGTGCCGGGAGGATTTGGTGATAGAGGCATTGAAGGCAAAATAAGAGCTATCCAGTATGCAAGGGAGAACAAAATTCCTTACCTTGGATTATGCCTTGGGATGCAGTGTGCTGTAATAGAATTTGCGAGAAATGTAGCAGGACTAAACGGAGCTAATTCTACAGAGTTTGACCCGGATACTTCTCATCCTGTAATAGACCTCATGCCTGAACAAAAAGACATAGATGAAAAAGGCGGTACAATGAGATTGGGGGTGTATCCTTGTAAAGTAATTGAAGGGACAAAAGCTTATGAAGCCTATAAAGACGAATTAATTTATGAAAGACATAGGCATAGATACGAGTTCAATAATCAATATCGGGAGCTTTTAACCTCAAAAGGCCTTGTACTTTCAGGTCT----------------------------------------------------------------------------------------------------------------------------------------------------------
>T515 41pyrG
----------------------------------------------------------------------------------------------------------------------------------------------------------------------------------------------------------------------------------------------------ACCTTACCAAAAATAGCAATGTAACTGCAGGTAAAGTGTACTGGTCTGTCATCACAAAAGAGAGAAAAGGGGATTATCTTGGTGCCACAGTTCAAGTGATACCTCACATAACGAACGAAATTAAAGAAAGAGTATACAGAGTTGCAAAAGAGAAAAATGTGGACGTAGTAATAACAGAAATTGGTGGTACAGTAGGAGACATAGAAAGCCTTCCTTTCCTTGAAGCTATAAGACAAGTGGCAATTGAACAAGGAAGAGAAAATGTCATGTTTATTCATGTGACATTAGTACCTCATCTCGGAAAGACGGGAGAATTAAAAACAAAACCTACTCAACACAGCGTAAAAGAACTGCGTTCAATAGGTATTCAACCTGATATGATTGTATGCAGAACAGAACTTCCTCTTACGCAAGATTTAAAAGAAAAAATTGCACTCTTTTGTAACGTAAGCGTAGAAGCTGTCATAGAAAATAGGGATGTAGAATCAATTTATCAAGTGCCTTTGGAACTAGAGAGGCAAAAAGTAGACGAATACGTGTTAAAAAGGTTGAATTTGCCTATTGAAGAATCGGATTTAAAAGAATGGAGAGAATATGTGGAAAGAGAAAAGAACCCCACAAGACAGGTAGAAGTAGCTTTGGTGGGAAAATACGTTGACCTTCACGATGCTTATATAAGTGTTGTAGAAGCTTTAAAACATGCGGGAGTTTATCATAGAGCTGCTGTGAATATAAGGTGGGTAAATGCTGAGCATGTAAATGATGAGACAGTGGAAAAACTTTTAAAAGGAGCAGACGGTATATTAGTGCCGGGAGGATTTGGTGATAGAGGCATTGAAGGCAAAATAAGAGCTATCCAGTATGCAAGGGAGAACAAAATTCCTTACCTTGGATTGTGCCTTGGGATGCAGTGTGCTGTAATAGAATTTGCGAGAAATGTAGCAGGACTAAAAGGAGCTAATTCTACAGAGTTTGACCCGGATACTTCCCATCCTGTAATAGACCTCATGCCTGAACAAAAAGACATAGATGAAAAAGGCGGTACAATGAGATTGGGGGTGTATCCTTGTAAAGTAATTGAAGGGACAAAAGCTTATGAAGCCTATAAAGACGAATTAATTTATGAAAGACATAGGCATAGATACGAGTTCAATAACCAATATCGGGAGCTTTTAACCTCAAAAGGCCTTGTACTTTCAGGTCT----------------------------------------------------------------------------------------------------------------------------------------------------------
>T515 42pyrG
----------------------------------------------------------------------------------------------------------------------------------------------------------------------------------------------------------------------------------------------------ACCTTACCAAAAATAGCAATGTAACTGCAGGTAAAGTGTACTGGACTGTCATCACAAAAGAGAGAAAAGGGGATTATCTTGGTGCCACAGTTCAAGTAATACCTCACATAACGAACGAAATTAAAGAAAGAGTATACAGAGTTGCAAAAGAAAAAAATGTGGACGTAGTAATAACAGAAATTGGTGGTACAGTAGGAGACATAGAAAGCCTTCCTTTCCTTGAAGCTATAAGACAAGTGGCAATTGAACAAGGAAGAGAAAATGTCATGTTTATTCATGTGACATTAGTACCTCATCTCGGAAAGACGGGAGAATTAAAAACAAAACCTACTCAACACAGCGTAAAAGAACTGCGTTCAATAGGTATTCAACCCGATATGATTGTATGTAGAACAGAACTTCCTCTTACGCAAGATTTAAAAGAAAAAATTGCACTCTTTTGTAACGTAAGCGTAGAAGCTGTCATAGAAAATAGGGATGTAGAATCAATTTATCAAGTGCCTTTGGAACTAGAGAGGCAAAAAGTAGACGAATACGTGTTAAAAAGGTTGAATTTGCCTATTGGAGAATCGGACTTAAAAGAATGGAGAGAATACGTGGAAAGAGAAAAGAACCCCACAAGACAGGTAGAAGTAGCTTTGGTGGGAAAATACGTTGACCTTCACGATGCTTATATAAGTGTTGTAGAAGCTTTAAAACATGCGGGAGTTTATCATAGAGCTGCTGTGAATATAAGGTGGGTAAATGCTGAGCATGTAAATGATGAGACAGTGGAAAAACTTTTAAAAGGAGCAGACGGTATATTAGTGCCGGGAGGATTTGGTGATAGAGGCATTGAAGGCAAAATAAGAGCTATCCAGTATGCAAGGGAGAACAAAATTCCTTACCTTGGATTGTGCCTTGGGATGCAGTGTGCTGTAATAGAATTTGCGAGAAATGTAGCAGGACTAAAAGGAGCTAATTCTACAGAGTTTGACCCGGATACTTCCCATCCTGTAATAGACCTCATGCCTGAACAAAAAGACATAGATGAAAAAGGCGGTACAATGAGATTGGGGGTGTATCCTTGTAAAGTAATTGAAGGGACAAAAGCTTATGAAGCCTATAAAGACGAATTAATTTATGAAAGACATAGGCATAGATACGAGTTCAATAACCAATATCGGGAGCTTTTAACCTCAAAAGGCCTTGTACTTTCAGGTCT----------------------------------------------------------------------------------------------------------------------------------------------------------
>T515 44pyrG
----------------------------------------------------------------------------------------------------------------------------------------------------------------------------------------------------------------------------------------------------ACCTTACCAAAAATAGCAATGTAACTGCAGGTAAAGTGTACTGGTCTGTCATCACAAAAGAGAGAAAAGGGGATTATCTTGGTGCCACAGTTCAAGTGATACCTCACATAACGAACGAAATTAAAGAAAGAGTATACAGAGTTGCAAAAGAGAAAAATGTGGACGTAGTAATAACAGAAATTGGTGGTACAGTAGGAGACATAGAAAGCCTTCCTTTCCTTGAAGCTATAAGACAAGTGGCAATTGAACAAGGAAGAGAAAATGTCATGTTTATTCATGTGACATTAGTACCTCATCTCGGAAAGACGGGAGAATTAAAAACAAAACCTACTCAACACAGCGTAAAAGAACTGCGTTCAATAGGTATTCAACCTGATATGATTGTATGCAGAACAGAACTTCCTCTTACGCAAGATTTAAAAGAAAAAATTGCACTCTTTTGTAACGTAAGCGTAGAAGCTGTCATAGAAAATAGGGATGTAGAATCAATTTATCAAGTGCCTTTGGAACTAGAGAGGCAAAAAGTAGACGAATACGTGTTAAAAAGGTTGAATTTGCCTATTGAAGAATCGGATTTAAAAGAATGGAGAGAATATGTGGAAAGAGAAAAGAACCCCACAAGACAGGTAGAAGTAGCTTTGGTGGGAAAATACGTTGACCTTCACGATGCTTATATAAGTGTTGTAGAAGCTTTAAAACATGCGGGAGTTTATCATAGAGCTGCTGTGAATATAAGGTGGGTAAATGCTGAGCATGTAAATGATGAGACAGTGGAAAAACTTTTAAAAGGAGCAGACGGTATATTAGTGCCGGGAGGATTTGGTGATAGAGGCATTGAAGGCAAAATAAGAGCTATCCAGTATGCAAGGGAGAACAAAATTCCTTACCTTGGATTGTGCCTTGGGATGCAGTGTGCTGTAATAGAATTTGCGAGAAATGTAGCAGGACTAAAAGGAGCTAATTCTACAGAGTTTGACCCGGATACTTCCCATCCTGTAATAGACCTCATGCCTGAACAAAAAGACATAGATGAAAAAGGCGGTACAATGAGATTGGGGGTGTATCCTTGTAAAGTAATTGAAGGGACAAAAGCTTATGAAGCCTATAAAGACGAATTAATTTATGAAAGACATAGGCATAGATACGAGTTCAATAACCAATATCGGGAGCTTTTAACCTCAAAAGGCCTTGTACTTTCAGGTCT----------------------------------------------------------------------------------------------------------------------------------------------------------
>V634 10pyrG
----------------------------------------------------------------------------------------------------------------------------------------------------------------------------------------------------------------------------------------------------ACCTTACCAAAAATAGCAATGTAACTGCAGGTAAAGTGTACTGGACTGTCATCACAAAAGAGAGAAAAGGGGATTATCTTGGTGCCACAGTTCAAGTAATACCTCACATAACGAACGAAATTAAAGAAAGAGTATACAGAGTTGCAAAAGAAAAAAATGTGGACGTAGTAATAACAGAAATTGGTGGTACAGTAGGAGACATAGAAAGCCTTCCTTTCCTTGAAGCTATAAGACAAGTGGCAATTGAACAAGGAAGAGAAAATGTCATGTTTATTCATGTGACATTAGTACCTCATCTCGGAAAGACGGGAGAATTAAAAACAAAACCTACTCAACACAGCGTAAAAGAACTGCGTTCAATAGGTATTCAACCCGATATGATTGTATGCAGAACAGAACTTCCTCTTACGCAAGATTTAAAAGAAAAAATTGCACTCTTTTGTAACGTAAGCGTAGAAGCTGTCATAGAAAATAGGGATGTAGAATCAATTTATCAAGTGCCTTTGGAACTAGAGAGGCAAAAAGTAGACGAATACGTGTTAAAAAGGTTGAATTTGCCTATTGGAGAATCGGACTTAAAAGAATGGAGAGAATACGTGGAAAGAGAAAAGAACCCCACAAGACAGGTAGAAGTAGCTTTGGTGGGAAAATACGTTGACCTTCATGATGCTTATATAAGTGTTGTAGAAGCATTAAAACATGCGGGAGTTTATCATAGAGCTGCTGTGAATATAAGGTGGGTAAATGCTGAGCATGTAAATGATGAGACAGTGGAAAAACTTTTAAAAGGAGCAGACGGTATATTAGTGCCGGGAGGATTTGGTGATAGAGGCATTGAAGGCAAAATAAGAGCTATCCAGTATGCAAGGGAGAACAAAATTCCTTACCTTGGATTGTGCCTTGGGATGCAGTGTGCTGTAATAGAATTTGCGAGAAATGTAGCAGGACTAAAAGGAGCTAATTCTACAGAGTTTGACCCGGATACTTCCCATCCTGTAATAGACCTCATGCCTGAACAAAAAGACATAGATGAAAAAGGCGGTACAATGAGATTGGGGGTGTATCCTTGTAAAGTAATTGAAGGGACAAAAGCTTATGAAGCCTATAAAGACGAATTAATTTATGAAAGACATAGGCATAGATACGAGTTCAATAACCAATATCGGGAACTTTTAACCTCAAAAGGCCTTGTACTTTCAGGGCT----------------------------------------------------------------------------------------------------------------------------------------------------------
>V634 82pyrG
----------------------------------------------------------------------------------------------------------------------------------------------------------------------------------------------------------------------------------------------------ACCTTACCAAAAATAGCAATGTAACTGCAGGTAAAGTGTACTGGACTGTCATCACAAAAGAGAGAAAAGGGGATTATCTTGGTGCCACAGTTCAAGTAATACCTCACATAACGAACGAAATTAAAGAAAGAGTATACAGAGTTGCAAAAGAAAAAAATGTGGACGTAGTAATAACAGAAATTGGTGGTACAGTAGGAGACATAGAAAGCCTTCCTTTCCTTGAAGCTATAAGACAAGTGGCAATTGAACAAGGAAGAGAAAATGTCATGTTTATTCATGTGACATTAGTACCTCATCTCGGAAAGACGGGAGAATTAAAAACAAAACCTACTCAACACAGCGTAAAAGAACTGCGTTCAATAGGTATTCAACCCGATATGATTGTATGCAGAACAGAACTTCCTCTTACGCAAGATTTAAAAGAAAAAATTGCACTCTTTTGTAACGTAAGCGTAGAAGCTGTCATAGAAAATAGGGATGTAGAATCAATTTATCAAGTGCCTTTGGAACTAGAGAGGCAAAAAGTAGACGAATACGTGTTAAAAAGGTTGAATTTGCCTATTGAAGAATCGGATTTAAAAGAATGGAGAGAATATGTGGAAAGAGAAAAGAACCCCACAAGACAGGTAGAAGTAGCTTTGGTGGGAAAATACGTTGACCTTCACGATGCTTATATAAGTGTTGTAGAAGCTTTAAAACATGCGGGAGTTTATCATAGAGCTGCTGTGAATATAAGGTGGGTAAATGCTGAGCATGTAAATGATGAGACAGTGGAAAAACTTTTAAAAGGAGCAGACGGTATATTAGTGCCGGGAGGATTTGGTGATAGAGGCATTGAAGGCAAAATAAGAGCTATCCAGTATGCAAGGGAGAACAAAATTCCTTACCTTGGATTGTGCCTTGGGATGCAGTGTGCTGTAATAGAATTTGCGAGAAATGTAGCAGGACTAAAAGGAGCTAATTCTACAGAGTTTGACCCGGATACTTCCCATCCTGTAATAGACCTCATGCCTGAACAAAAAGACATAGATGAAAAAGGCGGTACAATGAGATTGGGGGTGTATCCTTGTAAAGTAATTGAAGGGACAAAAGCTTATGAAGCCTATAAAGACGAATTAATTTATGAAAGACATAGGCATAGATACGAGTTCAATAACCAATATCGGGAACTTTTAACCTCAAAAGGCCTTGTACTTTCAGGGCT----------------------------------------------------------------------------------------------------------------------------------------------------------
>V634 83pyrG
----------------------------------------------------------------------------------------------------------------------------------------------------------------------------------------------------------------------------------------------------ACCTTACCAAAAATAGCAATGTAACTGCAGGTAAAGTGTACTGGACTGTCATCACAAAAGAGAGAAAAGGGGATTATCTTGGTGCCACAGTTCAAGTAATACCTCACATAACGAACGAAATTAAAGAAAGAGTATACAGAGTTGCAAAAGAAAAAAATGTGGACGTAGTAATAACAGAAATTGGTGGTACAGTAGGAGACATAGAAAGCCTTCCTTTCCTTGAAGCTATAAGACAAGTGGCAATTGAACAAGGAAGAGAAAATGTCATGTTTATTCATGTGACATTAGTACCTCATCTCGGAAAGACGGGAGAATTAAAAACAAAACCTACTCAACACAGCGTAAAAGAACTGCGTTCAATAGGTATTCAACCCGATATGATTGTATGCAGAACAGAACTTCCTCTTACGCAAGATTTAAAAGAAAAAATTGCACTCTTTTGTAACGTAAGCGTAGAAGCTGTCATAGAAAATAGGGATGTAGAATCAATTTATCAAGTGCCTTTGGAACTAGAGAGGCAAAAAGTAGACGAATACGTGTTAAAAAGGTTGAATTTGCCTATTGAAGAATCGGATTTAAAAGAATGGAGAGAATATGTGGTAAGAGAAAAGAACCCCACAAGACAGGTAGAAGTAGCTTTGGTGGGAAAATACGTTGACCTTCACGATGCTTATATAAGTGTTGTAGAAGCTTTAAAACATGCGGGAGTTTATCATAGAGCTGCTGTGAATATAAGGTGGGTAAATGCTGAGCATGTAAATGATGAGACAGTGGAAAAACTTTTAAAAGGAGCAGACGGTATATTAGTGCCGGGAGGATTTGGTGATAGAGGCATTGAAGGCAAAATAAGAGCTATCCAGTATGCAAGGGAGAACAAAATTCCTTACCTTGGATTGTGCCTTGGGATGCAGTGTGCTGTAATAGAATTTGCGAGAAATGTAGCAGGACTAAAAGGAGCTAATTCTACAGAGTTTGACCCGGATACTTCCCATCCTGTAATAGACCTCATGCCTGAACAAAAAGACATAGATGAAAAAGGCGGTACAATGAGATTGGGGGTGTATCCTTGTAAAGTAATTGAAGGGACAAAAGCTTATGAAGCCTATAAAGACGAATTAATTTATGAAAGACATAGGCATAGATACGAGTTCAATAACCAATATCGGGAGCTTTTAACCTCAAAAGGCCTTGTACTTTCAGGTCT----------------------------------------------------------------------------------------------------------------------------------------------------------
>V634 84pyrG
----------------------------------------------------------------------------------------------------------------------------------------------------------------------------------------------------------------------------------------------------ACCTTACCAAAAATAGCAATGTAACTGCAGGTAAAGTGTACTGGACTGTCATCACAAAAGAGAGAAAAGGGGATTATCTTGGTGCCACAGTTCAAGTAATACCTCACATAACGAACGAAATTAAAGAAAGAGTATACAGAGTTGCAAAAGAAAAAAATGTGGACGTAGTAATAACAGAAATTGGTGGTACAGTAGGAGACATAGAAAGCCTTCCTTTCCTTGAAGCTATAAGACAAGTGGCAATTGAACAAGGAAGAGAAAATGTCATGTTTATTCATGTGACATTAGTACCTCATCTCGGAAAGACGGGAGAATTAAAAACAAAACCTACTCAACACAGCGTAAAAGAACTGCGTTCAATAGGTATTCAACCCGATATGATTGTATGCAGAACAGAACTTCCTCTTACGCAAGATTTAAAAGAAAAAATTGCACTCTTTTGTAACGTAAGCGTAGAAGCTGTCATAGAAAATAGGGATGTAGAATCAATTTATCAAGTGCCTTTGGAACTAGAGAGGCAAAAAGTAGACGAATACGTGTTAAAAAGGTTGAATTTGCCTATTGAAGAATCGGATTTAAAAGAATGGAGAGAATATGTGGAAAGAGAAAAGAACCCCACAAGACAGGTAGAAGTAGCTTTGGTGGGAAAATACGTTGACCTTCACGATGCTTATATAAGTGTTGTAGAAGCTTTAAAACATGCGGGAGTTTATCATAGAGCTGCTGTGAATATAAGGTGGGTAAATGCTGAGCATGTAAATGATGAGACAGTGGAAAAACTTTTAAAAGGAGCAGACGGTATATTAGTGCCGGGAGGATTTGGTGATAGAGGCATTGAAGGCAAAATAAGAGCTATCCAGTATGCAAGGGAGAACAAAATTCCTTACCTTGGATTGTGCCTTGGGATGCAGTGTGCTGTAATAGAATTTGCGAGAAATGTAGCAGGACTAAAAGGAGCTAATTCTACAGAGTTTGACCCGGATACTTCCCATCCTGTAATAGACCTCATGCCTGAACAAAAAGACATAGATGAAAAAGGCGGTACAATGAGATTGGGGGTGTATCCTTGTAAAGTAATTGAAGGGACAAAAGCTTATGAAGCCTATAAAGACGAATTAATTTATGAAAGACATAGGCATAGATACGAGTTCAATAACCAATATCGGGAACTTTTAACCTCAAAAGGCCTTGTACTTTCAGGGCT----------------------------------------------------------------------------------------------------------------------------------------------------------
>V634 9pyrG
----------------------------------------------------------------------------------------------------------------------------------------------------------------------------------------------------------------------------------------------------ACCTTACCAAAAATAGCAATGTAACTGCAGGTAAAGTGTACTGGACTGTCATCACAAAAGAGAGAAAAGGGGATTATCTTGGTGCCACAGTTCAAGTAATACCTCACATAACGAACGAAATTAAAGAAAGAGTATACAGAGTTGCAAAAGAAAAAAATGTGGACGTAGTAATAACAGAAATTGGTGGTACAGTAGGAGACATAGAAAGCCTTCCTTTCCTTGAAGCTATAAGACAAGTGGCAATTGAACAAGGAAGAGAAAATGTCATGTTTATTCATGTGACATTAGTACCTCATCTCGGAAAGACGGGAGAATTAAAAACAAAACCTACTCAACACAGCGTAAAAGAACTGCGTTCAATAGGTATTCAACCCGATATGATTGTATGCAGAACAGAACTTCCTCTTACGCAAGATTTAAAAGAAAAAATTGCACTCTTTTGTAACGTAAGCGTAGAAGCTGTCATAGAAAATAGGGATGTAGAATCAATTTATCAAGTGCCTTTGGAACTAGAGAGGCAAAAAGTAGACGAATACGTGTTAAAAAGGTTGAATTTGCCTATTGAAGAATCGGATTTAAAAGAATGGAGAGAATATGTGGTAAGAGAAAAGAACCCCACAAGACAGGTAGAAGTAGCTTTGGTGGGAAAATACGTTGACCTTCACGATGCTTATATAAGTGTTGTAGAAGCTTTAAAACATGCGGGAGTTTATCATAGAGCTGCTGTGAATATAAGGTGGGTAAATGCTGAGCATGTAAATGATGAGACAGTGGAAAAACTTTTAAAAGGAGCAGACGGTATATTAGTGCCGGGAGGATTTGGTGATAGAGGCATTGAAGGCAAAATAAGAGCTATCCAGTATGCAAGGGAGAACAAAATTCCTTACCTTGGATTGTGCCTTGGGATGCAGTGTGCTGTAATAGAATTTGCGAGAAATGTAGCAGGACTAAAAGGAGCTAATTCTACAGAGTTTGACCCGGATACTTCCCATCCTGTAATAGACCTCATGCCTGAACAAAAAGACATAGATGAAAAAGGCGGTACAATGAGATTGGGGGTGTATCCTTGTAAAGTAATTGAAGGGACAAAAGCTTATGAAGCCTATAAAGACGAATTAATTTATGAAAGACATAGGCATAGATACGAGTTCAATAACCAATATCGGGAGCTTTTAACCTCAAAAGGCCTTGTACTTTCAGGTCT----------------------------------------------------------------------------------------------------------------------------------------------------------
>Z606 36pyrG
----------------------------------------------------------------------------------------------------------------------------------------------------------------------------------------------------------------------------------------------------ACCTTACCAAAAATAGCAATGTAACTGCAGGTAAAGTGTACTGGACTGTCATCACAAAAGAGAGAAAAGGGGATTATCTTGGTGCCACAGTTCAAGTGATACCTCACATAACGAACGAAATTAAAGAAAGAGTATACAGAGTTGCAAAAGAGAAAAATGTGGACGTAGTAATAACAGAAATTGGTGGTACAGTAGGAGACATAGAAAGCCTTCCTTTCCTTGAAGCTATAAGACAAGTGGCAATTGAACAAGGAAGAGAAAATGTCATGTTTATTCATGTGACATTAGTACCTCATCTCGGAAAGACGGGAGAATTAAAAACAAAACCTACTCAACACAGCGTAAAAGAACTGCGTTCAATAGGTATTCAACCTGATATGATTGTATGCAGAACAGAACTTCCTCTTACGCAAGATTTAAAAGAAAAAATTGCACTCTTTTGTAACGTAAGCGTAGAAGCTGTCATAGAAAATAGGGATGTAGAATCAATTTATCAAGTGCCTTTGGAACTAGAGAGGCAAAAAGTAGACGAATACGTGTTAAAAAGGTTGAATTTGCCTATTGAAGAATCGGATTTAAAAGAATGGAGAGAATATGTGGAAAGAGAAAAGAACCCCACAAGACAGGTAGAAGTAGCTTTGGTGGGAAAATACGTTGACCTTCACGATGCTTATATAAGTGTTGTAGAAGCTTTAAAACATGCGGGAGTTTATCATAGAGCTGCTGTGAATATAAGGTGGGTAAATGCTGAGCATGTAAATGATGAGACAGTGGAAAAACTTTTAAAAGGAGCAGACGGTATATTAGTGCCGGGAGGATTTGGTGATAGAGGCATTGAAGGCAAAATAAGAGCTATCCAGTATGCAAGGGAGAACAAAATTCCTTACCTTGGATTGTGCCTTGGGATGCAGTGTGCTGTAATAGAATTTGCGAGAAATGTAGCAGGACTAAAAGGAGCTAATTCTACAGAGTTTGACCCGGATACTTCCCATCCTGTAATAGACCTCATGCCTGAACAAAAAGACATAGATGAAAAAGGCGGTACAATGAGATTGGGGGTGTATCCTTGTAAAGTAATTGAAGGGACAAAAGCTTATGAAGCCTATAAAGACGAATTAATTTATGAAAGACATAGGCATAGATACGAGTTCAATAACCAATATCGGGAGCTTTTAACCTCAAAAGGCCTTGTACTTTCAGGTCT----------------------------------------------------------------------------------------------------------------------------------------------------------
>Z606 70pyrG
----------------------------------------------------------------------------------------------------------------------------------------------------------------------------------------------------------------------------------------------------ACCTTACCAAAAATAGCAATGTAACTGCAGGTAAAGTGTACTGGACTGTCATCACAAAAGAGAGAAAAGGGGATTATCTTGGTGCCACAGTTCAAGTGATACCTCACATAACGAACGAAATTAAAGAAAGAGTATACAGAGTTGCAAAAGAGAAAAATGTGGACGTAGTAATAACAGAAATTGGTGGTACAGTAGGAGACATAGAAAGCCTTCCTTTCCTTGAAGCTATAAGACAAGTGGCAATTGAACAAGGAAGAGAAAATGTCATGTTTATTCATGTGACATTAGTACCTCATCTCGGAAAGACGGGAGAATTAAAAACAAAACCTACTCAACACAGCGTAAAAGAACTGCGTTCAATAGGTATTCAACCTGATATGATTGTATGCAGAACAGAACTTCCTCTTACGCAAGATTTAAAAGAAAAAATTGCACTCTTTTGTAACGTAAGCGTAGAAGCTGTCATAGAAAATAGGGATGTAGAATCAATTTATCAAGTGCCTTTGGAACTAGAGAGGCAAAAAGTAGACGAATACGTGTTAAAAAGGTTGAATTTGCCTATTGAAGAATCGGATTTAAAAGAATGGAGAGAATATGTGGAAAGAGAAAAGAACCCCACAAGACAGGTAGAAGTAGCTTTGGTGGGAAAATACGTTGACCTTCACGATGCTTATATAAGTGTTGTAGAAGCTTTAAAACATGCGGGAGTTTATCATAGAGCTGCTGTGAATATAAGGTGGGTAAATGCTGAGCATGTAAATGATGAGACAGTGGAAAAACTTTTAAAAGGAGCAGACGGTATATTAGTGCCGGGAGGATTTGGTGATAGAGGCATTGAAGGCAAAATAAGAGCTATCCAGTATGCAAGGGAGAACAAAATTCCTTACCTTGGATTGTGCCTTGGGATGCAGTGTGCTGTAATAGAATTTGCGAGAAATGTAGCAGGACTAAAAGGAGCTAATTCTACAGAGTTTGACCCGGATACTTCCCATCCTGTAATAGACCTCATGCCTGAACAAAAAGACATAGATGAAAAAGGCGGTACAATGAGATTGGGGGTGTATCCTTGTAAAGTAATTGAAGGGACAAAAGCTTATGAAGCCTATAAAGACGAATTAATTTATGAAAGACATAGGCATAGATACGAGTTCAATAACCAATATCGGGAGCTTTTAACCTCAAAAGGCCTTGTACTTTCAGGTCT----------------------------------------------------------------------------------------------------------------------------------------------------------
>Z606 73pyrG
----------------------------------------------------------------------------------------------------------------------------------------------------------------------------------------------------------------------------------------------------ACCTTACCAAAAATAGCAATGTAACTGCAGGTAAAGTGTACTGGACTGTCATCACAAAAGAGAGAAAAGGGGATTATCTTGGTGCCACAGTTCAAGTGATACCTCACATAACGAACGAAATTAAAGAAAGAGTATACAGAGTTGCAAAAGAGAAAAATGTGGACGTAGTAATAACAGAAATTGGTGGTACAGTAGGAGACATAGAAAGCCTTCCTTTCCTTGAAGCTATAAGACAAGTGGCAATTGAACAAGGAAGAGAAAATGTCATGTTTATTCATGTGACATTAGTACCTCATCTCGGAAAGACGGGAGAATTAAAAACAAAACCTACTCAACACAGCGTAAAAGAACTGCGTTCAATAGGTATTCAACCTGATATGATTGTATGCAGAACAGAACTTCCTCTTACGCAAGATTTAAAAGAAAAAATTGCACTCTTTTGTAACGTAAGCGTAGAAGCTGTCATAGAAAATAGGGATGTAGAATCAATTTATCAAGTGCCTTTGGAACTAGAGAGGCAAAAAGTAGACGAATACGTGTTAAAAAGGTTGAATTTGCCTATTGAAGAATCGGATTTAAAAGAATGGAGAGAATATGTGGAAAGAGAAAAGAACCCCACAAGACAGGTAGAAGTAGCTTTGGTGGGAAAATACGTTGACCTTCACGATGCTTATATAAGTGTTGTAGAAGCTTTAAAACATGCGGGAGTTTATCATAGAGCTGCTGTGAATATAAGGTGGGTAAATGCTGAGCATGTAAATGATGAGACAGTGGAAAAACTTTTAAAAGGAGCAGACGGTATATTAGTGCCGGGAGGATTTGGTGATAGAGGCATTGAAGGCAAAATAAGAGCTATCCAGTATGCAAGGGAGAACAAAATTCCTTACCTTGGATTGTGCCTTGGGATGCAGTGTGCTGTAATAGAATTTGCGAGAAATGTAGCAGGACTAAAAGGAGCTAATTCTACAGAGTTTGACCCGGATACTTCCCATCCTGTAATAGACCTCATGCCTGAACAAAAAGACATAGATGAAAAAGGCGGTACAATGAGATTGGGGGTGTATCCTTGTAAAGTAATTGAAGGGACAAAAGCTTATGAAGCCTATAAAGACGAATTAATTTATGAAAGACATAGGCATAGATACGAGTTCAATAACCAATATCGGGAGCTTTTAACCTCAAAAGGCCTTGTACTTTCAGGTCT----------------------------------------------------------------------------------------------------------------------------------------------------------
>Z606 81pyrG
----------------------------------------------------------------------------------------------------------------------------------------------------------------------------------------------------------------------------------------------------ACCTTACCAAAAATAGCAATGTAACTGCAGGTAAAGTGTACTGGACTGTCATCACAAAAGAGAGAAAAGGGGATTATCTTGGTGCCACAGTTCAAGTAATACCTCACATAACGAACGAAATTAAAGAAAGAGTATACAGAGTTGCAAAAGAAAAAAATGTGGACGTAGTAATAACAGAAATTGGTGGTACAGTAGGAGACATAGAAAGCCTTCCTTTCCTTGAAGCTATAAGACAAGTGGCAATTGAACAAGGAAGAGAAAATGTCATGTTTATTCATGTGACATTAGTACCTCATCTCGGAAAGACGGGAGAATTAAAAACAAAACCTACTCAACACAGCGTAAAAGAACTGCGTTCAATAGGTATTCAACCCGATATGATTGTATGCAGAACAGAACTTCCTCTTACGCAAGATTTAAAAGAAAAAATTGCACTCTTTTGTAACGTAAGCGTAGAAGCTGTCATAGAAAATAGGGATGTAGAATCAATTTATCAAGTGCCTTTGGAACTAGAGAGGCAAAAAGTAGACGAATACGTGTTAAAAAGGTTGAATTTGCCTATTGGAGAATCGGACTTAAAAGAATGGAGAGAATACGTGGAAAGAGAAAAGAACCCCACAAGACAGGTAGAAGTAGCTTTGGTGGGAAAATACGTTGACCTTCATGATGCTTATATAAGTGTTGTAGAAGCATTAAAACATGCGGGAGTTTATCATAGAGCTGCTGTGAATATAAGGTGGGTAAATGCTGAGCATGTAAATGATGAGACAGTGGAAAAACTTTTAAAAGGAGCAGACGGTATATTAGTGCCGGGAGGATTTGGTGATAGAGGCATTGAAGGCAAAATAAGAGCTATCCAGTATGCAAGGGAGAACAAAATTCCTTACCTTGGATTGTGCCTTGGGATGCAGTGTGCTGTAATAGAATTTGCGAGAAATGTAGCAGGACTAAAAGGAGCTAATTCTACAGAGTTTGACCCGGATACTTCCCATCCTGTAATAGACCTCATGCCTGAACAAAAAGACATAGATGAAAAAGGCGGTACAATGAGATTGGGGGTGTATCCTTGTAAAGTAATTGAAGGGACAAAAGCTTATGAAGCCTATAAAGACGAATTAATTTATGAAAGACATAGGCATAGATACGAGTTCAATAACCAATATCGGGAGCTTTTAACCTCAAAAGGCCTTGTACTTTCAGGTCT----------------------------------------------------------------------------------------------------------------------------------------------------------
>Z606 9pyrG
----------------------------------------------------------------------------------------------------------------------------------------------------------------------------------------------------------------------------------------------------ACCTTACCAAAAATAGCAATGTAACTGCAGGTAAAGTGTACTGGACTGTCATCACAAAAGAGAGAAAAGGGGATTATCTTGGTGCCACAGTTCAAGTGATACCTCACATAACGAACGAAATTAAAGAAAGAGTATACAGAGTTGCAAAAGAGAAAAATGTGGACGTAGTAATAACAGAAATTGGTGGTACAGTAGGAGACATAGAAAGCCTTCCTTTCCTTGAAGCTATAAGACAAGTGGCAATTGAACAAGGAAGAGAAAATGTCATGTTTATTCATGTGACATTAGTACCTCATCTCGGAAAGACGGGAGAATTAAAAACAAAACCTACTCAACACAGCGTAAAAGAACTGCGTTCAATAGGTATTCAACCTGATATGATTGTATGCAGAACAGAACTTCCTCTTACGCAAGATTTAAAAGAAAAAATTGCACTCTTTTGTAACGTAAGCGTAGAAGCTGTCATAGAAAATAGGGATGTAGAATCAATTTATCAAGTGCCTTTGGAACTAGAGAGGCAAAAAGTAGACGAATACGTGTTAAAAAGGTTGAATTTGCCTATTGAAGAATCGGATTTAAAAGAATGGAGAGAATATGTGGAAAGAGAAAAGAACCCCACAAGACAGGTAGAAGTAGCTTTGGTGGGAAAATACGTTGACCTTCACGATGCTTATATAAGTGTTGTAGAAGCTTTAAAACATGCGGGAGTTTATCATAGAGCTGCTGTGAATATAAGGTGGGTAAATGCTGAGCATGTAAATGATGAGACAGTGGAAAAACTTTTAAAAGGAGCAGACGGTATATTAGTGCCGGGAGGATTTGGTGATAGAGGCATTGAAGGCAAAATAAGAGCTATCCAGTATGCAAGGGAGAACAAAATTCCTTACCTTGGATTGTGCCTTGGGATGCAGTGTGCTGTAATAGAATTTGCGAGAAATGTAGCAGGACTAAAAGGAGCTAATTCTACAGAGTTTGACCCGGATACTTCCCATCCTGTAATAGACCTCATGCCTGAACAAAAAGACATAGATGAAAAAGGCGGTACAATGAGATTGGGGGTGTATCCTTGTAAAGTAATTGAAGGGACAAAAGCTTATGAAGCCTATAAAGACGAATTAATTTATGAAAGACATAGGCATAGATACGAGTTCAATAACCAATATCGGGAGCTTTTAACCTCAAAAGGCCTTGTACTTTCAGGTCT----------------------------------------------------------------------------------------------------------------------------------------------------------
>T. italicus Ab9 Ab9 Thit 2262
ATGACAAAATATATTTTTGTAACAGGAGGAGTTGTATCCTCTCTTGGCAAAGGAATAACTGCTGCATCATTGGGAAGGCTTTTAAAAAGTCGCGGCCTATCAGTTGCTATTCAAAAATTTGACCCTTATATAAACATAGACCCAGGTACTATGAGTCCATACCAACATGGTGAAGTTTTTGTTACAGAAGATGGGGCGGAGACAGACTTAGACCTTGGGCATTATGAAAGATTTATAGACACTAACCTTACCAAAAGTAGCAATGTAACAGCAGGTAAAGTGTACTGGTCTGTCATTACAAAAGAGAGAAAAGGGGATTATCTCGGCGCCACAGTACAAGTAATCCCCCATATAACAAACGAAATTAAAGAAAGAGTATACAGAGTTGCAAAAGAAAAAAATGTAGATGTGGTAATAACGGAAATTGGCGGAACAGTAGGAGACATAGAAAGCCTTCCTTTCCTTGAAGCTATAAGACAAGTAGCAATTGAACAAGGTAAAGACAATGTTATGTTTATTCATGTCACATTAGTACCTCATCTTGGAAAGACAGGGGAATTAAAAACAAAACCTACCCAACACAGTGTCAAAGAATTACGCTCTATAGGTATTCAACCAGATATGATTGTATGCAGAACAGAACTTTCTCTAACGCAGGACTTAAAAGAAAAAATTGCCCTTTTTTGCAATGTAAATGTAGAAGCGGTTATAGAAAATAGAGACGTAGAATCAATTTATGAAGTACCATTGGAATTCGAAAGACAAAAAGTAGATGAATATGTGTTAAAAAGATTAAATTTGCCTCTTGGTCAATCGGATTTAAAACAATGGAGAGAATACGTAGAAAGAGAAAAGAACCCCACAAAACAGGTAGAAGTAGCTTTGGTGGGAAAATACGTTGACTTACACGATGCTTATATAAGCGTTGTAGAAGCATTAAAGCACGCAGGAGTTTATCATAGTGCCGCTGTTAACATAAGATGGGTGAATGCGGAGCATGTGAATAATGAGACAGTAGAGATGCTTTTAAAAGGAGTAGATGGCATATTAGTGCCTGGAGGATTTGGTGATAGAGGCATTGAAGGCAAAATAAGGGCCATCCAGTATGCAAGGGAAAACAAAATTCCTTACCTCGGATTGTGTCTTGGTATGCAATGCGCTGTAATAGAATTTGCAAGAAATGTAGCAGGACTAAAAGGAGCTAATTCCACAGAATTTGACCCGCATACTTCCCATCCTGTAATAGACCTCATGCCTGAACAAAAGGACATAGATGAAAAAGGCGGTACTATGAGATTAGGAGTGTATCCTTGCAAAGTAATTGAAGGAACAAAAGCTTATGAAGCCTATAAAGACGAATTAATTTATGAAAGACATAGACATAGGTACGAATTCAATAATCAATATAGAGAACTTTTAACTTCAAAAGGTCTTGTACTTTCAGGTCTTTCACCTGATGAGAAATTGGTGGAAATAATAGAATTAAAAGACCATCCTTATTTTGTAGCGTCCCAGTTTCACCCAGAGTTTAAATCAAGACCTTTAAAACCCCATCCATTGTTTAGAGATTTTATAGGAGCAATGTTAAAAGACAAGGAATAA
