# Supplementary material for: Multilocus sequence analysis of Thermoanaerobacter isolates reveals recombining, but differentiated, populations from geothermal springs of the Uzon Caldera, Kamchatka, Russia
Source: Front Microbiol. 2013 Jun 21;4:169. doi: 10.3389/fmicb.2013.00169 (PMC3689144; doi:10.3389/fmicb.2013.00169)
Supplement: Supplementary file 1 [file DataSheet1.ZIP › MAY13_S_info/Tu_recA_106trimmed_49ST.fas]

>A615 35recA
----------------------------------------------------------------------------------------CTGCAAAATTGAATGTAGAAGTAATACCTACAGGTTCTCTTGAATTAGACATTGCTTTAGGTGTCGGAGGAGTTCCAAGGGGAAGAATAATAGAAATTTTTGGCCCTGAGTCTTCAGGAAAAACCACCTTAGCGCTACATATGATAGCAGAAGCACAAAAAATGGGAGGAACGGGTGCTTTTATAGATGCAGAACATGCTCTGGATCCTGTATATGCAAAAAACCTTGGGGTCAATATTGAGGACTTATTGGTGGCGCAGCCTGATACGGGCGAACAAGCCTTAGAAATTGCAGAAGCCCTTGTTAGAAGTGGTGCTGTTGATATAATTGTGATAGACTCTGTTGCTGCTTTAGTACCTAAAGCGGAGATTGATGGTGAAATGGGAGATAGCCATGTAGGGCTTCAAGCGAGACTGATGTCTCAAGCTTTGAGAAAATTAGCAGGGGTTACTAGTAAGTCTAAAACTATTGTGGTCTTTATAAACCAGCTTAGAGAAAAAGTAGGTGTTATGTTTGGAAATCCTGAAACAACTCCTGGAGGAAGAGCACTGAAATTTTATGCCACAATAAGACTAGATGTGAGAAAAATAGATGCAATAAAACAAGGGAATGAAATAATCGGAAGTAGAACCCGTGTCAAAGTTGTAAAAAATAAAATTGCTCCACCTTTTAAACAAGCAGAATTCGATATAATGTATGGAGAAGGTATTTCAAGAGAAGGAAGCATTTTGGATATTGG-------------------------------------------------------------------------------------------------------------------------------------------------------------------------------------------------------
>A615 37recA
----------------------------------------------------------------------------------------CTGCAAAATTGAATGTAGAAGTAATACCTACAGGTTCTCTTGAATTAGACATTGCTTTAGGTGTCGGAGGAGTTCCAAGGGGAAGAATAATAGAAATTTTTGGCCCTGAGTCTTCAGGAAAAACCACCTTAGCGCTACATATGATAGCAGAAGCACAAAAAATGGGAGGAACGGGTGCTTTTATAGATGCAGAACATGCTCTGGATCCTGTATATGCAAAAAACCTTGGGGTCAATATTGAGGACTTATTGGTGGCGCAGCCTGATACGGGCGAACAAGCCTTAGAAATTGCAGAAGCCCTTGTTAGAAGTGGTGCTGTTGATATAATTGTGATAGACTCTGTTGCTGCTTTAGTACCTAAAGCGGAGATTGATGGTGAAATGGGAGATAGCCATGTAGGGCTTCAAGCGAGACTGATGTCTCAAGCTTTGAGAAAATTAGCAGGGGTTACTAGTAAGTCTAAAACTATTGTGGTCTTTATAAACCAGCTTAGAGAAAAAGTAGGTGTTATGTTTGGAAATCCTGAAACAACTCCTGGAGGAAGAGCACTGAAATTTTATGCCACAATAAGACTAGATGTGAGAAAAATAGATGCAATAAAACAAGGGAATGAAATAATCGGAAGTAGAACCCGTGTCAAAGTTGTAAAAAATAAAATTGCTCCACCTTTTAAACAAGCAGAATTCGATATAATGTATGGAGAAGGTATTTCAAGAGAAGGAAGCATTTTGGATATTGG-------------------------------------------------------------------------------------------------------------------------------------------------------------------------------------------------------
>A615 39recA
----------------------------------------------------------------------------------------CTGCAAAATTGAATGTAGAAGTAATACCTACAGGTTCTCTTGAATTAGACATTGCTTTAGGTGTCGGAGGAGTTCCAAGGGGAAGAATAATAGAAATTTTTGGCCCTGAGTCTTCAGGAAAAACCACCTTAGCGCTACATATGATAGCAGAAGCACAAAAAATGGGAGGAACGGGTGCTTTTATAGATGCAGAACATGCTCTGGATCCTGTATATGCAAAAAACCTTGGGGTCAATATTGAGGACTTATTGGTGGCGCAGCCTGATACGGGCGAACAAGCCTTAGAAATTGCAGAAGCCCTTGTTAGAAGTGGTGCTGTTGATATAATTGTGATAGACTCTGTTGCTGCTTTAGTACCTAAAGCGGAGATTGATGGTGAAATGGGAGATAGCCATGTAGGGCTTCAAGCGAGACTGATGTCTCAAGCTTTGAGAAAATTAGCAGGGGTTACTAGTAAGTCTAAAACTATTGTGGTCTTTATAAACCAGCTTAGAGAAAAAGTAGGTGTTATGTTTGGAAATCCTGAAACAACTCCTGGAGGAAGAGCACTGAAATTTTATGCCACAATAAGACTAGATGTGAGAAAAATAGATGCAATAAAACAAGGGAATGAAATAATCGGAAGTAGAACCCGTGTCAAAGTTGTAAAAAATAAAATTGCTCCACCTTTTAAACAAGCAGAATTCGATATAATGTATGGAGAAGGTATTTCAAGAGAAGGAAGCATTTTGGATATTGG-------------------------------------------------------------------------------------------------------------------------------------------------------------------------------------------------------
>A615 65recA
----------------------------------------------------------------------------------------CTGCAAAATTGAATGTAGAAGTAATACCTACAGGTTCTCTTGAATTAGACATTGCTTTAGGTGTCGGAGGAGTTCCAAGGGGAAGAATAATAGAAATTTTTGGCCCTGAGTCTTCAGGAAAAACCACCTTAGCGCTACATATGATAGCAGAAGCACAAAAAATGGGAGGAACGGGTGCTTTTATAGATGCAGAACATGCTCTGGATCCTGTATATGCAAAAAACCTTGGGGTCAATATTGAGGACTTATTGGTGGCGCAGCCTGATACGGGCGAACAAGCCTTAGAAATTGCAGAAGCCCTTGTTAGAAGTGGTGCTGTTGATATAATTGTGATAGACTCTGTTGCTGCTTTAGTACCTAAAGCGGAGATTGATGGTGAAATGGGAGATAGCCATGTAGGGCTTCAAGCGAGACTGATGTCTCAAGCTTTGAGAAAATTAGCAGGGGTTACTAGTAAGTCTAAAACTATTGTGGTCTTTATAAACCAGCTTAGAGAAAAAGTAGGTGTTATGTTTGGAAATCCTGAAACAACTCCTGGAGGAAGAGCACTGAAATTTTATGCCACAATAAGACTAGATGTGAGAAAAATAGATGCAATAAAACAAGGGAATGAAATAATCGGAAGTAGAACCCGTGTCAAAGTTGTAAAAAATAAAATTGCTCCACCTTTTAAACAAGCAGAATTCGATATAATGTATGGAGAAGGTATTTCAAGAGAAGGAAGCATTTTGGATATTGG-------------------------------------------------------------------------------------------------------------------------------------------------------------------------------------------------------
>B621 1recA
----------------------------------------------------------------------------------------CTGCAAAATTGAATGTAGAAGTAATACCTACAGGTTCTCTTGAATTAGACATTGCTTTAGGTGTCGGAGGAGTTCCAAGGGGAAGAATAATAGAAATTTTTGGCCCTGAGTCTTCAGGAAAAACCACCTTAGCGCTACATATGATAGCAGAAGCACAAAAAATGGGAGGAACGGGTGCTTTTATAGATGCAGAACATGCTCTGGATCCTGTATATGCAAAAAACCTTGGGGTCAATATTGAGGACTTATTGGTGGCGCAGCCTGATACGGGCGAACAAGCCTTAGAAATTGCAGAAGCCCTTGTTAGAAGTGGTGCTGTTGATATAATTGTGATAGACTCTGTTGCTGCTTTAGTACCTAAAGCGGAGATTGATGGTGAAATGGGAGATAGCCATGTAGGGCTTCAAGCGAGACTGATGTCTCAAGCTTTGAGAAAATTAGCAGGGGTTACTAGTAAGTCTAAAACTATTGTGGTCTTTATAAACCAGCTTAGAGAAAAAGTAGGTGTTATGTTTGGAAATCCTGAAACAACTCCTGGAGGAAGAGCACTGAAATTTTATGCCACAATAAGACTAGATGTGAGAAAAATAGATGCAATAAAACAAGGGAATGAAATAATCGGAAGTAGAACCCGTGTCAAAGTTGTAAAAAATAAAATTGCTCCACCTTTTAAACAAGCAGAATTCGATATAATGTATGGAGAAGGTATTTCAAGAGAAGGAAGCATTTTGGATATTGG-------------------------------------------------------------------------------------------------------------------------------------------------------------------------------------------------------
>B621 2recA
----------------------------------------------------------------------------------------CTGCAAAATTGAATGTAGAAGTAATACCTACAGGTTCTCTTGAATTAGACATTGCTTTAGGTGTCGGAGGAGTTCCAAGGGGAAGAATAATAGAAATTTTTGGCCCTGAGTCTTCAGGAAAAACCACCTTAGCGCTACATATGATAGCAGAAGCACAAAAAATGGGAGGAACGGGTGCTTTTATAGATGCAGAACATGCTCTGGATCCTGTATATGCAAAAAACCTTGGGGTCAATATTGAGGACTTATTGGTGGCGCAGCCTGATACGGGCGAACAAGCCTTAGAAATTGCAGAAGCCCTTGTTAGAAGTGGTGCTGTTGATATAATTGTGATAGACTCTGTTGCTGCTTTAGTACCTAAAGCGGAGATTGATGGTGAAATGGGAGATAGCCATGTAGGGCTTCAAGCGAGACTGATGTCTCAAGCTTTGAGAAAATTAGCAGGGGTTACTAGTAAGTCTAAAACTATTGTGGTCTTTATAAACCAGCTTAGAGAAAAAGTAGGTGTTATGTTTGGAAATCCTGAAACAACTCCTGGAGGAAGAGCACTGAAATTTTATGCCACAATAAGACTAGATGTGAGAAAAGTAGATGCAATAAAACAAGGGAATGAAATAATCGGAAGTAGAACCCGTGTCAAAGTTGTAAAAAATAAAATTGCTCCACCTTTTAAACAAGCAGAATTCGATATAATGTATGGAGAAGGTATTTCAAGAGAAGGAAGCATTTTGGATATTGG-------------------------------------------------------------------------------------------------------------------------------------------------------------------------------------------------------
>B621 3recA
----------------------------------------------------------------------------------------CTGCAAAATTGAATGTAGAAGTAATACCTACAGGTTCTCTTGAATTAGACATTGCTTTAGGTGTCGGAGGAGTTCCAAGGGGAAGAATAATAGAAATTTTTGGCCCTGAGTCTTCAGGAAAAACCACCTTAGCGCTACATATGATAGCAGAAGCACAAAAAATGGGAGGAACGGGTGCTTTTATAGATGCAGAACATGCTCTGGATCCTGTATATGCAAAAAACCTTGGGGTCAATATTGAGGACTTATTGGTGGCGCAGCCTGATACGGGCGAACAAGCCTTAGAAATTGCAGAAGCCCTTGTTAGAAGTGGTGCTGTTGATATAATTGTGATAGACTCTGTTGCTGCTTTAGTACCTAAAGCGGAGATTGATGGTGAAATGGGAGATAGCCATGTAGGGCTTCAAGCGAGACTGATGTCTCAAGCTTTGAGAAAATTAGCAGGGGTTACTAGTAAGTCTAAAACTATTGTGGTCTTTATAAACCAGCTTAGAGAAAAAGTAGGTGTTATGTTTGGAAATCCTGAAACAACTCCTGGAGGAAGAGCACTGAAATTTTATGCCACAATAAGACTAGATGTGAGAAAAATAGATGCAATAAAACAAGGGAATGAAATAATCGGAAGTAGAACCCGTGTCAAAGTTGTAAAAAATAAAATTGCTCCACCTTTTAAACAAGCAGAATTCGATATAATGTATGGAGAAGGTATTTCAAGAGAAGGAAGCATTTTGGATATTGG-------------------------------------------------------------------------------------------------------------------------------------------------------------------------------------------------------
>B621 4recA
----------------------------------------------------------------------------------------CTGCAAAATTGAATGTAGAAGTAATACCTACAGGTTCTCTTGAATTAGACATTGCTTTAGGTGTCGGAGGAGTTCCAAGGGGAAGAATAATAGAAATTTTTGGCCCTGAGTCTTCAGGAAAAACCACCTTAGCGCTACATATGATAGCAGAAGCACAAAAAATGGGAGGAACGGGTGCTTTTATAGATGCAGAACATGCTCTGGATCCTGTATATGCAAAAAACCTTGGGGTCAATATTGAGGACTTATTGGTGGCGCAGCCTGATACGGGCGAACAAGCCTTAGAAATTGCAGAAGCCCTTGTTAGAAGTGGTGCTGTTGATATAATTGTGATAGACTCTGTTGCTGCTTTAGTACCTAAAGCGGAGATTGATGGTGAAATGGGAGATAGCCATGTAGGGCTTCAAGCGAGACTGATGTCTCAAGCTTTGAGAAAATTAGCAGGGGTTACTAGTAAGTCTAAAACTATTGTGGTCTTTATAAACCAGCTTAGAGAAAAAGTAGGTGTTATGTTTGGAAATCCTGAAACAACTCCTGGAGGAAGAGCACTGAAATTTTATGCCACAATAAGACTAGATGTGAGAAAAATAGATGCAATAAAACAAGGGAATGAAATAATCGGAAGTAGAACCCGTGTCAAAGTTGTAAAAAATAAAATTGCTCCACCTTTTAAACAAGCAGAATTCGATATAATGTATGGAGAAGGTATTTCAAGAGAAGGAAGCATTTTGGATATTGG-------------------------------------------------------------------------------------------------------------------------------------------------------------------------------------------------------
>B621 72recA
----------------------------------------------------------------------------------------CTGCAAAATTGAATGTAGAAGTAATACCTACAGGTTCTCTTGAATTAGACATTGCTTTAGGTGTCGGAGGAGTTCCAAGGGGAAGAATAATAGAAATTTTTGGCCCTGAGTCTTCAGGAAAAACCACCTTAGCGCTACATATGATAGCAGAAGCACAAAAAATGGGAGGAACGGGTGCTTTTATAGATGCAGAACATGCTCTGGATCCTGTATATGCAAAAAACCTTGGGGTCAATATTGAGGACTTATTGGTGGCGCAGCCTGATACGGGCGAACAAGCCTTAGAAATTGCAGAAGCCCTTGTTAGAAGTGGTGCTGTTGATATAATTGTGATAGACTCTGTTGCTGCTTTAGTACCTAAAGCGGAGATTGATGGTGAAATGGGAGATAGCCATGTAGGGCTTCAAGCGAGACTGATGTCTCAAGCTTTGAGAAAATTAGCAGGGGTTACTAGTAAGTCTAAAACTATTGTGGTCTTTATAAACCAGCTTAGAGAAAAAGTAGGTGTTATGTTTGGAAATCCTGAAACAACTCCTGGAGGAAGAGCACTGAAATTTTATGCCACAATAAGACTAGATGTGAGAAAAATAGATGCAATAAAACAAGGGAATGAAATAATCGGAAGTAGAACCCGTGTCAAAGTTGTAAAAAATAAAATTGCTCCACCTTTTAAACAAGCAGAATTCGATATAATGTATGGAGAAGGTATTTCAAGAGAAGGAAGCATTTTGGATATTGG-------------------------------------------------------------------------------------------------------------------------------------------------------------------------------------------------------
>B621 74recA
----------------------------------------------------------------------------------------CTGCAAAATTGAATGTAGAAGTAATACCTACAGGTTCTCTTGAATTAGACATTGCTTTAGGTGTCGGAGGAGTTCCAAGGGGAAGAATAATAGAAATTTTTGGCCCTGAGTCTTCAGGAAAAACCACCTTAGCGCTACATATGATAGCAGAAGCACAAAAAATGGGAGGAACGGGTGCTTTTATAGATGCAGAACATGCTCTGGATCCTGTATATGCAAAAAACCTTGGGGTCAATATTGAGGACTTATTGGTGGCGCAGCCTGATACGGGCGAACAAGCCTTAGAAATTGCAGAAGCCCTTGTTAGAAGTGGTGCTGTTGATATAATTGTGATAGACTCTGTTGCTGCTTTAGTACCTAAAGCGGAGATTGATGGTGAAATGGGAGATAGCCATGTAGGGCTTCAAGCGAGACTGATGTCTCAAGCTTTGAGAAAATTAGCAGGGGTTACTAGTAAGTCTAAAACTATTGTGGTCTTTATAAACCAGCTTAGAGAAAAAGTAGGTGTTATGTTTGGAAATCCTGAAACAACTCCTGGAGGAAGAGCACTGAAATTTTATGCCACAATAAGACTAGATGTGAGAAAAATAGATGCAATAAAACAAGGGAATGAAATAATCGGAAGTAGAACCCGTGTCAAAGTTGTAAAAAATAAAATTGCTCCACCTTTTAAACAAGCAGAATTCGATATAATGTATGGAGAAGGTATTTCAAGAGAAGGAAGCATTTTGGATATTGG-------------------------------------------------------------------------------------------------------------------------------------------------------------------------------------------------------
>B621 77recA
----------------------------------------------------------------------------------------CTGCAAAATTGAATGTAGAAGTAATACCTACAGGTTCTCTTGAATTAGACATTGCTTTAGGTGTCGGAGGAGTTCCAAGGGGAAGAATAATAGAAATTTTTGGCCCTGAGTCTTCAGGAAAAACCACCTTAGCGCTACATATGATAGCAGAAGCACAAAAAATGGGAGGAACGGGTGCTTTTATAGATGCAGAACATGCTCTGGATCCTGTATATGCAAAAAACCTTGGGGTCAATATTGAGGACTTATTGGTGGCGCAGCCTGATACGGGCGAACAAGCCTTAGAAATTGCAGAAGCCCTTGTTAGAAGTGGTGCTGTTGATATAATTGTGATAGACTCTGTTGCTGCTTTAGTACCTAAAGCGGAGATTGATGGTGAAATGGGAGATAGCCATGTAGGGCTTCAAGCGAGACTGATGTCTCAAGCTTTGAGAAAATTAGCAGGGGTTACTAGTAAGTCTAAAACTATTGTGGTCTTTATAAACCAGCTTAGAGAAAAAGTAGGTGTTATGTTTGGAAATCCTGAAACAACTCCTGGAGGAAGAGCACTGAAATTTTATGCCACAATAAGACTAGATGTGAGAAAAATAGATGCAATAAAACAAGGGAATGAAATAATCGGAAGTAGAACCCGTGTCAAAGTTGTAAAAAATAAAATTGCTCCACCTTTTAAACAAGCAGAATTCGATATAATGTATGGAGAAGGTATTTCAAGAGAAGGAAGCATTTTGGATATTGG-------------------------------------------------------------------------------------------------------------------------------------------------------------------------------------------------------
>B621 78recA
----------------------------------------------------------------------------------------CTGCAAAATTGAATGTAGAAGTAATACCTACAGGTTCTCTTGAATTAGACATTGCTTTAGGTGTCGGAGGAGTTCCAAGGGGAAGAATAATAGAAATTTTTGGCCCTGAGTCTTCAGGAAAAACCACCTTAGCGCTACATATGATAGCAGAAGCACAAAAAATGGGAGGAACGGGTGCTTTTATAGATGCAGAACATGCTCTGGATCCTGTATATGCAAAAAACCTTGGGGCCAATATTGAGGACTTATTGGTGGCGCAGCCTGATACGGGCGAACAAGCCTTAGAAATTGCAGAAGCCCTTGTTAGAAGTGGTGCTGTTGATATAATTGTGATAGACTCTGTTGCTGCTTTAGTACCTAAAGCGGAGATTGATGGTGAAATGGGAGATAGCCATGTAGGGCTTCAAGCGAGACTGATGTCTCAAGCTTTGAGAAAATTAGCAGGGGTTACTAGTAAGTCTAAAACTATTGTGGTCTTTATAAACCAGCTTAGAGAAAAAGTAGGTGTTATGTTTGGAAATCCTGAAACAACTCCTGGAGGAAGAGCACTGAAATTTTATGCCACAATAAGACTAGATGTGAGAAAAATAGATGCAATAAAACAAGGGAATGAAATAATCGGAAGTAGAACCCGTGTCAAAGTTGTAAAAAATAAAATTGCTCCACCTTTTAAACAAGCAGAATTCGATATAATGTATGGAGAAGGTATTTCAAGAGAAGGAAGCATTTTGGATATTGG-------------------------------------------------------------------------------------------------------------------------------------------------------------------------------------------------------
>B621 80recA
----------------------------------------------------------------------------------------CTGCAAAATTGAATGTAGAAGTAATACCTACAGGTTCTCTTGAATTAGACATTGCTTTAGGTGTCGGAGGAGTTCCAAGGGGAAGAATAATAGAAATTTTTGGCCCTGAGTCTTCAGGAAAAACCACCTTAGCGCTACATATGATAGCAGAAGCACAAAAAATGGGAGGAACGGGTGCTTTTATAGATGCAGAACATGCTCTGGATCCTGTATATGCAAAAAACCTTGGGGTCAATATTGAGGACTTATTGGTGGCGCAGCCTGATACGGGCGAACAAGCCTTAGAAATTGCAGAAGCCCTTGTTAGAAGTGGTGCTGTTGATATAATTGTGATAGACTCTGTTGCTGCTTTAGTACCTAAAGCGGAGATTGATGGTGAAATGGGAGATAGCCATGTAGGGCTTCAAGCGAGACTGATGTCTCAAGCTTTGAGAAAATTAGCAGGGGTTACTAGTAAGTCTAAAACTATTGTGGTCTTTATAAACCAGCTTAGAGAAAAAGTAGGTGTTATGTTTGGAAATCCTGAAACAACTCCTGGAGGAAGAGCACTGAAATTTTATGCCACAATAAGACTAGATGTGAGAAAAATAGATGCAATAAAACAAGGGAATGAAATAATCGGAAGTAGAACCCGTGTCAAAGTTGTAAAAAATAAAATTGCTCCACCTTTTAAACAAGCAGAATTCGATATAATGTATGGAGAAGGTATTTCAAGAGAAGGAAGCATTTTGGATATTGG-------------------------------------------------------------------------------------------------------------------------------------------------------------------------------------------------------
>B621 83recA
----------------------------------------------------------------------------------------CTGCAAAATTGAATGTAGAAGTAATACCTACAGGTTCTCTTGAATTAGACATTGCTTTAGGTGTCGGAGGAGTTCCAAGGGGAAGAATAATAGAAATTTTTGGCCCTGAGTCTTCAGGAAAAACCACCTTAGCGCTACATATGATAGCAGAAGCACAAAAAATGGGAGGAACGGGTGCTTTTATAGATGCAGAACATGCTCTGGATCCTGTATATGCAAAAAACCTTGGGGTCAATATTGAGGACTTATTGGTGGCGCAGCCTGATACGGGCGAACAAGCCTTAGAAATTGCAGAAGCCCTTGTTAGAAGTGGTGCTGTTGATATAATTGTGATAGACTCTGTTGCTGCTTTAGTACCTAAAGCGGAGATTGATGGTGAAATGGGAGATAGCCATGTAGGGCTTCAAGCGAGACTGATGTCTCAAGCTTTGAGAAAATTAGCAGGGGTTACTAGTAAGTCTAAAACTATTGTGGTCTTTATAAACCAGCTTAGAGAAAAAGTAGGTGTTATGTTTGGAAATCCTGAAACAACTCCTGGAGGAAGAGCACTGAAATTTTATGCCACAATAAGACTAGATGTGAGAAAAATAGATGCAATAAAACAAGGGAATGAAATAATCGGAAGTAGAACCCGTGTCAAAGTTGTAAAAAATAAAATTGCTCCACCTTTTAAACAAGCAGAATTCGATATAATGTATGGAGAAGGTATTTCAAGAGAAGGAAGCATTTTGGATATTGG-------------------------------------------------------------------------------------------------------------------------------------------------------------------------------------------------------
>B621 87recA
----------------------------------------------------------------------------------------CTGCAAAATTGAATGTAGAAGTAATACCTACAGGTTCTCTTGAATTAGACATTGCTTTAGGTGTCGGAGGAGTTCCAAGGGGAAGAATAATAGAAATTTTTGGCCCTGAGTCTTCAGGAAAAACCACCTTAGCGCTACATATGATAGCAGAAGCACAAAAAATGGGAGGAACGGGTGCTTTTATAGATGCAGAACATGCTCTGGATCCTGTATATGCAAAAAACCTTGGGGTCAATATTGAGGACTTATTGGTGGCGCAGCCTGATACGGGCGAACAAGCCTTAGAAATTGCAGAAGCCCTTGTTAGGAGTGGTGCTGTTGATATAATTGTGATAGACTCTGTTGCTGCTTTAGTACCTAAAGCGGAGATTGATGGTGAAATGGGAGATAGCCATGTAGGGCTTCAAGCGAGACTGATGTCTCAAGCTTTGAGAAAATTAGCAGGGGTTACTAGTAAGTCTAAAACTATTGTGGTCTTTATAAACCAGCTTAGAGAAAAAGTAGGTGTTATGTTTGGAAATCCTGAAACAACTCCTGGAGGAAGAGCACTGAAATTTTATGCCACAATAAGACTAGATGTGAGAAAAATAGATGCAATAAAACAAGGGAATGAAATAATCGGAAGTAGAACCCGTGTCAAAGTTGTAAAAAATAAAATTGCTCCACCTTTTAAACAAGCAGAATTCGATATAATGTATGGAGAAGGTATTTCAAGAGAAGGAAGCATTTTGGATATTGG-------------------------------------------------------------------------------------------------------------------------------------------------------------------------------------------------------
>B621 90recA
----------------------------------------------------------------------------------------CTGCAAAATTGAATGTAGAAGTAATACCTACAGGTTCTCTTGAATTAGACATTGCTTTAGGTGTCGGAGGAGTTCCAAGGGGAAGAATAATAGAAATTTTTGGCCCTGAGTCTTCAGGAAAAACCACCTTAGCGCTACATATGATAGCAGAAGCACAAAAAATGGGAGGAACGGGTGCTTTTATAGATGCAGAACATGCTCTGGATCCTGTATATGCAAAAAACCTTGGGGTCAATATTGAGGACTTATTGGTGGCGCAGCCTGATACGGGCGAACAAGCCTTAGAAATTGCAGAAGCCCTTGTTAGAAGTGGTGCTGTTGATATAATTGTGATAGACTCTGTTGCTGCTTTAGTACCTAAAGCGGAGATTGATGGTGAAATGGGAGATAGCCATGTAGGGCTTCAAGCGAGACTGATGTCTCAAGCTTTGAGAAAATTAGCAGGGGTTACTAGTAAGTCTAAAACTATTGTGGTCTTTATAAACCAGCTTAGAGAAAAAGTAGGTGTTATGTTTGGAAATCCTGAAACAACTCCTGGAGGAAGAGCACTGAAATTTTATGCCACAATAAGACTAGATGTGAGAAAAATAGATGCAATAAAACAAGGGAATGAAATAATCGGAAGTAGAACCCGTGTCAAAGTTGTAAAAAATAAAATTGCTCCACCTTTTAAACAAGCAGAATTCGATATAATGTATGGAGAAGGTATTTCAAGAGAAGGAAGCATTTTGGATATTGG-------------------------------------------------------------------------------------------------------------------------------------------------------------------------------------------------------
>B621 93recA
----------------------------------------------------------------------------------------CTGCAAAATTGAATGTAGAAGTAATACCTACAGGTTCTCTTGAATTAGACATTGCTTTAGGTGTCGGAGGAGTTCCAAGGGGAAGAATAATAGAAATTTTTGGCCCTGAGTCTTCAGGAAAAACCACCTTAGCGCTACATATGATAGCAGAAGCACAAAAAATGGGAGGAACGGGTGCTTTTATAGATGCAGAACATGCTCTGGATCCTGTATATGCAAAAAACCTTGGGGTCAATATTGAGGACTTATTGGTGGCGCAGCCTGATACGGGCGAACAAGCCTTAGAAATTGCAGAAGCCCTTGTTAGGAGTGGTGCTGTTGATATAATTGTGATAGACTCTGTTGCTGCTTTAGTACCTAAAGCGGAGATTGATGGTGAAATGGGAGATAGCCATGTAGGGCTTCAAGCGAGACTGATGTCTCAAGCTTTGAGAAAATTAGCAGGGGTTACTAGTAAGTCTAAAACTATTGTGGTCTTTATAAACCAGCTTAGAGAAAAAGTAGGTGTTATGTTTGGAAATCCTGAAACAACTCCTGGAGGAAGAGCACTGAAATTTTATGCCACAATAAGACTAGATGTGAGAAAAATAGATGCAATAAAACAAGGGAATGAAATAATCGGAAGTAGAACCCGTGTCAAAGTTGTAAAAAATAAAATTGCTCCACCTTTTAAACAAGCAGAATTCGATATAATGTATGGAGAAGGTATTTCAAGAGAAGGAAGCATTTTGGATATTGG-------------------------------------------------------------------------------------------------------------------------------------------------------------------------------------------------------
>B621 94recA
----------------------------------------------------------------------------------------CTGCAAAATTGAATGTAGAAGTAATACCTACAGGTTCTCTTGAATTAGACATTGCTTTAGGTGTCGGAGGAGTTCCAAGGGGAAGAATAATAGAAATTTTTGGCCCTGAGTCTTCAGGAAAAACCACCTTAGCGCTACATATGATAGCAGAAGCACAAAAAATGGGAGGAACGGGTGCTTTTATAGATGCAGAACATGCTCTGGATCCTGTATATGCAAAAAACCTTGGGGTCAATATTGAGGACTTATTGGTGGCGCAGCCTGATACGGGCGAACAAGCCTTAGAAATTGCAGAAGCCCTTGTTAGAAGTGGTGCTGTTGATATAATTGTGATAGACTCTGTTGCTGCTTTAGTACCTAAAGCGGAGATTGATGGTGAAATGGGAGATAGCCATGTAGGGCTTCAAGCGAGACTGATGTCTCAAGCTTTGAGAAAATTAGCAGGGGTTACTAGTAAGTCTAAAACTATTGTGGTCTTTATAAACCAGCTTAGAGAAAAAGTAGGTGTTATGTTTGGAAATCCTGAAACAACTCCTGGAGGAAGAGCACTGAAATTTTATGCCACAATAAGACTAGATGTGAGAAAAATAGATGCAATAAAACAAGGGAATGAAATAATCGGAAGTAGAACCCGTGTCAAAGTTGTAAAAAATAAAATTGCTCCACCTTTTAAACAAGCAGAATTCGATATAATGTATGGAGAAGGTATTTCAAGAGAAGGAAGCATTTTGGATATTGG-------------------------------------------------------------------------------------------------------------------------------------------------------------------------------------------------------
>H608 78recA
----------------------------------------------------------------------------------------CTGCAAAATTGAATGTAGAAGTAATACCTACAGGTTCTCTTGAATTAGACATTGCTTTAGGTGTCGGAGGAGTTCCAAGGGGAAGAATAATAGAAATTTTTGGCCCTGAGTCTTCAGGAAAAACCACCTTAGCGCTACATATGATAGCAGAAGCACAAAAAATGGGAGGAACGGGTGCTTTTATAGATGCAGAACATGCTCTGGATCCTGTATATGCAAAAAACCTTGGGGTCAATATTGAGGACTTATTGGTGGCGCAGCCTGATACGGGCGAACAAGCCTTAGAAATTGCAGAAGCCCTTGTTAGAAGTGGTGCTGTTGATATAATTGTGATAGACTCTGTTGCTGCTTTAGTACCTAAAGCGGAGATTGATGGTGAAATGGGAGATAGCCATGTAGGGCTTCAAGCGAGACTGATGTCTCAAGCTTTGAGAAAATTAGCAGGGGTTACTAGTAAGTCTAAAACTATTGTGGTCTTTATAAACCAGCTTAGAGAAAAAGTAGGTGTTATGTTTGGAAATCCTGAAACAACTCCTGGAGGAAGAGCACTGAAATTTTATGCCACAATAAGACTAGATGTGAGAAAAATAGATGCAATAAAACAAGGGAATGAAATAATCGGAAGTAGAACCCGTGTCAAAGTTGTAAAAAATAAAATTGCTCCACCTTTTAAACAAGCAGAATTCGATATAATGTATGGAGAAGGTATTTCAAGAGAAGGAAGCATTTTGGATATTGG-------------------------------------------------------------------------------------------------------------------------------------------------------------------------------------------------------
>H608 79recA
----------------------------------------------------------------------------------------CTGCAAAATTGAATGTAGAAGTAATACCTACAGGTTCTCTTGAATTAGACATTGCTTTAGGTGTCGGAGGAGTTCCAAGGGGAAGAATAATAGAAATTTTTGGCCCTGAGTCTTCAGGAAAAACCACCTTAGCGCTACATATGATAGCAGAAGCACAAAAAATGGGAGGAACGGGTGCTTTTATAGATGCAGAACATGCTCTGGATCCTGTATATGCAAAAAACCTTGGGGTCAATATTGAGGACTTATTGGTGGCGCAGCCTGATACGGGCGAACAAGCCTTAGAAATTGCAGAAGCCCTTGTTAGAAGTGGTGCTGTTGATATAATTGTGATAGACTCTGTTGCTGCTTTAGTACCTAAAGCGGAGATTGATGGTGAAATGGGAGATAGCCATGTAGGGCTTCAAGCGAGACTGATGTCTCAAGCTTTGAGAAAATTAGCAGGGGTTACTAGTAAGTCTAAAACTATTGTGGTCTTTATAAACCAGCTTAGAGAAAAAGTAGGTGTTATGTTTGGAAATCCTGAAACAACTCCTGGAGGAAGAGCACTGAAATTTTATGCCACAATAAGACTAGATGTGAGAAAAATAGATGCAATAAAACAAGGGAATGAAATAATCGGAAGTAGAACCCGTGTCAAAGTTGTAAAAAATAAAATTGCTCCACCTTTTAAACAAGCAGAATTCGATATAATGTATGGAGAAGGTATTTCAAGAGAAGGAAGCATTTTGGATATTGG-------------------------------------------------------------------------------------------------------------------------------------------------------------------------------------------------------
>H608 81recA
----------------------------------------------------------------------------------------CTGCAAAATTGAATGTAGAAGTAATACCTACAGGTTCTCTTGAATTAGACATTGCTTTAGGTGTCGGAGGAGTTCCAAGGGGAAGAATAATAGAAATTTTTGGCCCTGAGTCTTCAGGAAAAACCACCTTAGCGCTACATATGATAGCAGAAGCACAAAAAATGGGAGGAACGGGTGCTTTTATAGATGCAGAACATGCTCTGGATCCTGTATATGCAAAAAACCTTGGGGTCAATATTGAGGACTTATTGGTGGCGCAGCCTGATACGGGCGAACAAGCCTTAGAAATTGCAGAAGCCCTTGTTAGAAGTGGTGCTGTTGATATAATTGTGATAGACTCTGTTGCTGCTTTAGTACCTAAAGCGGAGATTGATGGTGAAATGGGAGATAGCCATGTAGGGCTTCAAGCAAGACTGATGTCTCAAGCTTTGAGAAAATTAGCAGGGGTTACTAGTAAGTCTAAAACTATTGTGGTCTTTATAAACCAGCTTAGAGAAAAAGTAGGTGTTATGTTTGGAAATCCTGAAACAACTCCTGGAGGAAGAGCACTGAAATTTTATGCCACAATAAGACTAGATGTGAGAAAAATAGATGCAATAAAACAAGGGAATGAAATAATCGGAAGTAGAACCCGTGTCAAAGTTGTAAAAAATAAAATTGCTCCACCTTTTAAACAAGCAGAATTCGATATAATGTATGGAGAAGGTATTTCAAGAGAAGGAAGCATTTTGGATATTGG-------------------------------------------------------------------------------------------------------------------------------------------------------------------------------------------------------
>H608 93recA
----------------------------------------------------------------------------------------CTGCAAAATTGAATGTAGAAGTAATACCTACAGGTTCTCTTGAATTAGACATTGCTTTAGGTGTCGGAGGAGTTCCAAGGGGAAGAATAATAGAAATTTTTGGCCCTGAGTCTTCAGGAAAAACCACCTTAGCGCTACATATGATAGCAGAAGCACAAAAAATGGGAGGAACGGGTGCTTTTATAGATGCAGAACATGCTCTGGATCCTGTATATGCAAAAAACCTTGGGGTCAATATTGAGGACTTATTGGTGGCGCAGCCTGATACGGGCGAACAAGCCTTAGAAATTGCAGAAGCCCTTGTTAGAAGTGGTGCTGTTGATATAATTGTGATAGACTCTGTTGCTGCTTTAGTACCTAAAGCGGAGATTGATGGTGAAATGGGAGATAGCCATGTAGGGCTTCAAGCGAGACTGATGTCTCAAGCTTTGAGAAAATTAGCAGGGGTTACTAGTAAGTCTAAAACTATTGTGGTCTTTATAAACCAGCTTAGAGAAAAAGTAGGTGTTATGTTTGGAAATCCTGAAACAACTCCTGGAGGAAGAGCACTGAAATTTTATGCCACAATAAGACTAGATGTGAGAAAAATAGATGCAATAAAACAAGGGAATGAAATAATCGGAAGTAGAACCCGTGTCAAAGTTGTAAAAAATAAAATTGCTCCACCTTTTAAACAAGCAGAATTCGATATAATGTATGGAGAAGGTATTTCAAGAGAAGGAAGCATTTTGGATATTGG-------------------------------------------------------------------------------------------------------------------------------------------------------------------------------------------------------
>I502 49recA
----------------------------------------------------------------------------------------CTGCAAAATTGAATGTAGAAGTAATACCTACAGGTTCTCTTGAATTAGACATTGCTTTAGGTGTCGGAGGAGTTCCAAGGGGAAGAATAATAGAAATTTTTGGCCCTGAGTCTTCAGGAAAAACCACCTTAGCGCTACATATGATAGCAGAAGCACAAAAAATGGGAGGAACGGGTGCTTTTATAGATGCAGAACATGCTCTGGATCCTGTATATGCAAAAAACCTTGGGGTCAATATTGAGGACTTATTGGTGGCGCAGCCTGATACGGGCGAACAAGCCTTAGAAATTGCAGAAGCCCTTGTTAGAAGTGGTGCTGTTGATATAATTGTGATAGACTCTGTTGCTGCTTTAGTACCTAAAGCGGAGATTGATGGTGAAATGGGAGATAGCCATGTAGGGCTTCAAGCGAGACTGATGTCTCAAGCTTTGAGAAAATTAGCAGGGGTTACTAGTAAGTCTAAAACTATTGTGGTCTTTATAAACCAGCTTAGAGAAAAAGTAGGTGTTATGTTTGGAAATCCTGAAACAACTCCTGGAGGAAGAGCACTGAAATTTTATGCCACAATAAGACTAGATGTGAGAAAAATAGATGCAATAAAACAAGGGAATGAAATAATCGGAAGTAGAACCCGTGTCAAAGTTGTAAAAAATAAAATTGCTCCACCTTTTAAACAAGCAGAATTCGATATAATGTATGGAGAAGGTATTTCAAGAGAAGGAAGCATTTTGGATATTGG-------------------------------------------------------------------------------------------------------------------------------------------------------------------------------------------------------
>J614 63recA
----------------------------------------------------------------------------------------CTGCAAAATTGAATGTAGAAGTAATACCTACAGGTTCTCTTGAATTAGACATTGCTTTAGGTGTCGGAGGAGTTCCAAGGGGAAGAATAATAGAAATTTTTGGCCCTGAGTCTTCAGGAAAAACCACCTTAGCGCTACATATGATAGCAGAAGCACAAAAAATGGGAGGAACGGGTGCTTTTATAGATGCAGAACATGCTCTGGATCCTGTATATGCAAAAAACCTTGGGGTCAATATTGAGGACTTATTGGTGGCGCAGCCTGATACGGGCGAACAAGCCTTAGAAATTGCAGAAGCCCTTGTTAGAAGTGGTGCTGTTGATATAATTGTGATAGACTCTGTTGCTGCTTTAGTACCTAAAGCGGAGATTGATGGTGAAATGGGAGATAGCCATGTAGGGCTTCAAGCGAGACTGATGTCTCAAGCTTTGAGAAAATTAGCAGGGGTTACTAGTAAGTCTAAAACTATTGTGGTCTTTATAAACCAGCTTAGAGAAAAAGTAGGTGTTATGTTTGGAAATCCTGAAACAACTCCTGGAGGAAGAGCACTGAAATTTTATGCCACAATAAGACTAGATGTGAGAAAAATAGATGCAATAAAACAAGGGAATGAAATAATCGGAAGTAGAACCCGTGTCAAAGTTGTAAAAAATAAAATTGCTCCACCTTTTAAACAAGCAGAATTCGATATAATGTATGGAGAAGGTATTTCAAGAGAAGGAAGCATTTTGGATATTGG-------------------------------------------------------------------------------------------------------------------------------------------------------------------------------------------------------
>J614 65recA
----------------------------------------------------------------------------------------CTGCAAAATTGAATGTAGAAGTAATACCTACAGGTTCTCTTGAATTAGACATTGCTTTAGGTGTCGGAGGAGTTCCAAGGGGAAGAATAATAGAAATTTTTGGCCCTGAGTCTTCAGGAAAAACCACCTTAGCGCTACATATGATAGCAGAAGCACAAAAAATGGGAGGAACGGGTGCTTTTATAGATGCAGAACATGCTCTGGATCCTGTATATGCAAAAAACCTTGGGGTCAATATTGAGGACTTATTGGTGGCGCAGCCTGATACGGGCGAACAAGCCTTAGAAATTGCAGAAGCCCTTGTTAGAAGTGGTGCTGTTGATATAATTGTGATAGACTCTGTTGCTGCTTTAGTACCTAAAGCGGAGATTGATGGTGAAATGGGAGATAGCCATGTAGGGCTTCAAGCGAGACTGATGTCTCAAGCTTTGAGAAAATTAGCAGGGGTTACTAGTAAGTCTAAAACTATTGTGGTCTTTATAAACCAGCTTAGAGAAAAAGTAGGTGTTATGTTTGGAAATCCTGAAACAACTCCTGGAGGAAGAGCACTGAAATTTTATGCCACAATAAGACTAGATGTGAGAAAAATAGATGCAATAAAACAAGGGAATGAAATAATCGGAAGTAGAACCCGTGTCAAAGTTGTAAAAAATAAAATTGCTCCACCTTTTAAACAAGCAGAATTCGATATAATGTATGGAGAAGGTATTTCAAGAGAAGGAAGCATTTTGGATATTGG-------------------------------------------------------------------------------------------------------------------------------------------------------------------------------------------------------
>J614 9recA
----------------------------------------------------------------------------------------CTGCAAAATTGAATGTAGAAGTAATACCTACAGGTTCTCTTGAATTAGACATTGCTTTAGGTGTCGGAGGAGTTCCAAGGGGAAGAATAATAGAAATTTTTGGCCCTGAGTCTTCAGGAAAAACCACCTTAGCGCTACATATGATAGCAGAAGCACAAAAAATGGGAGGAACGGGTGCTTTTATAGATGCAGAACATGCTCTGGATCCTGTATATGCAAAAAACCTTGGGGTCAATATTGAGGACTTATTGGTGGCGCAGCCTGATACGGGCGAACAAGCCTTAGAAATTGCAGAAGCCCTTGTTAGAAGTGGTGCTGTTGATATAATTGTGATAGACTCTGTTGCTGCTTTAGTACCTAAAGCGGAGATTGATGGTGAAATGGGAGATAGCCATGTAGGGCTTCAAGCGAGACTGATGTCTCAAGCTTTGAGAAAATTAGCAGGGGTTACTAGTAAGTCTAAAACTATTGTGGTCTTTATAAACCAGCTTAGAGAAAAAGTAGGTGTTATGTTTGGAAATCCTGAAACAACTCCTGGAGGAAGAGCACTGAAATTTTATGCCACAATAAGACTAGATGTGAGAAAAATAGATGCAATAAAACAAGGGAATGAAATAATCGGAAGTAGAACCCGTGTCAAAGTTGTAAAAAATAAAATTGCTCCACCTTTTAAACAAGCAGAATTCGATATAATGTATGGAGAAGGTATTTCAAGAGAAGGAAGCATTTTGGATATTGG-------------------------------------------------------------------------------------------------------------------------------------------------------------------------------------------------------
>O629 40recA
----------------------------------------------------------------------------------------CTGCAAAATTGAATGTAGAAGTAATACCTACAGGTTCTCTTGAATTAGACATTGCTTTAGGTGTCGGAGGAGTTCCAAGGGGAAGAATAATAGAAATTTTTGGCCCTGAGTCTTCAGGAAAAACCACCTTAGCGCTACATATGATAGCAGAAGCACAAAAAATGGGAGGAACGGGTGCTTTTATAGATGCAGAACATGCTCTGGATCCTGTATATGCAAAAAACCTTGGGGTCAATATTGAGGACTTATTGGTGGCGCAGCCTGATACGGGCGAACAAGCCTTAGAAATTGCAGAAGCCCTTGTTAGAAGTGGTGCTGTTGATATAATTGTGATAGACTCTGTTGCTGCTTTAGTACCTAAAGCGGAGATTGATGGTGAAATGGGAGATAGCCATGTAGGGCTTCAAGCGAGACTGATGTCTCAAGCTTTGAGAAAATTAGCAGGGGTTACTAGTAAGTCTAAAACTATTGTGGTCTTTATAAACCAGCTTAGAGAAAAAGTAGGTGTTATGTTTGGAAATCCTGAAACAACTCCTGGAGGAAGAGCACTGAAATTTTATGCCACAATAAGACTAGATGTGAGAAAAATAGATGCAATAAAACAAGGGAATGAAATAATCGGAAGTAGAACCCGTGTCAAAGTTGTAAAAAATAAAATTGCTCCACCTTTTAAACAAGCAGAATTCGATATAATGTATGGAGAAGGTATTTCAAGAGAAGGAAGCATTTTGGATATTGG-------------------------------------------------------------------------------------------------------------------------------------------------------------------------------------------------------
>O629 42recA
----------------------------------------------------------------------------------------CTGCAAAATTGAATGTAGAAGTAATACCTACAGGTTCTCTTGAATTAGACATTGCTTTAGGTGTCGGAGGAGTTCCAAGGGGAAGAATAATAGAAATTTTTGGCCCTGAGTCTTCAGGAAAAACCACCTTAGCGCTACATATGATAGCAGAAGCACAAAAAATGGGAGGAACGGGTGCTTTTATAGATGCAGAACATGCTCTGGATCCTGTATATGCAAAAAACCTTGGGGTCAATATTGAGGACTTATTGGTGGCGCAGCCTGATACGGGCGAACAAGCCTTAGAAATTGCAGAAGCCCTTGTTAGAAGTGGTGCTGTTGATATAATTGTGATAGACTCTGTTGCTGCTTTAGTACCTAAAGCGGAGATTGATGGTGAAATGGGAGATAGCCATGTAGGGCTTCAAGCGAGACTGATGTCTCAAGCTTTGAGAAAATTAGCAGGGGTTACTAGTAAGTCTAAAACTATTGTGGTCTTTATAAACCAGCTTAGAGAAAAAGTAGGTGTTATGTTTGGAAATCCTGAAACAACTCCTGGAGGAAGAGCACTGAAATTTTATGCCACAATAAGACTAGATGTGAGAAAAATAGATGCAATAAAACAAGGGAATGAAATAATCGGAAGTAGAACCCGTGTCAAAGTTGTAAAAAATAAAATTGCTCCACCTTTTAAACAAGCAGAATTCGATATAATGTATGGAGAAGGTATTTCAAGAGAAGGAAGCATTTTGGATATTGG-------------------------------------------------------------------------------------------------------------------------------------------------------------------------------------------------------
>O629 47recA
----------------------------------------------------------------------------------------CTGCAAAATTGAATGTAGAAGTAATACCTACAGGTTCTCTTGAATTAGACATTGCTTTAGGTGTCGGAGGAGTTCCAAGGGGAAGAATAATAGAAATTTTTGGCCCTGAGTCTTCAGGAAAAACCACCTTAGCGCTACATATGATAGCAGAAGCACAAAAAATGGGAGGAACGGGTGCTTTTATAGATGCAGAACATGCTCTGGATCCTGTATATGCAAAAAACCTTGGGGTCAATATTGAGGACTTATTGGTGGCGCAGCCTGATACGGGCGAACAAGCCTTAGAAATTGCAGAAGCCCTTGTTAGAAGTGGTGCTGTTGATATAATTGTGATAGACTCTGTTGCTGCTTTAGTACCTAAAGCGGAGATTGATGGTGAAATGGGAGATAGCCATGTAGGGCTTCAAGCGAGACTGATGTCTCAAGCTTTGAGAAAATTAGCAGGGGTTACTAGTAAGTCTAAAACTATTGTGGTCTTTATAAACCAGCTTAGAGAAAAAGTAGGTGTTATGTTTGGAAATCCTGAAACAACTCCTGGAGGAAGAGCACTGAAATTTTATGCCACAATAAGACTAGATGTGAGAAAAATAGATGCAATAAAACAAGGGAATGAAATAATCGGAAGTAGAACCCGTGTCAAAGTTGTAAAAAATAAAATTGCTCCACCTTTTAAACAAGCAGAATTCGATATAATGTATGGAGAAGGTATTTCAAGAGAAGGAAGCATTTTGGATATTGG-------------------------------------------------------------------------------------------------------------------------------------------------------------------------------------------------------
>O629 48recA
----------------------------------------------------------------------------------------CTGCAAAATTGAATGTAGAAGTAATACCTACAGGTTCTCTTGAATTAGACATTGCTTTAGGTGTCGGAGGAGTTCCAAGGGGAAGAATAATAGAAATTTTTGGCCCTGAGTCTTCAGGAAAAACCACCTTAGCGCTACATATGATAGCAGAAGCACAAAAAATGGGAGGAACGGGTGCTTTTATAGATGCAGAACATGCTCTGGATCCTGTATATGCAAAAAACCTTGGGGTCAATATTGAGGACTTATTGGTGGCGCAGCCTGATACGGGCGAACAAGCCTTAGAAATTGCAGAAGCCCTTGTTAGAAGTGGTGCTGTTGATATAATTGTGATAGACTCTGTTGCTGCTTTAGTACCTAAAGCGGAGATTGATGGTGAAATGGGAGATAGCCATGTAGGGCTTCAAGCGAGACTGATGTCTCAAGCTTTGAGAAAATTAGCAGGGGTTACTAGTAAGTCTAAAACTATTGTGGTCTTTATAAACCAGCTTAGAGAAAAAGTAGGTGTTATGTTTGGAAATCCTGAAACAACTCCTGGAGGAAGAGCACTGAAATTTTATGCCACAATAAGACTAGATGTGAGAAAAATAGATGCAATAAAACAAGGGAATGAAATAATCGGAAGTAGAACCCGTGTCAAAGTTGTAAAAAATAAAATTGCTCCACCTTTTAAACAAGCAGAATTCGATATAATGTATGGAGAAGGTATTTCAAGAGAAGGAAGCATTTTGGATATTGG-------------------------------------------------------------------------------------------------------------------------------------------------------------------------------------------------------
>O629 50recA
----------------------------------------------------------------------------------------CTGCAAAATTGAATGTAGAAGTAATACCTACAGGTTCTCTTGAATTAGACATTGCTTTAGGTGTCGGAGGAGTTCCAAGGGGAAGAATAATAGAAATTTTTGGCCCTGAGTCTTCAGGAAAAACCACCTTAGCGCTACATATGATAGCAGAAGCACAAAAAATGGGAGGAACGGGTGCTTTTATAGATGCAGAACATGCTCTGGATCCTGTATATGCAAAAAACCTTGGGGTCAATATTGAGGACTTATTGGTGGCGCAGCCTGATACGGGCGAACAAGCCTTAGAAATTGCAGAAGCCCTTGTTAGAAGTGGTGCTGTTGATATAATTGTGATAGACTCTGTTGCTGCTTTAGTACCTAAAGCGGAGATTGATGGTGAAATGGGAGATAGCCATGTAGGGCTTCAAGCGAGACTGATGTCTCAAGCTTTGAGAAAATTAGCAGGGGTTACTAGTAAGTCTAAAACTATTGTGGTCTTTATAAACCAGCTTAGAGAAAAAGTAGGTGTTATGTTTGGAAATCCTGAAACAACTCCTGGAGGAAGAGCACTGAAATTTTATGCCACAATAAGACTAGATGTGAGAAAAATAGATGCAATAAAACAAGGGAATGAAATAATCGGAAGTAGAACCCGTGTCAAAGTTGTAAAAAATAAAATTGCTCCACCTTTTAAACAAGCAGAATTCGATATAATGTATGGAGAAGGTATTTCAAGAGAAGGAAGCATTTTGGATATTGG-------------------------------------------------------------------------------------------------------------------------------------------------------------------------------------------------------
>O629 51recA
----------------------------------------------------------------------------------------CTGCAAAATTGAATGTAGAAGTAATACCTACAGGTTCTCTTGAATTAGACATTGCTTTAGGTGTCGGAGGAGTTCCAAGGGGAAGAATAATAGAAATTTTTGGCCCTGAGTCTTCAGGAAAAACCACCTTAGCGCTACATATGATAGCAGAAGCACAAAAAATGGGAGGAACGGGTGCTTTTATAGATGCAGAACATGCTCTGGATCCTGTATATGCAAAAAACCTTGGGGTCAATATTGAGGACTTATTGGTGGCGCAGCCTGATACGGGCGAACAAGCCTTAGAAATTGCAGAAGCCCTTGTTAGAAGTGGTGCTGTTGATATAATTGTGATAGACTCTGTTGCTGCTTTAGTACCTAAAGCGGAGATTGATGGTGAAATGGGAGATAGCCATGTAGGGCTTCAAGCGAGACTGATGTCTCAAGCTTTGAGAAAATTAGCAGGGGTTACTAGTAAGTCTAAAACTATTGTGGTCTTTATAAACCAGCTTAGAGAAAAAGTAGGTGTTATGTTTGGAAATCCTGAAACAACTCCTGGAGGAAGAGCACTGAAATTTTATGCCACAATAAGACTAGATGTGAGAAAAATAGATGCAATAAAACAAGGGAATGAAATAATCGGAAGTAGAACCCGTGTCAAAGTTGTAAAAAATAAAATTGCTCCACCTTTTAAACAAGCAGAATTCGATATAATGTATGGAGAAGGTATTTCAAGAGAAGGAAGCATTTTGGATATTGG-------------------------------------------------------------------------------------------------------------------------------------------------------------------------------------------------------
>O629 7recA
----------------------------------------------------------------------------------------CTGCAAAATTGAATGTAGAAGTAATACCTACAGGTTCTCTTGAATTAGACATTGCTTTAGGTGTCGGAGGAGTTCCAAGGGGAAGAATAATAGAAATTTTTGGCCCTGAGTCTTCAGGAAAAACCACCTTAGCGCTACATATGATAGCAGAAGCACAAAAAATGGGAGGAACGGGTGCTTTTATAGATGCAGAACATGCTCTGGATCCTGTATATGCAAAAAACCTTGGGGTCAATATTGAGGACTTATTGGTGGCGCAGCCTGATACGGGCGAACAAGCCTTAGAAATTGCAGAAGCCCTTGTTAGAAGTGGTGCTGTTGATATAATTGTGATAGACTCTGTTGCTGCTTTAGTACCTAAAGCGGAGATTGATGGTGAAATGGGAGATAGCCATGTAGGGCTTCAAGCGAGACTGATGTCTCAAGCTTTGAGAAAATTAGCAGGGGTTACTAGTAAGTCTAAAACTATTGTGGTCTTTATAAACCAGCTTAGAGAAAAAGTAGGTGTTATGTTTGGAAATCCTGAAACAACTCCTGGAGGAAGAGCACTGAAATTTTATGCCACAATAAGACTAGATGTGAGAAAAATAGATGCAATAAAACAAGGGAATGAAATAATCGGAAGTAGAACCCGTGTCAAAGTTGTAAAAAATAAAATTGCTCCACCTTTTAAACAAGCAGAATTCGATATAATGTATGGAGAAGGTATTTCAAGAGAAGGAAGCATTTTGGATATTGG-------------------------------------------------------------------------------------------------------------------------------------------------------------------------------------------------------
>T515 1recA
----------------------------------------------------------------------------------------CTGCAAAATTGAATGTAGAAGTAATACCTACAGGTTCTCTTGAATTAGACATTGCTTTAGGTGTCGGAGGAGTTCCAAGGGGAAGAATAATAGAAATTTTTGGCCCTGAGTCTTCAGGAAAAACCACCTTAGCGCTACATATGATAGCAGAAGCACAAAAAATGGGAGGAACGGGTGCTTTTATAGATGCAGAACATGCTCTGGATCCTGTATATGCAAAAAACCTTGGGGTCAATATTGAGGACTTATTGGTGGCGCAGCCTGATACGGGCGAACAAGCCTTAGAAATTGCAGAAGCCCTTGTTAGAAGTGGTGCTGTTGATATAATTGTGATAGACTCTGTTGCTGCTTTAGTACCTAAAGCGGAGATTGATGGTGAAATGGGAGATAGCCATGTAGGGCTTCAAGCGAGACTGATGTCTCAAGCTTTGAGAAAATTAGCAGGGGTTACTAGTAAGTCTAAAACTATTGTGGTCTTTATAAACCAGCTTAGAGAAAAAGTAGGTGTTATGTTTGGAAATCCTGAAACAACTCCTGGAGGAAGAGCACTGAAATTTTATGCCACAATAAGACTAGATGTGAGAAAAATAGATGCAATAAAACAAGGGAATGAAATAATCGGAAGTAGAACCCGTGTCAAAGTTGTAAAAAATAAAATTGCTCCACCTTTTAAACAAGCAGAATTCGATATAATGTATGGAGAAGGTATATCAAGAGAAGGAAGCATTTTGGATATTGG-------------------------------------------------------------------------------------------------------------------------------------------------------------------------------------------------------
>T515 3recA
----------------------------------------------------------------------------------------CTGCAAAATTGAATGTAGAAGTAATACCTACAGGTTCTCTTGAATTAGACATTGCTTTAGGTGTCGGAGGAGTTCCAAGGGGAAGAATAATAGAAATTTTTGGCCCTGAGTCTTCAGGAAAAACCACCTTAGCGCTACATATGATAGCAGAAGCACAAAAAATGGGAGGAACGGGTGCTTTTATAGATGCAGAACATGCTCTGGATCCTGTATATGCAAAAAACCTTGGGGTCAATATTGAGGACTTATTGGTGGCGCAGCCTGATACGGGCGAACAAGCCTTAGAAATTGCAGAAGCCCTTGTTAGAAGTGGTGCTGTTGATATAATTGTGATAGACTCTGTTGCTGCTTTAGTACCTAAAGCGGAGATTGATGGTGAAATGGGAGATAGCCATGTAGGGCTTCAAGCGAGACTGATGTCTCAAGCTTTGAGAAAATTAGCAGGGGTTACTAGTAAGTCTAAAACTATTGTGGTCTTTATAAACCAGCTTAGAGAAAAAGTAGGTGTTATGTTTGGAAATCCTGAAACAACTCCTGGAGGAAGAGCACTGAAATTTTATGCCACAATAAGACTAGATGTGAGAAAAATAGATGCAATAAAACAAGGGAATGAAATAATCGGAAGTAGAACCCGTGTCAAAGTTGTAAAAAATAAAATTGCTCCACCTTTTAAACAAGCAGAATTCGATATAATGTATGGAGAAGGTATTTCAAGAGAAGGAAGCATTTTGGATATTGG-------------------------------------------------------------------------------------------------------------------------------------------------------------------------------------------------------
>T515 40recA
----------------------------------------------------------------------------------------CTGCAAAATTGAATGTAGAAGTAATACCTACAGGTTCTCTTGAATTAGACATTGCTTTAGGTGTCGGAGGAGTTCCAAGGGGAAGAATAATAGAAATTTTTGGCCCTGAGTCTTCAGGAAAAACCACCTTAGCGCTACATATGATAGCAGAAGCACAAAAAATGGGAGGAACGGGTGCTTTTATAGATGCAGAACATGCTCTGGATCCTGTATATGCAAAAAACCTTGGGGTCAATATTGAGGACTTATTGGTGGCGCAGCCTGATACGGGCGAACAAGCCTTAGAAATTGCAGAAGCCCTTGTTAGGAGTGGTGCTGTTGATATAATTGTGATAGACTCTGTTGCTGCTTTAGTACCTAAAGCGGAGATTGATGGTGAAATGGGAGATAGCCATGTAGGGCTTCAAGCGAGACTGATGTCTCAAGCTTTGAGAAAATTAGCAGGGGTTACTAGTAAGTCTAAAACTATTGTGGTCTTTATAAACCAGCTTAGAGAAAAAGTAGGTGTTATGTTTGGAAATCCTGAAACAACTCCTGGAGGAAGAGCACTGAAATTTTATGCCACAATAAGACTAGATGTGAGAAAAATAGATGCAATAAAACAAGGGAATGAAATAATCGGAAGTAGAACCCGTGTCAAAGTTGTAAAAAATAAAATTGCTCCACCTTTTAAACAAGCAGAATTCGATATAATGTATGGAGAAGGTATTTCAAGAGAAGGAAGCATTTTGGATATTGG-------------------------------------------------------------------------------------------------------------------------------------------------------------------------------------------------------
>T515 41recA
----------------------------------------------------------------------------------------CTGCAAAATTGAATGTAGAAGTAATACCTACAGGTTCTCTTGAATTAGACATTGCTTTAGGTGTCGGAGGAGTTCCAAGGGGAAGAATAATAGAAATTTTTGGCCCTGAGTCTTCAGGAAAAACCACCTTAGCGCTACATATGATAGCAGAAGCACAAAAAATGGGAGGAACGGGTGCTTTTATAGATGCAGAACATGCTCTGGATCCTGTATATGCAAAAAACCTTGGGGTCAATATTGAGGACTTATTGGTGGCGCAGCCTGATACGGGCGAACAAGCCTTAGAAATTGCAGAAGCCCTTGTTAGAAGTGGTGCTGTTGATATAATTGTGATAGACTCTGTTGCTGCTTTAGTACCTAAAGCGGAGATTGATGGTGAAATGGGAGATAGCCATGTAGGGCTTCAAGCGAGACTGATGTCTCAAGCTTTGAGAAAATTAGCAGGGGTTACTAGTAAGTCTAAAACTATTGTGGTCTTTATAAACCAGCTTAGAGAAAAAGTAGGTGTTATGTTTGGAAATCCTGAAACAACTCCTGGAGGAAGAGCACTGAAATTTTATGCCACAATAAGACTAGATGTGAGAAAAATAGATGCAATAAAACAAGGGAATGAAATAATCGGAAGTAGAACCCGTGTCAAAGTTGTAAAAAATAAAATTGCTCCACCTTTTAAACAAGCAGAATTCGATATAATGTATGGAGAAGGTATTTCAAGAGAAGGAAGCATTTTGGATATTGG-------------------------------------------------------------------------------------------------------------------------------------------------------------------------------------------------------
>T515 42recA
----------------------------------------------------------------------------------------CTGCAAAATTGAATGTAGAAGTAATACCTACAGGTTCTCTTGAATTAGACATTGCTTTAGGTGTCGGAGGAGTTCCAAGGGGAAGAATAATAGAAATTTTTGGCCCTGAGTCTTCAGGAAAAACCACCTTAGCGCTACATATGATAGCAGAAGCACAAAAAATGGGAGGAACGGGTGCTTTTATAGATGCAGAACATGCTCTGGATCCTGTATATGCAAAAAACCTTGGGGTCAATATTGAGGACTTATTGGTGGCGCAGCCTGATACGGGCGAACAAGCCTTAGAAATTGCAGAAGCCCTTGTTAGAAGTGGTGCTGTTGATATAATTGTGATAGACTCTGTTGCTGCTTTAGTACCTAAAGCGGAGATTGATGGTGAAATGGGAGATAGCCATGTAGGGCTTCAAGCGAGACTGATGTCTCAAGCTTTGAGAAAATTAGCAGGGGTTACTAGTAAGTCTAAAACTATTGTGGTCTTTATAAACCAGCTTAGAGAAAAAGTAGGTGTTATGTTTGGAAATCCTGAAACAACTCCTGGAGGAAGAGCACTGAAATTTTATGCCACAATAAGACTAGATGTGAGAAAAATAGATGCAATAAAACAAGGGAATGAAATAATCGGAAGTAGAACCCGTGTCAAAGTTGTAAAAAATAAAATTGCTCCACCTTTTAAACAAGCAGAATTCGATATAATGTATGGAGAAGGTATTTCAAGAGAAGGAAGCATTTTGGATATTGG-------------------------------------------------------------------------------------------------------------------------------------------------------------------------------------------------------
>T515 44recA
----------------------------------------------------------------------------------------CTGCAAAATTGAATGTAGAAGTAATACCTACAGGTTCTCTTGAATTAGACATTGCTTTAGGTGTCGGAGGAGTTCCAAGGGGAAGAATAATAGAAATTTTTGGCCCTGAGTCTTCAGGAAAAACCACCTTAGCGCTACATATGATAGCAGAAGCACAAAAAATGGGAGGAACGGGTGCTTTTATAGATGCAGAACATGCTCTGGATCCTGTATATGCAAAAAACCTTGGGGTCAATATTGAGGACTTATTGGTGGCGCAGCCTGATACGGGCGAACAAGCCTTAGAAATTGCAGAAGCCCTTGTTAGAAGTGGTGCTGTTGATATAATTGTGATAGACTCTGTTGCTGCTTTAGTACCTAAAGCGGAGATTGATGGTGAAATGGGAGATAGCCATGTAGGGCTTCAAGCGAGACTGATGTCTCAAGCTTTGAGAAAATTAGCAGGGGTTACTAGTAAGTCTAAAACTATTGTGGTCTTTATAAACCAGCTTAGAGAAAAAGTAGGTGTTATGTTTGGAAATCCTGAAACAACTCCTGGAGGAAGAGCACTGAAATTTTATGCCACAATAAGACTAGATGTGAGAAAAATAGATGCAATAAAACAAGGGAATGAAATAATCGGAAGTAGAACCCGTGTCAAAGTTGTAAAAAATAAAATTGCTCCACCTTTTAAACAAGCAGAATTCGATATAATGTATGGAGAAGGTATTTCAAGAGAAGGAAGCATTTTGGATATTGG-------------------------------------------------------------------------------------------------------------------------------------------------------------------------------------------------------
>V634 10 2recA
----------------------------------------------------------------------------------------CTGCAAAATTGAATGTAGAAGTAATACCTACAGGTTCTCTTGAATTAGACATTGCTTTAGGTGTCGGAGGAGTTCCAAGGGGAAGAATAATAGAAATTTTTGGCCCTGAGTCTTCAGGAAAAACCACCTTAGCGCTACATATGATAGCAGAAGCACAAAAAATGGGAGGAACGGGTGCTTTTATAGATGCAGAACATGCTCTGGATCCTGTATATGCAAAAAACCTTGGGGTCAATATTGAGGACTTATTGGTGGCGCAGCCTGATACGGGCGAACAAGCCTTAGAAATTGCAGAAGCCCTTGTTAGAAGTGGTGCTGTTGATATAATTGTGATAGACTCTGTTGCTGCTTTAGTACCTAAAGCGGAGATTGATGGTGAAATGGGAGATAGCCATGTAGGGCTTCAAGCGAGACTGATGTCTCAAGCTTTGAGAAAATTAGCAGGGGTTACTAGTAAGTCTAAAACTATTGTGGTCTTTATAAACCAGCTTAGAGAAAAAGTAGGTGTTATGTTTGGAAATCCTGAAACAACTCCTGGAGGAAGAGCACTGAAATTTTATGCCACAATAAGACTAGATGTGAGAAAAATAGATGCAATAAAACAAGGGAATGAAATAATCGGAAGTAGAACCCGTGTCAAAGTTGTAAAAAATAAAATTGCTCCACCTTTTAAACAAGCAGAATTCGATATAATGTATGGAGAAGGTATTTCAAGAGAAGGAAGCATTTTGGATATTGG-------------------------------------------------------------------------------------------------------------------------------------------------------------------------------------------------------
>V634 82recA
----------------------------------------------------------------------------------------CTGCAAAATTGAATGTAGAAGTAATACCTACAGGTTCTCTTGAATTAGACATTGCTTTAGGTGTCGGAGGAGTTCCAAGGGGAAGAATAATAGAAATTTTTGGCCCTGAGTCTTCAGGAAAAACCACCTTAGCGCTACATATGATAGCAGAAGCACAAAAAATGGGAGGAACGGGTGCTTTTATAGATGCAGAACATGCTCTGGATCCTGTATATGCAAAAAACCTTGGGGTCAATATTGAGGACTTATTGGTGGCGCAGCCTGATACGGGCGAACAAGCCTTAGAAATTGCAGAAGCCCTTGTTAGAAGTGGTGCTGTTGATATAATTGTGATAGACTCTGTTGCTGCTTTAGTACCTAAAGCGGAGATTGATGGTGAAATGGGAGATAGCCATGTAGGGCTTCAAGCGAGACTGATGTCTCAAGCTTTGAGAAAATTAGCAGGGGTTACTAGTAAGTCTAAAACTATTGTGGTCTTTATAAACCAGCTTAGAGAAAAAGTAGGTGTTATGTTTGGAAATCCTGAAACAACTCCTGGAGGAAGAGCACTGAAATTTTATGCCACAATAAGACTAGATGTGAGAAAAATAGATGCAATAAAACAAGGGAATGAAATAATCGGAAGTAGAACCCGTGTCAAAGTTGTAAAAAATAAAATTGCTCCACCTTTTAAACAAGCAGAATTCGATATAATGTATGGAGAAGGTATTTCAAGAGAAGGAAGCATTTTGGATATTGG-------------------------------------------------------------------------------------------------------------------------------------------------------------------------------------------------------
>V634 83recA
----------------------------------------------------------------------------------------CTGCAAAATTGAATGTAGAAGTAATACCTACAGGTTCTCTTGAATTAGACATTGCTTTAGGTGTCGGAGGAGTTCCAAGGGGAAGAATAATAGAAATTTTTGGCCCTGAGTCTTCAGGAAAAACCACCTTAGCGCTACATATGATAGCAGAAGCACAAAAAATGGGAGGAACGGGTGCTTTTATAGATGCAGAACATGCTCTGGATCCTGTATATGCAAAAAACCTTGGGGTCAATATTGAGGACTTATTGGTGGCGCAGCCTGATACGGGCGAACAAGCCTTAGAAATTGCAGAAGCCCTTGTTAGAAGTGGTGCTGTTGATATAATTGTGATAGACTCTGTTGCTGCTTTAGTACCTAAAGCGGAGATTGATGGTGAAATGGGAGATAGCCATGTAGGGCTTCAAGCGAGACTGATGTCTCAAGCTTTGAGAAAATTAGCAGGGGTTACTAGTAAGTCTAAAACTATTGTGGTCTTTATAAACCAGCTTAGAGAAAAAGTAGGTGTTATGTTTGGAAATCCTGAAACAACTCCTGGAGGAAGAGCACTGAAATTTTATGCCACAATAAGACTAGATGTGAGAAAAATAGATGCAATAAAACAAGGGAATGAAATAATCGGAAGTAGAACCCGTGTCAAAGTTGTAAAAAATAAAATTGCTCCACCTTTTAAACAAGCAGAATTCGATATAATGTATGGAGAAGGTATTTCAAGAGAAGGAAGCATTTTGGATATTGG-------------------------------------------------------------------------------------------------------------------------------------------------------------------------------------------------------
>V634 84recA
----------------------------------------------------------------------------------------CTGCAAAATTGAATGTAGAAGTAATACCTACAGGTTCTCTTGAATTAGACATTGCTTTAGGTGTCGGAGGAGTTCCAAGGGGAAGAATAATAGAAATTTTTGGCCCTGAGTCTTCAGGAAAAACCACCTTAGCGCTACATATGATAGCAGAAGCACAAAAAATGGGAGGAACGGGTGCTTTTATAGATGCAGAACATGCTCTGGATCCTGTATATGCAAAAAACCTTGGGGTCAATATTGAGGACTTATTGGTGGCGCAGCCTGATACGGGCGAACAAGCCTTAGAAATTGCAGAAGCCCTTGTTAGAAGTGGTGCTGTTGATATAATTGTGATAGACTCTGTTGCTGCTTTAGTACCTAAAGCGGAGATTGATGGTGAAATGGGAGATAGCCATGTAGGGCTTCAAGCGAGACTGATGTCTCAAGCTTTGAGAAAATTAGCAGGGGTTACTAGTAAGTCTAAAACTATTGTGGTCTTTATAAACCAGCTTAGAGAAAAAGTAGGTGTTATGTTTGGAAATCCTGAAACAACTCCTGGAGGAAGAGCACTGAAATTTTATGCCACAATAAGACTAGATGTGAGAAAAATAGATGCAATAAAACAAGGGAATGAAATAATCGGAAGTAGAACCCGTGTCAAAGTTGTAAAAAATAAAATTGCTCCACCTTTTAAACAAGCAGAATTCGATATAATGTATGGAGAAGGTATTTCAAGAGAAGGAAGCATTTTGGATATTGG-------------------------------------------------------------------------------------------------------------------------------------------------------------------------------------------------------
>V634 9recA
----------------------------------------------------------------------------------------CTGCAAAATTGAATGTAGAAGTAATACCTACAGGTTCTCTTGAATTAGACATTGCTTTAGGTGTCGGAGGAGTTCCAAGGGGAAGAATAATAGAAATTTTTGGCCCTGAGTCTTCAGGAAAAACCACCTTAGCGCTACATATGATAGCAGAAGCACAAAAAATGGGAGGAACGGGTGCTTTTATAGATGCAGAACATGCTCTGGATCCTGTATATGCAAAAAACCTTGGGGTCAATATTGAGGACTTATTGGTGGCGCAGCCTGATACGGGCGAACAAGCCTTAGAAATTGCAGAAGCCCTTGTTAGAAGTGGTGCTGTTGATATAATTGTGATAGACTCTGTTGCTGCTTTAGTACCTAAAGCGGAGATTGATGGTGAAATGGGAGATAGCCATGTAGGGCTTCAAGCGAGACTGATGTCTCAAGCTTTGAGAAAATTAGCAGGGGTTACTAGTAAGTCTAAAACTATTGTGGTCTTTATAAACCAGCTTAGAGAAAAAGTAGGTGTTATGTTTGGAAATCCTGAAACAACTCCTGGAGGAAGAGCACTGAAATTTTATGCCACAATAAGACTAGATGTGAGAAAAATAGATGCAATAAAACAAGGGAATGAAATAATCGGAAGTAGAACCCGTGTCAAAGTTGTAAAAAATAAAATTGCTCCACCTTTTAAACAAGCAGAATTCGATATAATGTATGGAGAAGGTATTTCAAGAGAAGGAAGCATTTTGGATATTGG-------------------------------------------------------------------------------------------------------------------------------------------------------------------------------------------------------
>Z606 36recA
----------------------------------------------------------------------------------------CTGCAAAATTGAATGTAGAAGTAATACCTACAGGTTCTCTTGAATTAGACATTGCTTTAGGTGTCGGAGGAGTTCCAAGGGGAAGAATAATAGAAATTTTTGGCCCTGAGTCTTCAGGAAAAACCACCTTAGCGCTACATATGATAGCAGAAGCACAAAAAATGGGAGGAACGGGTGCTTTTATAGATGCAGAACATGCTCTGGATCCTGTATATGCAAAAAACCTTGGGGTCAATATTGAGGACTTATTGGTGGCGCAGCCTGATACGGGCGAACAAGCCTTAGAAATTGCAGAAGCCCTTGTTAGAAGTGGTGCTGTTGATATAATTGTGATAGACTCTGTTGCTGCTTTAGTACCTAAAGCGGAGATTGATGGTGAAATGGGAGATAGCCATGTAGGGCTTCAAGCGAGACTGATGTCTCAAGCTTTGAGAAAATTAGCAGGGGTTACTAGTAAGTCTAAAACTATTGTGGTCTTTATAAACCAGCTTAGAGAAAAAGTAGGTGTTATGTTTGGAAATCCTGAAACAACTCCTGGAGGAAGAGCACTGAAATTTTATGCCACAATAAGACTAGATGTGAGAAAAATAGATGCAATAAAACAAGGGAATGAAATAATCGGAAGTAGAACCCGTGTCAAAGTTGTAAAAAATAAAATTGCTCCGCCTTTTAAACAAGCAGAATTCGATATAATGTATGGAGAAGGTATTTCAAGAGAAGGAAGCATTTTGGATATTGG-------------------------------------------------------------------------------------------------------------------------------------------------------------------------------------------------------
>Z606 70recA
----------------------------------------------------------------------------------------CTGCAAAATTGAATGTAGAAGTAATACCTACAGGTTCTCTTGAATTAGACATTGCTTTAGGTGTCGGAGGAGTTCCAAGGGGAAGAATAATAGAAATTTTTGGCCCTGAGTCTTCAGGAAAAACCACCTTAGCGCTACATATGATAGCAGAAGCACAAAAAATGGGAGGAACGGGTGCTTTTATAGATGCAGAACATGCTCTGGATCCTGTATATGCAAAAAACCTTGGGGTCAATATTGAGGACTTATTGGTGGCGCAGCCTGATACGGGCGAACAAGCCTTAGAAATTGCAGAAGCCCTTGTTAGAAGTGGTGCTGTTGATATAATTGTGATAGACTCTGTTGCTGCTTTAGTACCTAAAGCGGAGATTGATGGTGAAATGGGAGATAGCCATGTAGGGCTTCAAGCGAGACTGATGTCTCAAGCTTTGAGAAAATTAGCAGGGGTTACTAGTAAGTCTAAAACTATTGTGGTCTTTATAAACCAGCTTAGAGAAAAAGTAGGTGTTATGTTTGGAAATCCTGAAACAACTCCTGGAGGAAGAGCACTGAAATTTTATGCCACAATAAGACTAGATGTGAGAAAAATAGATGCAATAAAACAAGGGAATGAAATAATCGGAAGTAGAACCCGTGTCAAAGTTGTAAAAAATAAAATTGCTCCACCTTTTAAACAAGCAGAATTCGATATAATGTATGGAGAAGGTATTTCAAGAGAAGGAAGCATTTTGGATATTGG-------------------------------------------------------------------------------------------------------------------------------------------------------------------------------------------------------
>Z606 73recA
----------------------------------------------------------------------------------------CTGCAAAATTGAATGTAGAAGTAATACCTACAGGTTCTCTTGAATTAGACATTGCTTTAGGTGTCGGAGGAGTTCCAAGGGGAAGAATAATAGAAATTTTTGGCCCTGAGTCTTCAGGAAAAACCACCTTAGCGCTACATATGATAGCAGAAGCACAAAAAATGGGAGGAACGGGTGCTTTTATAGATGCAGAACATGCTCTGGATCCTGTATATGCAAAAAACCTTGGGGTCAATATTGAGGACTTATTGGTGGCGCAGCCTGATACGGGCGAACAAGCCTTAGAAATTGCAGAAGCCCTTGTTAGAAGTGGTGCTGTTGATATAATTGTGATAGACTCTGTTGCTGCTTTAGTACCTAAAGCGGAGATTGATGGTGAAATGGGAGATAGCCATGTAGGGCTTCAAGCGAGACTGATGTCTCAAGCTTTGAGAAAATTAGCAGGGGTTACTAGTAAGTCTAAAACTATTGTGGTCTTTATAAACCAGCTTAGAGAAAAAGTAGGTGTTATGTTTGGAAATCCTGAAACAACTCCTGGAGGAAGAGCACTGAAATTTTATGCCACAATAAGACTAGATGTGAGAAAAATAGATGCAATAAAACAAGGGAATGAAATAATCGGAAGTAGAACCCGTGTCAAAGTTGTAAAAAATAAAATTGCTCCGCCTTTTAAACAAGCAGAATTCGATATAATGTATGGAGAAGGTATTTCAAGAGAAGGAAGCATTTTGGATATTGG-------------------------------------------------------------------------------------------------------------------------------------------------------------------------------------------------------
>Z606 81recA
----------------------------------------------------------------------------------------CTGCAAAATTGAATGTAGAAGTAATACCTACAGGTTCTCTTGAATTAGACATTGCTTTAGGTGTCGGAGGAGTTCCAAGGGGAAGAATAATAGAAATTTTTGGCCCTGAGTCTTCAGGAAAAACCACCTTAGCGCTACATATGATAGCAGAAGCACAAAAAATGGGAGGAACGGGTGCTTTTATAGATGCAGAACATGCTCTGGATCCTGTATATGCAAAAAACCTTGGGGTCAATATTGAGGACTTATTGGTGGCGCAGCCTGATACGGGCGAACAAGCCTTAGAAATTGCAGAAGCCCTTGTTAGAAGTGGTGCTGTTGATATAATTGTGATAGACTCTGTTGCTGCTTTAGTACCTAAAGCGGAGATTGATGGTGAAATGGGAGATAGCCATGTAGGGCTTCAAGCGAGACTGATGTCTCAAGCTTTGAGAAAATTAGCAGGGGTTACTAGTAAGTCTAAAACTATTGTGGTCTTTATAAACCAGCTTAGAGAAAAAGTAGGTGTTATGTTTGGAAATCCTGAAACAACTCCTGGAGGAAGAGCACTGAAATTTTATGCCACAATAAGACTAGATGTGAGAAAAATAGATGCAATAAAACAAGGGAATGAAATAATCGGAAGTAGAACCCGTGTCAAAGTTGTAAAAAATAAAATTGCTCCACCTTTTAAACAAGCAGAATTCGATATAATGTATGGAGAAGGTATTTCAAGAGAAGGAAGCATTTTGGATATTGG-------------------------------------------------------------------------------------------------------------------------------------------------------------------------------------------------------
>Z606 9recA
----------------------------------------------------------------------------------------CTGCAAAATTGAATGTAGAAGTAATACCTACAGGTTCTCTTGAATTAGACATTGCTTTAGGTGTCGGAGGAGTTCCAAGGGGAAGAATAATAGAAATTTTTGGCCCTGAGTCTTCAGGAAAAACCACCTTAGCGCTACATATGATAGCAGAAGCACAAAAAATGGGAGGAACGGGTGCTTTTATAGATGCAGAACATGCTCTGGATCCTGTATATGCAAAAAACCTTGGGGTCAATATTGAGGACTTATTGGTGGCGCAGCCTGATACGGGCGAACAAGCCTTAGAAATTGCAGAAGCCCTTGTTAGAAGTGGTGCTGTTGATATAATTGTGATAGACTCTGTTGCTGCTTTAGTACCTAAAGCGGAGATTGATGGTGAAATGGGAGATAGCCATGTAGGGCTTCAAGCGAGACTGATGTCTCAAGCTTTGAGAAAATTAGCAGGGGTTACTAGTAAGTCTAAAACTATTGTGGTCTTTATAAACCAGCTTAGAGAAAAAGTAGGTGTTATGTTTGGAAATCCTGAAACAACTCCTGGAGGAAGAGCACTGAAATTTTATGCCACAATAAGACTAGATGTGAGAAAAATAGATGCAATAAAACAAGGGAATGAAATAATCGGAAGTAGAACCCGTGTCAAAGTTGTAAAAAATAAAATTGCTCCACCTTTTAAACAAGCAGAATTCGATATAATGTATGGAGAAGGTATTTCAAGAGAAGGAAGCATTTTGGATATTGG-------------------------------------------------------------------------------------------------------------------------------------------------------------------------------------------------------
>T. italicus Ab9 Ab9 Thit 1168
ATGATAGAAAAGCAAAAAGCTTTAGAAATGGCTATAAGCCAGATAGAGAGACAGTTTGGCAAGGGTTCTATAATGAGATTGGGAGATACTGCAAAATTGAATGTAGAAGTAATACCTACTGGTTCTCTAGAATTAGACATTGCCTTAGGTGTTGGTGGAGTTCCAAGAGGAAGGATAATAGAAATTTTTGGTCCTGAATCTTCGGGGAAAACTACTTTAGCATTACACATGATAGCAGAAGCGCAAAAAATGGGAGGAACGGGTGCTTTCATAGATGCAGAACATGCTCTTGATCCTGTATACGCGAAAAATCTAGGAGTAAATATTGAGGACTTATTAGTGGCACAGCCTGATACAGGTGAACAAGCTTTAGAAATTGCAGAAGCTCTTGTCAGAAGCGGTGCTGTTGATATAATTGTAATAGACTCTGTTGCTGCATTGGTACCTAAAGCAGAGATTGATGGTGAAATGGGAGATAGCCATGTGGGACTTCAGGCGAGATTGATGTCTCAAGCTTTGAGAAAATTAGCAGGGGTCACGAGTAAATCTAAAACTATTGTGGTCTTTATAAATCAACTGAGAGAAAAAGTAGGAATTATGTTTGGAAATCCTGAAACAACCCCTGGGGGAAGAGCCTTGAAGTTTTATGCCACAATAAGATTAGACGTGAGAAAAGTAGATCCAATAAAGCAAGGAAATGAAATAGTTGGAAACAGAACCCGTGTCAAAGTTGTAAAAAATAAAGTTGCTCCACCTTTTAAACAGGCAGAATTTGATATAATGTATGGAGAGGGTATTTCGAGAGAAGGAAGTATTTTGGATATTGGCACAAGTATAGACATAATTGAAAAAAGTGGTGCTTGGTATTCCTATGGAGATATACGATTAGGGCAAGGAAGAGAAAACGCAAAGCAATTTTTAAAAGAAAACAAAGAAATTGCCGATGAGATTGAAAGAAAAATTAGAGAAAATTTCAATTTAGCTTATAATAAAATAACATCCTCCCCTGATGCAATAATAGAATAA
