# Supplementary material for: Multilocus sequence analysis of Thermoanaerobacter isolates reveals recombining, but differentiated, populations from geothermal springs of the Uzon Caldera, Kamchatka, Russia
Source: Front Microbiol. 2013 Jun 21;4:169. doi: 10.3389/fmicb.2013.00169 (PMC3689144; doi:10.3389/fmicb.2013.00169)
Supplement: Supplementary file 1 [file DataSheet1.ZIP › MAY13_S_info/Tu_recG_106trimmed_49ST.fas]

>A615 35recG
--------------------------------------------------------------------------------------------------------------------------------------------------------------------------------------------------------------------------------------------------------------------------------------------------------------------------------------------------------------------------------------------CCCTGTTTTAGAAAAAAGTGAAGATTTTAGATTAAACACGGGAAGGATAGTTCCTATTTATGGGCTTACAGAAGGGTTGACGCAAAATGCTATTAGGAAGATAATGTTTAATGCGCTTCATGATTATGTACAGGAAATAGAAGAGTTTTTTGATGAGGAATTTCTATTTGAAAAAGGTTTAATGGATATAAAGAATGCACTAATTAATATAAATTTTCCCCAAAATGAAGCATATTTAGAGCAGGCAAAATACAGATTTAAATATCAAGAACTTTTTTTGCTGCAAATGGCCCTATTTTTAGTGAAAAGGTCTGTTAAAGGGAAAAAGGGGATAAAATTTGAAAGAGTGGAGTTAAAGCCTTTTCTCGTGGGATTACCATTTAAATTGACTTCGGCGCAGATAAAAGTTTTAAAAGAAATAATTGCAGATATGAATTCTCACAAAGTGATGAATCGTTTGGTGCAGGGAGATGTGGGTTCTGGTAAAACAGTTGTTGCAGCTTGCAGCATGTACATTGCTGTCAAAAATGGCTATCAAGTGGCAATGATGGCTCCAACGGAGATATTGGCAAAACAGCATTATTATACGTTAAAAGAGCTTTTTAGAAATACTGATATAAAAATTGGGCTTTTATCCGGCAGCATTTCACCTTCTAATAAAAAAGAAGTACTAGAAAAAATTAAAAATGGAGATTATGATATTGTAATAGGGACACATGCACTAATAGAGGATGATGTGATTTTTAACAATTTAGGACTTTGTATAACTGATGAACAACACCGATTTGGTGTGAGACAAAGGGCACTTTTGACAAAAAAAGGTGAAAATCCCGATGTTTTGGTTATGACAGCTACACCAATTCCTCGTACATTGGCTCTCATTCTATATGGAGATTTGGATATATCAATAATTGACCAATTACCTCCCGGGAGAAAAAAAGTTAAAACCTACGTTATTTCTTCTTCTGTGAGAAAGAAAGCCTACGAGTTTGCAATGAAGGAAGTAAAAAAGGGAAGGCAAGTTTATGTAGTTTGTCCCTTAATTGAAGAATCGGATAAAATAAATGCGATGTCTGCCGAAATAGTATATAGAGAAATTTATAAAGATGCTTTTAAGGAAGCTAAAGTAGGACTTTTACACGGTAAAATGAATGACAGCGATAAAGAAAAGGTTATGGAAGAGTTTGTAAATGGCAAAATCGATATTTTAGTTTCGACTACAGTAAT-------------------------------------------------------------------------------------------------------------------------------------------------------------------------------------------------------------------------------------------------------------------------------------------------------------------------------------------------------------------------------------------------------------------------------------------------------
>A615 37recG
--------------------------------------------------------------------------------------------------------------------------------------------------------------------------------------------------------------------------------------------------------------------------------------------------------------------------------------------------------------------------------------------CCCTGTTTTAGAAAAAAGTGAAGATTTTAGATTAAACACGGGAAGGATAGTTCCTATTTATGGGCTTACAGAAGGGTTGACGCAAAATGCTATTAGGAAGATAATGTTTAATGCGCTTCATGATTATGTACAGGAAATAGAAGAGTTTTTTGATGAGGAATTTCTATTTGAAAAAGGTTTAATGGATATAAAGAATGCACTAATTAATATAAATTTTCCCCAAAATGAAGCATATTTAGAGCAGGCAAAATACAGATTTAAATATCAAGAACTTTTTTTGCTGCAAATGGCCCTATTTTTAGTGAAAAGGTCTGTTAAAGGGAAAAAGGGGATAAAATTTGAAAGAGTGGAGTTAAAGCCTTTTCTCGTGGGATTACCATTTAAATTGACTTCGGCGCAGATAAAAGTTTTAAAAGAAATAATTGCAGATATGAATTCTCACAAAGTGATGAATCGTTTGGTGCAGGGAGATGTGGGTTCTGGTAAAACAGTTGTTGCAGCTTGCAGCATGTACATTGCTGTCAAAAATGGCTATCAAGTGGCAATGATGGCTCCAACGGAGATATTGGCAAAACAGCATTATTATACGTTAAAAGAGCTTTTTAGAAATACTGATATAAAAATTGGGCTTTTATCCGGCAGCATTTCACCTTCTAATAAAAAAGAAGTACTAGAAAAAATTAAAAATGGAGATTATGATATTGTAATAGGGACACATGCACTAATAGAGGATGATGTGATTTTTAACAATTTAGGACTTTGTATAACTGATGAACAACACCGATTTGGTGTGAGACAAAGAGCACTTTTGACACAAAAAGGTGAAAATCCCGATGTTTTGGTTATGACAGCCACACCAATTCCTCGTACATTGGCTCTCATTCTATATGGAGATTTGGATATATCAATAATTGACCAATTACCTCCCGGGAGAAAAAAAGTTAAAACCTACGTTATTTCTTCTTCTGTGAGAAAGAAAGCCTACGAGTTTGCAATGAAGGAAGTAAAAAAGGGAAGGCAAGTTTATGTAGTTTGTCCCTTAATTGAAGAATCAGATAAAATTAATGCGATGTCTGCCGAAATAGTATATAGAGAAATTTATAAAGATGCTTTTAAGGAAGCTAAAGTAGGACTTTTACACGGTAAAATGAATGACAGCGATAAAGAAAAGGTTATGGAAGAGTTTGTAAATGGCAAAATCGATATTTTAGTTTCGACTACAGTAAT-------------------------------------------------------------------------------------------------------------------------------------------------------------------------------------------------------------------------------------------------------------------------------------------------------------------------------------------------------------------------------------------------------------------------------------------------------
>A615 39recG
--------------------------------------------------------------------------------------------------------------------------------------------------------------------------------------------------------------------------------------------------------------------------------------------------------------------------------------------------------------------------------------------CCCTGTTTTAGAAAAAAGTGAAGATTTTAGATTAAACACGGGAAGGATAGTTCCTATTTATGGGCTTACAGAAGGGTTGACGCAAAATGCTATTAGGAAGATAATGTTTAATGCGCTTCATGATTATGTACAGGAAATAGAAGAGTTTTTTGATGAGGAATTTCTATTTGAAAAAGGTTTAATGGATATAAAGAATGCACTAATTAATATAAATTTTCCCCAAAATGAAGCATATTTAGAGCAGGCAAAATACAGATTTAAATATCAAGAACTTTTTTTGCTGCAAATGGCCCTATTTTTAGTGAAAAGGTCTGTTAAAGGGAAAAAGGGGATAAAATTTGAAAGAGTGGAGTTAAAGCCTTTTCTCGTGGGATTACCATTTAAATTGACTTCGGCGCAGATAAAAGTTTTAAAAGAAATAATTGCAGATATGAATTCTCACAAAGTGATGAATCGTTTGGTGCAGGGAGATGTGGGTTCTGGTAAAACAGTTGTTGCAGCTTGCAGCATGTACATTGCTGTCAAAAATGGCTATCAAGTGGCAATGATGGCTCCAACGGAGATATTGGCAAAACAGCATTATTATACGTTAAAAGAGCTTTTTAGAAATACTGATATAAAAATTGGGCTTTTATCCGGCAGCATTTCACCTTCTAATAAAAAAGAAGTACTAGAAAAAATTAAAAATGGAGATTATGATATTGTAATAGGGACACATGCACTAATAGAGGATGATGTGATTTTTAACAATTTAGGACTTTGTATAACTGATGAACAACACCGATTTGGTGTGAGACAAAGGGCACTTTTGACAAAAAAAGGTGAAAATCCCGATGTTTTGGTTATGACAGCTACACCAATTCCTCGTACATTGGCTCTCATTCTATATGGAGATTTGGATATATCAATAATTGACCAATTACCTCCCGGGAGAAAAAAAGTTAAAACCTACGTTATTTCTTCTTCTGTGAGAAAGAAAGCCTACGAGTTTGCAATGAAGGAAGTAAAAAAGGGAAGGCAAGTTTATGTAGTTTGTCCCTTAATTGAAGAATCGGATAAAATAAATGCGATGTCTGCCGAAATAGTATATAGAGAAATTTATAAAGATGCTTTTAAGGAAGCTAAAGTAGGACTTTTACACGGTAAAATGAATGACAGCGATAAAGAAAAGGTTATGGAAGAGTTTGTAAATGGCAAAATCGATATTTTAGTTTCGACTACAGTAAT-------------------------------------------------------------------------------------------------------------------------------------------------------------------------------------------------------------------------------------------------------------------------------------------------------------------------------------------------------------------------------------------------------------------------------------------------------
>A615 65recG
--------------------------------------------------------------------------------------------------------------------------------------------------------------------------------------------------------------------------------------------------------------------------------------------------------------------------------------------------------------------------------------------CCCTGTTTTAGAAAAAAGTGAAGATTTTAGATTAAACACGGGAAGGATAGTTCCTATTTATGGGCTTACAGAAGGGTTGACGCAAAATGCTATTAGGAAGATAATGTTTAATGCGCTTCATGATTATGTACAGGAAATAGAAGAGTTTTTTGATGAGGAATTTCTATTTGAAAAAGGTTTAATGGATATAAAGAATGCACTAATTAATATAAATTTTCCCCAAAATGAAGCATATTTAGAGCAGGCAAAATACAGATTTAAATATCAAGAACTTTTTTTGCTGCAAATGGCCCTATTTTTAGTGAAAAGGTCTGTTAAAGGGAAAAAGGGGATAAAATTTGAAAGAGTGGAGTTAAAGCCTTTTCTCGTGGGATTACCATTTAAATTGACTTCGGCGCAGATAAAAGTTTTAAAAGAAATAATTGCAGATATGAATTCTCACAAAGTGATGAATCGTTTGGTGCAGGGAGATGTGGGTTCTGGTAAAACAGTTGTTGCAGCTTGCAGCATGTACATTGCTGTCAAAAATGGCTATCAAGTGGCAATGATGGCTCCAACGGAGATATTGGCAAAACAGCATTATTATACGTTAAAAGAGCTTTTTAGAAATACTGATATAAAAATTGGGCTTTTATCCGGCAGCATTTCACCTTCTAATAAAAAAGAAGTACTAGAAAAAATTAAAAATGGAGATTATGATATTGTAATAGGGACACATGCACTAATAGAGGATGATGTGATTTTTAACAATTTAGGACTTTGTATAACTGATGAACAACACCGATTTGGTGTGAGACAAAGGGCACTTTTGACAAAAAAAGGTGAAAATCCCGATGTTTTGGTTATGACAGCTACACCAATTCCTCGTACATTGGCTCTCATTCTATATGGAGATTTGGATATATCAATAATTGACCAATTACCTCCCGGGAGAAAAAAAGTTAAAACCTACGTTATTTCTTCTTCTGTGAGAAAGAAAGCCTACGAGTTTGCAATGAAGGAAGTAAAAAAGGGAAGGCAAGTTTATGTAGTTTGTCCCTTAATTGAAGAATCGGATAAAATAAATGCGATGTCTGCCGAAATAGTATATAGAGAAATTTATAAAGATGCTTTTAAGGAAGCTAAAGTAGGACTTTTACACGGTAAAATGAATGACAGCGATAAAGAAAAGGTTATGGAAGAGTTTGTAAATGGCAAAATCGATATTTTAGTTTCGACTACAGTAAT-------------------------------------------------------------------------------------------------------------------------------------------------------------------------------------------------------------------------------------------------------------------------------------------------------------------------------------------------------------------------------------------------------------------------------------------------------
>B621 1recG
--------------------------------------------------------------------------------------------------------------------------------------------------------------------------------------------------------------------------------------------------------------------------------------------------------------------------------------------------------------------------------------------CCCTGTTTTAGAAAAAAGTGAAGATTTTAGATTAAACACGGGAAGGATAGTTCCTATTTATGGGCTTACAGAAGGGTTGACGCAAAATGCTATTAGGAAGATAATGTTTAATGCGCTTCATGATTATGTACAGGAAATAGAAGAGTTTTTTGATGAGGAATTTCTATTTGAAAAAGGTTTAATGGATATAAAAAATGCACTAATTAATATAAATTTTCCCCAAAATGAAGCATATTTAGAGCAGGCAAAATACAGATTTAAATATCAAGAACTTTTTTTGCTGCAAATGGCCCTATTTTTAATGAAAAGGTCTGTTAAAGGGAAAAAGGGGATAAAATTTGAAAGAGTGGAGTTAAAACCTTTTCTCATGGGATTACCATTTAAATTGACTGCGGCGCAGATAAAAGTTTTAAAAGAAATAATTGCAGATATGAATTCTCACAAAGTGATGAATCGTTTGGTGCAGGGAGATGTGGGTTCTGGTAAAACAGTTGTTGCAGCTTGCAGCATGTACATTGCTATCAAAAATGGCTATCAAGTGGCAATGATGGCTCCAACGGAGATATTGGCAAAACAGCATTATTATACGTTAAAAGAGCTTTTTAGAAATACTGATATAAAAATTGGGCTTTTATCCGGCAGCATTTCACCTTCTAATAAAAAAGAAGTACTAGAAAAAATTAAAAATGGAGATTATGATATTGTAGTAGGGACACATGCACTAATAGAGGATGATGTGATTTTTAACAATTTAGGACTTTGTATAACTGATGAACAACACCGATTTGGTGTGAGACAAAGGGCACTTTTGACAAAAAAAGGTGAAAATCCCGATGTTTTGGTTATGACAGCTACACCAATTCCTCGTACATTGGCTCTCATTCTATATGGAGATTTGGATATATCAATAATTGACCAATTACCTCCCGGGAGAAAAAAAGTTAAAACCTACGTTATTTCTTCTTCTGTGAGAAAGAAAGCCTACGAGTTTGCAATGAAGGAAGTAAAAAAGGGAAGGCAAGTTTATGTAGTTTGTCCCTTAATTGAAGAATCGGATAAAATAAATGCGATGTCTGCCGAAATAGTATATAGAGAAATTTATAAAGATGCTTTTAGGGAAGCTAAAGTAGGACTTTTACACGGTAAAATGAATGACAGCGATAAAGAAAAGGTTATGGAAGAGTTTGTAAATGGCAAAATCGATATTTTAGTTTCGACTACAGTAAT-------------------------------------------------------------------------------------------------------------------------------------------------------------------------------------------------------------------------------------------------------------------------------------------------------------------------------------------------------------------------------------------------------------------------------------------------------
>B621 2recG
--------------------------------------------------------------------------------------------------------------------------------------------------------------------------------------------------------------------------------------------------------------------------------------------------------------------------------------------------------------------------------------------CCCTGTTTTAGAAAAAAGTGAAGATTTTAGATTAAACACGGGAAGGATAGTTCCTATTTATGGGCTTACAGAAGGGTTGACGCAAAATGCTATTAGGAAGATAATGTTTAATGCGCTTCATGATTATGTACAGGAAATAGAAGAGTTTTTTGATGAGGAATTTCTATTTGAAAAAGGTTTAATGGATATAAAAAATGCACTAATTAATATAAATTTTCCCCAAAATGAAGCATATTTAGAGCAGGCAAAATACAGATTTAAATATCAAGAACTTTTTTTGCTGCAAATGGCCCTATTTTTAGTGAAAAGGTCTGTTAAAGGGAAAAAGGGGATAAAATTTGAAAGAGTGGAGTTAAAGCCTTTTCTCGTGGGATTACCATTTAAATTGACTTCGGCGCAGATAAAAGTTTTAAAAGAAATAATTGCAGATATGAATTCTCACAAAGTGATGAATCGTTTGGTGCAGGGAGATGTGGGTTCTGGTAAAACAGTTGTTGCAGCTTGCAGCATGTACATTGCTGTCAAAAATGGCTATCAAGTGGCAATGATGGCTCCAACGGAGATATTGGCAAAACAGCATTATTATACGTTAAAAGAGCTTTTTAGAAATACTGATATAAAAATTGGGCTTTTATCCGGCAGCATTTCACCTTCTAATAAAAAAGAAGTACTAGAAAAAATTAAAAATGGAGATTATGATATTGTAGTAGGGACACATGCACTAATAGAGGATGATGTGATTTTTAACAATTTAGGACTTTGTATAACTGATGAACAACACCGATTTGGTGTGAGACAAAGGGCACTTTTGACAAAAAAAGGTGAAAATCCCGATGTTTTGGTTATGACAGCTACACCAATTCCTCGTACATTGGCTCTCATTCTATATGGAGATTTGGATATATCAATAATTGACCAATTACCTCCCGGGAGAAAAAAAGTTAAAACCTACGTTATTTCTTCTTCTGTGAGAAAGAAAGCCTACGAGTTTGCAATGAAGGAAGTAAAAAAGGGAAGGCAAGTTTATGTAGTTTGTCCCTTAATTGAAGAATCGGATAAAATAAATGCGATGTCTGCCGAAATAGTATATAGAGAAATTTATAAAGATGCTTTTAAGGAAGCTAAAGTAGGACTTTTACACGGTAAAATGAATGACAGCGATAAAGAAAAGGTTATGGAAGAGTTTGTAAATGGCAAAATCGATATTTTAGTTTCGACTACAGTAAT-------------------------------------------------------------------------------------------------------------------------------------------------------------------------------------------------------------------------------------------------------------------------------------------------------------------------------------------------------------------------------------------------------------------------------------------------------
>B621 3recG
--------------------------------------------------------------------------------------------------------------------------------------------------------------------------------------------------------------------------------------------------------------------------------------------------------------------------------------------------------------------------------------------CCCTGTTTTAGAAAAAAGTGAAGATTTTAGATTAAACACGGGAAGGATAGTTCCTATTTATGGGCTTACAGAAGGGTTGACGCAAAATGCTATTAGGAAGATAATGTTTAATGCGCTTCATGATTATGTACAGGAAATAGAAGAGTTTTTTGATGAGGAATTTCTATTTGAAAAAGGTTTAATGGATATAAAGAATGCACTAATTAATATAAATTTTCCCCAAAATGAAGCATATTTAGAGCAGGCAAAATACAGATTTAAATATCAAGAACTTTTTTTGCTGCAAATGGCCCTATTTTTAGTGAAAAGGTCTGTTAAAGGGAAAAAGGGGATAAAATTTGAAAGAGTGGAGTTAAAGCCTTTTCTCGTGGGATTACCATTTAAATTGACTTCGGCGCAGATAAAAGTTTTAAAAGAAATAATTGCAGATATGAATTCTCACAAAGTGATGAATCGTTTGGTGCAGGGAGATGTGGGTTCTGGTAAAACAGTTGTTGCAGCTTGCAGCATGTACATTGCTGTCAAAAATGGCTATCAAGTGGCAATGATGGCTCCAACGGAGATATTGGCAAAACAGCATTATTATACGTTAAAAGAGCTTTTTAGAAATACTGATATAAAAATTGGGCTTTTATCCGGCAGCATTTCACCTTCTAATAAAAAAGAAGTACTAGAAAAAATTAAAAATGGAGATTATGATATTGTAATAGGGACACATGCACTAATAGAGGATGATGTGATTTTTAACAATTTAGGACTTTGTATAACTGATGAACAACACCGATTTGGTGTGAGACAAAGAGCACTTTTGACACAAAAAGGTGAAAATCCCGATGTTTTGGTTATGACAGCCACACCAATTCCTCGTACATTGGCTCTCATTCTATATGGAGATTTGGATATATCAATAATTGACCAATTACCTCCCGGGAGAAAAAAAGTTAAAACCTACGTTATTTCTTCTTCTGTGAGAAAGAAAGCCTACGAGTTTGCAATGAAGGAAGTAAAAAAGGGAAGGCAAGTTTATGTAGTTTGTCCCTTAATTGAAGAATCAGATAAAATTAATGCGATGTCTGCCGAAATAGTATATAGAGAAATTTATAAAGATGCTTTTAAGGAAGCTAAAGTAGGACTTTTACACGGTAAAATGAATGACAGCGATAAAGAAAAGGTTATGGAAGAGTTTGTAAATGGCAAAATCGATATTTTAGTTTCGACTACAGTAAT-------------------------------------------------------------------------------------------------------------------------------------------------------------------------------------------------------------------------------------------------------------------------------------------------------------------------------------------------------------------------------------------------------------------------------------------------------
>B621 4recG
--------------------------------------------------------------------------------------------------------------------------------------------------------------------------------------------------------------------------------------------------------------------------------------------------------------------------------------------------------------------------------------------CCCTGTTTTAGAAAAAAGTGAAGATTTTAGATTAAACACGGGAAGGATAGTTCCTATTTATGGGCTTACAGAAGGGTTGACGCAAAATGCTATTAGGAAGATAATGTTTAATGCGCTTCATGATTATGTACAGGAAATAGAAGAGTTTTTTGATGAGGAATTTCTATTTGAAAAAGGTTTAATGGATATAAAGAATGCACTAATTAATATAAATTTTCCCCAAAATGAAGCATATTTAGAGCAGGCAAAATACAGATTTAAATATCAAGAACTTTTTTTGCTGCAAATGGCCCTATTTTTAGTGAAAAGGTCTGTTAAAGGGAAAAAGGGGATAAAATTTGAAAGAGTGGAGTTAAAGCCTTTTCTCGTGGGATTACCATTTAAATTGACTTCGGCGCAGATAAAAGTTTTAAAAGAAATAATTGCAGATATGAATTCTCACAAAGTGATGAATCGTTTGGTGCAGGGAGATGTGGGTTCTGGTAAAACAGTTGTTGCAGCTTGCAGCATGTACATTGCTGTCAAAAATGGCTATCAAGTGGCAATGATGGCTCCAACGGAGATATTGGCAAAACAGCATTATTATACGTTAAAAGAGCTTTTTAGAAATACTGATATAAAAATTGGGCTTTTATCCGGCAGCATTTCACCTTCTAATAAAAAAGAAGTACTAGAAAAAATTAAAAATGGAGATTATGATATTGTAATAGGGACACATGCACTAATAGAGGATGATGTGATTTTTAACAATTTAGGACTTTGTATAACTGATGAACAACACCGATTTGGTGTGAGACAAAGGGCACTTTTGACAAAAAAAGGTGAAAATCCCGATGTTTTGGTTATGACAGCTACACCAATTCCTCGTACATTGGCTCTCATTCTATATGGAGATTTGGATATATCAATAATTGACCAATTACCTCCCGGGAGAAAAAAAGTTAAAACCTACGTTATTTCTTCTTCTGTGAGAAAGAAAGCCTACGAGTTTGCAATGAAGGAAGTAAAAAAGGGAAGGCAAGTTTATGTAGTTTGTCCCTTAATTGAAGAATCGGATAAAATAAATGCGATGTCTGCCGAAATAGTATATAGAGAAATTTATAAAGATGCTTTTAAGGAAGCTAAAGTAGGACTTTTACACGGTAAAATGAATGACAGCGATAAAGAAAAGGTTATGGAAGAGTTTGTAAATGGCAAAATCGATATTTTAGTTTCGACTACAGTAAT-------------------------------------------------------------------------------------------------------------------------------------------------------------------------------------------------------------------------------------------------------------------------------------------------------------------------------------------------------------------------------------------------------------------------------------------------------
>B621 72recG
--------------------------------------------------------------------------------------------------------------------------------------------------------------------------------------------------------------------------------------------------------------------------------------------------------------------------------------------------------------------------------------------TCCTGTTTTAGAGAAAAGTGAAGATTTTAGATTAAACACTGGAAGGATAGTTCCTATTTATGGGCTTACAGAAGGATTGACGCAAAATGCTATCAGGAAGATAATGTTTAATGCCCTTAAGGATTATGTACAGGAAGTAGAAGAGTTTTTTGATGAGGAATTTCTATTTAAAAAAGGTTTAATGGACATAAAAAATGCACTAATTAATATAAATTTTCCACAAAATGAAGCATATTTAGAGCAGGCAAAATACAGATTTAAATATCAAGAACTTTTTTTGCTGCAAATGGCCCTATTTTTAGTGAAAAGGTCTGTTAAAGGGAAAAAGGGGATAAAATTTGAAAGAGTGGAGTTAAAGCCTTTTCTCGTGGGATTACCATTTAAATTGACTTCGGCGCAGATAAAAGTTTTAAAAGAAATAATTGCAGATATGAATTCTCACAAAGTGATGAATCGTTTGGTGCAGGGAGATGTGGGTTCTGGTAAAACAGTTGTTGCAGCTTGCAGCATGTACATTGCTGTCAAAAATGGCTATCAAGTGGCAATGATGGCTCCAACGGAGATATTGGCAAAACAGCATTATTATACGTTAAAAGAGCTTTTTAGAAATACTGATATAAAAATTGGGCTTTTATCCGGCAGCATTTCACCTTCTAATAAAAAAGAAGTACTAGAAAAAATTAAAAATGGAGATTATGATATTGTAGTAGGGACACATGCACTAATAGAGGATGATGTGATTTTTAACAATTTAGGACTTTGTATAACTGATGAACAACACCGATTTGGTGTGAGACAAAGGGCACTTTTGACAAAAAAAGGTGAAAATCCCGATGTTTTGGTTATGACAGCTACACCAATTCCTCGTACATTGGCTCTCATTCTATATGGAGATTTGGATATATCAATAATTGACCAATTACCTCCCGGGAGAAAAAAAGTTAAAACCTACGTTATTTCTTCTTCTGTGAGAAAGAAAGCCTACGAGTTTGCAATGAAGGAAGTAAAAAAGGGAAGGCAAGTTTATGTAGTTTGTCCCTTAATTGAAGAATCGGATAAAATAAATGCGATGTCTGCCGAAATAGTATATAGAGAAATTTATAAAGATGCTTTTAAGGAAGCTAAAGTAGGACTTTTACACGGTAAAATGAATGACAGCGATAAAGAAAAGGTTATGGAAGAGTTTGTAAATGGCAAAATCGATATTTTAGTTTCGACTACAGTAAT-------------------------------------------------------------------------------------------------------------------------------------------------------------------------------------------------------------------------------------------------------------------------------------------------------------------------------------------------------------------------------------------------------------------------------------------------------
>B621 74recG
--------------------------------------------------------------------------------------------------------------------------------------------------------------------------------------------------------------------------------------------------------------------------------------------------------------------------------------------------------------------------------------------CCCTGTTTTAGAAAAAAGTGAAGATTTTAGATTAAACACGGGAAGGATAGTTCCTATTTATGGGCTTACAGAAGGGTTGACGCAAAATGCTATTAGGAAGATAATGTTTAATGCGCTTCATGATTATGTACAGGAAATAGAAGAGTTTTTTGATGAGGAATTTCTATTTGAAAAAGGTTTAATGGATATAAAGAATGCACTAATTAATATAAATTTTCCCCAAAATGAAGCATATTTAGAGCAGGCAAAATACAGATTTAAATATCAAGAACTTTTTTTGCTGCAAATGGCCCTATTTTTAGTGAAAAGGTCTGTTAAAGGGAAAAAGGGGATAAAATTTGAAAGAGTGGAGTTAAAGCCTTTTCTCGTGGGATTACCATTTAAATTGACTTCGGCGCAGATAAAAGTTTTAAAAGAAATAATTGCAGATATGAATTCTCACAAAGTGATGAATCGTTTGGTGCAGGGAGATGTGGGTTCTGGTAAAACAGTTGTTGCAGCTTGCAGCATGTACATTGCTGTCAAAAATGGCTATCAAGTGGCAATGATGGCTCCAACGGAGATATTGGCAAAACAGCATTATTATACGTTAAAAGAGCTTTTTAGAAATACTGATATAAAAATTGGGCTTTTATCCGGCAGCATTTCACCTTCTAATAAAAAAGAAGTACTAGAAAAAATTAAAAATGGAGATTATGATATTGTAATAGGGACACATGCACTAATAGAGGATGATGTGATTTTTAACAATTTAGGACTTTGTATAACTGATGAACAACACCGATTTGGTGTGAGACAAAGAGCACTTTTGACACAAAAAGGTGAAAATCCCGATGTTTTGGTTATGACAGCCACACCAATTCCTCGTACATTGGCTCTCATTCTATATGGAGATTTGGATATATCAATAATTGACCAATTACCTCCCGGGAGAAAAAAAGTTAAAACCTACGTTATTTCTTCTTCTGTGAGAAAGAAAGCCTACGAGTTTGCAATGAAGGAAGTAAAAAAGGGAAGGCAAGTTTATGTAGTTTGTCCCTTAATTGAAGAATCAGATAAAATTAATGCGATGTCTGCCGAAATAGTATATAGAGAAATTTATAAAGATGCTTTTAAGGAAGCTAAAGTAGGACTTTTACACGGTAAAATGAATGACAGCGATAAAGAAAAGGTTATGGAAGAGTTTGTAAATGGCAAAATCGATATTTTAGTTTCGACTACAGTAAT-------------------------------------------------------------------------------------------------------------------------------------------------------------------------------------------------------------------------------------------------------------------------------------------------------------------------------------------------------------------------------------------------------------------------------------------------------
>B621 77recG
--------------------------------------------------------------------------------------------------------------------------------------------------------------------------------------------------------------------------------------------------------------------------------------------------------------------------------------------------------------------------------------------CCCTGTTTTAGAAAAAAGTGAAGATTTTAGATTAAACACGGGAAGGATAGTTCCTATTTATGGGCTTACAGAAGGGTTGACGCAAAATGCTATTAGGAAGATAATGTTTAATGCGCTTCATGATTATGTACAGGAAATAGAAGAGTTTTTTGATGAGGAATTTCTATTTGAAAAAGGTTTAATGGATATAAAAAATGCACTAATTAATATAAATTTTCCCCAAAATGAAGCATATTTAGAGCAGGCAAAATACAGATTTAAATATCAAGAACTTTTTTTGCTGCAAATGGCCCTATTTTTAATGAAAAGGTCTGTTAAAGGGAAAAAGGGGATAAAATTTGAAAGAGTGGAGTTAAAACCTTTTCTCATGGGATTACCATTTAAATTGACTGCGGCGCAGATAAAAGTTTTAAAAGAAATAATTGCAGATATGAATTCTCACAAAGTGATGAATCGTTTGGTGCAGGGAGATGTGGGTTCTGGTAAAACAGTTGTTGCAGCTTGCAGCATGTACATTGCTATCAAAAATGGCTATCAAGTGGCAATGATGGCTCCAACGGAGATATTGGCAAAACAGCATTATTATACGTTAAAAGAGCTTTTTAGAAATACTGATATAAAAATTGGGCTTTTATCCGGCAGCATTTCACCTTCTAATAAAAAAGAAGTACTAGAAAAAATTAAAAATGGAGATTATGATATTGTAGTAGGGACACATGCACTAATAGAGGATGATGTGATTTTTAACAATTTAGGACTTTGTATAACTGATGAACAACACCGATTTGGTGTGAGACAAAGGGCACTTTTGACAAAAAAAGGTGAAAATCCCGATGTTTTGGTTATGACAGCTACACCAATTCCTCGTACATTGGCTCTCATTCTATATGGAGATTTGGATATATCAATAATTGACCAATTACCTCCCGGGAGAAAAAAAGTTAAAACCTACGTTATTTCTTCTTCTGTGAGAAAGAAAGCCTACGAGTTTGCAATGAAGGAAGTAAAAAAGGGAAGGCAAGTTTATGTAGTTTGTCCCTTAATTGAAGAATCGGATAAAATAAATGCGATGTCTGCCGAAATAGTATATAGAGAAATTTATAAAGATGCTTTTAGGGAAGCTAAAGTAGGACTTTTACACGGTAAAATGAATGACAGCGATAAAGAAAAGGTTATGGAAGAGTTTGTAAATGGCAAAATCGATATTTTAGTTTCGACTACAGTAAT-------------------------------------------------------------------------------------------------------------------------------------------------------------------------------------------------------------------------------------------------------------------------------------------------------------------------------------------------------------------------------------------------------------------------------------------------------
>B621 78recG
--------------------------------------------------------------------------------------------------------------------------------------------------------------------------------------------------------------------------------------------------------------------------------------------------------------------------------------------------------------------------------------------CCCTGTTTTAGAAAAAAGTGAAGATTTTAGATTAAACACGGGAAGGATAGTTCCTATTTATGGGCTTACAGAAGGGTTGACGCAAAATGCTATTAGGAAGATAATGTTTAATGCGCTTCATGATTATGTACAGGAAATAGAAGAGTTTTTTGATGAGGAATTTCTATTTGAAAAAGGTTTAATGGATATAAAGAATGCACTAATTAATATAAATTTTCCCCAAAATGAAGCATATTTAGAGCAGGCAAAATACAGATTTAAATATCAAGAACTTTTTTTGCTGCAAATGGCCCTATTTTTAGTGAAAAGGTCTGTTAAAGGGAAAAAGGGGATAAAATTTGAAAGAGTGGAGTTAAAGCCTTTTCTCGTGGGATTACCATTTAAATTGACTTCGGCGCAGATAAAAGTTTTAAAAGAAATAATTGCAGATATGAATTCTCACAAAGTGATGAATCGTTTGGTGCAGGGAGATGTGGGTTCTGGTAAAACAGTTGTTGCAGCTTGCAGCATGTACATTGCTGTCAAAAATGGCTATCAAGTGGCAATGATGGCTCCAACGGAGATATTGGCAAAACAGCATTATTATACGTTAAAAGAGCTTTTTAGAAATACTGATATAAAAATTGGGCTTTTATCCGGCAGCATTTCACCTTCTAATAAAAAAGAAGTACTAGAAAAAATTAAAAATGGAGATTATGATATTGTAATAGGGACACATGCACTAATAGAGGATGATGTGATTTTTAACAATTTAGGACTTTGTATAACTGATGAACAACACCGATTTGGTGTGAGACAAAGGGCACTTTTGACAAAAAAAGGTGAAAATCCCGATGTTTTGGTTATGACAGCTACACCAATTCCTCGTACATTGGCTCTCATTCTATATGGAGATTTGGATATATCAATAATTGACCAATTACCTCCCGGGAGAAAAAAAGTTAAAACCTACGTTATTTCTTCTTCTGTGAGAAAGAAAGCCTACGAGTTTGCAATGAAGGAAGTAAAAAAGGGAAGGCAAGTTTATGTAGTTTGTCCCTTAATTGAAGAATCGGATAAAATAAATGCGATGTCTGCCGAAATAGTATATAGAGAAATTTATAAAGATGCTTTTAAGGAAGCTAAAGTAGGACTTTTACACGGTAAAATGAATGACAGCGATAAAGAAAAGGTTATGGAAGAGTTTGTAAATGGCAAAATCGATATTTTAGTTTCGACTACAGTAAT-------------------------------------------------------------------------------------------------------------------------------------------------------------------------------------------------------------------------------------------------------------------------------------------------------------------------------------------------------------------------------------------------------------------------------------------------------
>B621 80recG
--------------------------------------------------------------------------------------------------------------------------------------------------------------------------------------------------------------------------------------------------------------------------------------------------------------------------------------------------------------------------------------------CCCTGTTTTAGAAAAAAGTGAAGATTTTAGATTAAACACGGGAAGGATAGTTCCTATTTATGGGCTTACAGAAGGGTTGACGCAAAATGCTATTAGGAAGATAATGTTTAATGCGCTTCATGATTATGTACAGGAAATAGAAGAGTTTTTTGATGAGGAATTTCTATTTGAAAAAGGTTTAATGGATATAAAGAATGCACTAATTAATATAAATTTTCCCCAAAATGAAGCATATTTAGAGCAGGCAAAATACAGATTTAAATATCAAGAACTTTTTTTGCTGCAAATGGCCCTATTTTTAGTGAAAAGGTCTGTTAAAGGGAAAAAGGGGATAAAATTTGAAAGAGTGGAGTTAAAGCCTTTTCTCGTGGGATTACCATTTAAATTGACTTCGGCGCAGATAAAAGTTTTAAAAGAAATAATTGCAGATATGAATTCTCACAAAGTGATGAATCGTTTGGTGCAGGGAGATGTGGGTTCTGGTAAAACAGTTGTTGCAGCTTGCAGCATGTACATTGCTGTCAAAAATGGCTATCAAGTGGCAATGATGGCTCCAACGGAGATATTGGCAAAACAGCATTATTATACGTTAAAAGAGCTTTTTAGAAATACTGATATAAAAATTGGGCTTTTATCCGGCAGCATTTCACCTTCTAATAAAAAAGAAGTACTAGAAAAAATTAAAAATGGAGATTATGATATTGTAATAGGGACACATGCACTAATAGAGGATGATGTGATTTTTAACAATTTAGGACTTTGTATAACTGATGAACAACACCGATTTGGTGTGAGACAAAGGGCACTTTTGACAAAAAAAGGTGAAAATCCCGATGTTTTGGTTATGACAGCTACACCAATTCCTCGTACATTGGCTCTCATTCTATATGGAGATTTGGATATATCAATAATTGACCAATTACCTCCCGGGAGAAAAAAAGTTAAAACCTACGTTATTTCTTCTTCTGTGAGAAAGAAAGCCTACGAGTTTGCAATGAAGGAAGTAAAAAAGGGAAGGCAAGTTTATGTAGTTTGTCCCTTAATTGAAGAATCGGATAAAATAAATGCGATGTCTGCCGAAATAGTATATAGAGAAATTTATAAAGATGCTTTTAAGGAAGCTAAAGTAGGACTTTTACACGGTAAAATGAATGACAGCGATAAAGAAAAGGTTATGGAAGAGTTTGTAAATGGCAAAATCGATATTTTAGTTTCGACTACAGTAAT-------------------------------------------------------------------------------------------------------------------------------------------------------------------------------------------------------------------------------------------------------------------------------------------------------------------------------------------------------------------------------------------------------------------------------------------------------
>B621 83recG
--------------------------------------------------------------------------------------------------------------------------------------------------------------------------------------------------------------------------------------------------------------------------------------------------------------------------------------------------------------------------------------------TCCTGTTTTAGAGAAAAGTGAAGATTTTAGATTAAACACTGGAAGGATAGTTCCTATTTATGGGCTTACAGAAGGATTGACGCAAAATGCTATCAGGAAGATAATGTTTAATGCGCTTCATGATTATGTACAGGAAGTGGAGGAGTTTTTTGATGAAGAATTTTTATTTGAAAAAGGATTAATGGATATAAAGAATGCACTAATTAATATAAATTTTCCCCAAAATGAAGCATATTTAGAGCAGGCAAAACACAGATTTAAATATCAAGAACTTTTTTTGCTGCAAATGGCCCTATTTTTAGTGAAAAGGTCTGTTAAAGGGAAAAAGGGGATAAAATTTGAAAGAGTGGAGTTAAAACCTTTTCTCATGGGATTACCATTTAAATTGACTGCGGCGCAGATAAAAGTTTTAAAAGAAATAATTGCAGATATGAATTCTCACAAAGTGATGAATCGTTTGGTGCAGGGAGATGTGGGTTCTGGTAAAACAGTTGTTGCAGCTTGCAGCATGTACATTGCTGTCAAAAATGGCTATCAAGTGGCAATGATGGCTCCAACGGAGATATTGGCAAAACAGCATTATTATACGTTAAAAGAGCTTTTTAGAAATACTGATATAAAAATTGGGCTTTTATCTGGCAGCATTTCACCTTCTAATAAAAAAGAAGTACTAGAAAAAATTAAAAATGGAGATTATGATATTGTAATAGGGACACATGCACTAATAGAGGATGATGTGATTTTTAACAATTTAGGACTTTGTATAACTGATGAGCAACACCGATTTGGTGTGAGACAAAGAGCACTTTTGACACAAAAAGGTGAAAATCCCGATGTTTTGGTTATGACAGCTACACCAATTCCTCGTACATTGGCTCTCATTCTATATGGAGATTTGGATATATCAATAATTGACCAATTACCTCCCGGGAGAAAAAAAGTTAAAACCTACGTTATTTCTTCTTCTGTGAGAAAGAAAGCCTACGAGTTTGCAATGAAGGAAGTAAAAAAGGGAAGGCAAGTTTATGTAGTTTGTCCCTTAATTGAAGAATCGGATAAAATAAATGCGATGTCTGCCGAAATAGTATATAGAGAAATTTATAAAGATGCTTTTAAGGAAGCTAAAGTAGGACTTTTACACGGTAAAATGAATGACAGCGATAAAGAAAAGGTTATGGAAGAGTTTGTAAATGGCAAAATCGATATTTTAGTTTCGACTACAGTAAT-------------------------------------------------------------------------------------------------------------------------------------------------------------------------------------------------------------------------------------------------------------------------------------------------------------------------------------------------------------------------------------------------------------------------------------------------------
>B621 87recG
--------------------------------------------------------------------------------------------------------------------------------------------------------------------------------------------------------------------------------------------------------------------------------------------------------------------------------------------------------------------------------------------CCCTGTTTTAGAAAAAAGTGAAGATTTTAGATTAAACACGGGAAGGATAGTTCCTATTTATGGGCTTACAGAAGGGTTGACGCAAAATGCTATTAGGAAGATAATGTTTAATGCGCTTCATGATTATGTACAGGAAATAGAAGAGTTTTTTGATGAGGAATTTCTATTTGAAAAAGGTTTAATGGATATAAAAAATGCACTAATTAATATAAATTTTCCCCAAAATGAAGCATATTTAGAGCAGGCAAAATACAGATTTAAATATCAAGAACTTTTTTTGCTGCAAATGGCCCTATTTTTAATGAAAAGGTCTGTTAAAGGGAAAAAGGGGATAAAATTTGAAAGAGTGGAGTTAAAACCTTTTCTCATGGGATTACCATTTAAATTGACTGCGGCGCAGATAAAAGTTTTAAAAGAAATAATTGCAGATATGAATTCTCACAAAGTGATGAATCGTTTGGTGCAGGGAGATGTGGGTTCTGGTAAAACAGTTGTTGCAGCTTGCAGCATGTACATTGCTATCAAAAATGGCTATCAAGTGGCAATGATGGCTCCAACGGAGATATTGGCAAAACAGCATTATTATACGTTAAAAGAGCTTTTTAGAAATACTGATATAAAAATTGGGCTTTTATCCGGCAGCATTTCACCTTCTAATAAAAAAGAAGTACTAGAAAAAATTAAAAATGGAGATTATGATATTGTAGTAGGGACACATGCACTAATAGAGGATGATGTGATTTTTAACAATTTAGGACTTTGTATAACTGATGAACAACACCGATTTGGTGTGAGACAAAGGGCACTTTTGACAAAAAAAGGTGAAAATCCCGATGTTTTGGTTATGACAGCTACACCAATTCCTCGTACATTGGCTCTCATTCTATATGGAGATTTGGATATATCAATAATTGACCAATTACCTCCCGGGAGAAAAAAAGTTAAAACCTACGTTATTTCTTCTTCTGTGAGAAAGAAAGCCTACGAGTTTGCAATGAAGGAAGTAAAAAAGGGAAGGCAAGTTTATGTAGTTTGTCCCTTAATTGAAGAATCGGATAAAATAAATGCGATGTCTGCCGAAATAGTATATAGAGAAATTTATAAAGATGCTTTTAGGGAAGCTAAAGTAGGACTTTTACACGGTAAAATGAATGACAGCGATAAAGAAAAGGTTATGGAAGAGTTTGTAAATGGCAAAATCGATATTTTAGTTTCGACTACAGTAAT-------------------------------------------------------------------------------------------------------------------------------------------------------------------------------------------------------------------------------------------------------------------------------------------------------------------------------------------------------------------------------------------------------------------------------------------------------
>B621 90recG
--------------------------------------------------------------------------------------------------------------------------------------------------------------------------------------------------------------------------------------------------------------------------------------------------------------------------------------------------------------------------------------------CCCTGTTTTAGAAAAAAGTGAAGATTTTAGATTAAACACGGGAAGGATAGTTCCTATTTATGGGCTTACAGAAGGGTTGACGCAAAATGCTATTAGGAAGATAATGTTTAATGCGCTTCATGATTATGTACAGGAAATAGAAGAGTTTTTTGATGAGGAATTTCTATTTGAAAAAGGTTTAATGGATATAAAGAATGCACTAATTAATATAAATTTTCCCCAAAATGAAGCATATTTAGAGCAGGCAAAATACAGATTTAAATATCAAGAACTTTTTTTGCTGCAAATGGCCCTATTTTTAGTGAAAAGGTCTGTTAAAGGGAAAAAGGGGATAAAATTTGAAAGAGTGGAGTTAAAGCCTTTTCTCGTGGGATTACCATTTAAATTGACTTCGGCGCAGATAAAAGTTTTAAAAGAAATAATTGCAGATATGAATTCTCACAAAGTGATGAATCGTTTGGTGCAGGGAGATGTGGGTTCTGGTAAAACAGTTGTTGCAGCTTGCAGCATGTACATTGCTGTCAAAAATGGCTATCAAGTGGCAATGATGGCTCCAACGGAGATATTGGCAAAACAGCATTATTATACGTTAAAAGAGCTTTTTAGAAATACTGATATAAAAATTGGGCTTTTATCCGGCAGCATTTCACCTTCTAATAAAAAAGAAGTACTAGAAAAAATTAAAAATGGAGATTATGATATTGTAATAGGGACACATGCACTAATAGAGGATGATGTGATTTTTAACAATTTAGGACTTTGTATAACTGATGAACAACACCGATTTGGTGTGAGACAAAGGGCACTTTTGACAAAAAAAGGTGAAAATCCCGATGTTTTGGTTATGACAGCTACACCAATTCCTCGTACATTGGCTCTCATTCTATATGGAGATTTGGATATATCAATAATTGACCAATTACCTCCCGGGAGAAAAAAAGTTAAAACCTACGTTATTTCTTCTTCTGTGAGAAAGAAAGCCTACGAGTTTGCAATGAAGGAAGTAAAAAAGGGAAGGCAAGTTTATGTAGTTTGTCCCTTAATTGAAGAATCGGATAAAATAAATGCGATGTCTGCCGAAATAGTATATAGAGAAATTTATAAAGATGCTTTTAAGGAAGCTAAAGTAGGACTTTTACACGGTAAAATGAATGACAGCGATAAAGAAAAGGTTATGGAAGAGTTTGTAAATGGCAAAATCGATATTTTAGTTTCGACTACAGTAAT-------------------------------------------------------------------------------------------------------------------------------------------------------------------------------------------------------------------------------------------------------------------------------------------------------------------------------------------------------------------------------------------------------------------------------------------------------
>B621 93recG
--------------------------------------------------------------------------------------------------------------------------------------------------------------------------------------------------------------------------------------------------------------------------------------------------------------------------------------------------------------------------------------------CCCTGTTTTAGAAAAAAGTGAAGATTTTAGATTAAACACGGGAAGGATAGTTCCTATTTATGGGCTTACAGAAGGGTTGACGCAAAATGCTATTAGGAAGATAATGTTTAATGCGCTTCATGATTATGTACAGGAAATAGAAGAGTTTTTTGATGAGGAATTTCTATTTGAAAAAGGTTTAATGGATATAAAAAATGCACTAATTAATATAAATTTTCCCCAAAATGAAGCATATTTAGAGCAGGCAAAATACAGATTTAAATATCAAGAACTTTTTTTGCTGCAAATGGCCCTATTTTTAATGAAAAGGTCTGTTAAAGGGAAAAAGGGGATAAAATTTGAAAGAGTGGAGTTAAAACCTTTTCTCATGGGATTACCATTTAAATTGACTGCGGCGCAGATAAAAGTTTTAAAAGAAATAATTGCAGATATGAATTCTCACAAAGTGATGAATCGTTTGGTGCAGGGAGATGTGGGTTCTGGTAAAACAGTTGTTGCAGCTTGCAGCATGTACATTGCTATCAAAAATGGCTATCAAGTGGCAATGATGGCTCCAACGGAGATATTGGCAAAACAGCATTATTATACGTTAAAAGAGCTTTTTAGAAATACTGATATAAAAATTGGGCTTTTATCCGGCAGCATTTCACCTTCTAATAAAAAAGAAGTACTAGAAAAAATTAAAAATGGAGATTATGATATTGTAGTAGGGACACATGCACTAATAGAGGATGATGTGATTTTTAACAATTTAGGACTTTGTATAACTGATGAACAACACCGATTTGGTGTGAGACAAAGGGCACTTTTGACAAAAAAAGGTGAAAATCCCGATGTTTTGGTTATGACAGCTACACCAATTCCTCGTACATTGGCTCTCATTCTATATGGAGATTTGGATATATCAATAATTGACCAATTACCTCCCGGGAGAAAAAAAGTTAAAACCTACGTTATTTCTTCTTCTGTGAGAAAGAAAGCCTACGAGTTTGCAATGAAGGAAGTAAAAAAGGGAAGGCAAGTTTATGTAGTTTGTCCCTTAATTGAAGAATCGGATAAAATAAATGCGATGTCTGCCGAAATAGTATATAGAGAAATTTATAAAGATGCTTTTAGGGAAGCTAAAGTAGGACTTTTACACGGTAAAATGAATGACAGCGATAAAGAAAAGGTTATGGAAGAGTTTGTAAATGGCAAAATCGATATTTTAGTTTCGACTACAGTAAT-------------------------------------------------------------------------------------------------------------------------------------------------------------------------------------------------------------------------------------------------------------------------------------------------------------------------------------------------------------------------------------------------------------------------------------------------------
>B621 94recG
--------------------------------------------------------------------------------------------------------------------------------------------------------------------------------------------------------------------------------------------------------------------------------------------------------------------------------------------------------------------------------------------TCCTGTTTTAGAGAAAAGTGAAGATTTTAGATTAAACACTGGAAGGATAGTTCCTATTTATGGGCTTACAGAAGGATTGACGCAAAATGCTATCAGGAAGATAATGTTTAATGCGCTTCATGATTATGTACAGGAAGTGGAGGAGTTTTTTGATGAAGAATTTTTATTTGAAAAAGGATTAATGGATATAAAGAATGCACTAATTAATATAAATTTTCCCCAAAATGAAGCATATTTAGAGCAGGCAAAACACAGATTTAAATATCAAGAACTTTTTTTGCTGCAAATGGCCCTATTTTTAGTGAAAAGGTCTGTTAAAGGGAAAAAGGGGATAAAATTTGAAAGAGTGGAGTTAAAACCTTTTCTCATGGGATTACCATTTAAATTGACTGCGGCGCAGATAAAAGTTTTAAAAGAAATAATTGCAGATATGAATTCTCACAAAGTGATGAATCGTTTGGTGCAGGGAGATGTGGGTTCTGGTAAAACAGTTGTTGCAGCTTGCAGCATGTACATTGCTGTCAAAAATGGCTATCAAGTGGCAATGATGGCTCCAACGGAGATATTGGCAAAACAGCATTATTATACGTTAAAAGAGCTTTTTAGAAATACTGATATAAAAATTGGGCTTTTATCTGGCAGCATTTCACCTTCTAATAAAAAAGAAGTACTAGAAAAAATTAAAAATGGAGATTATGATATTGTAATAGGGACACATGCACTAATAGAGGATGATGTGATTTTTAACAATTTAGGACTTTGTATAACTGATGAGCAACACCGATTTGGTGTGAGACAAAGAGCACTTTTGACACAAAAAGGTGAAAATCCCGATGTTTTGGTTATGACAGCTACACCAATTCCTCGTACATTGGCTCTCATTCTATATGGAGATTTGGATATATCAATAATTGACCAATTACCTCCCGGGAGAAAAAAAGTTAAAACCTACGTTATTTCTTCTTCTGTGAGAAAGAAAGCCTACGAGTTTGCAATGAAGGAAGTAAAAAAGGGAAGGCAAGTTTATGTAGTTTGTCCCTTAATTGAAGAATCGGATAAAATAAATGCGATGTCTGCCGAAATAGTATATAGAGAAATTTATAAAGATGCTTTTAAGGAAGCTAAAGTAGGACTTTTACACGGTAAAATGAATGACAGCGATAAAGAAAAGGTTATGGAAGAGTTTGTAAATGGCAAAATCGATATTTTAGTTTCGACTACAGTAAT-------------------------------------------------------------------------------------------------------------------------------------------------------------------------------------------------------------------------------------------------------------------------------------------------------------------------------------------------------------------------------------------------------------------------------------------------------
>H608 78recG
--------------------------------------------------------------------------------------------------------------------------------------------------------------------------------------------------------------------------------------------------------------------------------------------------------------------------------------------------------------------------------------------CCCTGTTTTAGAAAAAAGTGAAGATTTTAGATTAAACACGGGAAGGATAGTTCCTATTTATGGGCTTACAGAAGGGTTGACGCAAAATGCTATTAGGAAGATAATGTTTAATGCGCTTCATGATTATGTACAGGAAGTAGAAGAGTTTTTTGATGAGGAATTTCTATTTGAAAAAGGTTTAATGGATATAAAAAATGCACTAATTAATATAAATTTTCCCCAAAATGAAGCATATTTAGAGCAGGCAAAATACAGATTTAAATATCAAGAACTTTTTTTGCTGCAAATGGCCCTATTTTTAGTGAAAAGGTCTGTTAAAGGGAAAAAGGGGATAAAATTTGAAAGAGTGGAGTTAAAGCCTTTTCTCGTGGGATTACCATTTAAATTGACTTCGGCGCAGATAAAAGTTTTAAAAGAAATAATTGCAGATATGAATTCTCACAAAGTGATGAATCGTTTGGTGCAGGGAGATGTGGGTTCTGGTAAAACAGTTGTTGCAGCTTGCAGCATGTACATTGCTGTCAAAAATGGCTATCAAGTGGCAATGATGGCTCCAACGGAGATATTGGCAAAACAGCATTATTATACGTTAAAAGAGCTTTTTAGAAATACTGATATAAAAATTGGGCTTTTATCCGGCAGCATTTCACCTTCTAATAAAAAAGAAGTACTAGAAAAAATTAAAAATGGAGATTATGATATTGTAATAGGGACACATGCACTAATAGAGGATGATGTGATTTTTAACAATTTAGGACTTTGTATAACTGATGAACAACACCGATTTGGTGTGAGACAAAGGGCACTTTTGACAAAAAAAGGTGAAAATCCCGATGTTTTGGTTATGACAGCTACACCAATTCCTCGTACATTGGCTCTCATTCTATATGGAGATTTGGATATATCAATAATTGACCAATTACCTCCCGGGAGAAAAAAAGTTAAAACCTACGTTATTTCTTCTTCTGTGAGAAAGAAAGCCTACGAGTTTGCAATGAAGGAAGTAAAAAAGGGAAGGCAAGTTTATGTAGTTTGTCCCTTAATTGAAGAATCGGATAAAATAAATGCGATGTCTGCCGAAATAGTATATAGAGAAATTTATAAAGATGCTTTTAAGGAAGCTAAAGTAGGACTTTTACACGGTAAAATGAATGACAGCGATAAAGAAAAGGTTATGGAAGAGTTTGTAAATGGCAAAATCGATATTTTAGTTTCGACTACAGTAAT-------------------------------------------------------------------------------------------------------------------------------------------------------------------------------------------------------------------------------------------------------------------------------------------------------------------------------------------------------------------------------------------------------------------------------------------------------
>H608 79recG
--------------------------------------------------------------------------------------------------------------------------------------------------------------------------------------------------------------------------------------------------------------------------------------------------------------------------------------------------------------------------------------------CCCTGTTTTAGAAAAAAGTGAAGATTTTAGATTAAACACGGGAAGGATAGTTCCTATTTATGGGCTTACAGAAGGGTTGACGCAAAATGCTATTAGGAAGATAATGTTTAATGCGCTTCATGATTATGTACAGGAAATAGAAGAGTTTTTTGATGAGGAATTTCTATTTGAAAAAGGTTTAATGGATATAAAGAATGCACTAATTAATATAAATTTTCCCCAAAATGAAGCATATTTAGAGCAGGCAAAATACAGATTTAAATATCAAGAACTTTTTTTGCTGCAAATGGCCCTATTTTTAGTGAAAAGGTCTGTTAAAGGGAAAAAGGGGATAAAATTTGAAAGAGTGGAGTTAAAGCCTTTTCTCGTGGGATTACCATTTAAATTGACTTCGGCGCAGATAAAAGTTTTAAAAGAAATAATTGCAGATATGAATTCTCACAAAGTGATGAATCGTTTGGTGCAGGGAGATGTGGGTTCTGGTAAAACAGTTGTTGCAGCTTGCAGCATGTACATTGCTGTCAAAAATGGCTATCAAGTGGCAATGATGGCTCCAACGGAGATATTGGCAAAACAGCATTATTATACGTTAAAAGAGCTTTTTAGAAATACTGATATAAAAATTGGGCTTTTATCCGGCAGCATTTCACCTTCTAATAAAAAAGAAGTACTAGAAAAAATTAAAAATGGAGATTATGATATTGTAATAGGGACACATGCACTAATAGAGGATGATGTGATTTTTAACAATTTAGGACTTTGTATAACTGATGAACAACACCGATTTGGTGTGAGACAAAGAGCACTTTTGACACAAAAAGGTGAAAATCCCGATGTTTTGGTTATGACAGCCACACCAATTCCTCGTACATTGGCTCTCATTCTATATGGAGATTTGGATATATCAATAATTGACCAATTACCTCCCGGGAGAAAAAAAGTTAAAACCTACGTTATTTCTTCTTCTGTGAGAAAGAAAGCCTACGAGTTTGCAATGAAGGAAGTAAAAAAGGGAAGGCAAGTTTATGTAGTTTGTCCCTTAATTGAAGAATCAGATAAAATTAATGCGATGTCTGCCGAAATAGTATATAGAGAAATTTATAAAGATGCTTTTAAGGAAGCTAAAGTAGGACTTTTACACGGTAAAATGAATGACAGCGATAAAGAAAAGGTTATGGAAGAGTTTGTAAATGGCAAAATCGATATTTTAGTTTCGACTACAGTAAT-------------------------------------------------------------------------------------------------------------------------------------------------------------------------------------------------------------------------------------------------------------------------------------------------------------------------------------------------------------------------------------------------------------------------------------------------------
>H608 81recG
--------------------------------------------------------------------------------------------------------------------------------------------------------------------------------------------------------------------------------------------------------------------------------------------------------------------------------------------------------------------------------------------CCCTGTTTTAGAAAAAAGTGAAGATTTTAGATTAAACACGGGAAGGATAGTTCCTATTTATGGGCTTACAGAAGGGTTGACGCAAAATGCTATTAGGAAGATAATGTTTAATGCGCTTCATGATTATGTACAGGAAATAGAAGAGTTTTTTGATGAGGAATTTCTATTTGAAAAAGGTTTAATGGATATAAAAAATGCACTAATTAATATAAATTTTCCCCAAAATGAAGCATATTTAGAGCAGGCAAAATACAGATTTAAATATCAAGAACTTTTTTTGCTGCAAATGGCCCTATTTTTAATGAAAAGGTCTGTTAAAGGGAAAAAGGGGATAAAATTTGAAAGAGTGGAGTTAAAGCCTTTTCTCGTGGGATTACCATTTAAATTGACTTCGGCGCAGATAAAAGTTTTAAAAGAAATAATTGCAGATATGAATTCTCACAAAGTGATGAATCGTTTGGTGCAGGGAGATGTGGGTTCTGGTAAAACAGTTGTTGCAGCTTGCAGCATGTACATTGCTGTCAAAAATGGCTATCAAGTGGCAATGATGGCTCCAACGGAGATATTGGCAAAACAGCATTATTATACGTTAAAAGAGCTTTTTAGAAATACTGATATAAAAATTGGGCTTTTATCTGGCAGCATTTCACCTTCTAATAAAAAAGAAGTACTAGAAAAAATTAAAAATGGAGATTATGATATTGTAATAGGGACACATGCACTAATAGAGGATGATGTGATTTTTAACAATTTAGGACTTTGTATAACTGATGAGCAACACCGATTTGGTGTGAGACAAAGAGCACTTTTGACACAAAAAGGTGAAAATCCCGATGTTTTGGTTATGACAGCTACACCAATTCCTCGTACATTGGCTCTCATTCTATATGGAGATTTGGATATATCAATAATTGACCAATTACCTCCCGGGAGAAAAAAAGTTAAAACCTACGTTATTTCTTCTTCTGTGAGAAAGAAAGCCTACGAGTTTGCAATGAAGGAAGTAAAAAAGGGAAGGCAAGTTTATGTAGTTTGTCCCTTAATTGAAGAATCGGATAAAATAAATGCGATGTCTGCCGAAATAGTATATAGAGAAATTTATAAAGATGCTTTTAAGGAAGCTAAAGTAGGACTTTTACACGGTAAAATGAATGACAGCGATAAAGAAAAGGTTATGGAAGAGTTTGTAAATGGCAAAATCGATATTTTAGTTTCGACTACAGTAAT-------------------------------------------------------------------------------------------------------------------------------------------------------------------------------------------------------------------------------------------------------------------------------------------------------------------------------------------------------------------------------------------------------------------------------------------------------
>H608 93recG
--------------------------------------------------------------------------------------------------------------------------------------------------------------------------------------------------------------------------------------------------------------------------------------------------------------------------------------------------------------------------------------------CCCTGTTTTAGAAAAAAGTGAAGATTTTAGATTAAACACGGGAAGGATAGTTCCTATTTATGGGCTTACAGAAGGGTTGACGCAAAATGCTATTAGGAAGATAATGTTTAATGCGCTTCATGATTATGTACAGGAAATAGAAGAGTTTTTTGATGAGGAATTTCTATTTGAAAAAGGTTTAATGGATATAAAGAATGCACTAATTAATATAAATTTTCCCCAAAATGAAGCATATTTAGAGCAGGCAAAATACAGATTTAAATATCAAGAACTTTTTTTGCTGCAAATGGCCCTATTTTTAGTGAAAAGGTCTGTTAAAGGGAAAAAGGGGATAAAATTTGAAAGAGTGGAGTTAAAGCCTTTTCTCGTGGGATTACCATTTAAATTGACTTCGGCGCAGATAAAAGTTTTAAAAGAAATAATTGCAGATATGAATTCTCACAAAGTGATGAATCGTTTGGTGCAGGGAGATGTGGGTTCTGGTAAAACAGTTGTTGCAGCTTGCAGCATGTACATTGCTGTCAAAAATGGCTATCAAGTGGCAATGATGGCTCCAACGGAGATATTGGCAAAACAGCATTATTATACGTTAAAAGAGCTTTTTAGAAATACTGATATAAAAATTGGGCTTTTATCCGGCAGCATTTCACCTTCTAATAAAAAAGAAGTACTAGAAAAAATTAAAAATGGAGATTATGATATTGTAATAGGGACACATGCACTAATAGAGGATGATGTGATTTTTAACAATTTAGGACTTTGTATAACTGATGAACAACACCGATTTGGTGTGAGACAAAGGGCACTTTTGACAAAAAAAGGTGAAAATCCCGATGTTTTGGTTATGACAGCTACACCAATTCCTCGTACATTGGCTCTCATTCTATATGGAGATTTGGATATATCAATAATTGACCAATTACCTCCCGGGAGAAAAAAAGTTAAAACCTACGTTATTTCTTCTTCTGTGAGAAAGAAAGCCTACGAGTTTGCAATGAAGGAAGTAAAAAAGGGAAGGCAAGTTTATGTAGTTTGTCCCTTAATTGAAGAATCGGATAAAATAAATGCGATGTCTGCCGAAATAGTATATAGAGAAATTTATAAAGATGCTTTTAAGGAAGCTAAAGTAGGACTTTTACACGGTAAAATGAATGACAGCGATAAAGAAAAGGTTATGGAAGAGTTTGTAAATGGCAAAATCGATATTTTAGTTTCGACTACAGTAAT-------------------------------------------------------------------------------------------------------------------------------------------------------------------------------------------------------------------------------------------------------------------------------------------------------------------------------------------------------------------------------------------------------------------------------------------------------
>I502 49recG
--------------------------------------------------------------------------------------------------------------------------------------------------------------------------------------------------------------------------------------------------------------------------------------------------------------------------------------------------------------------------------------------TCCTGTTTTAGAGAAAAGTGAAGATTTTAGATTAAACACTGGAAGGATAGTTCCTATTTATGGGCTTACAGAAGGATTGACGCAAAATGCTATCAGGAAGATAATGTTTAATGCCCTTAAGGATTATGTACAGGAAGTAGAAGAGTTTTTTGATGAGGAATTTCTATTTGAAAAAGGTTTAATGGACATAAAAAATGCACTAATTAATATAAATTTTCCACAAAATGAAGCATATTTAGAGCAGGCAAAATACAGATTTAAATATCAAGAACTTTTTTTGCTGCAAATGGCCCTATTTTTAGTGAAAAGGTCTGTTAAAGGGAAAAAGGGGATAAAATTTGAAAGAGTGGAGTTAAAGCCTTTTCTCGTGGGATTACCATTTAAATTGACTTCGGCGCAGATAAAAGTTTTAAAAGAAATAATTGCAGATATGAATTCTCACAAAGTGATGAATCGTTTGGTGCAGGGAGATGTGGGTTCTGGTAAAACAGTTGTTGCAGCTTGCAGCATGTACATTGCTGTCAAAAATGGCTATCAAGTGGCAATGATGGCTCCAACGGAGATATTGGCAAAACAGCATTATTATACGTTAAAAGAGCTTTTTAGAAATACTGATATAAAAATTGGGCTTTTATCCGGCAGCATTTCACCTTCTAATAAAAAAGAAGTACTAGAAAAAATTAAAAATGGAGATTATGATATTGTAGTAGGGACACATGCACTAATAGAGGATGATGTGATTTTTAACAATTTAGGACTTTGTATAACTGATGAACAACACCGATTTGGTGTGAGACAAAGGGCACTTTTGACAAAAAAAGGTGAAAATCCCGATGTTTTGGTTATGACAGCTACACCAATTCCTCGTACATTGGCTCTCATTCTATATGGAGATTTGGATATATCAATAATTGACCAATTACCTCCCGGGAGAAAAAAAGTTAAAACCTACGTTATTTCTTCTTCTGTGAGAAAGAAAGCCTACGAGTTTGCAATGAAGGAAGTAAAAAAGGGAAGGCAAGTTTATGTAGTTTGTCCCTTAATTGAAGAATCGGATAAAATAAATGCGATGTCTGCCGAAATAGTATATAGAGAAATTTATAAAGATGCTTTTAAGGAAGCTAAAGTAGGACTTTTACACGGTAAAATGAATGACAGCGATAAAGAAAAGGTTATGGAAGAGTTTGCAAATGGCAAAATCGATATTTTAGTTTCGACTACAGTAAT-------------------------------------------------------------------------------------------------------------------------------------------------------------------------------------------------------------------------------------------------------------------------------------------------------------------------------------------------------------------------------------------------------------------------------------------------------
>J614 63recG
--------------------------------------------------------------------------------------------------------------------------------------------------------------------------------------------------------------------------------------------------------------------------------------------------------------------------------------------------------------------------------------------TCCTGTTTTAGAGAAAAGTGAAGATTTTAGATTAAACACTGGAAGGATAGTTCCTATTTATGGGCTTACAGAAGGATTGACGCAAAATGCTATCAGGAAGATAATGTTTAATGCCCTTAAGGATTATGTACAGGAAGTAGAAGAGTTTTTTGATGAGGAATTTCTATTTGAAAAAGGTTTAATGGACATAAAAAATGCACTAATTAATATAAATTTTCCACAAAATGAAGCATATTTAGAGCAGGCAAAATACAGATTTAAATATCAAGAACTTTTTTTGCTGCAAATGGCCCTATTTTTAGTGAAAAGGTCTGTTAAAGGGAAAAAGGGGATAAAATTTGAAAGAGTGGAGTTAAAGCCTTTTCTCGTGGGATTACCATTTAAATTGACTTCGGCGCAGATAAAAGTTTTAAAAGAAATAATTGCAGATATGAATTCTCACAAAGTGATGAATCGTTTGGTGCAGGGAGATGTGGGTTCTGGTAAAACAGTTGTTGCAGCTTGCAGCATGTACATTGCTGTCAAAAATGGCTATCAAGTGGCAATGATGGCTCCAACGGAGATATTGGCAAAACAGCATTATTATACGTTAAAAGAGCTTTTTAGAAATACTGATATAAAAATTGGGCTTTTATCCGGCAGCATTTCACCTTCTAATAAAAAAGAAGTACTAGAAAAAATTAAAAATGGAGATTATGATATTGTAGTAGGGACACATGCACTAATAGAGGATGATGTGATTTTTAACAATTTAGGACTTTGTATAACTGATGAACAACACCGATTTGGTGTGAGACAAAGGGCACTTTTGACAAAAAAAGGTGAAAATCCCGATGTTTTGGTTATGACAGCTACACCAATTCCTCGTACATTGGCTCTCATTCTATATGGAGATTTGGATATATCAATAATTGACCAATTACCTCCCGGGAGAAAAAAAGTTAAAACCTACGTTATTTCTTCTTCTGTGAGAAAGAAAGCCTACGAGTTTGCAATGAAGGAAGTAAAAAAGGGAAGGCAAGTTTATGTAGTTTGTCCCTTAATTGAAGAATCGGATAAAATAAATGCGATGTCTGCCGAAATAGTATATAGAGAAATTTATAAAGATGCTTTTAAGGAAGCTAAAGTAGGACTTTTACACGGTAAAATGAATGACAGCGATAAAGAAAAGGTTATGGAAGAGTTTGTAAATGGCAAAATCGATATTTTAGTTTCGACTACAGTAAT-------------------------------------------------------------------------------------------------------------------------------------------------------------------------------------------------------------------------------------------------------------------------------------------------------------------------------------------------------------------------------------------------------------------------------------------------------
>J614 65recG
--------------------------------------------------------------------------------------------------------------------------------------------------------------------------------------------------------------------------------------------------------------------------------------------------------------------------------------------------------------------------------------------TCCTGTTTTAGAGAAAAGTGAAGATTTTAGATTAAACACTGGAAGGATAGTTCCTATTTATGGGCTTACAGAAGGATTGACGCAAAATGCTATCAGGAAGATAATGTTTAATGCCCTTAAGGATTATGTACAGGAAGTAGAAGAGTTTTTTGATGAGGAATTTCTATTTGAAAAAGGTTTAATGGACATAAAAAATGCACTAATTAATATAAATTTTCCACAAAATGAAGCATATTTAGAGCAGGCAAAATACAGATTTAAATATCAAGAACTTTTTTTGCTGCAAATGGCCCTATTTTTAGTGAAAAGGTCTGTTAAAGGGAAAAAGGGGATAAAATTTGAAAGAGTGGAGTTAAAGCCTTTTCTCGTGGGATTACCATTTAAATTGACTTCGGCGCAGATAAAAGTTTTAAAAGAAATAATTGCAGATATGAATTCTCACAAAGTGATGAATCGTTTGGTGCAGGGAGATGTGGGTTCTGGTAAAACAGTTGTTGCAGCTTGCAGCATGTACATTGCTGTCAAAAATGGCTATCAAGTGGCAATGATGGCTCCAACGGAGATATTGGCAAAACAGCATTATTATACGTTAAAAGAGCTTTTTAGAAATACTGATATAAAAATTGGGCTTTTATCCGGCAGCATTTCACCTTCTAATAAAAAAGAAGTACTAGAAAAAATTAAAAATGGAGATTATGATATTGTAGTAGGGACACATGCACTAATAGAGGATGATGTGATTTTTAACAATTTAGGACTTTGTATAACTGATGAACAACACCGATTTGGTGTGAGACAAAGGGCACTTTTGACAAAAAAAGGTGAAAATCCCGATGTTTTGGTTATGACAGCTACACCAATTCCTCGTACATTGGCTCTCATTCTATATGGAGATTTGGATATATCAATAATTGACCAATTACCTCCCGGGAGAAAAAAAGTTAAAACCTACGTTATTTCTTCTTCTGTGAGAAAGAAAGCCTACGAGTTTGCAATGAAGGAAGTAAAAAAGGGAAGGCAAGTTTATGTAGTTTGTCCCTTAATTGAAGAATCGGATAAAATAAATGCGATGTCTGCCGAAATAGTATATAGAGAAATTTATAAAGATGCTTTTAAGGAAGCTAAAGTAGGACTTTTACACGGTAAAATGAATGACAGCGATAAAGAAAAGGTTATGGAAGAGTTTGTAAATGGCAAAATCGATATTTTAGTTTCGACTACAGTAAT-------------------------------------------------------------------------------------------------------------------------------------------------------------------------------------------------------------------------------------------------------------------------------------------------------------------------------------------------------------------------------------------------------------------------------------------------------
>J614 9recG
--------------------------------------------------------------------------------------------------------------------------------------------------------------------------------------------------------------------------------------------------------------------------------------------------------------------------------------------------------------------------------------------CCCTGTTTTAGAAAAAAGTGAAGATTTTAGATTAAACACGGGAAGGATAGTTCCTATTTATGGGCTTACAGAAGGGTTGACGCAAAATGCTATTAGGAAGATAATGTTTAATGCGCTTCATGATTATGTACAGGAAATAGAAGAGTTTTTTGATGAGGAATTTCTATTTGAAAAAGGTTTAATGGATATAAAGAATGCACTAATTAATATAAATTTTCCCCAAAATGAAGCATATTTAGAGCAGGCAAAATACAGATTTAAATATCAAGAACTTTTTTTGCTGCAAATGGCCCTATTTTTAGTGAAAAGGTCTGTTAAAGGGAAAAAGGGGATAAAATTTGAAAGAGTGGAGTTAAAGCCTTTTCTCGTGGGATTACCATTTAAATTGACTTCGGCGCAGATAAAAGTTTTAAAAGAAATAATTGCAGATATGAATTCTCACAAAGTGATGAATCGTTTGGTGCAGGGAGATGTGGGTTCTGGTAAAACAGTTGTTGCAGCTTGCAGCATGTACATTGCTGTCAAAAATGGCTATCAAGTGGCAATGATGGCTCCAACGGAGATATTGGCAAAACAGCATTATTATACGTTAAAAGAGCTTTTTAGAAATACTGATATAAAAATTGGGCTTTTATCCGGCAGCATTTCACCTTCTAATAAAAAAGAAGTACTAGAAAAAATTAAAAATGGAGATTATGATATTGTAATAGGGACACATGCACTAATAGAGGATGATGTGATTTTTAACAATTTAGGACTTTGTATAACTGATGAACAACACCGATTTGGTGTGAGACAAAGGGCACTTTTGACAAAAAAAGGTGAAAATCCCGATGTTTTGGTTATGACAGCTACACCAATTCCTCGTACATTGGCTCTCATTCTATATGGAGATTTGGATATATCAATAATTGACCAATTACCTCCCGGGAGAAAAAAAGTTAAAACCTACGTTATTTCTTCTTCTGTGAGAAAGAAAGCCTACGAGTTTGCAATGAAGGAAGTAAAAAAGGGAAGGCAAGTTTATGTAGTTTGTCCCTTAATTGAAGAATCGGATAAAATAAATGCGATGTCTGCCGAAATAGTATATAGAGAAATTTATAAAGATGCTTTTAAGGAAGCTAAAGTAGGACTTTTACACGGTAAAATGAATGACAGCGATAAAGAAAAGGTTATGGAAGAGTTTGTAAATGGCAAAATCGATATTTTAGTTTCGACTACAGTAAT-------------------------------------------------------------------------------------------------------------------------------------------------------------------------------------------------------------------------------------------------------------------------------------------------------------------------------------------------------------------------------------------------------------------------------------------------------
>O629 40recG
--------------------------------------------------------------------------------------------------------------------------------------------------------------------------------------------------------------------------------------------------------------------------------------------------------------------------------------------------------------------------------------------TCCTGTTTTAGAGAAAAGTGAAGATTTTAGATTAAACACTGGAAGGATAGTTCCTATTTATGGGCTTACAGAAGGATTGACGCAAAATGCTATCAGGAAGATAATGTTTAATGCGCTTCATGATTATGTACAGGAAGTGGAAGAGTTTTTTGATGAAGAATTTTTATTTGAAAAAGGATTAATGGATATAAAGAATGCACTAATTAATATAAATTTTCCCCAAAATGAAGCATATTTAGAGCAGGCAAAATACAGATTTAAATATCAAGAACTTTTTTTGCTGCAAATGGCCCTATTTTTAATGAAAAGGTCTGTTAAAGGGAAAAAGGGGATAAAATTTGAAAGAGTGGAGTTAAAACCTTTTCTCATGGGATTACCATTTAAATTGACTGCGGCGCAGATAAAAGTTTTAAAAGAAATAATTGCAGATATGAATTCTCACAAAGTGATGAATCGTTTGGTGCAGGGAGATGTGGGTTCTGGTAAAACAGTTGTTGCAGCTTGCAGCATGTACATTGCTATCAAAAATGGCTATCAAGTGGCAATGATGGCTCCAACGGAGATATTGGCAAAACAGCATTATTATACGTTAAAAGAGCTTTTTAGAAATACTGATATAAAAATTGGGCTTTTATCCGGCAGCATTTCACCTTCTAATAAAAAAGAAGTACTAGAAAAAATTAAAAATGGAGATTATGATATTGTAATAGGGACACATGCACTAATAGAGGATGATGTGATTTTTAACAATTTAGGACTTTGTATAACTGATGAACAACACCGATTTGGTGTGAGACAAAGGGCACTTTTGACAAAAAAAGGTGAAAATCCCGATGTTTTGGTTATGACAGCTACACCAATTCCTCGTACATTGGCTCTCATTCTATATGGAGATTTGGATATATCAATAATTGACCAATTACCTCCCGGGAGAAAAAAAGTTAAAACCTACGTTATTTCTTCTTCTGTGAGAAAGAAAGCCTACGAGTTTGCAATGAAGGAAGTAAAAAAGGGAAGGCAAGTTTATGTAGTTTGTCCCTTAATTGAAGAATCGGATAAAATAAATGCGATGTCTGCCGAAATAGTATATAGAGAAATTTATAAAGATGCTTTTAAGGAAGCTAAAGTAGGACTTTTACACGGTAAAATGAATGACAGCGATAAAGAAAAGGTTATGGAAGAGTTTGTAAATGGCAAAATCGATATTTTAGTTTCGACTACAGTAAT-------------------------------------------------------------------------------------------------------------------------------------------------------------------------------------------------------------------------------------------------------------------------------------------------------------------------------------------------------------------------------------------------------------------------------------------------------
>O629 42recG
--------------------------------------------------------------------------------------------------------------------------------------------------------------------------------------------------------------------------------------------------------------------------------------------------------------------------------------------------------------------------------------------CCCTGTTTTAGAAAAAAGTGAAGATTTTAGATTAAACACGGGAAGGATAGTTCCTATTTATGGGCTTACAGAAGGGTTGACGCAAAATGCTATTAGGAAGATAATGTTTAATGCGCTTCATGATTATGTACAGGAAATAGAAGAGTTTTTTGATGAGGAATTTCTATTTGAAAAAGGTTTAATGGATATAAAAAATGCACTAATTAATATAAATTTTCCCCAAAATGAAGCATATTTAGAGCAGGCAAAATACAGATTTAAATATCAAGAACTTTTTTTGCTGCAAATGGCCCTATTTTTAATGAAAAGGTCTGTTAAAGGGAAAAAGGGGATAAAATTTGAAAGAGTGGAGTTAAAGCCTTTTCTCGTGGGATTACCATTTAAATTGACTTCGGCGCAGATAAAAGTTTTAAAAGAAATAATTGCAGATATGAATTCTCACAAAGTGATGAATCGTTTGGTGCATGGAGATGTGGGTTCTGGTAAAACAGTTGTTGCAGCTTGCAGCATGTACATTGCTGTCAAAAATGGCTATCAAGTGGCAATGATGGCTCCAACGGAGATATTGGCAAAACAGCATTATTATACGTTAAAAGAGCTTTTTAGAAATACTGATATAAAAATTGGGCTTTTATCTGGCAGCATTTCACCTTCTAATAAAAAAGAAGTACTAGAAAAAATTAAAAATGGAGATTATGATATTGTAATAGGGACACATGCACTAATAGAGGATGATGTGATTTTTAACAATTTAGGACTTTGTATAACTGATGAGCAACACCGATTTGGTGTGAGACAAAGAGCACTTTTGACACAAAAAGGTGAAAATCCCGATGTTTTGGTTATGACAGCTACACCAATTCCTCGTACATTGGCTCTCATTCTATATGGAGATTTGGATATATCAATAATTGACCAATTACCTCCCGGGAGAAAAAAAGTTAAAACCTACGTTATTTCTTCTTCTGTGAGAAAGAAAGCCTACGAGTTTGCAATGAAGGAAGTAAAAAAGGGAAGGCAAGTTTATGTAGTTTGTCCCTTAATTGAAGAATCGGATAAAATAAATGCGATGTCTGCCGAAATAGTATATAGAGAAATTTATAAAGATGCTTTTAAGGAAGCTAAAGTAGGACTTTTACACGGTAAAATGAATGACAGCGATAAAGAAAAGGTTATGGAAGAGTTTGTAAATGGCAAAATCGATATTTTAGTTTCGACTACAGTAAT-------------------------------------------------------------------------------------------------------------------------------------------------------------------------------------------------------------------------------------------------------------------------------------------------------------------------------------------------------------------------------------------------------------------------------------------------------
>O629 47recG
--------------------------------------------------------------------------------------------------------------------------------------------------------------------------------------------------------------------------------------------------------------------------------------------------------------------------------------------------------------------------------------------CCCTGTTTTAGAAAAAAGTGAAGATTTTAGATTAAACACGGGAAGGATAGTTCCTATTTATGGGCTTACAGAAGGGTTGACGCAAAATGCTATTAGGAAGATAATGTTTAATGCGCTTCATGATTATGTACAGGAAATAGAAGAGTTTTTTGATGAGGAATTTCTATTTGAAAAAGGTTTAATGGATATAAAAAATGCACTAATTAATATAAATTTTCCCCAAAATGAAGCATATTTAGAGCAGGCAAAATACAGATTTAAATATCAAGAACTTTTTTTGCTGCAAATGGCCCTATTTTTAATGAAAAGGTCTGTTAAAGGGAAAAAGGGGATAAAATTTGAAAGAGTGGAGTTAAAGCCTTTTCTCGTGGGATTACCATTTAAATTGACTTCGGCGCAGATAAAAGTTTTAAAAGAAATAATTGCAGATATGAATTCTCACAAAGTGATGAATCGTTTGGTGCAGGGAGATGTGGGTTCTGGTAAAACAGTTGTTGCAGCTTGCAGCATGTACATTGCTGTCAAAAATGGCTATCAAGTGGCAATGATGGCTCCAACGGAGATATTGGCAAAACAGCATTATTATACGTTAAAAGAGCTTTTTAGAAATACTGATATAAAAATTGGGCTTTTATCTGGCAGCATTTCACCTTCTAATAAAAAAGAAGTACTAGAAAAAATTAAAAATGGAGATTATGATATTGTAATAGGGACACATGCACTAATAGAGGATGATGTGATTTTTAACAATTTAGGACTTTGTATAACTGATGAGCAACACCGATTTGGTGTGAGACAAAGAGCACTTTTGACACAAAAAGGTGAAAATCCCGATGTTTTGGTTATGACAGCTACACCAATTCCTCGTACATTGGCTCTCATTCTATATGGAGATTTGGATATATCAATAATTGACCAATTACCTCCCGGGAGAAAAAAAGTTAAAACCTACGTTATTTCTTCTTCTGTGAGAAAGAAAGCCTACGAGTTTGCAATGAAGGAAGTAAAAAAGGGAAGGCAAGTTTATGTAGTTTGTCCCTTAATTGAAGAATCGGATAAAATAAATGCGATGTCTGCCGAAATAGTATATAGAGAAATTTATAAAGATGCTTTTAAGGAAGCTAAAGTAGGACTTTTACACGGTAAAATGAATGACAGCGATAAAGAAAAGGTTATGGAAGAGTTTGTAAATGGCAAAATCGATATTTTAGTTTCGACTACAGTAAT-------------------------------------------------------------------------------------------------------------------------------------------------------------------------------------------------------------------------------------------------------------------------------------------------------------------------------------------------------------------------------------------------------------------------------------------------------
>O629 48recG
--------------------------------------------------------------------------------------------------------------------------------------------------------------------------------------------------------------------------------------------------------------------------------------------------------------------------------------------------------------------------------------------CCCTGTTTTAGAAAAAAGTGAAGATTTTAGATTAAACACGGGAAGGATAGTTCCTATTTATGGGCTTACAGAAGGGTTGACGCAAAATGCTATTAGGAAGATAATGTTTAATGCGCTTCATGATTATGTACAGGAAATAGAAGAGTTTTTTGATGAGGAATTTCTATTTGAAAAAGGTTTAATGGATATAAAAAATGCACTAATTAATATAAATTTTCCCCAAAATGAAGCATATTTAGAGCAGGCAAAATACAGATTTAAATATCAAGAACTTTTTTTGCTGCAAATGGCCCTATTTTTAATGAAAAGGTCTGTTAAAGGGAAAAAGGGGATAAAATTTGAAAGAGTGGAGTTAAAGCCTTTTCTCGTGGGATTACCATTTAAATTGACTTCGGCGCAGATAAAAGTTTTAAAAGAAATAATTGCAGATATGAATTCTCACAAAGTGATGAATCGTTTGGTGCAGGGAGATGTGGGTTCTGGTAAAACAGTTGTTGCAGCTTGCAGCATGTACATTGCTGTCAAAAATGGCTATCAAGTGGCAATGATGGCTCCAACGGAGATATTGGCAAAACAGCATTATTATACGTTAAAAGAGCTTTTTAGAAATACTGATATAAAAATTGGGCTTTTATCTGGCAGCATTTCACCTTCTAATAAAAAAGAAGTACTAGAAAAAATTAAAAATGGAGATTATGATATTGTAATAGGGACACATGCACTAATAGAGGATGATGTGATTTTTAACAATTTAGGACTTTGTATAACTGATGAGCAACACCGATTTGGTGTGAGACAAAGAGCACTTTTGACACAAAAAGGTGAAAATCCCGATGTTTTGGTTATGACAGCTACACCAATTCCTCGTACATTGGCTCTCATTCTATATGGAGATTTGGATATATCAATAATTGACCAATTACCTCCCGGGAGAAAAAAAGTTAAAACCTACGTTATTTCTTCTTCTGTGAGAAAGAAAGCCTACGAGTTTGCAATGAAGGAAGTAAAAAAGGGAAGGCAAGTTTATGTAGTTTGTCCCTTAATTGAAGAATCGGATAAAATAAATGCGATGTCTGCCGAAATAGTATATAGAGAAATTTATAAAGATGCTTTTAAGGAAGCTAAAGTAGGACTTTTACACGGTAAAATGAATGACAGCGATAAAGAAAAGGTTATGGAAGAGTTTGTAAATGGCAAAATCGATATTTTAGTTTCGACTACAGTAAT-------------------------------------------------------------------------------------------------------------------------------------------------------------------------------------------------------------------------------------------------------------------------------------------------------------------------------------------------------------------------------------------------------------------------------------------------------
>O629 50recG
--------------------------------------------------------------------------------------------------------------------------------------------------------------------------------------------------------------------------------------------------------------------------------------------------------------------------------------------------------------------------------------------TCCTGTTTTAGAGAAAAGTGAAGATTTTAGATTAAACACTGGAAGGATAGTTCCTATTTATGGGCTTACAGAAGGATTGACGCAAAATGCTATCAGGAAGATAATGTTTAATGCGCTTCATGATTATGTACAGGAAGTGGAAGAGTTTTTTGATGAAGAATTTTTATTTGAAAAAGGATTAATGGATATAAAGAATGCACTAATTAATATAAATTTTCCCCAAAATGAAGCATATTTAGAGCAGGCAAAATACAGATTTAAATATCAAGAACTTTTTTTGCTGCAAATGGCCCTATTTTTAATGAAAAGGTCTGTTAAAGGGAAAAAGGGGATAAAATTTGAAAGAGTGGAGTTAAAACCTTTTCTCATGGGATTACCATTTAAATTGACTGCGGCGCAGATAAAAGTTTTAAAAGAAATAATTGCAGATATGAATTCTCACAAAGTGATGAATCGTTTGGTGCAGGGAGATGTGGGTTCTGGTAAAACAGTTGTTGCAGCTTGCAGCATGTACATTGCTATCAAAAATGGCTATCAAGTGGCAATGATGGCTCCAACGGAGATATTGGCAAAACAGCATTATTATACGTTAAAAGAGCTTTTTAGAAATACTGATATAAAAATTGGGCTTTTATCCGGCAGCATTTCACCTTCTAATAAAAAAGAAGTACTAGAAAAAATTAAAAATGGAGATTATGATATTGTAATAGGGACACATGCACTAATAGAGGATGATGTGATTTTTAACAATTTAGGACTTTGTATAACTGATGAACAACACCGATTTGGTGTGAGACAAAGGGCACTTTTGACAAAAAAAGGTGAAAATCCCGATGTTTTGGTTATGACAGCTACACCAATTCCTCGTACATTGGCTCTCATTCTATATGGAGATTTGGATATATCAATAATTGACCAATTACCTCCCGGGAGAAAAAAAGTTAAAACCTACGTTATTTCTTCTTCTGTGAGAAAGAAAGCCTACGAGTTTGCAATGAAGGAAGTAAAAAAGGGAAGGCAAGTTTATGTAGTTTGTCCCTTAATTGAAGAATCGGATAAAATAAATGCGATGTCTGCCGAAATAGTATATAGAGAAATTTATAAAGATGCTTTTAAGGAAGCTAAAGTAGGACTTTTACACGGTAAAATGAATGACAGCGATAAAGAAAAGGTTATGGAAGAGTTTGTAAATGGCAAAATCGATATTTTAGTTTCGACTACAGTAAT-------------------------------------------------------------------------------------------------------------------------------------------------------------------------------------------------------------------------------------------------------------------------------------------------------------------------------------------------------------------------------------------------------------------------------------------------------
>O629 51recG
--------------------------------------------------------------------------------------------------------------------------------------------------------------------------------------------------------------------------------------------------------------------------------------------------------------------------------------------------------------------------------------------CCCTGTTTTAGAAAAAAGTGAAGATTTTAGATTAAACACGGGAAGGATAGTTCCTATTTATGGGCTTACAGAAGGGTTGACGCAAAATGCTATTAGGAAGATAATGTTTAATGCGCTTCATGATTATGTACAGGAAATAGAAGAGTTTTTTGATGAGGAATTTCTATTTGAAAAAGGTTTAATGGATATAAAGAATGCACTAATTAATATAAATTTTCCCCAAAATGAAGCATATTTAGAGCAGGCAAAATACAGATTTAAATATCAAGAACTTTTTTTGCTGCAAATGGCCCTATTTTTAGTGAAAAGGTCTGTTAAAGGGAAAAAGGGGATAAAATTTGAAAGAGTGGAGTTAAAGCCTTTTCTCGTGGGATTACCATTTAAATTGACTTCGGCGCAGATAAAAGTTTTAAAAGAAATAATTGCAGATATGAATTCTCACAAAGTGATGAATCGTTTGGTGCAGGGAGATGTGGGTTCTGGTAAAACAGTTGTTGCAGCTTGCAGCATGTACATTGCTGTCAAAAATGGCTATCAAGTGGCAATGATGGCTCCAACGGAGATATTGGCAAAACAGCATTATTATACGTTAAAAGAGCTTTTTAGAAATACTGATATAAAAATTGGGCTTTTATCCGGCAGCATTTCACCTTCTAATAAAAAAGAAGTACTAGAAAAAATTAAAAATGGAGATTATGATATTGTAATAGGGACACATGCACTAATAGAGGATGATGTGATTTTTAACAATTTAGGACTTTGTATAACTGATGAACAACACCGATTTGGTGTGAGACAAAGAGCACTTTTGACACAAAAAGGTGAAAATCCCGATGTTTTGGTTATGACAGCCACACCAATTCCTCGTACATTGGCTCTCATTCTATATGGAGATTTGGATATATCAATAATTGACCAATTACCTCCCGGGAGAAAAAAAGTTAAAACCTACGTTATTTCTTCTTCTGTGAGAAAGAAAGCCTACGAGTTTGCAATGAAGGAAGTAAAAAAGGGAAGGCAAGTTTATGTAGTTTGTCCCTTAATTGAAGAATCAGATAAAATTAATGCGATGTCTGCCGAAATAGTATATAGAGAAATTTATAAAGATGCTTTTAAGGAAGCTAAAGTAGGACTTTTACACGGTAAAATGAATGACAGCGATAAAGAAAAGGTTATGGAAGAGTTTGTAAATGGCAAAATCGATATTTTAGTTTCGACTACAGTAAT-------------------------------------------------------------------------------------------------------------------------------------------------------------------------------------------------------------------------------------------------------------------------------------------------------------------------------------------------------------------------------------------------------------------------------------------------------
>O629 7recG
--------------------------------------------------------------------------------------------------------------------------------------------------------------------------------------------------------------------------------------------------------------------------------------------------------------------------------------------------------------------------------------------TCCTGTTTTAGAGAAAAGTGAAGATTTTAGATTAAACACTGGAAGGATAGTTCCTATTTATGGGCTTACAGAAGGATTGACGCAAAATGCTATCAGGAAGATAATGTTTAATGCGCTTCATGATTATGTACAGGAAGTGGAAGAGTTTTTTGATGAAGAATTTTTATTTGAAAAAGGATTAATGGATATAAAGAATGCACTAATTAATATAAATTTTCCCCAAAATGAAGCATATTTAGAGCAGGCAAAATACAGATTTAAATATCAAGAACTTTTTTTGCTGCAAATGGCCCTATTTTTAATGAAAAGGTCTGTTAAAGGGAAAAAGGGGATAAAATTTGAAAGAGTGGAGTTAAAACCTTTTCTCATGGGATTACCATTTAAATTGACTGCGGCGCAGATAAAAGTTTTAAAAGAAATAATTGCAGATATGAATTCTCACAAAGTGATGAATCGTTTGGTGCAGGGAGATGTGGGTTCTGGTAAAACAGTTGTTGCAGCTTGCAGCATGTACATTGCTATCAAAAATGGCTATCAAGTGGCAATGATGGCTCCAACGGAGATATTGGCAAAACAGCATTATTATACGTTAAAAGAGCTTTTTAGAAATACTGATATAAAAATTGGGCTTTTATCCGGCAGCATTTCACCTTCTAATAAAAAAGAAGTACTAGAAAAAATTAAAAATGGAGATTATGATATTGTAATAGGGACACATGCACTAATAGAGGATGATGTGATTTTTAACAATTTAGGACTTTGTATAACTGATGAACAACACCGATTTGGTGTGAGACAAAGGGCACTTTTGACAAAAAAAGGTGAAAATCCCGATGTTTTGGTTATGACAGCTACACCAATTCCTCGTACATTGGCTCTCATTCTATATGGAGATTTGGATATATCAATAATTGACCAATTACCTCCCGGGAGAAAAAAAGTTAAAACCTACGTTATTTCTTCTTCTGTGAGAAAGAAAGCCTACGAGTTTGCAATGAAGGAAGTAAAAAAGGGAAGGCAAGTTTATGTAGTTTGTCCCTTAATTGAAGAATCGGATAAAATAAATGCGATGTCTGCCGAAATAGTATATAGAGAAATTTATAAAGATGCTTTTAAGGAAGCTAAAGTAGGACTTTTACACGGTAAAATGAATGACAGCGATAAAGAAAAGGTTATGGAAGAGTTTGTAAATGGCAAAATCGATATTTTAGTTTCGACTACAGTAAT-------------------------------------------------------------------------------------------------------------------------------------------------------------------------------------------------------------------------------------------------------------------------------------------------------------------------------------------------------------------------------------------------------------------------------------------------------
>T515 1recG
--------------------------------------------------------------------------------------------------------------------------------------------------------------------------------------------------------------------------------------------------------------------------------------------------------------------------------------------------------------------------------------------CCCTGTTTTAGAAAAAAGTGAAGATTTTAGATTAAACACTGGAAGGATAGTTCCTATTTATGGGCTTACAGAAGGGTTGACGCAAAATGCTATTAGGAAGATAATGTTTAATGCGCTTCATGATTATGTACAGGAAATAGAAGAGTTTTTTGATGAGGAATTTCTATTTGAAAAAGGTTTAATGGATATAAAGAATGCACTAATTAATATAAATTTTCCCCAAAATGAAGCATATTTAGAGCAGGCAAAATACAGATTTAAATATCAAGAACTTTTTTTGCTGCAAATGGCCCTATTTTTAGTGAAAAGGTCTGTTAAAGGGAAAAAGGGGATAAAATTTGAAAGAGTGGAGTTAAAGCCTTTTCTCGTGGGATTACCATTTAAATTGACTTCGGCGCAGATAAAAGTTTTAAAAGAAATAATTGCAGATATGAATTCTCACAAAGTGATGAATCGTTTGGTGCAGGGAGATGTGGGTTCTGGTAAAACAGTTGTTGCAGCTTGCAGCATGTACATTGCTGTCAAAAATGGCTATCAAGTGGCAATGATGGCTCCAACGGAGATATTGGCAAAACAGCATTATTATACGTTAAAAGAGCTTTTTAGAAATACTGATATAAAAATTGGGCTTTTATCCGGCAGCATTTCACCTTCTAATAAAAAAGAAGTACTAGAAAAAATTAAAAATGGAGATTATGATATTGTAGTAGGGACACATGCACTAATAGAGGATGATGTGATTTTTAACAATTTAGGACTTTGTATAACTGATGAACAACACCGATTTGGTGTGAGACAAAGGGCACTTTTGACAAAAAAAGGTGAAAATCCCGATGTTTTGGTTATGACAGCTACACCAATTCCTCGTACATTGGCTCTCATTCTATATGGAGATTTGGATATATCAATAATTGACCAATTACCTCCCGGGAGAAAAAAAGTTAAAACCTACGTTATTTCTTCTTCTGTGAGAAAGAAAGCCTACGAGTTTGCAATGAAGGAAGTAAAAAAGGGAAGGCAAGTTTATGTAGTTTGTCCCTTAATTGAAGAATCGGATAAAATAAATGCGATGTCTGCCGAAATAGTATATAGAGAAATTTATAAAGATGCTTTTAAGGAAGCTAAAGTAGGACTTTTACACGGTAAAATGAATGACAGCGATAAAGAAAAGGTTATGGAAGAGTTTGTAAATGGCAAAATCGATATTTTAGTTTCGACTACAGTAAT-------------------------------------------------------------------------------------------------------------------------------------------------------------------------------------------------------------------------------------------------------------------------------------------------------------------------------------------------------------------------------------------------------------------------------------------------------
>T515 3recG
--------------------------------------------------------------------------------------------------------------------------------------------------------------------------------------------------------------------------------------------------------------------------------------------------------------------------------------------------------------------------------------------CCCTGTTTTAGAAAAAAGTGAAGATTTTAGATTAAACACTGGAAGGATAGTTCCTATTTATGGGCTTACAGAAGGGTTGACGCAAAATGCTATTAGGAAGATAATGTTTAATGCGCTTCATGATTATGTACAGGAAATAGAAGAGTTTTTTGATGAGGAATTTCTATTTGAAAAAGGTTTAATGGATATAAAGAATGCACTAATTAATATAAATTTTCCCCAAAATGAAGCATATTTAGAGCAGGCAAAATACAGATTTAAATATCAAGAACTTTTTTTGCTGCAAATGGCCCTATTTTTAGTGAAAAGGTCTGTTAAAGGGAAAAAGGGGATAAAATTTGAAAGAGTGGAGTTAAAGCCTTTTCTCGTGGGATTACCATTTAAATTGACTTCGGCGCAGATAAAAGTTTTAAAAGAAATAATTGCAGATATGAATTCTCACAAAGTGATGAATCGTTTGGTGCAGGGAGATGTGGGTTCTGGTAAAACAGTTGTTGCAGCTTGCAGCATGTACATTGCTGTCAAAAATGGCTATCAAGTGGCAATGATGGCTCCAACGGAGATATTGGCAAAACAGCATTATTATACGTTAAAAGAGCTTTTTAGAAATACTGATATAAAAATTGGGCTTTTATCCGGCAGCATTTCACCTTCTAATAAAAAAGAAGTACTAGAAAAAATTAAAAATGGAGATTATGATATTGTAGTAGGGACACATGCACTAATAGAGGATGATGTGATTTTTAACAATTTAGGACTTTGTATAACTGATGAACAACACCGATTTGGTGTGAGACAAAGGGCACTTTTGACAAAAAAAGGTGAAAATCCCGATGTTTTGGTTATGACAGCTACACCAATTCCTCGTACATTGGCTCTCATTCTATATGGAGATTTGGATATATCAATAATTGACCAATTACCTCCCGGGAGAAAAAAAGTTAAAACCTACGTTATTTCTTCTTCTGTGAGAAAGAAAGCCTACGAGTTTGCAATGAAGGAAGTAAAAAAGGGAAGGCAAGTTTATGTAGTTTGTCCCTTAATTGAAGAATCGGATAAAATAAATGCGATGTCTGCCGAAATAGTATATAGAGAAATTTATAAAGATGCTTTTAAGGAAGCTAAAGTAGGACTTTTACACGGTAAAATGAATGACAGCGATAAAGAAAAGGTTATGGAAGAGTTTGTAAATGGCAAAATCGATATTTTAGTTTCGACTACAGTAAT-------------------------------------------------------------------------------------------------------------------------------------------------------------------------------------------------------------------------------------------------------------------------------------------------------------------------------------------------------------------------------------------------------------------------------------------------------
>T515 40recG
--------------------------------------------------------------------------------------------------------------------------------------------------------------------------------------------------------------------------------------------------------------------------------------------------------------------------------------------------------------------------------------------CCCTGTTTTAGAAAAAAGTGAAGATTTTAGATTAAACACGGGAAGGATAGTTCCTATTTATGGGCTTACAGAAGGGTTGACGCAAAATGCTATTAGGAAGATAATGTTTAATGCGCTTCATGATTATGTACAGGAAATAGAAGAGTTTTTTGATGAGGAATTTCTATTTGAAAAAGGTTTAATGGATATAAAAAATGCACTAATTAATATAAATTTTCCCCAAAATGAAGCATATTTAGAGCAGGCAAAATACAGATTTAAATATCAAGAACTTTTTTTGCTGCAAATGGCCCTATTTTTAATGAAAAGGTCTGTTAAAGGGAAAAAGGGGATAAAATTTGAAAGAGTGGAGTTAAAACCTTTTCTCATGGGATTACCATTTAAATTGACTGCGGCGCAGATAAAAGTTTTAAAAGAAATAATTGCAGATATGAATTCTCACAAAGTGATGAATCGTTTGGTGCAGGGAGATGTGGGTTCTGGTAAAACAGTTGTTGCAGCTTGCAGCATGTACATTGCTATCAAAAATGGCTATCAAGTGGCAATGATGGCTCCAACGGAGATATTGGCAAAACAGCATTATTATACGTTAAAAGAGCTTTTTAGAAATACTGATATAAAAATTGGGCTTTTATCCGGCAGCATTTCACCTTCTAATAAAAAAGAAGTACTAGAAAAAATTAAAAATGGAGATTATGATATTGTAGTAGGGACACATGCACTAATAGAGGATGATGTGATTTTTAACAATTTAGGACTTTGTATAACTGATGAACAACACCGATTTGGTGTGAGACAAAGGGCACTTTTGACAAAAAAAGGTGAAAATCCCGATGTTTTGGTTATGACAGCTACACCAATTCCTCGTACATTGGCTCTCATTCTATATGGAGATTTGGATATATCAATAATTGACCAATTACCTCCCGGGAGAAAAAAAGTTAAAACCTACGTTATTTCTTCTTCTGTGAGAAAGAAAGCCTACGAGTTTGCAATGAAGGAAGTAAAAAAGGGAAGGCAAGTTTATGTAGTTTGTCCCTTAATTGAAGAATCGGATAAAATAAATGCGATGTCTGCCGAAATAGTATATAGAGAAATTTATAAAGATGCTTTTAGGGAAGCTAAAGTAGGACTTTTACACGGTAAAATGAATGACAGCGATAAAGAAAAGGTTATGGAAGAGTTTGTAAATGGCAAAATCGATATTTTAGTTTCGACTACAGTAAT-------------------------------------------------------------------------------------------------------------------------------------------------------------------------------------------------------------------------------------------------------------------------------------------------------------------------------------------------------------------------------------------------------------------------------------------------------
>T515 41recG
--------------------------------------------------------------------------------------------------------------------------------------------------------------------------------------------------------------------------------------------------------------------------------------------------------------------------------------------------------------------------------------------CCCTGTTTTAGAAAAAAGTGAAGATTTTAGATTAAACACGGGAAGGATAGTTCCTATTTATGGGCTTACAGAAGGGTTGACGCAAAATGCTATTAGGAAGATAATGTTTAATGCGCTTCATGATTATGTACAGGAAATAGAAGAGTTTTTTGATGAGGAATTTCTATTTGAAAAAGGTTTAATGGATATAAAGAATGCACTAATTAATATAAATTTTCCCCAAAATGAAGCATATTTAGAGCAGGCAAAATACAGATTTAAATATCAAGAACTTTTTTTGCTGCAAATGGCCCTATTTTTAGTGAAAAGGTCTGTTAAAGGGAAAAAGGGGATAAAATTTGAAAGAGTGGAGTTAAAGCCTTTTCTCGTGGGATTACCATTTAAATTGACTTCGGCGCAGATAAAAGTTTTAAAAGAAATAATTGCAGATATGAATTCTCACAAAGTGATGAATCGTTTGGTGCAGGGAGATGTGGGTTCTGGTAAAACAGTTGTTGCAGCTTGCAGCATGTACATTGCTGTCAAAAATGGCTATCAAGTGGCAATGATGGCTCCAACGGAGATATTGGCAAAACAGCATTATTATACGTTAAAAGAGCTTTTTAGAAATACTGATATAAAAATTGGGCTTTTATCCGGCAGCATTTCACCTTCTAATAAAAAAGAAGTACTAGAAAAAATTAAAAATGGAGATTATGATATTGTAATAGGGACACATGCACTAATAGAGGATGATGTGATTTTTAACAATTTAGGACTTTGTATAACTGATGAACAACACCGATTTGGTGTGAGACAAAGGGCACTTTTGACAAAAAAAGGTGAAAATCCCGATGTTTTGGTTATGACAGCTACACCAATTCCTCGTACATTGGCTCTCATTCTATATGGAGATTTGGATATATCAATAATTGACCAATTACCTCCCGGGAGAAAAAAAGTTAAAACCTACGTTATTTCTTCTTCTGTGAGAAAGAAAGCCTACGAGTTTGCAATGAAGGAAGTAAAAAAGGGAAGGCAAGTTTATGTAGTTTGTCCCTTAATTGAAGAATCGGATAAAATAAATGCGATGTCTGCCGAAATAGTATATAGAGAAATTTATAAAGATGCTTTTAAGGAAGCTAAAGTAGGACTTTTACACGGTAAAATGAATGACAGCGATAAAGAAAAGGTTATGGAAGAGTTTGTAAATGGCAAAATCGATATTTTAGTTTCGACTACAGTAAT-------------------------------------------------------------------------------------------------------------------------------------------------------------------------------------------------------------------------------------------------------------------------------------------------------------------------------------------------------------------------------------------------------------------------------------------------------
>T515 42recG
--------------------------------------------------------------------------------------------------------------------------------------------------------------------------------------------------------------------------------------------------------------------------------------------------------------------------------------------------------------------------------------------CCCTGTTTTAGAAAAAAGTGAAGATTTTAGATTAAACACGGGAAGGATAGTTCCTATTTATGGGCTTACAGAAGGGTTGACGCAAAATGCTATTAGGAAGATAATGTTTAATGCGCTTCATGATTATGTACAGGAAATAGAAGAGTTTTTTGATGAGGAATTTCTATTTGAAAAAGGTTTAATGGATATAAAAAATGCACTAATTAATATAAATTTTCCCCAAAATGAAGCATATTTAGAGCAGGCAAAATACAGATTTAAATATCAAGAACTTTTTTTGCTGCAAATGGCCCTATTTTTAGTGAAAAGGTCTGTTAAAGGGAAAAAGGGGATAAAATTTGAAAGAGTGGAGTTAAAGCCTTTTCTCGTGGGATTACCATTTAAATTGACTTCGGCGCAGATAAAAGTTTTAAAAGAAATAATTGCAGATATGAATTCTCACAAAGTGATGAATCGTTTGGTGCAGGGAGATGTGGGTTCTGGTAAAACAGTTGTTGCAGCTTGCAGCATGTACATTGCTGTCAAAAATGGCTATCAAGTGGCAATGATGGCTCCAACGGAGATATTGGCAAAACAGCATTATTATACGTTAAAAGAGCTTTTTAGAAATACTGATATAAAAATTGGGCTTTTATCCGGCAGCATTTCACCTTCTAATAAAAAAGAAGTACTAGAAAAAATTAAAAATGGAGATTATGATATTGTAGTAGGGACACATGCACTAATAGAGGATGATGTGATTTTTAACAATTTAGGACTTTGTATAACTGATGAACAACACCGATTTGGTGTGAGACAAAGGGCACTTTTGACAAAAAAAGGTGAAAATCCCGATGTTTTGGTTATGACAGCTACACCAATTCCTCGTACATTGGCTCTCATTCTATATGGAGATTTGGATATATCAATAATTGACCAATTACCTCCCGGGAGAAAAAAAGTTAAAACCTACGTTATTTCTTCTTCTGTGAGAAAGAAAGCCTACGAGTTTGCAATGAAGGAAGTAAAAAAGGGAAGGCAAGTTTATGTAGTTTGTCCCTTAATTGAAGAATCGGATAAAATAAATGCGATGTCTGCCGAAATAGTATATAGAGAAATTTATAAAGATGCTTTTAAGGAAGCTAAAGTAGGACTTTTACACGGTAAAATGAATGACAGCGATAAAGAAAAGGTTATGGAAGAGTTTGTAAATGGCAAAATCGATATTTTAGTTTCGACTACAGTAAT-------------------------------------------------------------------------------------------------------------------------------------------------------------------------------------------------------------------------------------------------------------------------------------------------------------------------------------------------------------------------------------------------------------------------------------------------------
>T515 44recG
--------------------------------------------------------------------------------------------------------------------------------------------------------------------------------------------------------------------------------------------------------------------------------------------------------------------------------------------------------------------------------------------CCCTGTTTTAGAAAAAAGTGAAGATTTTAGATTAAACACGGGAAGGATAGTTCCTATTTATGGGCTTACAGAAGGGTTGACGCAAAATGCTATTAGGAAGATAATGTTTAATGCGCTTCATGATTATGTACAGGAAATAGAAGAGTTTTTTGATGAGGAATTTCTATTTGAAAAAGGTTTAATGGATATAAAGAATGCACTAATTAATATAAATTTTCCCCAAAATGAAGCATATTTAGAGCAGGCAAAATACAGATTTAAATATCAAGAACTTTTTTTGCTGCAAATGGCCCTATTTTTAGTGAAAAGGTCTGTTAAAGGGAAAAAGGGGATAAAATTTGAAAGAGTGGAGTTAAAGCCTTTTCTCGTGGGATTACCATTTAAATTGACTTCGGCGCAGATAAAAGTTTTAAAAGAAATAATTGCAGATATGAATTCTCACAAAGTGATGAATCGTTTGGTGCAGGGAGATGTGGGTTCTGGTAAAACAGTTGTTGCAGCTTGCAGCATGTACATTGCTGTCAAAAATGGCTATCAAGTGGCAATGATGGCTCCAACGGAGATATTGGCAAAACAGCATTATTATACGTTAAAAGAGCTTTTTAGAAATACTGATATAAAAATTGGGCTTTTATCCGGCAGCATTTCACCTTCTAATAAAAAAGAAGTACTAGAAAAAATTAAAAATGGAGATTATGATATTGTAATAGGGACACATGCACTAATAGAGGATGATGTGATTTTTAACAATTTAGGACTTTGTATAACTGATGAACAACACCGATTTGGTGTGAGACAAAGGGCACTTTTGACAAAAAAAGGTGAAAATCCCGATGTTTTGGTTATGACAGCTACACCAATTCCTCGTACATTGGCTCTCATTCTATATGGAGATTTGGATATATCAATAATTGACCAATTACCTCCCGGGAGAAAAAAAGTTAAAACCTACGTTATTTCTTCTTCTGTGAGAAAGAAAGCCTACGAGTTTGCAATGAAGGAAGTAAAAAAGGGAAGGCAAGTTTATGTAGTTTGTCCCTTAATTGAAGAATCGGATAAAATAAATGCGATGTCTGCCGAAATAGTATATAGAGAAATTTATAAAGATGCTTTTAAGGAAGCTAAAGTAGGACTTTTACACGGTAAAATGAATGACAGCGATAAAGAAAAGGTTATGGAAGAGTTTGTAAATGGCAAAATCGATATTTTAGTTTCGACTACAGTAAT-------------------------------------------------------------------------------------------------------------------------------------------------------------------------------------------------------------------------------------------------------------------------------------------------------------------------------------------------------------------------------------------------------------------------------------------------------
>V634 10 2recG
--------------------------------------------------------------------------------------------------------------------------------------------------------------------------------------------------------------------------------------------------------------------------------------------------------------------------------------------------------------------------------------------TCCTGTTTTAGAGAAAAGTGAAGATTTTAGATTAAACACTGGAAGGATAGTTCCTATTTATGGGCTTACAGAAGGATTGACGCAAAATGCTATCAGGAAGATAATGTTTAATGCCCTTAAGGATTATGTACAGGAAGTAGAAGAGTTTTTTGATGAGGAATTTCTATTTAAAAAAGGTTTAATGGACATAAAAAATGCACTAATTAATATAAATTTTCCACAAAATGAAGCATATTTAGAGCAGGCAAAATACAGATTTAAATATCAAGAACTTTTTTTGCTGCAAATGGCCCTATTTTTAGTGAAAAGGTCTGTTAAAGGGAAAAAGGGGATAAAATTTGAAAGAGTGGAGTTAAAGCCTTTTCTCGTGGGATTACCATTTAAATTGACTTCGGCGCAGATAAAAGTTTTAAAAGAAATAATTGCAGATATGAATTCTCACAAAGTGATGAATCGTTTGGTGCAGGGAGATGTGGGTTCTGGTAAAACAGTTGTTGCAGCTTGCAGCATGTACATTGCTGTCAAAAATGGCTATCAAGTGGCAATGATGGCTCCAACGGAGATATTGGCAAAACAGCATTATTATACGTTAAAAGAGCTTTTTAGAAATACTGATATAAAAATTGGGCTTTTATCCGGCAGCATTTCACCTTCTAATAAAAAAGAAGTACTAGAAAAAATTAAAAATGGAGATTATGATATTGTAGTAGGGACACATGCACTAATAGAGGATGATGTGATTTTTAACAATTTAGGACTTTGTATAACTGATGAACAACACCGATTTGGTGTGAGACAAAGGGCACTTTTGACAAAAAAAGGTGAAAATCCCGATGTTTTGGTTATGACAGCTACACCAATTCCTCGTACATTGGCTCTCATTCTATATGGAGATTTGGATATATCAATAATTGACCAATTACCTCCCGGGAGAAAAAAAGTTAAAACCTACGTTATTTCTTCTTCTGTGAGAAAGAAAGCCTACGAGTTTGCAATGAAGGAAGTAAAAAAGGGAAGGCAAGTTTATGTAGTTTGTCCCTTAATTGAAGAATCGGATAAAATAAATGCGATGTCTGCCGAAATAGTATATAGAGAAATTTATAAAGATGCTTTTAAGGAAGCTAAAGTAGGACTTTTACACGGTAAAATGAATGACAGCGATAAAGAAAAGGTTATGGAAGAGTTTGTAAATGGCAAAATCGATATTTTAGTTTCGACTACAGTAAT-------------------------------------------------------------------------------------------------------------------------------------------------------------------------------------------------------------------------------------------------------------------------------------------------------------------------------------------------------------------------------------------------------------------------------------------------------
>V634 82recG
--------------------------------------------------------------------------------------------------------------------------------------------------------------------------------------------------------------------------------------------------------------------------------------------------------------------------------------------------------------------------------------------TCCTGTTTTAGAGAAAAGTGAAGATTTTAGATTAAACACTGGAAGGATAGTTCCTATTTATGGGCTTACAGAAGGATTGACGCAAAATGCTATCAGGAAGATAATGTTTAATGCGCTTCATGATTATGTACAGGAAGTGGAAGAGTTTTTTGATGAAGAATTTTTATTTGAAAAAGGATTAATGGATATAAAGAATGCACTAATTAATATAAATTTTCCCCAAAATGAAGCATATTTAGAGCAGGCAAAATACAGATTTAAATATCAAGAACTTTTTTTGCTGCAAATGGCCCTATTTTTAATGAAAAGGTCTGTTAAAGGGAAAAAGGGGATAAAATTTGAAAGAGTGGAGTTAAAACCTTTTCTCATGGGATTACCATTTAAATTGACTGCGGCGCAGATAAAAGTTTTAAAAGAAATAATTGCAGATATGAATTCTCACAAAGTGATGAATCGTTTGGTGCAGGGAGATGTGGGTTCTGGTAAAACAGTTGTTGCAGCTTGCAGCATGTACATTGCTATCAAAAATGGCTATCAAGTGGCAATGATGGCTCCAACGGAGATATTGGCAAAACAGCATTATTATACGTTAAAAGAGCTTTTTAGAAATACTGATATAAAAATTGGGCTTTTATCCGGCAGCATTTCACCTTCTAATAAAAAAGAAGTACTAGAAAAAATTAAAAATGGAGATTATGATATTGTAATAGGGACACATGCACTAATAGAGGATGATGTGATTTTTAACAATTTAGGACTTTGTATAACTGATGAACAACACCGATTTGGTGTGAGACAAAGGGCACTTTTGACAAAAAAAGGTGAAAATCCCGATGTTTTGGTTATGACAGCTACACCAATTCCTCGTACATTGGCTCTCATTCTATATGGAGATTTGGATATATCAATAATTGACCAATTACCTCCCGGGAGAAAAAAAGTTAAAACCTACGTTATTTCTTCTTCTGTGAGAAAGAAAGCCTACGAGTTTGCAATGAAGGAAGTAAAAAAGGGAAGGCAAGTTTATGTAGTTTGTCCCTTAATTGAAGAATCGGATAAAATAAATGCGATGTCTGCCGAAATAGTATATAGAGAAATTTATAAAGATGCTTTTAAGGAAGCTAAAGTAGGACTTTTACACGGTAAAATGAATGACAGCGATAAAGAAAAGGTTATGGAAGAGTTTGTAAATGGCAAAATCGATATTTTAGTTTCGACTACAGTAAT-------------------------------------------------------------------------------------------------------------------------------------------------------------------------------------------------------------------------------------------------------------------------------------------------------------------------------------------------------------------------------------------------------------------------------------------------------
>V634 83recG
--------------------------------------------------------------------------------------------------------------------------------------------------------------------------------------------------------------------------------------------------------------------------------------------------------------------------------------------------------------------------------------------CCCTGTTTTAGAAAAAAGTGAAGATTTTAGATTAAACACGGGAAGGATAGTTCCTATTTATGGGCTTACAGAAGGGTTGACGCAAAATGCTATTAGGAAGATAATGTTTAATGCGCTTCATGATTATGTACAGGAAATAGAAGAGTTTTTTGATGAGGAATTTCTATTTGAAAAAGGTTTAATGGATATAAAGAATGCACTAATTAATATAAATTTTCCCCAAAATGAAGCATATTTAGAGCAGGCAAAATACAGATTTAAATATCAAGAACTTTTTTTGCTGCAAATGGCCCTATTTTTAGTGAAAAGGTCTGTTAAAGGGAAAAAGGGGATAAAATTTGAAAGAGTGGAGTTAAAGCCTTTTCTCGTGGGATTACCATTTAAATTGACTTCGGCGCAGATAAAAGTTTTAAAAGAAATAATTGCAGATATGAATTCTCACAAAGTGATGAATCGTTTGGTGCAGGGAGATGTGGGTTCTGGTAAAACAGTTGTTGCAGCTTGCAGCATGTACATTGCTGTCAAAAATGGCTATCAAGTGGCAATGATGGCTCCAACGGAGATATTGGCAAAACAGCATTATTATACGTTAAAAGAGCTTTTTAGAAATACTGATATAAAAATTGGGCTTTTATCCGGCAGCATTTCACCTTCTAATAAAAAAGAAGTACTAGAAAAAATTAAAAATGGAGATTATGATATTGTAATAGGGACACATGCACTAATAGAGGATGATGTGATTTTTAACAATTTAGGACTTTGTATAACTGATGAACAACACCGATTTGGTGTGAGACAAAGAGCACTTTTGACACAAAAAGGTGAAAATCCCGATGTTTTGGTTATGACAGCCACACCAATTCCTCGTACATTGGCTCTCATTCTATATGGAGATTTGGATATATCAATAATTGACCAATTACCTCCCGGGAGAAAAAAAGTTAAAACCTACGTTATTTCTTCTTCTGTGAGAAAGAAAGCCTACGAGTTTGCAATGAAGGAAGTAAAAAAGGGAAGGCAAGTTTATGTAGTTTGTCCCTTAATTGAAGAATCAGATAAAATTAATGCGATGTCTGCCGAAATAGTATATAGAGAAATTTATAAAGATGCTTTTAAGGAAGCTAAAGTAGGACTTTTACACGGTAAAATGAATGACAGCGATAAAGAAAAGGTTATGGAAGAGTTTGTAAATGGCAAAATCGATATTTTAGTTTCGACTACAGTAAT-------------------------------------------------------------------------------------------------------------------------------------------------------------------------------------------------------------------------------------------------------------------------------------------------------------------------------------------------------------------------------------------------------------------------------------------------------
>V634 84recG
--------------------------------------------------------------------------------------------------------------------------------------------------------------------------------------------------------------------------------------------------------------------------------------------------------------------------------------------------------------------------------------------TCCTGTTTTAGAGAAAAGTGAAGATTTTAGATTAAACACTGGAAGGATAGTTCCTATTTATGGGCTTACAGAAGGATTGACGCAAAATGCTATCAGGAAGATAATGTTTAATGCGCTTCATGATTATGTACAGGAAGTGGAAGAGTTTTTTGATGAAGAATTTTTATTTGAAAAAGGATTAATGGATATAAAGAATGCACTAATTAATATAAATTTTCCCCAAAATGAAGCATATTTAGAGCAGGCAAAATACAGATTTAAATATCAAGAACTTTTTTTGCTGCAAATGGCCCTATTTTTAATGAAAAGGTCTGTTAAAGGGAAAAAGGGGATAAAATTTGAAAGAGTGGAGTTAAAACCTTTTCTCATGGGATTACCATTTAAATTGACTGCGGCGCAGATAAAAGTTTTAAAAGAAATAATTGCAGATATGAATTCTCACAAAGTGATGAATCGTTTGGTGCAGGGAGATGTGGGTTCTGGTAAAACAGTTGTTGCAGCTTGCAGCATGTACATTGCTATCAAAAATGGCTATCAAGTGGCAATGATGGCTCCAACGGAGATATTGGCAAAACAGCATTATTATACGTTAAAAGAGCTTTTTAGAAATACTGATATAAAAATTGGGCTTTTATCCGGCAGCATTTCACCTTCTAATAAAAAAGAAGTACTAGAAAAAATTAAAAATGGAGATTATGATATTGTAATAGGGACACATGCACTAATAGAGGATGATGTGATTTTTAACAATTTAGGACTTTGTATAACTGATGAACAACACCGATTTGGTGTGAGACAAAGGGCACTTTTGACAAAAAAAGGTGAAAATCCCGATGTTTTGGTTATGACAGCTACACCAATTCCTCGTACATTGGCTCTCATTCTATATGGAGATTTGGATATATCAATAATTGACCAATTACCTCCCGGGAGAAAAAAAGTTAAAACCTACGTTATTTCTTCTTCTGTGAGAAAGAAAGCCTACGAGTTTGCAATGAAGGAAGTAAAAAAGGGAAGGCAAGTTTATGTAGTTTGTCCCTTAATTGAAGAATCGGATAAAATAAATGCGATGTCTGCCGAAATAGTATATAGAGAAATTTATAAAGATGCTTTTAAGGAAGCTAAAGTAGGACTTTTACACGGTAAAATGAATGACAGCGATAAAGAAAAGGTTATGGAAGAGTTTGTAAATGGCAAAATCGATATTTTAGTTTCGACTACAGTAAT-------------------------------------------------------------------------------------------------------------------------------------------------------------------------------------------------------------------------------------------------------------------------------------------------------------------------------------------------------------------------------------------------------------------------------------------------------
>V634 9recG
--------------------------------------------------------------------------------------------------------------------------------------------------------------------------------------------------------------------------------------------------------------------------------------------------------------------------------------------------------------------------------------------CCCTGTTTTAGAAAAAAGTGAAGATTTTAGATTAAACACGGGAAGGATAGTTCCTATTTATGGGCTTACAGAAGGGTTGACGCAAAATGCTATTAGGAAGATAATGTTTAATGCGCTTCATGATTATGTACAGGAAATAGAAGAGTTTTTTGATGAGGAATTTCTATTTGAAAAAGGTTTAATGGATATAAAGAATGCACTAATTAATATAAATTTTCCCCAAAATGAAGCATATTTAGAGCAGGCAAAATACAGATTTAAATATCAAGAACTTTTTTTGCTGCAAATGGCCCTATTTTTAGTGAAAAGGTCTGTTAAAGGGAAAAAGGGGATAAAATTTGAAAGAGTGGAGTTAAAGCCTTTTCTCGTGGGATTACCATTTAAATTGACTTCGGCGCAGATAAAAGTTTTAAAAGAAATAATTGCAGATATGAATTCTCACAAAGTGATGAATCGTTTGGTGCAGGGAGATGTGGGTTCTGGTAAAACAGTTGTTGCAGCTTGCAGCATGTACATTGCTGTCAAAAATGGCTATCAAGTGGCAATGATGGCTCCAACGGAGATATTGGCAAAACAGCATTATTATACGTTAAAAGAGCTTTTTAGAAATACTGATATAAAAATTGGGCTTTTATCCGGCAGCATTTCACCTTCTAATAAAAAAGAAGTACTAGAAAAAATTAAAAATGGAGATTATGATATTGTAATAGGGACACATGCACTAATAGAGGATGATGTGATTTTTAACAATTTAGGACTTTGTATAACTGATGAACAACACCGATTTGGTGTGAGACAAAGAGCACTTTTGACACAAAAAGGTGAAAATCCCGATGTTTTGGTTATGACAGCCACACCAATTCCTCGTACATTGGCTCTCATTCTATATGGAGATTTGGATATATCAATAATTGACCAATTACCTCCCGGGAGAAAAAAAGTTAAAACCTACGTTATTTCTTCTTCTGTGAGAAAGAAAGCCTACGAGTTTGCAATGAAGGAAGTAAAAAAGGGAAGGCAAGTTTATGTAGTTTGTCCCTTAATTGAAGAATCAGATAAAATTAATGCGATGTCTGCCGAAATAGTATATAGAGAAATTTATAAAGATGCTTTTAAGGAAGCTAAAGTAGGACTTTTACACGGTAAAATGAATGACAGCGATAAAGAAAAGGTTATGGAAGAGTTTGTAAATGGCAAAATCGATATTTTAGTTTCGACTACAGTAAT-------------------------------------------------------------------------------------------------------------------------------------------------------------------------------------------------------------------------------------------------------------------------------------------------------------------------------------------------------------------------------------------------------------------------------------------------------
>Z606 36recG
--------------------------------------------------------------------------------------------------------------------------------------------------------------------------------------------------------------------------------------------------------------------------------------------------------------------------------------------------------------------------------------------CCCTGTTTTAGAAAAAAGTGAAGATTTTAGATTAAACACGGGAAGGATAGTTCCTATTTATGGGCTTACAGAAGGGTTGACGCAAAATGCTATTAGGAAGATAATGTTTAATGCGCTTCATGATTATGTACAGGAAATAGAAGAGTTTTTTGATGAGGAATTTCTATTTGAAAAAGGTTTAATGGATATAAAGAATGCACTAATTAATATAAATTTTCCCCAAAATGAAGCATATTTAGAGCAGGCAAAATACAGATTTAAATATCAAGAACTTTTTTTGCTGCAAATGGCCCTATTTTTAGTGAAAAGGTCTGTTAAAGGGAAAAAGGGGATAAAATTTGAAAGAGTGGAGTTAAAGCCTTTTCTCGTGGGATTACCATTTAAATTGACTTCGGCGCAGATAAAAGTTTTAAAAGAAATAATTGCAGATATGAATTCTCACAAAGTGATGAATCGTTTGGTGCAGGGAGATGTGGGTTCTGGTAAAACAGTTGTTGCAGCTTGCAGCATGTACATTGCTGTCAAAAATGGCTATCAAGTGGCAATGATGGCTCCAACGGAGATATTGGCAAAACAGCATTATTATACGTTAAAAGAGCTTTTTAGAAATACTGATATAAAAATTGGGCTTTTATCCGGCAGCATTTCACCTTCTAATAAAAAAGAAGTACTAGAAAAAATTAAAAATGGAGATTATGATATTGTAATAGGGACACATGCACTAATAGAGGATGATGTGATTTTTAACAATTTAGGACTTTGTATAACTGATGAACAACACCGATTTGGTGTGAGACAAAGGGCACTTTTGACAAAAAAAGGTGAAAATCCCGATGTTTTGGTTATGACAGCTACACCAATTCCTCGTACATTGGCTCTCATTCTATATGGAGATTTGGATATATCAATAATTGACCAATTACCTCCCGGGAGAAAAAAAGTTAAAACCTACGTTATTTCTTCTTCTGTGAGAAAGAAAGCCTACGAGTTTGCAATGAAGGAAGTAAAAAAGGGAAGGCAAGTTTATGTAGTTTGTCCCTTAATTGAAGAATCGGATAAAATAAATGCGATGTCTGCCGAAATAGTATATAGAGAAATTTATAAAGATGCTTTTAAGGAAGCTAAAGTAGGACTTTTACACGGTAAAATGAATGACAGCGATAAAGAAAAGGTTATGGAAGAGTTTGTAAATGGCAAAATCGATATTTTAGTTTCGACTACAGTAAT-------------------------------------------------------------------------------------------------------------------------------------------------------------------------------------------------------------------------------------------------------------------------------------------------------------------------------------------------------------------------------------------------------------------------------------------------------
>Z606 70recG
--------------------------------------------------------------------------------------------------------------------------------------------------------------------------------------------------------------------------------------------------------------------------------------------------------------------------------------------------------------------------------------------TCCTGTTTTAGAGAAAAGTGAAGATTTTAGATTAAACACTGGAAGGATAGTTCCTATTTATGGGCTTACAGAAGGATTGACGCAAAATGCTATCAGGAAGATAATGTTTAATGCCCTTAAGGATTATGTACAGGAAGTAGAAGAGTTTTTTGATGAGGAATTTCTATTTGAAAAAGGTTTAATGGACATAAAAAATGCACTAATTAATATAAATTTTCCACAAAATGAAGCATATTTAGAGCAGGCAAAATACAGATTTAAATATCAAGAACTTTTTTTGCTGCAAATGGCCCTATTTTTAGTGAAAAGGTCTGTTAAAGGGAAAAAGGGGATAAAATTTGAAAGAGTGGAGTTAAAGCCTTTTCTCGTGGGATTACCATTTAAATTGACTTCGGCGCAGATAAAAGTTTTAAAAGAAATAATTGCAGATATGAATTCTCACAAAGTGATGAATCGTTTGGTGCAGGGAGATGTGGGTTCTGGTAAAACAGTTGTTGCAGCTTGCAGCATGTACATTGCTGTCAAAAATGGCTATCAAGTGGCAATGATGGCTCCAACGGAGATATTGGCAAAACAGCATTATTATACGTTAAAAGAGCTTTTTAGAAATACTGATATAAAAATTGGGCTTTTATCCGGCAGCATTTCACCTTCTAATAAAAAAGAAGTACTAGAAAAAATTAAAAATGTAGATTATGATATTGTAGTAGGGACACATGCACTAATAGAGGATGATGTGATTTTTAACAATTTAGGACTTTGTATAACTGATGAACAACACCGATTTGGTGTGAGACAAAGGGCACTTTTGACAAAAAAAGGTGAAAATCCCGATGTTTTGGTTATGACAGCTACACCAATTCCTCGTACATTGGCTCTCATTCTATATGGAGATTTGGATATATCAATAATTGACCAATTACCTCCCGGGAGAAAAAAAGTTAAAACCTACGTTATTTCTTCTTCTGTGAGAAAGAAAGCCTACGAGTTTGCAATGAAGGAAGTAAAAAAGGGAAGGCAAGTTTATGTAGTTTGTCCCTTAATTGAAGAATCGGATAAAATAAATGCGATGTCTGCCGAAATAGTATATAGAGAAATTTATAAAGATGCTTTTAAGGAAGCTAAAGTAGGACTTTTACACGGTAAAATGAATGACAGCGATAAAGAAAAAGTTATGGAAGAGTTTGTAAATAGAGAAATTGATATTTTAGTTTCGACTACAGTAAT-------------------------------------------------------------------------------------------------------------------------------------------------------------------------------------------------------------------------------------------------------------------------------------------------------------------------------------------------------------------------------------------------------------------------------------------------------
>Z606 73recG
--------------------------------------------------------------------------------------------------------------------------------------------------------------------------------------------------------------------------------------------------------------------------------------------------------------------------------------------------------------------------------------------CCCTGTTTTAGAAAAAAGTGAAGATTTTAGATTAAACACGGGAAGGATAGTTCCTATTTATGGGCTTACAGAAGGGTTGACGCAAAATGCTATTAGGAAGATAATGTTTAATGCGCTTCATGATTATGTACAGGAAATAGAAGAGTTTTTTGATGAGGAATTTCTATTTGAAAAAGGTTTAATGGATATAAAGAATGCACTAATTAATATAAATTTTCCCCAAAATGAAGCATATTTAGAGCAGGCAAAATACAGATTTAAATATCAAGAACTTTTTTTGCTGCAAATGGCCCTATTTTTAGTGAAAAGGTCTGTTAAAGGGAAAAAGGGGATAAAATTTGAAAGAGTGGAGTTAAAGCCTTTTCTCGTGGGATTACCATTTAAATTGACTTCGGCGCAGATAAAAGTTTTAAAAGAAATAATTGCAGATATGAATTCTCACAAAGTGATGAATCGTTTGGTGCAGGGAGATGTGGGTTCTGGTAAAACAGTTGTTGCAGCTTGCAGCATGTACATTGCTGTCAAAAATGGCTATCAAGTGGCAATGATGGCTCCAACGGAGATATTGGCAAAACAGCATTATTATACGTTAAAAGAGCTTTTTAGAAATACTGATATAAAAATTGGGCTTTTATCCGGCAGCATTTCACCTTCTAATAAAAAAGAAGTACTAGAAAAAATTAAAAATGGAGATTATGATATTGTAATAGGGACACATGCACTAATAGAGGATGATGTGATTTTTAACAATTTAGGACTTTGTATAACTGATGAACAACACCGATTTGGTGTGAGACAAAGGGCACTTTTGACAAAAAAAGGTGAAAATCCCGATGTTTTGGTTATGACAGCTACACCAATTCCTCGTACATTGGCTCTCATTCTATATGGAGATTTGGATATATCAATAATTGACCAATTACCTCCCGGGAGAAAAAAAGTTAAAACCTACGTTATTTCTTCTTCTGTGAGAAAGAAAGCCTACGAGTTTGCAATGAAGGAAGTAAAAAAGGGAAGGCAAGTTTATGTAGTTTGTCCCTTAATTGAAGAATCGGATAAAATAAATGCGATGTCTGCCGAAATAGTATATAGAGAAATTTATAAAGATGCTTTTAAGGAAGCTAAAGTAGGACTTTTACACGGTAAAATGAATGACAGCGATAAAGAAAAGGTTATGGAAGAGTTTGTAAATGGCAAAATCGATATTTTAGTTTCGACTACAGTAAT-------------------------------------------------------------------------------------------------------------------------------------------------------------------------------------------------------------------------------------------------------------------------------------------------------------------------------------------------------------------------------------------------------------------------------------------------------
>Z606 81recG
--------------------------------------------------------------------------------------------------------------------------------------------------------------------------------------------------------------------------------------------------------------------------------------------------------------------------------------------------------------------------------------------CCCTGTTTTAGAAAAAAGTGAAGATTTTAGATTAAACACGGGAAGGATAGTTCCTATTTATGGGCTTACAGAAGGGTTGACGCAAAATGCTATTAGGAAGATAATGTTTAATGCGCTTCATGATTATGTACAGGAAATAGAAGAGTTTTTTGATGAGGAATTTCTATTTGAAAAAGGTTTAATGGATATAAAAAATGCACTAATTAATATAAATTTTCCCCAAAATGAAGCATATTTAGAGCAGGCAAAATACAGATTTAAATATCAAGAACTTTTTTTGCTGCAAATGGCCCTATTTTTAGTGAAAAGGTCTGTTAAAGGGAAAAAGGGGATAAAATTTGAAAGAGTGGAGTTAAAGCCTTTTCTCGTGGGATTACCATTTAAATTGACTTCGGCGCAGATAAAAGTTTTAAAAGAAATAATTGCAGATATGAATTCTCACAAAGTGATGAATCGTTTGGTGCAGGGAGATGTGGGTTCTGGTAAAACAGTTGTTGCAGCTTGCAGCATGTACATTGCTGTCAAAAATGGCTATCAAGTGGCAATGATGGCTCCAACGGAGATATTGGCAAAACAGCATTATTATACGTTAAAAGAGCTTTTTAGAAATACTGATATAAAAATTGGGCTTTTATCCGGCAGCATTTCACCTTCTAATAAAAAAGAAGTACTAGAAAAAATTAAAAATGGAGATTATGATATTGTAGTAGGGACACATGCACTAATAGAGGATGATGTGATTTTTAACAATTTAGGACTTTGTATAACTGATGAACAACACCGATTTGGTGTGAGACAAAGGGCACTTTTGACAAAAAAAGGTGAAAATCCCGATGTTTTGGTTATGACAGCTACACCAATTCCTCGTACATTGGCTCTCATTCTATATGGAGATTTGGATATATCAATAATTGACCAATTACCTTCCGGGAGAAAAAAAGTTAAAACCTACGTTATTTCTTCTTCTGTGAGAAAGAAAGCCTACGAGTTTGCAATGAAGGAAGTAAAAAAGGGAAGGCAAGTTTATGTAGTTTGTCCCTTAATTGAAGAATCGGATAAAATAAATGCGATGTCTGCCGAAATAGTATATAGAGAAATTTATAAAGATGCTTTTAAGGAAGCTAAAGTAGGACTTTTACACGGTAAAATGAATGACAGCGATAAAGAAAAGGTTATGGAAGAGTTTGTAAATGGCAAAATCGATATTTTAGTTTCGACTACAGTAAT-------------------------------------------------------------------------------------------------------------------------------------------------------------------------------------------------------------------------------------------------------------------------------------------------------------------------------------------------------------------------------------------------------------------------------------------------------
>Z606 9recG
--------------------------------------------------------------------------------------------------------------------------------------------------------------------------------------------------------------------------------------------------------------------------------------------------------------------------------------------------------------------------------------------TCCTGTTTTAGAGAAAAGTGAAGATTTTAGATTAAACACTGGAAGGATAGTTCCTATTTATGGGCTTACAGAAGGATTGACGCAAAATGCTATCAGGAAGATAATGTTTAATGCCCTTAAGGATTATGTACAGGAAGTAGAAGAGTTTTTTGATGAGGAATTTCTATTTGAAAAAGGTTTAATGGACATAAAAAATGCACTAATTAATATAAATTTTCCACAAAATGAAGCATATTTAGAGCAGGCAAAATACAGATTTAAATATCAAGAACTTTTTTTGCTGCAAATGGCCCTATTTTTAGTGAAAAGGTCTGTTAAAGGGAAAAAGGGGATAAAATTTGAAAGAGTGGAGTTAAAGCCTTTTCTCGTGGGATTACCATTTAAATTGACTTCGGCGCAGATAAAAGTTTTAAAAGAAATAATTGCAGATATGAATTCTCACAAAGTGATGAATCGTTTGGTGCAGGGAGATGTGGGTTCTGGTAAAACAGTTGTTGCAGCTTGCAGCATGTACATTGCTGTCAAAAATGGCTATCAAGTGGCAATGATGGCTCCAACGGAGATATTGGCAAAACAGCATTATTATACGTTAAAAGAGCTTTTTAGAAATACTGATATAAAAATTGGGCTTTTATCCGGCAGCATTTCACCTTCTAATAAAAAAGAAGTACTAGAAAAAATTAAAAATGGAGATTATGATATTGTAGTAGGGACACATGCACTAATAGAGGATGATGTGATTTTTAACAATTTAGGACTTTGTATAACTGATGAACAACACCGATTTGGTGTGAGACAAAGGGCACTTTTGACAAAAAAAGGTGAAAATCCCGATGTTTTGGTTATGACAGCTACACCAATTCCTCGTACATTGGCTCTCATTCTATATGGAGATTTGGATATATCAATAATTGACCAATTACCTCCCGGGAGAAAAAAAGTTAAAACCTACGTTATTTCTTCTTCTGTGAGAAAGAAAGCCTACGAGTTTGCAATGAAGGAAGTAAAAAAGGGAAGGCAAGTTTATGTAGTTTGTCCCTTAATTGAAGAATCGGATAAAATAAATGCGATGTCTGCCGAAATAGTATATAGAGAAATTTATAAAGATGCTTTTAAGGAAGCTAAAGTAGGACTTTTACACGGTAAAATGAATGACAGCGATAAAGAAAAAGTTATGGAAGAGTTTGTAAATAGAGAAATTGATATTTTAGTTTCGACTACAGTAAT-------------------------------------------------------------------------------------------------------------------------------------------------------------------------------------------------------------------------------------------------------------------------------------------------------------------------------------------------------------------------------------------------------------------------------------------------------
>T. italicus Ab9 Ab9 Thit 1298
ATGCCTTTAAATCTGGATATTCAGTACGTAAAAGGAGTTGGACCTAAAAGGGCAAAACTTCTTAAAAAATTGGGAATACAAACAGTAGAGGACTTATTATTTTATTTTCCTAAAGATTATGAAAATAGAAGCAGTATTTTAAAAATTGAGGACTTAACAGTTGGAGAAAAACAAACTTTTAAAGGCTATATTGTAGGTAGTCCAAGAGAAATAAAGACTTCAAAGGTGATTATCACTAAAGTCCCTGTAAAAGATGGAACAGGTGCAGTAGAGTTAGTGTGGTATAATCAACCCTATATAAAGAATAGCTTAAAAATTGGTGAAGAATATATAATAAACGGTAAATTACGATTTAAATATGGACAATTAATAGTAGAAAATCCTGTTATAGAAAAAAGTGAAGATTTTAAGTTAAATACAGGAAGGATAGTTCCTATTTATGGACTAACAGAAGGATTGACACAAAATGCTATTAGAAAGATAATGTTTAATGCTCTTAAGGAGTATGTACAGGAAGTAGAAGAGTTTTTTGATGAAGAATTTCTATCTGAAAAAAGATTAATGGACATAAAAAATGCACTAATTAATATAAATTTTCCCCAAAATGAAGCATATTTAGAGCAGGCAAAATACAGATTTAAATATCAAGAACTTTTTTTGCTGCAAATGGCTTTATTTCTAATGAAAGGATCTGCGAAAGAAAAAAAAGGAATAAAATTTGAACGGGTAGATTTAAAGCCTTTTATTATGGGATTGCCTTTTAAATTGACACAAGCACAGGTAAAAGTTTTAAAAGAAATAATTGCAGATATGAATTCTCACAAGGTGATGAATCGTTTGGTACAGGGAGACGTGGGCTCCGGAAAAACAGTTGTTGCAGCTTGCAGCATGTACATTGCTGTCAAGAATGGCTATCAAGTGGCAATGATGGCTCCAACGGAGATACTTGCAAAACAGCATTATTCTACGTTAAAAGAACTTTTTAAAAATACTGATATAAAAATTGGACTTTTATCTGGTAGCCTTTCACCTTCTAATAAAAAAGAAGTATTAGAAAAAATCAAAAAGGGAGATTACGATATTATAGTAGGGACACACGCTCTAATAGAAGATGATGTGGTTTTTAACAATTTAGGACTTTGTATAACTGATGAGCAGCACCGTTTTGGAGTGAGACAAAGGGCGCTTTTGACACAAAAAGGCAAAAACCCTGATGTTTTGGTTATGACAGCTACACCAATTCCTCGTACCTTGGCTCTTATTCTATACGGAGATTTGGATATATCGATAATTGACCAATTACCTCCTGGAAGAAAAAAAGTCAAAACCTACGTTATTTCTTCTTCTGTGAGAAAAAAAGCCTACGAGTTTGCAATGAAGGAAGTGAAAAAGGGAAGACAAGTTTATGTAGTTTGTCCCCTAATTGAAGAATCGGATAAAATAAGTGCGATGTCTGCCGAAATAGTATATAGAGAAATTTATAAAGATGCTTTTAAGGAAGCTAAAGTAGGACTTTTACACGGTAAAATGGCGGACAGCGAGAAAGAAAAAGTTATAGAAGAATTTGTAAATGGCAAAATTGATATTTTAGTCTCTACCACAGTAATAGAGGTGGGGGTAAATGTACCTAATGCAACAGTGATGATTATAGAAAATGCAGAAAGGTTTGGACTTGCACAACTTCACCAATTGAGAGGCAGAGTTGGCAGGTCAGAATTTCAGTCTTACTGTATTTTAATCAGTTATTCTAATTCTGACGTAGCCAAAAAAAGACTGGGAGTTTTAGCTCAAACTTCTGATGGATTTAAAATTGCAGAAAAAGATTTAGAAATAAGAGGACCTGGTGAATTTTTAGGATTAAGACAGCATGGCCTTCCTGAATTTAAAATTGCTAACATTGTGGAGGATATAGATATTTTAAAGATAGTGCAAAAAGATGTAGAGGAGTTGGTTAAAAAAGACCCTAAACTTGAAAACTATCCTAAGATAAAAAATATTTTACTTAATCAGTTTTACCAAAAATTAGAAGGAATAATATTAAATTAA
