# Supplementary material for: Multilocus sequence analysis of Thermoanaerobacter isolates reveals recombining, but differentiated, populations from geothermal springs of the Uzon Caldera, Kamchatka, Russia
Source: Front Microbiol. 2013 Jun 21;4:169. doi: 10.3389/fmicb.2013.00169 (PMC3689144; doi:10.3389/fmicb.2013.00169)
Supplement: Supplementary file 1 [file DataSheet1.ZIP › MAY13_S_info/Tu_rplB_106trimmed_49ST.fas]

>A615 35rplB
---------------------------------------------------------------------------------------------TCCTTAGTTGTTACTTTAACTAAAACTGGTGGAAGAAATGTATATGGAAGAATTACTGTCAGACATCGCGGTGGCGGACATAAGAGAAAATATAGGATTATAGATTTTAAAAGAGATAAGGACGGAATACCCGGAAAAGTAGCTGCTATTGAGTACGATCCAAATAGAACAGCTTATATTGCACTTATACATTATTTAGATGGAGAAAAAAGATATATCATTGCTCCTTATGGACTAAAAGTAGGGGATATAATAGAATCTGGGGAAAATGTAGACATTAAAGTAGGAAATGCTTTACCTTTGAGAAATATTCCAGTAGGTACAATAATCCATAACATTGAGCTTATACCAGGGAAAGGTGGACAATTAGTGAGAGCGGCAGGTGCCGCAGCGCAGCTTATGGCTAAAGAAGGGGATTATGTTCAAGTTAGAATGCCTTCAGGAGAAATTAGATTGATAAAGGCTGACTGTCGTGCAACCATTGGACAAGTATCAAATTTAGACCAT------------------------------------------------------------------------------------------------------------------------------------------------------------------------------------------------------------------------------------
>A615 37rplB
---------------------------------------------------------------------------------------------TCCTTAGTTGTTACTTTAACTAAAACTGGTGGAAGAAATGTATATGGAAGAATTACTGTCAGACATCGCGGTGGCGGACATAAGAGAAAATATAGGATTATAGATTTTAAAAGAGATAAGGACGGAATACCCGGAAAAGTAGCTGCTATTGAGTACGATCCAAATAGAACAGCTTATATTGCACTTATACATTATTTAGATGGAGAAAAAAGATATATCATTGCTCCTTATGGACTAAAAGTAGGGGATATAATAGAATCTGGGGAAAATGTAGACATTAAAGTAGGAAATGCTTTACCTTTGAGAAATATTCCAGTAGGTACAATAATCCATAACATTGAGCTTATACCAGGGAAAGGTGGACAATTAGTGAGAGCGGCAGGTGCAGCAGCGCAGCTTATGGCTAAAGAAGGGGATTATGTTCAAGTTAGAATGCCTTCAGGAGAAATTAGATTGATAAAGGCTGACTGTCGTGCAACCATTGGACAAGTATCAAATTTAGACCAT------------------------------------------------------------------------------------------------------------------------------------------------------------------------------------------------------------------------------------
>A615 39rplB
---------------------------------------------------------------------------------------------TCCTTAGTTGTTACTTTAACTAAAACTGGTGGAAGAAATGTATATGGAAGAATTACTGTCAGACATCGCGGTGGCGGACATAAGAGAAAATATAGGATTATAGATTTTAAAAGAGATAAGGACGGAATACCCGGAAAAGTAGCTGCTATTGAGTACGATCCAAATAGAACAGCTTATATTGCACTTATACATTATTTAGATGGAGAAAAAAGATATATCATTGCTCCTTATGGACTAAAAGTAGGGGATATAATAGAATCTGGGGAAAATGTAGACATTAAAGTAGGAAATACTTTACCTTTGAGAAATATTCCAGTAGGTACAATAATCCATAACATTGAGCTTATACCAGGGAAAGGTGGACAATTAGTGAGAGCGGCAGGTGCAGCAGCGCAGCTTATGGCTAAAGAAGGGGATTATGTTCAAGTTAGAATGCCTTCAGGAGAAATTAGATTGATAAAGGCTGACTGTCGTGCAACCATTGGACAAGTATCAAATTTAGACCAT------------------------------------------------------------------------------------------------------------------------------------------------------------------------------------------------------------------------------------
>A615 65rplB
---------------------------------------------------------------------------------------------TCCTTAGTTGTTACTTTAACTAAAACTGGTGGAAGAAATGTATATGGAAGAATTACTGTCAGACATCGCGGTGGCGGACATAAGAGAAAATATAGGATTATAGATTTTAAAAGAGATAAGGACGGAATACCCGGAAAAGTAGCTGCTATTGAGTACGATCCAAATAGAACAGCTTATATTGCACTTATACATTATTTAGATGGAGAAAAAAGATATATCATTGCTCCTTATGGACTAAAAGTAGGGGATATAATAGAATCTGGGGAAAATGTAGACATTAAAGTAGGAAATGCTTTACCTTTGAGAAATATTCCAGTAGGTACAATAATCCATAACATTGAGCTTATACCAGGGAAAGGTGGACAATTAGTGAGAGCGGCAGGTGCAGCAGCGCAGCTTATGGCTAAAGAAGGGGATTATGTTCAAGTTAGAATGCCTTCAGGAGAAATTAGATTGATAAAGGCTGACTGTCGTGCAACCATTGGACAAGTATCAAATTTAGACCAT------------------------------------------------------------------------------------------------------------------------------------------------------------------------------------------------------------------------------------
>B621 1rplB
---------------------------------------------------------------------------------------------TCCTTAGTTGTTACTTTAACTAAAACTGGTGGAAGAAATGTATATGGAAGAATTACTGTCAGACATCGCGGTGGCGGACATAAGAGAAAATATAGGATTATAGATTTTAAAAGAGATAAGGACGGAATACCCGGAAAAGTAGCTGCTATTGAGTACGATCCAAATAGAACAGCTTATATTGCACTTATACATTATTTAGATGGAGAAAAAAGATATATCATTGCTCCTTATGGACTAAAAGTAGGGGATATAATAGAATCTGGGGAAAATGTAGACATTAAAGTAGGAAATGCTTTACCTTTGAGAAATATTCCAGTAGGTACAATAATCCATAACATTGAGCTTATACCAGGGAAAGGTGGACAATTAGTGAGAGCGGCAGGTGCCGCAGCGCAGCTTATGGCTAAAGAAGGGGATTATGTTCAAGTTAGAATGCCTTCAGGAGAAATTAGATTGATAAAGGCTGACTGTCGTGCAACCATTGGACAAGTATCAAATTTAGACCAT------------------------------------------------------------------------------------------------------------------------------------------------------------------------------------------------------------------------------------
>B621 2rplB
---------------------------------------------------------------------------------------------TCCTTAGTTGTTACTTTAACTAAAACTGGTGGAAGAAATGTATATGGAAGAATTACTGTCAGACATCGCGGTGGCGGACATAAGAGAAAATATAGGATTATAGATTTTAAAAGAGATAAGGACGGAATACCCGGAAAAGTAGCTGCTATTGAGTACGATCCAAATAGAACAGCTTATATTGCACTTATACATTATTTAGATGGAGAAAAAAGATATATCATTGCTCCTTATGGACTAAAAGTAGGGGATATTATAGAATCTGGGGAAAATGTAGACATTAAAGTAGGAAATGCTTTACCTTTGAGAAATATTCCAGTAGGTACAATAATCCATAACATTGAGCTTATACCAGGGAAAGGTGGACAATTAGTGAGAGCGGCAGGTGCCGCAGCGCAGCTTATGGCTAAAGAAGGGGATTATGTTCAAGTTAGAATGCCTTCAGGAGAAATTAGATTGATAAAGGCTGACTGTCGTGCAACCATTGGACAAGTATCAAATTTAGACCAT------------------------------------------------------------------------------------------------------------------------------------------------------------------------------------------------------------------------------------
>B621 3rplB
---------------------------------------------------------------------------------------------TCCTTAGTTGTTACTTTAACTAAAACTGGTGGAAGAAATGTATATGGAAGAATTACTGTCAGACATCGCGGTGGCGGACATAAGAGAAAATATAGGATTATAGATTTTAAAAGAGATAAGGACGGAATACCCGGAAAAGTAGCTGCTATTGAGTACGATCCAAATAGAACAGCTTATATTGCACTTATACATTATTTAGATGGAGAAAAAAGATATATCATTGCTCCTTATGGACTAAAAGTAGGGGATATAATAGAATCTGGGGAAAATGTAGACATTAAAGTAGGAAATGCTTTACCTTTGAGAAATATTCCAGTAGGTACAATAATCCATAACATTGAGCTTATACCAGGGAAAGGTGGACAATTAGTGAGAGCGGCAGGTGCAGCAGCGCAGCTTATGGCTAAAGAAGGGGATTATGTTCAAGTTAGAATGCCTTCAGGAGAAATTAGATTGATAAAGGCTGACTGTCGTGCAACCATTGGACAAGTATCAAATTTAGACCAT------------------------------------------------------------------------------------------------------------------------------------------------------------------------------------------------------------------------------------
>B621 4rplB
---------------------------------------------------------------------------------------------TCCTTAGTTGTTACTTTAACTAAAACTGGTGGAAGAAATGTATATGGAAGAATTACTGTCAGACATCGCGGTGGCGGACATAAGAGAAAATATAGGATTATAGATTTTAAAAGAGATAAGGACGGAATACCCGGAAAAGTAGCTGCTATTGAGTACGATCCAAATAGAACAGCTTATATTGCACTTATACATTATTTAGATGGAGAAAAAAGATATATCATTGCTCCTTATGGACTAAAAGTAGGGGATATAATAGAATCTGGGGAAAATGTAGACATTAAAGTAGGAAATGCTTTACCTTTGAGAAATATTCCAGTAGGTACAATAATCCATAACATTGAGCTTATACCAGGGAAAGGTGGACAATTAGTGAGAGCGGCAGGTGCAGCAGCGCAGCTTATGGCTAAAGAAGGGGATTATGTTCAAGTTAGAATGCCTTCAGGAGAAATTAGATTGATAAAGGCTGACTGTCGTGCAACCATTGGACAAGTATCAAATTTAGACCAT------------------------------------------------------------------------------------------------------------------------------------------------------------------------------------------------------------------------------------
>B621 72rplB
---------------------------------------------------------------------------------------------TCCTTAGTTGTTACTTTAACTAAAACTGGTGGAAGAAATGTATATGGAAGAATTACTGTCAGACATCGCGGTGGCGGACATAAGAGAAAATATAGGATTATAGATTTTAAAAGAGATAAGGACGGAATACCCGGAAAAGTAGCTGCTATTGAGTACGATCCAAATAGAACAGCTTATATTGCACTTATACATTATTTAGATGGAGAAAAAAGATATATCATTGCTCCTTATGGACTAAAAGTAGGGGATATAATAGAATCTGGGGAAAATGTAGACATTAAAGTAGGAAATGCTTTACCTTTGAGAAATATTCCAGTAGGTACAATAATCCATAACATTGAGCTTATACCAGGGAAAGGTGGACAATTAGTGAGAGCGGCAGGTGCAGCAGCGCAGCTTATGGCTAAAGAAGGGGATTATGTTCAAGTTAGAATGCCTTCAGGAGAAATTAGATTGATAAAGGCTGACTGTCGTGCAACCATTGGACAAGTATCAAATTTAGACCAT------------------------------------------------------------------------------------------------------------------------------------------------------------------------------------------------------------------------------------
>B621 74rplB
---------------------------------------------------------------------------------------------TCCTTAGTTGTTACTTTAACTAAAACTGGTGGAAGAAATGTATATGGAAGAATTACTGTCAGACATCGCGGTGGCGGACATAAGAGAAAATATAGGATTATAGATTTTAAAAGAGATAAGGACGGAATACCCGGAAAAGTAGCTGCTATTGAGTACGATCCAAATAGAACAGCTTATATTGCACTTATACATTATTTAGATGGAGAAAAAAGATATATCATTGCTCCTTATGGACTAAAAGTAGGGGATATAATAGAATCTGGGGAAAATGTAGACATTAAAGTAGGAAATGCTTTACCTTTGAGAAATATTCCAGTAGGTACAATAATCCATAACATTGAGCTTATACCAGGGAAAGGTGGACAATTAGTGAGAGCGGCAGGTGCAGCAGCGCAGCTTATGGCTAAAGAAGGGGATTATGTTCAAGTTAGAATGCCTTCAGGAGAAATTAGATTGATAAAGGCTGACTGTCGTGCAACCATTGGACAAGTATCAAATTTAGACCAT------------------------------------------------------------------------------------------------------------------------------------------------------------------------------------------------------------------------------------
>B621 77rplB
---------------------------------------------------------------------------------------------TCCTTAGTTGTTACTTTAACTAAAACTGGTGGAAGAAATGTATATGGAAGAATTACTGTCAGACATCGCGGTGGCGGACATAAGAGAAAATATAGGATTATAGATTTTAAAAGAGATAAGGACGGAATACCCGGAAAAGTAGCTGCTATTGAGTACGATCCAAATAGAACAGCTTATATTGCACTTATACATTATTTAGATGGAGAAAAAAGATATATCATTGCTCCTTATGGACTAAAAGTAGGGGATATAATAGAATCTGGGGAAAATGTAGACATTAAAGTAGGAAATGCTTTACCTTTGAGAAATATTCCAGTAGGTACAATAATCCATAACATTGAGCTTATACCAGGGAAAGGTGGACAATTAGTGAGAGCGGCAGGTGCCGCAGCGCAGCTTATGGCTAAAGAAGGGGATTATGTTCAAGTTAGAATGCCTTCAGGAGAAATTAGATTGATAAAGGCTGACTGTCGTGCAACCATTGGACAAGTATCAAATTTAGACCAT------------------------------------------------------------------------------------------------------------------------------------------------------------------------------------------------------------------------------------
>B621 78rplB
---------------------------------------------------------------------------------------------TCCTTAGTTGTTACTTTAACTAAAACTGGTGGAAGAAATGTATATGGAAGAATTACTGTCAGACATCGCGGTGGCGGACATAAGAGAAAATATAGGATTATAGATTTTAAAAGAGATAAGGACGGAATACCCGGAAAAGTAGCTGCTATTGAGTACGATCCAAATAGAACAGCTTATATTGCACTTATACATTATTTAGATGGAGAAAAAAGATATATCATTGCTCCTTATGGACTAAAAGTAGGGGATATAATAGAATCTGGGGAAAATGTAGACATTAAAGTAGGAAATGCTTTACCTTTGAGAAATATTCCAGTAGGTACAATAATCCATAACATTGAGCTTATACCAGGGAAAGGTGGACAATTAGTGAGAGCGGCAGGTGCAGCAGCGCAGCTTATGGCTAAAGAAGGGGATTATGTTCAAGTTAGAATGCCTTCAGGAGAAATTAGATTGATAAAGGCTGACTGTCGTGCAACCATTGGACAAGTATCAAATTTAGACCAT------------------------------------------------------------------------------------------------------------------------------------------------------------------------------------------------------------------------------------
>B621 80rplB
---------------------------------------------------------------------------------------------TCCTTAGTTGTTACTTTAACTAAAACTGGTGGAAGAAATGTATATGGAAGAATTACTGTCAGACATCGCGGTGGCGGACATAAGAGAAAATATAGGATTATAGATTTTAAAAGAGATAAGGACGGAATACCCGGAAAAGTAGCTGCTATTGAGTACGATCCAAATAGAACAGCTTATATTGCACTTATACATTATTTAGATGGAGAAAAAAGATATATCATTGCTCCTTATGGACTAAAAGTAGGGGATATAATAGAATCTGGGGAAAATGTAGACATTAAAGTAGGAAATGCTTTACCTTTGAGAAATATTCCAGTAGGTACAATAATCCATAACATTGAGCTTATACCAGGGAAAGGTGGACAATTAGTGAGAGCGGCAGGTGCAGCAGCGCAGCTTATGGCTAAAGAAGGGGATTATGTTCAAGTTAGAATGCCTTCAGGAGAAATTAGATTGATAAAGGCTGACTGTCGTGCAACCATTGGACAAGTATCAAATTTAGACCAT------------------------------------------------------------------------------------------------------------------------------------------------------------------------------------------------------------------------------------
>B621 83rplB
---------------------------------------------------------------------------------------------TCCTTAGTTGTTACTTTAACTAAAACTGGTGGAAGAAATGTATATGGAAGAATTACTGTCAGACATCGCGGTGGCGGACATAAGAGAAAATATAGGATTATAGATTTTAAAAGAGATAAGGACGGAATACCCGGAAAAGTAGCTGCTATTGAGTACGATCCAAATAGAACAGCTTATATTGCACTTATACATTATTTAGATGGAGAAAAAAGATATATCATTGCTCCTTATGGACTAAAAGTAGGGGATATAATAGAATCTGGGGAAAATGTAGACATTAAAGTAGGAAATGCTTTACCTTTGAGAAATATTCCAGTAGGTACAATAATCCATAACATTGAGCTTATACCAGGGAAAGGTGGACAATTAGTGAGAGCGGCAGGTGCAGCAGCGCAGCTTATGGCTAAAGAAGGGGATTATGTTCAAGTTAGAATGCCTTCAGGAGAAATTAGATTGATAAAGGCTGACTGTCGTGCAACCATTGGACAAGTATCAAATTTAGACCAT------------------------------------------------------------------------------------------------------------------------------------------------------------------------------------------------------------------------------------
>B621 87rplB
---------------------------------------------------------------------------------------------TCCTTAGTTGTTACTTTAACTAAAACTGGTGGAAGAAATGTATATGGAAGAATTACTGTCAGACATCGCGGTGGCGGACATAAGAGAAAATATAGGATTATAGATTTTAAAAGAGATAAGGACGGAATACCCGGAAAAGTAGCTGCTATTGAGTACGATCCAAATAGAACAGCTTATATTGCACTTATACATTATTTAGATGGAGAAAAAAGATATATCATTGCTCCTTATGGACTAAAAGTAGGGGATATAATAGAATCTGGGGAAAATGTAGACATTAAAGTAGGAAATGCTTTACCTTTGAGAAATATTCCAGTAGGTACAATAATCCATAACATTGAGCTTATACCAGGGAAAGGTGGACAATTAGTGAGAGCGGCAGGTGCAGCAGCGCAGCTTATGGCTAAAGAAGGGGATTATGTTCAAGTTAGAATGCCTTCAGGAGAAATTAGATTGATAAAGGCTGACTGTCGTGCAACCATTGGACAAGTATCAAATTTAGACCAT------------------------------------------------------------------------------------------------------------------------------------------------------------------------------------------------------------------------------------
>B621 90rplB
---------------------------------------------------------------------------------------------TCCTTAGTTGTTACTTTAACTAAAACTGGTGGAAGAAATGTATATGGAAGAATTACTGTCAGACATCGCGGTGGCGGACATAAGAGAAAATATAGGATTATAGATTTTAAAAGAGATAAGGACGGAATACCCGGAAAAGTAGCTGCTATTGAGTACGATCCAAATAGAACAGCTTATATTGCACTTATACATTATTTAGATGGAGAAAAAAGATATATCATTGCTCCTTATGGACTAAAAGTAGGGGATATAATAGAATCTGGGGAAAATGTAGACATTAAAGTAGGAAATGCTTTACCTTTGAGAAATATTCCAGTAGGTACAATAATCCATAACATTGAGCTTATACCAGGGAAAGGTGGACAATTAGTGAGAGCGGCAGGTGCAGCAGCGCAGCTTATGGCTAAAGAAGGGGATTATGTTCAAGTTAGAATGCCTTCAGGAGAAATTAGATTGATAAAGGCTGACTGTCGTGCAACCATTGGACAAGTATCAAATTTAGACCAT------------------------------------------------------------------------------------------------------------------------------------------------------------------------------------------------------------------------------------
>B621 93rplB
---------------------------------------------------------------------------------------------TCCTTAGTTGTTACTTTAACTAAAACTGGTGGAAGAAATGTATATGGAAGAATTACTGTCAGACATCGCGGTGGCGGACATAAGAGAAAATATAGGATTATAGATTTTAAAAGAGATAAGGACGGAATACCCGGAAAAGTAGCTGCTATTGAGTACGATCCAAATAGAACAGCTTATATTGCACTTATACATTATTTAGATGGAGAAAAAAGATATATCATTGCTCCTTATGGACTAAAAGTAGGGGATATAATAGAATCTGGGGAAAATGTAGACATTAAAGTAGGAAATGCTTTACCTTTGAGAAATATTCCAGTAGGTACAATAATCCATAACATTGAGCTTATACCAGGGAAAGGTGGACAATTAGTGAGAGCGGCAGGTGCAGCAGCGCAGCTTATGGCTAAAGAAGGGGATTATGTTCAAGTTAGAATGCCTTCAGGAGAAATTAGATTGATAAAGGCTGACTGTCGTGCAACCATTGGACAAGTATCAAATTTAGACCAT------------------------------------------------------------------------------------------------------------------------------------------------------------------------------------------------------------------------------------
>B621 94rplB
---------------------------------------------------------------------------------------------TCCTTAGTTGTTACTTTAACTAAAACTGGTGGAAGAAATGTATATGGAAGAATTACTGTCAGACATCGCGGTGGCGGACATAAGAGAAAATATAGGATTATAGATTTTAAAAGAGATAAGGACGGAATACCCGGAAAAGTAGCTGCTATTGAGTACGATCCAAATAGAACAGCTTATATTGCACTTATACATTATTTAGATGGAGAAAAAAGATATATCATTGCTCCTTATGGACTAAAAGTAGGGGATATAATAGAATCTGGGGAAAATGTAGACATTAAAGTAGGAAATGCTTTACCTTTGAGAAATATTCCAGTAGGTACAATAATCCATAACATTGAGCTTATACCAGGGAAAGGTGGACAATTAGTGAGAGCGGCAGGTGCAGCAGCGCAGCTTATGGCTAAAGAAGGGGATTATGTTCAAGTTAGAATGCCTTCAGGAGAAATTAGATTGATAAAGGCTGACTGTCGTGCAACCATTGGACAAGTATCAAATTTAGACCAT------------------------------------------------------------------------------------------------------------------------------------------------------------------------------------------------------------------------------------
>H608 78rplB
---------------------------------------------------------------------------------------------TCCTTAGTTGTTACTTTAACTAAAACTGGTGGAAGAAATGTATATGGAAGAATTACTGTCAGACATCGCGGTGGCGGACATAAGAGAAAATATAGGATTATAGATTTTAAAAGAGATAAGGACGGAATACCCGGAAAAGTAGCTGCTATTGAGTACGATCCAAATAGAACAGCTTATATTGCACTTATACATTATTTAGATGGAGAAAAAAGATATATCATTGCTCCTTATGGACTAAAAGTAGGGGATATAATAGAATCTGGGGAAAATGTAGACATTAAAGTAGGAAATGCTTTACCTTTGAGAAATATTCCAGTAGGTACAATAATCCATAACATTGAGCTTATACCAGGGAAAGGTGGACAATTAGTGAGAGCGGCAGGTGCAGCAGCGCAGCTTATGGCTAAAGAAGGGGATTATGTTCAAGTTAGAATGCCTTCAGGAGAAATTAGATTGATAAAGGCTGACTGTCGTGCAACCATTGGACAAGTATCAAATTTAGACCAT------------------------------------------------------------------------------------------------------------------------------------------------------------------------------------------------------------------------------------
>H608 79rplB
---------------------------------------------------------------------------------------------TCCTTAGTTGTTACTTTAACTAAAACTGGTGGAAGAAATGTATATGGAAGAATTACTGTCAGACATCGCGGTGGCGGACATAAGAGAAAATATAGGATTATAGATTTTAAAAGAGATAAGGACGGAATACCCGGAAAAGTAGCTGCTATTGAGTACGATCCAAATAGAACAGCTTATATTGCACTTATACATTATTTAGATGGAGAAAAAAGATATATCATTGCTCCTTATGGACTAAAAGTAGGGGATATAATAGAATCTGGGGAAAATGTAGACATTAAAGTAGGAAATGCTTTACCTTTGAGAAATATTCCAGTAGGTACAATAATCCATAACATTGAGCTTATACCAGGGAAAGGTGGACAATTAGTGAGAGCGGCAGGTGCCGCAGCGCAGCTTATGGCTAAAGAAGGGGATTATGTTCAAGTTAGAATGCCTTCAGGAGAAATTAGATTGATAAAGGCTGACTGTCGTGCAACCATTGGACAAGTATCAAATTTAGACCAT------------------------------------------------------------------------------------------------------------------------------------------------------------------------------------------------------------------------------------
>H608 81rplB
---------------------------------------------------------------------------------------------TCCTTAGTTGTTACTTTAACTAAAACTGGTGGAAGAAATGTATATGGAAGAATTACTGTCAGACATCGCGGTGGCGGACATAAGAGAAAATATAGGATTATAGATTTTAAAAGAGATAAGGACGGAATACCCGGAAAAGTAGCTGCTATTGAGTACGATCCAAATAGAACAGCTTATATTGCACTTATACATTATTTAGATGGAGAAAAAAGATATATCATTGCTCCTTATGGACTAAAAGTAGGGGATATAATAGAATCTGGGGAAAATGTAGACATTAAAGTAGGAAATGCTTTACCTTTGAGAAATATTCCAGTAGGTACAATAATCCATAACATTGAGCTTATACCAGGGAAAGGTGGACAATTAGTGAGAGCGGCAGGTGCAGCAGCGCAGCTTATGGCTAAAGAAGGGGATTATGTTCAAGTTAGAATGCCTTCAGGAGAAATTAGATTGATAAAGGCTGACTGTCGTGCAACCATTGGACAAGTATCAAATTTAGACCAT------------------------------------------------------------------------------------------------------------------------------------------------------------------------------------------------------------------------------------
>H608 93rplB
---------------------------------------------------------------------------------------------TCCTTAGTTGTTACTTTAACTAAAACTGGTGGAAGAAATGTATATGGAAGAATTACTGTCAGACATCGCGGTGGCGGACATAAGAGAAAATATAGGATTATAGATTTTAAAAGAGATAAGGACGGAATACCCGGAAAAGTAGCTGCTATTGAGTACGATCCAAATAGAACAGCTTATATTGCACTTATACATTATTTAGATGGAGAAAAAAGATATATCATTGCTCCTTATGGACTAAAAGTAGGGGATATAATAGAATCTGGGGAAAATGTAGACATTAAAGTAGGAAATGCTTTACCTTTGAGAAATATTCCAGTAGGTACAATAATCCATAACATTGAGCTTATACCAGGGAAAGGTGGACAATTAGTGAGAGCGGCAGGTGCAGCAGCGCAGCTTATGGCTAAAGAAGGGGATTATGTTCAAGTTAGAATGCCTTCAGGAGAAATTAGATTGATAAAGGCTGACTGTCGTGCAACCATTGGACAAGTATCAAATTTAGACCAT------------------------------------------------------------------------------------------------------------------------------------------------------------------------------------------------------------------------------------
>I502 49rplB
---------------------------------------------------------------------------------------------TCCTTAGTTGTTACTTTAACTAAAACTGGTGGAAGAAATGTATATGGAAGAATTACTGTCAGACATCGCGGTGGCGGACATAAGAGAAAATATAGGATTATAGATTTTAAAAGAGATAAGGACGGAATACCCGGAAAAGTAGCTGCTATTGAGTACGATCCAAATAGAACAGCTTATATTGCACTTATACATTATTTAGATGGAGAAAAAAGATATATCATTGCTCCTTATGGACTAAAAGTAGGGGATATAATAGAATCTGGGGAAAATGTAGACATTAAAGTAGGAAATACTTTACCTTTGAGAAATATTCCAGTAGGTACAATAATCCATAACATTGAGCTTATACCAGGGAAAGGTGGACAATTAGTGAGAGCGGCAGGTGCAGCAGCGCAGCTTATGGCTAAAGAAGGGGATTATGTTCAAGTTAGAATGCCTTCAGGAGAAATTAGATTGATAAAGGCTGACTGTCGTGCAACCATTGGACAAGTATCAAATTTAGACCAT------------------------------------------------------------------------------------------------------------------------------------------------------------------------------------------------------------------------------------
>J614 63rplB
---------------------------------------------------------------------------------------------TCCTTAGTTGTTACTTTAACTAAAACTGGTGGAAGAAATGTATATGGAAGAATTACTGTCAGACATCGCGGTGGCGGACATAAGAGAAAATATAGGATTATAGATTTTAAAAGAGATAAGGACGGAATACCCGGAAAAGTAGCTGCTATTGAGTACGATCCAAATAGAACAGCTTATATTGCACTTATACATTATTTAGATGGAGAAAAAAGATATATCATTGCTCCTTATGGACTAAAAGTAGGGGATATAATAGAATCTGGGGAAAATGTAGACATTAAAGTAGGAAATGCTTTACCTTTGAGAAATATTCCAGTAGGTACAATAATCCATAACATTGAGCTTATACCAGGGAAAGGTGGACAATTAGTGAGAGCGGCAGGTGCCGCAGCGCAGCTTATGGCTAAAGAAGGGGATTATGTTCAAGTTAGAATGCCTTCAGGAGAAATTAGATTGATAAAGGCTGACTGTCGTGCAACCATTGGACAAGTATCAAATTTAGACCAT------------------------------------------------------------------------------------------------------------------------------------------------------------------------------------------------------------------------------------
>J614 65rplB
---------------------------------------------------------------------------------------------TCCTTAGTTGTTACTTTAACTAAAACTGGTGGAAGAAATGTATATGGAAGAATTACTGTCAGACATCGCGGTGGCGGACATAAGAGAAAATATAGGATTATAGATTTTAAAAGAGATAAGGACGGAATACCCGGAAAAGTAGCTGCTATTGAGTACGATCCAAATAGAACAGCTTATATTGCACTTATACATTATTTAGATGGAGAAAAAAGATATATCATTGCTCCTTATGGACTAAAAGTAGGGGATATAATAGAATCTGGGGAAAATGTAGACATTAAAGTAGGAAATGCTTTACCTTTGAGAAATATTCCAGTAGGTACAATAATCCATAACATTGAGCTTATACCAGGGAAAGGTGGACAATTAGTGAGAGCGGCAGGTGCCGCAGCGCAGCTTATGGCTAAAGAAGGGGATTATGTTCAAGTTAGAATGCCTTCAGGAGAAATTAGATTGATAAAGGCTGACTGTCGTGCAACCATTGGACAAGTATCAAATTTAGACCAT------------------------------------------------------------------------------------------------------------------------------------------------------------------------------------------------------------------------------------
>J614 9rplB
---------------------------------------------------------------------------------------------TCCTTAGTTGTTACTTTAACTAAAACTGGTGGAAGAAATGTATATGGAAGAATTACTGTCAGACATCGCGGTGGCGGACATAAGAGAAAATATAGGATTATAGATTTTAAAAGAGATAAGGACGGAATACCCGGAAAAGTAGCTGCTATTGAGTACGATCCAAATAGAACAGCTTATATTGCACTTATACATTATTTAGATGGAGAAAAAAGATATATCATTGCTCCTTATGGACTAAAAGTAGGGGATATAATAGAATCTGGGGAAAATGTAGACATTAAAGTAGGAAATGCTTTACCTTTGAGAAATATTCCAGTAGGTACAATAATCCATAACATTGAGCTTATACCAGGGAAAGGTGGACAATTAGTGAGAGCGGCAGGTGCAGCAGCGCAGCTTATGGCTAAAGAAGGGGATTATGTTCAAGTTAGAATGCCTTCAGGAGAAATTAGATTGATAAAGGCTGACTGTCGTGCAACCATTGGACAAGTATCAAATTTAGACCAT------------------------------------------------------------------------------------------------------------------------------------------------------------------------------------------------------------------------------------
>O629 40rplB
---------------------------------------------------------------------------------------------TCCTTAGTTGTTACTTTAACTAAAACTGGTGGAAGAAATGTATATGGAAGAATTACTGTCAGACATCGCGGTGGCGGACATAAGAGAAAATATAGGATTATAGATTTTAAAAGAGATAAGGACGGAATACCCGGAAAAGTAGCTGCTATTGAGTACGATCCAAATAGAACAGCTTATATTGCACTTATACATTATTTAGATGGAGAAAAAAGATATATCATTGCTCCTTATGGACTAAAAGTAGGGGATATAATAGAATCTGGGGAAAATGTAGACATTAAAGTAGGAAATACTTTACCTTTGAGAAATATTCCAGTAGGTACAATAATCCATAACATTGAGCTTATACCAGGGAAAGGTGGACAATTAGTGAGAGCGGCAGGTGCAGCAGCGCAGCTTATGGCTAAAGAAGGGGATTATGTTCAAGTTAGAATGCCTTCAGGAGAAATTAGATTGATAAAGGCTGACTGTCGTGCAACCATTGGACAAGTATCAAATTTAGACCAT------------------------------------------------------------------------------------------------------------------------------------------------------------------------------------------------------------------------------------
>O629 42rplB
---------------------------------------------------------------------------------------------TCCTTAGTTGTTACTTTAACTAAAACTGGTGGAAGAAATGTATATGGAAGAATTACTGTCAGACATCGCGGTGGCGGACATAAGAGAAAATATAGGATTATAGATTTTAAAAGAGATAAGGACGGAATACCCGGAAAAGTAGCTGCTATTGAGTACGATCCAAATAGAACAGCTTATATTGCACTTATACATTATTTAGATGGAGAAAAAAGATATATCATTGCTCCTTATGGACTAAAAGTAGGGGATATAATAGAATCTGGGGAAAATGTAGACATTAAAGTAGGAAATGCTTTACCTTTGAGAAATATTCCAGTAGGTACAATAATCCATAACATTGAGCTTATACCAGGGAAAGGTGGACAATTAGTGAGAGCGGCAGGTGCAGCAGCGCAGCTTATGGCTAAAGAAGGGGATTATGTTCAAGTTAGAATGCCTTCAGGAGAAATTAGATTGATAAAGGCTGACTGTCGTGCAACCATTGGACAAGTATCAAATTTAGACCAT------------------------------------------------------------------------------------------------------------------------------------------------------------------------------------------------------------------------------------
>O629 47rplB
---------------------------------------------------------------------------------------------TCCTTAGTTGTTACTTTAACTAAAACTGGTGGAAGAAATGTATATGGAAGAATTACTGTCAGACATCGCGGTGGCGGACATAAGAGAAAATATAGGATTATAGATTTTAAAAGAGATAAGGACGGAATACCCGGAAAAGTAGCTGCTATTGAGTACGATCCAAATAGAACAGCTTATATTGCACTTATACATTATTTAGATGGAGAAAAAAGATATATCATTGCTCCTTATGGACTAAAAGTAGGGGATATAATAGAATCTGGGGAAAATGTAGACATTAAAGTAGGAAATGCTTTACCTTTGAGAAATATTCCAGTAGGTACAATAATCCATAACATTGAGCTTATACCAGGGAAAGGTGGACAATTAGTGAGAGCGGCAGGTGCAGCAGCGCAGCTTATGGCTAAAGAAGGGGATTATGTTCAAGTTAGAATGCCTTCAGGAGAAATTAGATTGATAAAGGCTGACTGTCGTGCAACCATTGGACAAGTATCAAATTTAGACCAT------------------------------------------------------------------------------------------------------------------------------------------------------------------------------------------------------------------------------------
>O629 48rplB
---------------------------------------------------------------------------------------------TCCTTAGTTGTTACTTTAACTAAAACTGGTGGAAGAAATGTATATGGAAGAATTACTGTCAGACATCGCGGTGGCGGACATAAGAGAAAATATAGGATTATAGATTTTAAAAGAGATAAGGACGGAATACCCGGAAAAGTAGCTGCTATTGAGTACGATCCAAATAGAACAGCTTATATTGCACTTATACATTATTTAGATGGAGAAAAAAGATATATCATTGCTCCTTATGGACTAAAAGTAGGGGATATAATAGAATCTGGGGAAAATGTAGACATTAAAGTAGGAAATGCTTTACCTTTGAGAAATATTCCAGTAGGTACAATAATCCATAACATTGAGCTTATACCAGGGAAAGGTGGACAATTAGTGAGAGCGGCAGGTGCAGCAGCGCAGCTTATGGCTAAAGAAGGGGATTATGTTCAAGTTAGAATGCCTTCAGGAGAAATTAGATTGATAAAGGCTGACTGTCGTGCAACCATTGGACAAGTATCAAATTTAGACCAT------------------------------------------------------------------------------------------------------------------------------------------------------------------------------------------------------------------------------------
>O629 50rplB
---------------------------------------------------------------------------------------------TCCTTAGTTGTTACTTTAACTAAAACTGGTGGAAGAAATGTATATGGAAGAATTACTGTCAGACATCGCGGTGGCGGACATAAGAGAAAATATAGGATTATAGATTTTAAAAGAGATAAGGACGGAATACCCGGAAAAGTAGCTGCTATTGAGTACGATCCAAATAGAACAGCTTATATTGCACTTATACATTATTTAGATGGAGAAAAAAGATATATCATTGCTCCTTATGGACTAAAAGTAGGGGATATAATAGAATCTGGGGAAAATGTAGACATTAAAGTAGGAAATACTTTACCTTTGAGAAATATTCCAGTAGGTACAATAATCCATAACATTGAGCTTATACCAGGGAAAGGTGGACAATTAGTGAGAGCGGCAGGTGCAGCAGCGCAGCTTATGGCTAAAGAAGGGGATTATGTTCAAGTTAGAATGCCTTCAGGAGAAATTAGATTGATAAAGGCTGACTGTCGTGCAACCATTGGACAAGTATCAAATTTAGACCAT------------------------------------------------------------------------------------------------------------------------------------------------------------------------------------------------------------------------------------
>O629 51rplB
---------------------------------------------------------------------------------------------TCCTTAGTTGTTACTTTAACTAAAACTGGTGGAAGAAATGTATATGGAAGAATTACTGTCAGACATCGCGGTGGCGGACATAAGAGAAAATATAGGATTATAGATTTTAAAAGAGATAAGGACGGAATACCCGGAAAAGTAGCTGCTATTGAGTACGATCCAAATAGAACAGCTTATATTGCACTTATACATTATTTAGATGGAGAAAAAAGATATATCATTGCTCCTTATGGACTAAAAGTAGGGGATATAATAGAATCTGGGGAAAATGTAGACATTAAAGTAGGAAATGCTTTACCTTTGAGAAATATTCCAGTAGGTACAATAATCCATAACATTGAGCTTATACCAGGGAAAGGTGGACAATTAGTGAGAGCGGCAGGTGCCGCAGCGCAGCTTATGGCTAAAGAAGGGGATTATGTTCAAGTTAGAATGCCTTCAGGAGAAATTAGATTGATAAAGGCTGACTGTCGTGCAACCATTGGACAAGTATCAAATTTAGACCAT------------------------------------------------------------------------------------------------------------------------------------------------------------------------------------------------------------------------------------
>O629 7rplB
---------------------------------------------------------------------------------------------TCCTTAGTTGTTACTTTAACTAAAACTGGTGGAAGAAATGTATATGGAAGAATTACTGTCAGACATCGCGGTGGCGGACATAAGAGAAAATATAGGATTATAGATTTTAAAAGAGATAAGGACGGAATACCCGGAAAAGTAGCTGCTATTGAGTACGATCCAAATAGAACAGCTTATATTGCACTTATACATTATTTAGATGGAGAAAAAAGATATATCATTGCTCCTTATGGACTAAAAGTAGGGGATATAATAGAATCTGGGGAAAATGTAGACATTAAAGTAGGAAATACTTTACCTTTGAGAAATATTCCAGTAGGTACAATAATCCATAACATTGAGCTTATACCAGGGAAAGGTGGACAATTAGTGAGAGCGGCAGGTGCAGCAGCGCAGCTTATGGCTAAAGAAGGGGATTATGTTCAAGTTAGAATGCCTTCAGGAGAAATTAGATTGATAAAGGCTGACTGTCGTGCAACCATTGGACAAGTATCAAATTTAGACCAT------------------------------------------------------------------------------------------------------------------------------------------------------------------------------------------------------------------------------------
>T515 1rplB
---------------------------------------------------------------------------------------------TCCTTAGTTGTTACTTTAACTAAAACTGGTGGAAGAAATGTATATGGAAGAATTACTGTCAGACATCGCGGTGGCGGACATAAGAGAAAATATAGGATTATAGATTTTAAAAGAGATAAGGACGGAATACCCGGAAAAGTAGCTGCTATTGAGTACGATCCAAATAGAACAGCTTATATTGCACTTATACATTATTTAGATGGAGAAAAAAGATATATCATTGCTCCTTATGGACTAAAAGTAGGGGATATAATAGAATCTGGGGAAAATGTAGACATTAAAGTAGGAAATGCTTTACCTTTGAGAAATATTCCAGTAGGTACAATAATCCATAACATTGAGCTTATACCAGGGAAAGGTGGACAATTAGTGAGAGCGGCAGGTGCAGCAGCGCAGCTTATGGCTAAAGAAGGGGATTATGTTCAAGTTAGAATGCCTTCAGGAGAAATTAGATTGATAAAGGCTGACTGTCGTGCAACCATTGGACAAGTATCAAATTTAGACCAT------------------------------------------------------------------------------------------------------------------------------------------------------------------------------------------------------------------------------------
>T515 3rplB
---------------------------------------------------------------------------------------------TCCTTAGTTGTTACTTTAACTAAAACTGGTGGAAGAAATGTATATGGAAGAATTACTGTCAGACATCGCGGTGGCGGACATAAGAGAAAATATAGGATTATAGATTTTAAAAGAGATAAGGACGGAATACCCGGAAAAGTAGCTGCTATTGAGTACGATCCAAATAGAACAGCTTATATTGCACTTATACATTATTTAGATGGAGAAAAAAGATATATCATTGCTCCTTATGGACTAAAAGTAGGGGATATAATAGAATCTGGGGAAAATGTAGACATTAAAGTAGGAAATGCTTTACCTTTGAGAAATATTCCAGTAGGTACAATAATCCATAACATTGAGCTTATACCAGGGAAAGGTGGACAATTAGTGAGAGCGGCAGGTGCAGCAGCGCAGCTTATGGCTAAAGAAGGGGATTATGTTCAAGTTAGAATGCCTTCAGGAGAAATTAGATTGATAAAGGCTGACTGTCGTGCAACCATTGGACAAGTATCAAATTTAGACCAT------------------------------------------------------------------------------------------------------------------------------------------------------------------------------------------------------------------------------------
>T515 40rplB
---------------------------------------------------------------------------------------------TCCTTAGTTGTTACTTTAACTAAAACTGGTGGAAGAAATGTATATGGAAGAATTACTGTCAGACATCGCGGTGGCGGACATAAGAGAAAATATAGGATTATAGATTTTAAAAGAGATAAGGACGGAATACCCGGAAAAGTAGCTGCTATTGAGTACGATCCAAATAGAACAGCTTATATTGCACTTATACATTATTTAGATGGAGAAAAAAGATATATCATTGCTCCTTATGGACTAAAAGTAGGGGATATAATAGAATCTGGGGAAAATGTAGACATTAAAGTAGGAAATGCTTTACCTTTGAGAAATATTCCAGTAGGTACAATAATCCATAACATTGAGCTTATACCAGGGAAAGGTGGACAATTAGTGAGAGCGGCAGGTGCAGCAGCGCAGCTTATGGCTAAAGAAGGGGATTATGTTCAAGTTAGAATGCCTTCAGGAGAAATTAGATTGATAAAGGCTGACTGTCGTGCAACCATTGGACAAGTATCAAATTTAGACCAT------------------------------------------------------------------------------------------------------------------------------------------------------------------------------------------------------------------------------------
>T515 41rplB
---------------------------------------------------------------------------------------------TCCTTAGTTGTTACTTTAACTAAAACTGGTGGAAGAAATGTATATGGAAGAATTACTGTCAGACATCGCGGTGGCGGACATAAGAGAAAATATAGGATTATAGATTTTAAAAGAGATAAGGACGGAATACCCGGAAAAGTAGCTGCTATTGAGTACGATCCAAATAGAACAGCTTATATTGCACTTATACATTATTTAGATGGAGAAAAAAGATATATCATTGCTCCTTATGGACTAAAAGTAGGGGATATAATAGAATCTGGGGAAAATGTAGACATTAAAGTAGGAAATGCTTTACCTTTGAGAAATATTCCAGTAGGTACAATAATCCATAACATTGAGCTTATACCAGGGAAAGGTGGACAATTAGTGAGAGCGGCAGGTGCAGCAGCGCAGCTTATGGCTAAAGAAGGGGATTATGTTCAAGTTAGAATGCCTTCAGGAGAAATTAGATTGATAAAGGCTGACTGTCGTGCAACCATTGGACAAGTATCAAATTTAGACCAT------------------------------------------------------------------------------------------------------------------------------------------------------------------------------------------------------------------------------------
>T515 42rplB
---------------------------------------------------------------------------------------------TCCTTAGTTGTTACTTTAACTAAAACTGGTGGAAGAAATGTATATGGAAGAATTACTGTCAGACATCGCGGTGGCGGACATAAGAGAAAATATAGGATTATAGATTTTAAAAGAGATAAGGACGGAATACCCGGAAAAGTAGCTGCTATTGAGTACGATCCAAATAGAACAGCTTATATTGCACTTATACATTATTTAGATGGAGAAAAAAGATATATCATTGCTCCTTATGGACTAAAAGTAGGGGATATAATAGAATCTGGGGAAAATGTAGACATTAAAGTAGGAAATGCTTTACCTTTGAGAAATATTCCAGTAGGTACAATAATCCATAACATTGAGCTTATACCAGGGAAAGGTGGACAATTAGTGAGAGCGGCAGGTGCAGCAGCGCAGCTTATGGCTAAAGAAGGGGATTATGTTCAAGTTAGAATGCCTTCAGGAGAAATTAGATTGATAAAGGCTGACTGTCGTGCAACCATTGGACAAGTATCAAATTTAGACCAT------------------------------------------------------------------------------------------------------------------------------------------------------------------------------------------------------------------------------------
>T515 44rplB
---------------------------------------------------------------------------------------------TCCTTAGTTGTTACTTTAACTAAAACTGGTGGAAGAAATGTATATGGAAGAATTACTGTCAGACATCGCGGTGGCGGACATAAGAGAAAATATAGGATTATAGATTTTAAAAGAGATAAGGACGGAATACCCGGAAAAGTAGCTGCTATTGAGTACGATCCAAATAGAACAGCTTATATTGCACTTATACATTATTTAGATGGAGAAAAAAGATATATCATTGCTCCTTATGGACTAAAAGTAGGGGATATAATAGAATCTGGGGAAAATGTAGACATTAAAGTAGGAAATGCTTTACCTTTGAGAAATATTCCAGTAGGTACAATAATCCATAACATTGAGCTTATACCAGGGAAAGGTGGACAATTAGTGAGAGCGGCAGGTGCAGCAGCGCAGCTTATGGCTAAAGAAGGGGATTATGTTCAAGTTAGAATGCCTTCAGGAGAAATTAGATTGATAAAGGCTGACTGTCGTGCAACCATTGGACAAGTATCAAATTTAGACCAT------------------------------------------------------------------------------------------------------------------------------------------------------------------------------------------------------------------------------------
>V634 10 2rplB
---------------------------------------------------------------------------------------------TCCTTAGTTGTTACTTTAACTAAAACTGGTGGAAGAAATGTATATGGAAGAATTACTGTCAGACATCGCGGTGGCGGACATAAGAGAAAATATAGGATTATAGATTTTAAAAGAGATAAGGACGGAATACCCGGAAAAGTAGCTGCTATTGAGTACGATCCAAATAGAACAGCTTATATTGCACTTATACATTATTTAGATGGAGAAAAAAGATATATCATTGCTCCTTATGGACTAAAAGTAGGGGATATAATAGAATCTGGGGAAAATGTAGACATTAAAGTAGGAAATGCTTTACCTTTGAGAAATATTCCAGTAGGTACAATAATCCATAACATTGAGCTTATACCAGGGAAAGGTGGACAATTAGTGAGAGCGGCAGGTGCCGCAGCGCAGCTTATGGCTAAAGAAGGGGATTATGTTCAAGTTAGAATGCCTTCAGGAGAAATTAGATTGATAAAGGCTGACTGTCGTGCAACCATTGGACAAGTATCAAATTTAGACCAT------------------------------------------------------------------------------------------------------------------------------------------------------------------------------------------------------------------------------------
>V634 82rplB
---------------------------------------------------------------------------------------------TCCTTAGTTGTTACTTTAACTAAAACTGGTGGAAGAAATGTATATGGAAGAATTACTGTCAGACATCGCGGTGGCGGACATAAGAGAAAATATAGGATTATAGATTTTAAAAGAGATAAGGACGGAATACCCGGAAAAGTAGCTGCTATTGAGTACGATCCAAATAGAACAGCTTATATTGCACTTATACATTATTTAGATGGAGAAAAAAGATATATCATTGCTCCTTATGGACTAAAAGTAGGGGATATAATAGAATCTGGGGAAAATGTAGACATTAAAGTAGGAAATGCTTTACCTTTGAGAAATATTCCAGTAGGTACAATAATCCATAACATTGAGCTTATACCAGGGAAAGGTGGACAATTAGTGAGAGCGGCAGGTGCAGCAGCGCAGCTTATGGCTAAAGAAGGGGATTATGTTCAAGTTAGAATGCCTTCAGGAGAAATTAGATTGATAAAGGCTGACTGTCGTGCAACCATTGGACAAGTATCAAATTTAGACCAT------------------------------------------------------------------------------------------------------------------------------------------------------------------------------------------------------------------------------------
>V634 83rplB
---------------------------------------------------------------------------------------------TCCTTAGTTGTTACTTTAACTAAAACTGGTGGAAGAAATGTATATGGAAGAATTACTGTCAGACATCGCGGTGGCGGACATAAGAGAAAATATAGGATTATAGATTTTAAAAGAGATAAGGACGGAATACCCGGAAAAGTAGCTGCTATTGAGTACGATCCAAATAGAACAGCTTATATTGCACTTATACATTATTTAGATGGAGAAAAAAGATATATCATTGCTCCTTATGGACTAAAAGTAGGGGATATAATAGAATCTGGGGAAAATGTAGACATTAAAGTAGGAAATGCTTTACCTTTGAGAAATATTCCAGTAGGTACAATAATCCATAACATTGAGCTTATACCAGGGAAAGGTGGACAATTAGTGAGAGCGGCAGGTGCAGCAGCGCAGCTTATGGCTAAAGAAGGGGATTATGTTCAAGTTAGAATGCCTTCAGGAGAAATTAGATTGATAAAGGCTGACTGTCGTGCAACCATTGGACAAGTATCAAATTTAGACCAT------------------------------------------------------------------------------------------------------------------------------------------------------------------------------------------------------------------------------------
>V634 84rplB
---------------------------------------------------------------------------------------------TCCTTAGTTGTTACTTTAACTAAAACTGGTGGAAGAAATGTATATGGAAGAATTACTGTCAGACATCGCGGTGGCGGACATAAGAGAAAATATAGGATTATAGATTTTAAAAGAGATAAGGACGGAATACCCGGAAAAGTAGCTGCTATTGAGTACGATCCAAATAGAACAGCTTATATTGCACTTATACATTATTTAGATGGAGAAAAAAGATATATCATTGCTCCTTATGGACTAAAAGTAGGGGATATAATAGAATCTGGGGAAAATGTAGACATTAAAGTAGGAAATGCTTTACCTTTGAGAAATATTCCAGTAGGTACAATAATCCATAACATTGAGCTTATACCAGGGAAAGGTGGACAATTAGTGAGAGCGGCAGGTGCAGCAGCGCAGCTTATGGCTAAAGAAGGGGATTATGTTCAAGTTAGAATGCCTTCAGGAGAAATTAGATTGATAAAGGCTGACTGTCGTGCAACCATTGGACAAGTATCAAATTTAGACCAT------------------------------------------------------------------------------------------------------------------------------------------------------------------------------------------------------------------------------------
>V634 9rplB
---------------------------------------------------------------------------------------------TCCTTAGTTGTTACTTTAACTAAAACTGGTGGAAGAAATGTATATGGAAGAATTACTGTCAGACATCGCGGTGGCGGACATAAGAGAAAATATAGGATTATAGATTTTAAAAGAGATAAGGACGGAATACCCGGAAAAGTAGCTGCTATTGAGTACGATCCAAATAGAACAGCTTATATTGCACTTATACATTATTTAGATGGAGAAAAAAGATATATCATTGCTCCTTATGGACTAAAAGTAGGGGATATAATAGAATCTGGGGAAAATGTAGACATTAAAGTAGGAAATGCTTTACCTTTGAGAAATATTCCAGTAGGTACAATAATCCATAACATTGAGCTTATACCAGGGAAAGGTGGACAATTAGTGAGAGCGGCAGGTGCAGCAGCGCAGCTTATGGCTAAAGAAGGGGATTATGTTCAAGTTAGAATGCCTTCAGGAGAAATTAGATTGATAAAGGCTGACTGTCGTGCAACCATTGGACAAGTATCAAATTTAGACCAT------------------------------------------------------------------------------------------------------------------------------------------------------------------------------------------------------------------------------------
>Z606 36rplB
---------------------------------------------------------------------------------------------TCCTTAGTTGTTACTTTAACTAAAACTGGTGGAAGAAATGTATATGGAAGAATTACTGTCAGACATCGCGGTGGCGGACATAAGAGAAAATATAGGATTATAGATTTTAAAAGAGATAAGGACGGAATACCCGGAAAAGTAGCTGCTATTGAGTACGATCCAAATAGAACAGCTTATATTGCACTTATACATTATTTAGATGGAGAAAAAAGATATATCATTGCTCCTTATGGACTAAAAGTAGGGGATATAATAGAATCTGGGGAAAATGTAGACATTAAAGTAGGAAATGCTTTACCTTTGAGAAATATTCCAGTAGGTACAATAATCCATAACATTGAGCTTATACCAGGGAAAGGTGGACAATTAGTGAGAGCGGCAGGTGCAGCAGCGCAGCTTATGGCTAAAGAAGGGGATTATGTTCAAGTTAGAATGCCTTCAGGAGAAATTAGATTGATAAAGGCTGACTGTCGTGCAACCATTGGACAAGTATCAAATTTAGACCAT------------------------------------------------------------------------------------------------------------------------------------------------------------------------------------------------------------------------------------
>Z606 70rplB
---------------------------------------------------------------------------------------------TCCTTAGTTGTTACTTTAACTAAAACTGGTGGAAGAAATGTATATGGAAGAATTACTGTCAGACATCGCGGTGGCGGACATAAGAGAAAATATAGGATTATAGATTTTAAAAGAGATAAGGACGGAATACCCGGAAAAGTAGCTGCTATTGAGTACGATCCAAATAGAACAGCTTATATTGCACTTATACATTATTTAGATGGAGAAAAAAGATATATCATTGCTCCTTATGGACTAAAAGTAGGGGATATAATAGAATCTGGGGAAAATGTAGACATTAAAGTAGGAAATGCTTTACCTTTGAGAAATATTCCAGTAGGTACAATAATCCATAACATTGAGCTTATACCAGGGAAAGGTGGACAATTAGTGAGAGCGGCAGGTGCAGCAGCGCAGCTTATGGCTAAAGAAGGGGATTATGTTCAAGTTAGAATGCCTTCAGGAGAAATTAGATTGATAAAGGCTGACTGTCGTGCAACCATTGGACAAGTATCAAATTTAGACCAT------------------------------------------------------------------------------------------------------------------------------------------------------------------------------------------------------------------------------------
>Z606 73rplB
---------------------------------------------------------------------------------------------TCCTTAGTTGTTACTTTAACTAAAACTGGTGGAAGAAATGTATATGGAAGAATTACTGTCAGACATCGCGGTGGCGGACATAAGAGAAAATATAGGATTATAGATTTTAAAAGAGATAAGGACGGAATACCCGGAAAAGTAGCTGCTATTGAGTACGATCCAAATAGAACAGCTTATATTGCACTTATACATTATTTAGATGGAGAAAAAAGATATATCATTGCTCCTTATGGACTAAAAGTAGGGGATATAATAGAATCTGGGGAAAATGTAGACATTAAAGTAGGAAATGCTTTACCTTTGAGAAATATTCCAGTAGGTACAATAATCCATAACATTGAGCTTATACCAGGGAAAGGTGGACAATTAGTGAGAGCGGCAGGTGCCGCAGCGCAGCTTATGGCTAAAGAAGGGGATTATGTTCAAGTTAGAATGCCTTCAGGAGAAATTAGATTGATAAAGGCTGACTGTCGTGCAACCATTGGACAAGTATCAAATTTAGACCAT------------------------------------------------------------------------------------------------------------------------------------------------------------------------------------------------------------------------------------
>Z606 81rplB
---------------------------------------------------------------------------------------------TCCTTAGTTGTTACTTTAACTAAAACTGGTGGAAGAAATGTATATGGAAGAATTACTGTCAGACATCGCGGTGGCGGACATAAGAGAAAATATAGGATTATAGATTTTAAAAGAGATAAGGACGGAATACCCGGAAAAGTAGCTGCTATTGAGTACGATCCAAATAGAACAGCTTATATTGCACTTATACATTATTTAGATGGAGAAAAAAGATATATCATTGCTCCTTATGGACTAAAAGTAGGGGATATAATAGAATCTGGGGAAAATGTAGACATTAAAGTAGGAAATGCTTTACCTTTGAGAAATATTCCAGTAGGTACAATAATCCATAACATTGAGCTTATACCAGGGAAAGGTGGACAATTAGTGAGAGCGGCAGGTGCCGCAGCGCAGCTTATGGCTAAAGAAGGGGATTATGTTCAAGTTAGAATGCCTTCAGGAGAAATTAGATTGATAAAGGCTGACTGTCGTGCAACCATTGGACAAGTATCAAATTTAGACCAT------------------------------------------------------------------------------------------------------------------------------------------------------------------------------------------------------------------------------------
>Z606 9rplB
---------------------------------------------------------------------------------------------TCCTTAGTTGTTACTTTAACTAAAACTGGTGGAAGAAATGTATATGGAAGAATTACTGTCAGACATCGCGGTGGCGGACATAAGAGAAAATATAGGATTATAGATTTTAAAAGAGATAAGGACGGAATACCCGGAAAAGTAGCTGCTATTGAGTACGATCCAAATAGAACAGCTTATATTGCACTTATACATTATTTAGATGGAGAAAAAAGATATATCATTGCTCCTTATGGACTAAAAGTAGGGGATATAATAGAATCTGGGGAAAATGTAGACATTAAAGTAGGAAATGCTTTACCTTTGAGAAATATTCCAGTAGGTACAATAATCCATAACATTGAGCTTATACCAGGGAAAGGTGGACAATTAGTGAGAGCGGCAGGTGCAGCAGCGCAGCTTATGGCTAAAGAAGGGGATTATGTTCAAGTTAGAATGCCTTCAGGAGAAATTAGATTGATAAAGGCTGACTGTCGTGCAACCATTGGACAAGTATCAAATTTAGACCAT------------------------------------------------------------------------------------------------------------------------------------------------------------------------------------------------------------------------------------
>T. italicus Ab9 Ab9 Thit 1970
ATGGGAATAAAATCTTTTAAGCCGACATCTCCCGGCAGACGTCAAATGACAGTATTGACTTTTGAGGAAATTACCAAAGATAAGCCAGAGAAATCATTAGTTGTTAGTTTAACTAAATCAGGTGGGAGAAATGTTTATGGAAGGATTACTGTTAGACATCGCGGGGGCGGACATAAGAGGAAATATAGGATTATAGATTTTAAAAGAGATAAGGACGGAGTACCAGGAAAAGTAGCTGCTATTGAGTACGATCCAAACAGGACAGCTTATATTGCACTTATTCATTATTTAGATGGAGAAAAAAGATATATCATTGCTCCTTATGGCTTAAAAGTGGGAGATATAATTGAATCTGGAGAAAATGTAGACATTAAGGTAGGAAATGCTTTACCTTTGAGAAATATTCCTGTAGGTACAGTGGTCCACAATATTGAACTTACGCCTGGAAAAGGTGGACAGTTAGTGAGAGCGGCAGGCACAGCTGCGCAGATTATGGCTAAAGAAGGAGATTATGTACAAATTAGGATGCCTTCAGGAGAGATTAGATTGATAAGAGCAGACTGTCGTGCAACCATTGGACAAGTGTCGAATATAGATCATGAAAATGTAAAAATAGGAAAAGCAGGTAGATCAAGATGGCTTGGTAGAAGACCAAGTGTTAGAGGTTCGGCTATGAATCCTGTAGACCATCCACATGGTGGTGGTGAAGGTAAAGCACCTATTGGGCATCCAGGTCCACTTACACCATGGGGCAAGCCTGCATTGGGCTATAAGACACGTAAGAAAGGTAAAGCTTCGGATAAATTTATTATAAGAAGGCGCAAATAA
