# Supplementary material for: Multilocus sequence analysis of Thermoanaerobacter isolates reveals recombining, but differentiated, populations from geothermal springs of the Uzon Caldera, Kamchatka, Russia
Source: Front Microbiol. 2013 Jun 21;4:169. doi: 10.3389/fmicb.2013.00169 (PMC3689144; doi:10.3389/fmicb.2013.00169)
Supplement: Supplementary file 1 [file DataSheet1.ZIP › MAY13_S_info/Tu_rpoB_106trimmed_49ST.fas]

>A615 35rpoB
---------------------------------------------------------------------------------------------------------------------------------------------------------------------------------------------------------------------------------------------------------------------------------------------------------------------------------------------------------------------------------------------------------------------------------------GGAGTTTATTATGAACAACAATTTGATAAATTTGGGAAAAAATTAATTTCTGCAACTGTAATTCCAAATAGAGGGGCTTGGCTAGAATATGAAGAAGATTCCAATGATATAGTATATGTTAGAATTGACAGAACAAGAAAAGTTCCAGTTACTGTATTATTAAGGGCGTTGGGTTATAGTACTGATATTCAAATTCTTGACCTTTTAGGAGAAGAGGAAAAATTAAAAGCTACTTTAGATAAGGATACTACAAAATCTGAAGAAGAGGCTTTAATAGAAATTTATAAAAGATTGAGACCGGGAGAGCCGCCTACTGTCGAGAGTGCCAAAAGTCTTTTGTATGCATTATTTTTTGATGCAAAAAGGTATGATTTAGCAAAAGTTGGACGCTATAAATTTAATAAAAAACTTGCGTTAAAAACGAGAATTGTAAACTTAAAAAGCGCAAAAAAGATTGTCAATCCTGTTACAGGAGAGATATTAGTAGAAGAAGGAGAGAAAATTTCCAAAGAAAAGGCAGAAGAAATTCAAAATTGCGGCATAAATGTAGTAGAAGTGTTAGTAGAGGGTAAAGTAGTAAGAGTAATAGGTAATAATACGGTGGATATAAATAAATATCCAATGCCTTATGATGTATCTAACTTAAATATAAAAGAAGCAGTAAATTTAAGTATATTAAAAGAAATCCTTGATAATTTCTCTGATGAAGAGGCAGTAATAAACGAAATAAAAAATAGAATGGATGAACTTGTTCCAAAGAACATTACTAAAGATGACATTATAGCCACTATAAGCTACCAACTAAATTTAACTCATGGGATAGGTTCAATAGATGATATAGATCATTTAGGAAATAGGCGACTCAGGTCTGTAGGAGAATTATTGCAAAACCAATTTAGAATTGGACTTGC-------------------------------------------------------------------------------------------------------------------------------------------------------------------------------------------------------------------------------------------------------------------------------------------------------------------------------------------------------------------------------------------------------------------------------------------------------------------------------------------------------------------------------------------------------------------------------------------------------------------------------------------------------------------------------------------------------------------------------------------------------------------------------------------------------------------------------------------------------------------------------------------------------------------------------------------------------------------------------------------------------------------------------------------------------------------------------------------------------------------------------------------------------------------------------------------------------------------------------------------------------------------------------------------------------------------------------------------------------------------------------------------------------------------------------------------------------------------------------------------------------------------------------------------------------------------------------------------------------------------------------------------------------------------------------------------------------------------------------------------------------------------------------------------------------------------------------------------------------------------------------------------------------------------------------------------------------------------------------------------------------------------------------------------------------------------------------------------------------------------------------------------------------------------------------------------------------------------------------------------------------------------------------------------------------------------------------------------------------------------------------------------------------------------------------------------------------------------
>A615 37rpoB
---------------------------------------------------------------------------------------------------------------------------------------------------------------------------------------------------------------------------------------------------------------------------------------------------------------------------------------------------------------------------------------------------------------------------------------GGAGTTTATTATGAACAACAATTTGATAAATTTGGGAAAAAATTAATTTCTGCAACTGTAATTCCAAATAGAGGGGCTTGGCTAGAATATGAAGAAGATTCCAATGATATAGTATATGTTAGAATTGACAGAACAAGAAAAGTTCCAGTTACTGTATTATTAAGGGCGTTGGGTTATAGTACTGATATTCAAATTCTTGACCTTTTAGGAGAAGAGGAAAAATTAAAAGCTACTTTAGATAAGGATACTACAAAATCTGAAGAAGAGGCTTTAATAGAAATTTATAAAAGATTGAGACCGGGAGAGCCGCCTACTGTCGAGAGTGCCAAAAGTCTTTTGTATGCATTATTTTTTGATGCAAAAAGGTATGATTTAGCAAAAGTTGGGCGCTATAAATTTAATAAAAAACTTGCGTTAAAAACGAGAATTGTAAACTTAAAAAGCGCAAAAAAGATTGTCAATCCTGTTACAGGAGAGATATTAGTAGAAGAAGGAGAGAAAATTTCCAAAGAAAAGGCAGAAGAAATTCAAAATTGCGGCATAAATGTAGTAGAAGTGTTAGTAGAGGGTAAAGTAGTAAGAGTGATAGGTAATAATACGGTGGATATAAATAAATATCCAATGCCTTATGATGTATCTAACTTAAATATAAAAGAAGCAGTAAATTTAAGTATATTAAAAGAAATCCTTGATAATTTCTCTGATGAAGAGGCAGTAATAAACGAAATAAAAAATAGAATGGATGAACTTGTTCCAAAGAACATTACTAAAGATGACATTATAGCCACTATAAGCTACCAACTAAATTTAACTCATGGGATAGGTTCAATAGATGATATAGATCATTTAGGAAATAGGCGACTCAGGTCTGTAGGAGAATTATTGCAAAATCAATTTAGAATTGGACTTGC-------------------------------------------------------------------------------------------------------------------------------------------------------------------------------------------------------------------------------------------------------------------------------------------------------------------------------------------------------------------------------------------------------------------------------------------------------------------------------------------------------------------------------------------------------------------------------------------------------------------------------------------------------------------------------------------------------------------------------------------------------------------------------------------------------------------------------------------------------------------------------------------------------------------------------------------------------------------------------------------------------------------------------------------------------------------------------------------------------------------------------------------------------------------------------------------------------------------------------------------------------------------------------------------------------------------------------------------------------------------------------------------------------------------------------------------------------------------------------------------------------------------------------------------------------------------------------------------------------------------------------------------------------------------------------------------------------------------------------------------------------------------------------------------------------------------------------------------------------------------------------------------------------------------------------------------------------------------------------------------------------------------------------------------------------------------------------------------------------------------------------------------------------------------------------------------------------------------------------------------------------------------------------------------------------------------------------------------------------------------------------------------------------------------------------------------------------------------
>A615 39rpoB
---------------------------------------------------------------------------------------------------------------------------------------------------------------------------------------------------------------------------------------------------------------------------------------------------------------------------------------------------------------------------------------------------------------------------------------GGAGTTTATTATGAACAACAATTTGATAAATTTGGGAAAAAATTAATTTCTGCAACTGTAATTCCAAATAGAGGGGCTTGGCTAGAATATGAAGAAGATTCCAATGATATAGTATATGTTAGAATTGACAGAACAAGAAAAGTTCCAGTTACTGTATTATTAAGGGCGTTGGGTTATAGTACTGATATTCAAATTCTTGACCTTTTAGGAGAAGAGGAAAAATTAAAAGCTACTTTAGATAAGGATACTACAAAATCTGAAGAAGAGGCTTTAATAGAAATTTATAAAAGATTGAGACCGGGAGAGCCGCCTACTGTCGAGAGTGCCAAAAGTCTTTTGTATGCATTATTTTTTGATGCAAAAAGGTATGATTTAGCAAAAGTTGGACGCTATAAATTTAATAAAAAACTTGCGTTAAAAACGAGAATTGTAAACTTAAAAAGCGCAAAAAAGATTGTCAATCCTGTTACAGGAGAGATATTAGTAGAAGAAGGAGAGAAAATTTCCAAAGAAAAGGCAGAAGAAATTCAAAATTGCGGCATAAATGTAGTAGAAGTGTTAGTAGAGGGTAAAGTAGTAAGAGTAATAGGTAATAATACGGTGGATATAAATAAATATCCAATGCCTTATGATGTATCTAACTTAAATATAAAAGAAGCAGTAAATTTAAGTATATTAAAAGAAATCCTTGATAATTTCTCTGATGAAGAGGCAGTAATAAACGAAATAAAAAATAGAATGGATGAACTTGTTCCAAAGAACATTACTAAAGATGACATTATAGCCACTATAAGCTACCAACTAAATTTAACTCATGGGATAGGTTCAATAGATGATATAGATCATTTAGGAAATAGGCGACTCAGGTCTGTAGGAGAATTATTGCAAAACCAATTTAGAATTGGACTTGC-------------------------------------------------------------------------------------------------------------------------------------------------------------------------------------------------------------------------------------------------------------------------------------------------------------------------------------------------------------------------------------------------------------------------------------------------------------------------------------------------------------------------------------------------------------------------------------------------------------------------------------------------------------------------------------------------------------------------------------------------------------------------------------------------------------------------------------------------------------------------------------------------------------------------------------------------------------------------------------------------------------------------------------------------------------------------------------------------------------------------------------------------------------------------------------------------------------------------------------------------------------------------------------------------------------------------------------------------------------------------------------------------------------------------------------------------------------------------------------------------------------------------------------------------------------------------------------------------------------------------------------------------------------------------------------------------------------------------------------------------------------------------------------------------------------------------------------------------------------------------------------------------------------------------------------------------------------------------------------------------------------------------------------------------------------------------------------------------------------------------------------------------------------------------------------------------------------------------------------------------------------------------------------------------------------------------------------------------------------------------------------------------------------------------------------------------------------------
>A615 65rpoB
---------------------------------------------------------------------------------------------------------------------------------------------------------------------------------------------------------------------------------------------------------------------------------------------------------------------------------------------------------------------------------------------------------------------------------------GGAGTTTATTATGAACAACAATTTGATAAATTTGGGAAAAAATTAATTTCTGCAACTGTAATTCCAAATAGAGGGGCTTGGCTAGAATATGAAGAAGATTCCAATGATATAGTATATGTTAGAATTGACAGAACAAGAAAAGTTCCAGTTACTGTATTATTAAGGGCGTTGGGTTATAGTACTGATATTCAAATTCTTGACCTTTTAGGAGAAGAGGAAAAATTAAAAGCTACTTTAGATAAGGATACTACAAAATCTGAAGAAGAGGCTTTAATAGAAATTTATAAAAGATTGAGACCGGGAGAGCCGCCTACTGTCGAGAGTGCCAAAAGTCTTTTGTATGCATTATTTTTTGATGCAAAAAGGTATGATTTAGCAAAAGTTGGGCGCTATAAATTTAATAAAAAACTTGCGTTAAAAACGAGAATTGTAAACTTAAAAAGCGCAAAAAAGATTGTCAATCCTGTTACAGGAGAGATATTAGTAGAAGAAGGAGAGAAAATTTCCAAAGAAAAGGCAGAAGAAATTCAAAATTGCGGCATAAATGTAGTAGAAGTGTTAGTAGAGGGTAAAGTAGTAAGAGTGATAGGTAATAATACGGTGGATATAAATAAATATCCAATGCCTTATGATGTATCTAACTTAAATATAAAAGAAGCAGTAAATTTAAGTATATTAAAAGAAATCCTTGATAATTTCTCTGATGAAGAGGCAGTAATAAACGAAATAAAAAATAGAATGGATGAACTTGTTCCAAAGAACATTACTAAAGATGACATTATAGCCACTATAAGCTACCAACTAAATTTAACTCATGGGATAGGTTCAATAGATGATATAGATCATTTAGGAAATAGGCGACTCAGGTCTGTAGGAGAATTATTGCAAAATCAATTTAGAATTGGACTTGC-------------------------------------------------------------------------------------------------------------------------------------------------------------------------------------------------------------------------------------------------------------------------------------------------------------------------------------------------------------------------------------------------------------------------------------------------------------------------------------------------------------------------------------------------------------------------------------------------------------------------------------------------------------------------------------------------------------------------------------------------------------------------------------------------------------------------------------------------------------------------------------------------------------------------------------------------------------------------------------------------------------------------------------------------------------------------------------------------------------------------------------------------------------------------------------------------------------------------------------------------------------------------------------------------------------------------------------------------------------------------------------------------------------------------------------------------------------------------------------------------------------------------------------------------------------------------------------------------------------------------------------------------------------------------------------------------------------------------------------------------------------------------------------------------------------------------------------------------------------------------------------------------------------------------------------------------------------------------------------------------------------------------------------------------------------------------------------------------------------------------------------------------------------------------------------------------------------------------------------------------------------------------------------------------------------------------------------------------------------------------------------------------------------------------------------------------------------------
>B621 1rpoB
---------------------------------------------------------------------------------------------------------------------------------------------------------------------------------------------------------------------------------------------------------------------------------------------------------------------------------------------------------------------------------------------------------------------------------------GGAGTTTATTATGAACAACAATTTGATAAATTTGGGAAAAAATTAATTTCTGCAACTGTAATTCCAAATAGAGGGGCTTGGCTAGAATATGAAGAAGATTCCAATGATATAGTATATGTTAGAATTGACAGAACAAGAAAAGTTCCAGTTACTGTATTATTAAGGGCGTTGGGTTATAGTACTGATATTCAAATTCTTGACCTTTTAGGAGAAGAGGAAAAATTAAAAGCTACTTTAGATAAGGATACTACAAAATCTGAAGAAGAGGCTTTAATAGAAATTTATAAAAGATTGAGACCGGGAGAGCCGCCTACTGTCGAGAGTGCCAAAAGTCTTTTGTATGCATTATTTTTTGATGCAAAAAGGTATGATTTAGCAAAAGTTGGACGCTATAAATTTAATAAAAAACTTGCGTTAAAAACGAGAATTGTAAACTTAAAAAGCGCAAAAAAGATTGTCAATCCTGTTACAGGAGAGATATTAGTAGAAGAAGGAGAGAAAATTTCCAAAGAAAAGGCAGAAGAAATTCAAAATTGTGGCATAAATGTAGTAGAAGTGTTAGTAGAGGGTAAAGTAGTAAGAGTAATAGGTAATAATACGGTGGATATAAATAAATATCCAATGCCTTATGATGTATCTAGCTTAAATATAAAAGAAGCAGTAAATTTAAGTATATTAAAAGAAATCCTTGATAATTTCTCTGATGAAGAGGCAGTAATAAACGAAATAAAAAATAGAATGGATGAACTTGTTCCAAAGAACATTACTAAAGATGACATTATAGCCACTATAAGCTACCAACTAAATTTAACTCATGGGATAGGTTCAATAGATGATATAGATCATTTAGGAAATAGGCGACTCAGGTCTGTAGGAGAATTATTGCAAAACCAATTTAGAATTGGACTTGC-------------------------------------------------------------------------------------------------------------------------------------------------------------------------------------------------------------------------------------------------------------------------------------------------------------------------------------------------------------------------------------------------------------------------------------------------------------------------------------------------------------------------------------------------------------------------------------------------------------------------------------------------------------------------------------------------------------------------------------------------------------------------------------------------------------------------------------------------------------------------------------------------------------------------------------------------------------------------------------------------------------------------------------------------------------------------------------------------------------------------------------------------------------------------------------------------------------------------------------------------------------------------------------------------------------------------------------------------------------------------------------------------------------------------------------------------------------------------------------------------------------------------------------------------------------------------------------------------------------------------------------------------------------------------------------------------------------------------------------------------------------------------------------------------------------------------------------------------------------------------------------------------------------------------------------------------------------------------------------------------------------------------------------------------------------------------------------------------------------------------------------------------------------------------------------------------------------------------------------------------------------------------------------------------------------------------------------------------------------------------------------------------------------------------------------------------------------------
>B621 2rpoB
---------------------------------------------------------------------------------------------------------------------------------------------------------------------------------------------------------------------------------------------------------------------------------------------------------------------------------------------------------------------------------------------------------------------------------------GGAGTTTATTATGAACAACAATTTGATAAATTTGGGAAAAAATTAATTTCTGCAACTGTAATTCCAAATAGAGGGGCTTGGCTAGAATATGAAGAAGATTCCAATGATATAGTATATGTTAGAATTGACAGAACAAGAAAAGTTCCAGTTACTGTATTATTAAGGGCGTTGGGTTATAGTACTGATATTCAAATTCTTGACCTTTTAGGAGAAGAGGAAAAATTAAAAGCTACTTTAGATAAGGATACTACAAAATCTGAAGAAGAGGCTTTAATAGAAATTTATAAAAGATTGAGACCGGGAGAGCCGCCTACTGTCGAGAGTGCCAAAAGTCTTTTGTATGCATTATTTTTTGATGCAAAAAGGTATGATTTAGCAAAAGTTGGGCGCTATAAATTTAATAAAAAACTTGCGTTAAAAACGAGAATTGTAAACTTAAAAAGCGCAAAAAAGATTGTCAATCCTGTTACAGGAGAGATATTAGTAGAAGAAGGAGAGAAAATTTCCAAAGAAAAGGCAGAAGAAATTCAAAATTGCGGCATAAATGTAGTAGAAGTGTTAGTAGAGGGTAAAGTAGTAAGAGTGATAGGTAATAATACGGTGGATATAAATAAATATCCAATGCCTTATGATGTATCTAACTTAAATATAAAAGAAGCAGTAAATTTAAGTATATTAAAAGAAATCCTTGATAATTTCTCTGATGAAGAGGCAGTAATAAACGAAATAAAAAATAGAATGGATGAACTTGTTCCAAAGAACATTACTAAAGATGACATTATAGCCACTATAAGCTACCAACTAAATTTAACTCATGGGATAGGTTCAATAGATGATATAGATCATTTAGGAAATAGGCGACTCAGGTCTGTAGGAGAATTATTGCAAAATCAATTTAGAATTGGACTTGC-------------------------------------------------------------------------------------------------------------------------------------------------------------------------------------------------------------------------------------------------------------------------------------------------------------------------------------------------------------------------------------------------------------------------------------------------------------------------------------------------------------------------------------------------------------------------------------------------------------------------------------------------------------------------------------------------------------------------------------------------------------------------------------------------------------------------------------------------------------------------------------------------------------------------------------------------------------------------------------------------------------------------------------------------------------------------------------------------------------------------------------------------------------------------------------------------------------------------------------------------------------------------------------------------------------------------------------------------------------------------------------------------------------------------------------------------------------------------------------------------------------------------------------------------------------------------------------------------------------------------------------------------------------------------------------------------------------------------------------------------------------------------------------------------------------------------------------------------------------------------------------------------------------------------------------------------------------------------------------------------------------------------------------------------------------------------------------------------------------------------------------------------------------------------------------------------------------------------------------------------------------------------------------------------------------------------------------------------------------------------------------------------------------------------------------------------------------------
>B621 3rpoB
---------------------------------------------------------------------------------------------------------------------------------------------------------------------------------------------------------------------------------------------------------------------------------------------------------------------------------------------------------------------------------------------------------------------------------------GGAGTTTATTATGAACAACAATTTGATAAATTTGGGAAGAAATTAATTTCTGCAACTGTAATTCCAAATAGAGGGGCTTGGCTAGAATATGAAGAAGATTCCAATGATATAGTATATGTTAGAATTGACAGAACAAGAAAAGTTCCAGTTACTGTATTATTAAGGGCGTTGGGTTATAGTACTGATATTCAAATTCTTGACCTTTTAGGAGAAGAGGAAAAATTAAAAGCTACTTTAGATAAGGATACTACAAAATCTGAAGAAGAGGCTTTAATAGAAATTTATAAAAGATTAAGACCGGGAGAGCCACCTACTGTTGAGAGTGCCAAAAGCCTTTTGTATGCATTATTTTTTGATGCAAAAAGGTATGATTTAGCAAAAGTTGGGCGCTATAAATTTAATAAAAAACTTGCGTTAAAAACGAGAATTGTAAACTTAAAAAGCGCAAAAAAGATTGTCAATCCTGTTACAGGAGAGATATTAGTAGAAGAAGGAGAGAAAATTTCCAAAGAAAAGGCAGAAGAAATTCAAAATTGCGGCATAAATGTAGTAGAAGTGTTAGTAGAGGGTAAAGTAGTAAGAGTGATAGGTAATAATACGGTGGATATAAATAAATATCCAATGCCTTATGATGTATCTAACTTAAATATAAAAGAAGCAGTAAATTTAAGTATATTAAAAGAAATCCTTGATAATTTCTCTGATGAAGAGGCAGTAATAAACGAAATAAAAAATAGAATGGATGAACTTGTTCCAAAGAACATTACTAAAGATGACATTATAGCCACTATAAGCTACCAACTAAATTTAACTCATGGGATAGGTTCAATAGATGATATAGATCATTTAGGAAATAGGCGACTCAGGTCTGTAGGAGAATTATTGCAAAATCAATTTAGAATTGGACTTGC-------------------------------------------------------------------------------------------------------------------------------------------------------------------------------------------------------------------------------------------------------------------------------------------------------------------------------------------------------------------------------------------------------------------------------------------------------------------------------------------------------------------------------------------------------------------------------------------------------------------------------------------------------------------------------------------------------------------------------------------------------------------------------------------------------------------------------------------------------------------------------------------------------------------------------------------------------------------------------------------------------------------------------------------------------------------------------------------------------------------------------------------------------------------------------------------------------------------------------------------------------------------------------------------------------------------------------------------------------------------------------------------------------------------------------------------------------------------------------------------------------------------------------------------------------------------------------------------------------------------------------------------------------------------------------------------------------------------------------------------------------------------------------------------------------------------------------------------------------------------------------------------------------------------------------------------------------------------------------------------------------------------------------------------------------------------------------------------------------------------------------------------------------------------------------------------------------------------------------------------------------------------------------------------------------------------------------------------------------------------------------------------------------------------------------------------------------------------
>B621 4rpoB
---------------------------------------------------------------------------------------------------------------------------------------------------------------------------------------------------------------------------------------------------------------------------------------------------------------------------------------------------------------------------------------------------------------------------------------GGAGTTTATTATGAACAACAATTTGATAAATTTGGGAAGAAATTAATTTCTGCAACTGTAATTCCAAATAGAGGGGCTTGGCTAGAATATGAAGAAGATTCCAATGATATAGTATATGTTAGAATTGACAGAACAAGAAAAGTTCCAGTTACTGTATTATTAAGGGCGTTGGGTTATAGTACTGATATTCAAATTCTTGACCTTTTAGGAGAAGAGGAAAAATTAAAAGCTACTTTAGATAAGGATACTACAAAATCTGAAGAAGAGGCTTTAATAGAAATTTATAAAAGATTAAGACCGGGAGAGCCACCTACTGTTGAGAGTGCCAAAAGCCTTTTGTATGCATTATTTTTTGATGCAAAAAGGTATGATTTAGCAAAAGTTGGGCGCTATAAATTTAATAAAAAACTTGCGTTAAAAACGAGAATTGTAAACTTAAAAAGCGCAAAAAAGATTGTCAATCCTGTTACAGGAGAGATATTAGTAGAAGAAGGAGAGAAAATTTCCAAAGAAAAGGCAGAAGAAATTCAAAATTGCGGCATAAATGTAGTAGAAGTGTTAGTAGAGGGTAAAGTAGTAAGAGTGATAGGTAATAATACGGTGGATATAAATAAATATCCAATGCCTTATGATGTATCTAACTTAAATATAAAAGAAGCAGTAAATTTAAGTATATTAAAAGAAATCCTTGATAATTTCTCTGATGAAGAGGCAGTAATAAACGAAATAAAAAATAGAATGGATGAACTTGTTCCAAAGAACATTACTAAAGATGACATTATAGCCACTATAAGCTACCAACTAAATTTAACTCATGGGATAGGTTCAATAGATGATATAGATCATTTAGGAAATAGGCGACTCAGGTCTGTAGGAGAATTATTGCAAAATCAATTTAGAATTGGACTTGC-------------------------------------------------------------------------------------------------------------------------------------------------------------------------------------------------------------------------------------------------------------------------------------------------------------------------------------------------------------------------------------------------------------------------------------------------------------------------------------------------------------------------------------------------------------------------------------------------------------------------------------------------------------------------------------------------------------------------------------------------------------------------------------------------------------------------------------------------------------------------------------------------------------------------------------------------------------------------------------------------------------------------------------------------------------------------------------------------------------------------------------------------------------------------------------------------------------------------------------------------------------------------------------------------------------------------------------------------------------------------------------------------------------------------------------------------------------------------------------------------------------------------------------------------------------------------------------------------------------------------------------------------------------------------------------------------------------------------------------------------------------------------------------------------------------------------------------------------------------------------------------------------------------------------------------------------------------------------------------------------------------------------------------------------------------------------------------------------------------------------------------------------------------------------------------------------------------------------------------------------------------------------------------------------------------------------------------------------------------------------------------------------------------------------------------------------------------------
>B621 72rpoB
---------------------------------------------------------------------------------------------------------------------------------------------------------------------------------------------------------------------------------------------------------------------------------------------------------------------------------------------------------------------------------------------------------------------------------------GGAGTTTATTATGAACAACAATTTGATAAATTTGGGAAGAAATTAATTTCTGCAACTGTAATTCCAAATAGAGGGGCTTGGCTAGAATATGAAGAAGATTCCAATGATATAGTATATGTTAGAATTGACAGAACAAGAAAAGTTCCAGTTACTGTATTATTAAGGGCGTTGGGTTATAGTACTGATATTCAAATTCTTGACCTTTTAGGAGAAGAGGAAAAATTAAAAGCTACTTTAGATAAGGATACTACAAAATCTGAAGAAGAGGCTTTAATAGAAATTTATAAAAGATTAAGACCGGGAGAGCCACCTACTGTTGAGAGTGCCAAAAGCCTTTTGTATGCATTATTTTTTGATGCAAAAAGGTATGATTTAGCAAAAGTTGGGCGCTATAAATTTAATAAAAAACTTGCGTTAAAAACGAGAATTGTAAACTTAAAAAGCGCAAAAAAGATTGTCAATCCTGTTACAGGAGAGATATTAGTAGAAGAAGGAGAGAAAATTTCCAAAGAAAAGGCAGAAAAAATTCAAAATTGCGGCATAAATGTAGTAGAAGTGTTAGTAGAGGGTAAAGTAGTAAGAGTGATAGGTAATAATACGGTGGATATAAATAAATATCCAATGCCTTATGATGTATCTAACTTAAATATAAAAGAAGCAGTAAATTTAAGTATATTAAAAGAAATCCTTGATAATTTCTCTGATGAAGAGGCAGTAATAAACGAAATAAAAAATAGAATGGATGAACTTGTTCCAAAGAACATTACTAAAGATGACATTATAGCCACTATAAGCTACCAACTAAATTTAACTCATGGGATAGGTTCAATAGATGATATAGATCATTTAGGAAATAGGCGACTCAGGTCTGTAGGAGAATTATTGCAAAATCAATTTAGAATTGGACTTGC-------------------------------------------------------------------------------------------------------------------------------------------------------------------------------------------------------------------------------------------------------------------------------------------------------------------------------------------------------------------------------------------------------------------------------------------------------------------------------------------------------------------------------------------------------------------------------------------------------------------------------------------------------------------------------------------------------------------------------------------------------------------------------------------------------------------------------------------------------------------------------------------------------------------------------------------------------------------------------------------------------------------------------------------------------------------------------------------------------------------------------------------------------------------------------------------------------------------------------------------------------------------------------------------------------------------------------------------------------------------------------------------------------------------------------------------------------------------------------------------------------------------------------------------------------------------------------------------------------------------------------------------------------------------------------------------------------------------------------------------------------------------------------------------------------------------------------------------------------------------------------------------------------------------------------------------------------------------------------------------------------------------------------------------------------------------------------------------------------------------------------------------------------------------------------------------------------------------------------------------------------------------------------------------------------------------------------------------------------------------------------------------------------------------------------------------------------------------
>B621 74rpoB
---------------------------------------------------------------------------------------------------------------------------------------------------------------------------------------------------------------------------------------------------------------------------------------------------------------------------------------------------------------------------------------------------------------------------------------GGAGTTTATTATGAACAACAATTTGATAAATTTGGGAAAAAATTAATTTCTGCAACTGTAATTCCAAATAGAGGGGCTTGGCTAGAATATGAAGAAGATTCCAATGATATAGTATATGTTAGAATTGACAGAACAAGAAAAGTTCCAGTTACTGTATTATTAAGGGCGTTGGGTTATAGTACTGATATTCAAATTCTTGACCTTTTAGGAGAAGAGGAAAAATTAAAAGCTACTTTAGATAAGGATACTACAAAATCTGAAGAAGAGGCTTTAATAGAAATTTATAAAAGATTGAGACCGGGAGAGCCGCCTACTGTCGAGAGTGCCAAAAGTCTTTTGTATGCATTATTTTTTGATGCAAAAAGGTATGATTTAGCAAAAGTTGGGCGCTATAAATTTAATAAAAAACTTGCGTTAAAAACGAGAATTGTAAACTTAAAAAGCGCAAAAAAGATTGTCAATCCTGTTACAGGAGAGATATTAGTAGAAGAAGGAGAGAAAATTTCCAAAGAAAAGGCAGAAGAAATTCAAAATTGCGGCATAAATGTAGTAGAAGTGTTAGTAGAGGGTAAAGTAGTAAGAGTGATAGGTAATAATACGGTGGATATAAATAAATATCCAATGCCTTATGATGTATCTAACTTAAATATAAAAGAAGCAGTAAATTTAAGTATATTAAAAGAAATCCTTGATAATTTCTCTGATGAAGAGGCAGTAATAAACGAAATAAAAAATAGAATGGATGAACTTGTTCCAAAGAACATTACTAAAGATGACATTATAGCCACTATAAGCTACCAACTAAATTTAACTCATGGGATAGGTTCAATAGATGATATAGATCATTTAGGAAATAGGCGACTCAGGTCTGTAGGAGAATTATTGCAAAATCAATTTAGAATTGGACTTGC-------------------------------------------------------------------------------------------------------------------------------------------------------------------------------------------------------------------------------------------------------------------------------------------------------------------------------------------------------------------------------------------------------------------------------------------------------------------------------------------------------------------------------------------------------------------------------------------------------------------------------------------------------------------------------------------------------------------------------------------------------------------------------------------------------------------------------------------------------------------------------------------------------------------------------------------------------------------------------------------------------------------------------------------------------------------------------------------------------------------------------------------------------------------------------------------------------------------------------------------------------------------------------------------------------------------------------------------------------------------------------------------------------------------------------------------------------------------------------------------------------------------------------------------------------------------------------------------------------------------------------------------------------------------------------------------------------------------------------------------------------------------------------------------------------------------------------------------------------------------------------------------------------------------------------------------------------------------------------------------------------------------------------------------------------------------------------------------------------------------------------------------------------------------------------------------------------------------------------------------------------------------------------------------------------------------------------------------------------------------------------------------------------------------------------------------------------------------
>B621 77rpoB
---------------------------------------------------------------------------------------------------------------------------------------------------------------------------------------------------------------------------------------------------------------------------------------------------------------------------------------------------------------------------------------------------------------------------------------GGAGTTTATTATGAACAACAATTTGATAAATTTGGGAAAAAATTAATTTCTGCAACTGTAATTCCAAATAGAGGGGCTTGGCTAGAATATGAAGAAGATTCCAATGATATAGTATATGTTAGAATTGACAGAACAAGAAAAGTTCCAGTTACTGTATTATTAAGGGCGTTGGGTTATAGTACTGATATTCAAATTCTTGACCTTTTAGGAGAAGAGGAAAAATTAAAAGCTACTTTAGATAAGGATACTACAAAATCTGAAGAAGAGGCTTTAATAGAAATTTATAAAAGATTGAGACCGGGAGAGCCGCCTACTGTCGAGAGTGCCAAAAGTCTTTTGTATGCATTATTTTTTGATGCAAAAAGGTATGATTTAGCAAAAGTTGGACGCTATAAATTTAATAAAAAACTTGCGTTAAAAACGAGAATTGTAAACTTAAAAAGCGCAAAAAAGATTGTCAATCCTGTTACAGGAGAGATATTAGTAGAAGAAGGAGAGAAAATTTCCAAAGAAAAGGCAGAAGAAATTCAAAATTGCGGCATAAATGTAGTAGAAGTGTTAGTAGAGGGTAAAGTAGTAAGAGTAATAGGTAATAATACGGTGGATATAAATAAATATCCAATGCCTTATGATGTATCTAGCTTAAATATAAAAGAAGCAGTAAATTTAAGTATATTAAAAGAAATCCTTGATAATTTCTCTGATGAAGAGGCAGTAATAAACGAAATAAAAAATAGAATGGATGAACTTGTTCCAAAGAACATTACTAAAGATGACATTATAGCCACTATAAGCTACCAACTAAATTTAACTCATGGGATAGGTTCAATAGATGATATAGATCATTTAGGAAATAGGCGACTCAGGTCTGTAGGAGAATTATTGCAAAACCAATTTAGAATTGGACTTGC-------------------------------------------------------------------------------------------------------------------------------------------------------------------------------------------------------------------------------------------------------------------------------------------------------------------------------------------------------------------------------------------------------------------------------------------------------------------------------------------------------------------------------------------------------------------------------------------------------------------------------------------------------------------------------------------------------------------------------------------------------------------------------------------------------------------------------------------------------------------------------------------------------------------------------------------------------------------------------------------------------------------------------------------------------------------------------------------------------------------------------------------------------------------------------------------------------------------------------------------------------------------------------------------------------------------------------------------------------------------------------------------------------------------------------------------------------------------------------------------------------------------------------------------------------------------------------------------------------------------------------------------------------------------------------------------------------------------------------------------------------------------------------------------------------------------------------------------------------------------------------------------------------------------------------------------------------------------------------------------------------------------------------------------------------------------------------------------------------------------------------------------------------------------------------------------------------------------------------------------------------------------------------------------------------------------------------------------------------------------------------------------------------------------------------------------------------------------
>B621 78rpoB
---------------------------------------------------------------------------------------------------------------------------------------------------------------------------------------------------------------------------------------------------------------------------------------------------------------------------------------------------------------------------------------------------------------------------------------GGAGTTTATTATGAACAACAATTTGATAAATTTGGGAAGAAATTAATTTCTGCAACTGTAATTCCAAATAGAGGGGCTTGGCTAGAATATGAAGAAGATTCCAATGATATAGTATATGTTAGAATTGACAGAACAAGAAAAGTTCCAGTTACTGTATTATTAAGGGCGTTGGGTTATAGTACTGATATTCAAATTCTTGACCTTTTAGGAGAAGAGGAAAAATTAAAAGCTACTTTAGATAAGGATACTACAAAATCTGAAGAAGAGGCTTTAATAGAAATTTATAAAAGATTAAGACCGGGAGAGCCACCTACTGTTGAGAGTGCCAAAAGCCTTTTGTATGCATTATTTTTTGATGCAAAAAGGTATGATTTAGCAAAAGTTGGGCGCTATAAATTTAATAAAAAACTTGCGTTAAAAACGAGAATTGTAAACTTAAAAAGCGCAAAAAAGATTGTCAATCCTGTTACAGGAGAGATATTAGTAGAAGAAGGAGAGAAAATTTCCAAAGAAAAGGCAGAAGAAATTCAAAATTGCGGCATAAATGTAGTAGAAGTGTTAGTAGAGGGTAAAGTAGTAAGAGTGATAGGTAATAATACGGTGGATATAAATAAATATCCAATGCCTTATGATGTATCTAACTTAAATATAAAAGAAGCAGTAAATTTAAGTATATTAAAAGAAATCCTTGATAATTTCTCTGATGAAGAGGCAGTAATAAACGAAATAAAAAATAGAATGGATGAACTTGTTCCAAAGAACATTACTAAAGATGACATTATAGCCACTATAAGCTACCAACTAAATTTAACTCATGGGATAGGTTCAATAGATGATATAGATCATTTAGGAAATAGGCGACTCAGGTCTGTAGGAGAATTATTGCAAAATCAATTTAGAATTGGACTTGC-------------------------------------------------------------------------------------------------------------------------------------------------------------------------------------------------------------------------------------------------------------------------------------------------------------------------------------------------------------------------------------------------------------------------------------------------------------------------------------------------------------------------------------------------------------------------------------------------------------------------------------------------------------------------------------------------------------------------------------------------------------------------------------------------------------------------------------------------------------------------------------------------------------------------------------------------------------------------------------------------------------------------------------------------------------------------------------------------------------------------------------------------------------------------------------------------------------------------------------------------------------------------------------------------------------------------------------------------------------------------------------------------------------------------------------------------------------------------------------------------------------------------------------------------------------------------------------------------------------------------------------------------------------------------------------------------------------------------------------------------------------------------------------------------------------------------------------------------------------------------------------------------------------------------------------------------------------------------------------------------------------------------------------------------------------------------------------------------------------------------------------------------------------------------------------------------------------------------------------------------------------------------------------------------------------------------------------------------------------------------------------------------------------------------------------------------------------------
>B621 80rpoB
---------------------------------------------------------------------------------------------------------------------------------------------------------------------------------------------------------------------------------------------------------------------------------------------------------------------------------------------------------------------------------------------------------------------------------------GGAGTTTATTATGAACAACAATTTGATAAATTTGGGAAGAAATTAATTTCTGCAACTGTAATTCCAAATAGAGGGGCTTGGCTAGAATATGAAGAAGATTCCAATGATATAGTATATGTTAGAATTGACAGAACAAGAAAAGTTCCAGTTACTGTATTATTAAGGGCGTTGGGTTATAGTACTGATATTCAAATTCTTGACCTTTTAGGAGAAGAGGAAAAATTAAAAGCTACTTTAGATAAGGATACTACAAAATCTGAAGAAGAGGCTTTAATAGAAATTTATAAAAGATTAAGACCGGGAGAGCCACCTACTGTTGAGAGTGCCAAAAGCCTTTTGTATGCATTATTTTTTGATGCAAAAAGGTATGATTTAGCAAAAGTTGGGCGCTATAAATTTAATAAAAAACTTGCGTTAAAAACGAGAATTGTAAACTTAAAAAGCGCAAAAAAGATTGTCAATCCTGTTACAGGAGAGATATTAGTAGAAGAAGGAGAGAAAATTTCCAAAGAAAAGGCAGAAGAAATTCAAAATTGCGGCATAAATGTAGTAGAAGTGTTAGTAGAGGGTAAAGTAGTAAGAGTGATAGGTAATAATACGGTGGATATAAATAAATATCCAATGCCTTATGATGTATCTAACTTAAATATAAAAGAAGCAGTAAATTTAAGTATATTAAAAGAAATCCTTGATAATTTCTCTGATGAAGAGGCAGTAATAAACGAAATAAAAAATAGAATGGATGAACTTGTTCCAAAGAACATTACTAAAGATGACATTATAGCCACTATAAGCTACCAACTAAATTTAACTCATGGGATAGGTTCAATAGATGATATAGATCATTTAGGAAATAGGCGACTCAGGTCTGTAGGAGAATTATTGCAAAATCAATTTAGAATTGGACTTGC-------------------------------------------------------------------------------------------------------------------------------------------------------------------------------------------------------------------------------------------------------------------------------------------------------------------------------------------------------------------------------------------------------------------------------------------------------------------------------------------------------------------------------------------------------------------------------------------------------------------------------------------------------------------------------------------------------------------------------------------------------------------------------------------------------------------------------------------------------------------------------------------------------------------------------------------------------------------------------------------------------------------------------------------------------------------------------------------------------------------------------------------------------------------------------------------------------------------------------------------------------------------------------------------------------------------------------------------------------------------------------------------------------------------------------------------------------------------------------------------------------------------------------------------------------------------------------------------------------------------------------------------------------------------------------------------------------------------------------------------------------------------------------------------------------------------------------------------------------------------------------------------------------------------------------------------------------------------------------------------------------------------------------------------------------------------------------------------------------------------------------------------------------------------------------------------------------------------------------------------------------------------------------------------------------------------------------------------------------------------------------------------------------------------------------------------------------------------
>B621 83rpoB
---------------------------------------------------------------------------------------------------------------------------------------------------------------------------------------------------------------------------------------------------------------------------------------------------------------------------------------------------------------------------------------------------------------------------------------GGAGTTTATTATGAACAACAATTTGATAAATTTGGGAAGAAATTAATTTCTGCAACTGTAATTCCAAATAGAGGGGCTTGGCTAGAATATGAAGAAGATTCCAATGATATAGTATATGTTAGAATTGACAGAACAAGAAAAGTTCCAGTTACTGTATTATTAAGGGCGTTGGGTTATAGTACTGATATTCAAATTCTTGACCTTTTAGGAGAAGAGGAAAAATTAAAAGCTACTTTAGATAAGGATACTACAAAATCTGAAGAAGAGGCTTTAATAGAAATTTATAAAAGATTAAGACCGGGAGAGCCACCTACTGTTGAGAGTGCCAAAAGCCTTTTGTATGCATTATTTTTTGATGCAAAAAGGTATGATTTAGCAAAAGTTGGGCGCTATAAATTTAATAAAAAACTTGCGTTAAAAACGAGAATTGTAAACTTAAAAAGCGCAAAAAAGATTGTCAATCCTGTTACAGGAGAGATATTAGTAGAAGAAGGAGAGAAAATTTCCAAAGAAAAGGCAGAAGAAATTCAAAATTGCGGCATAAATGTAGTAGAAGTGTTAGTAGAGGGTAAAGTAGTAAGAGTGATAGGTAATAATACGGTGGATATAAATAAATATCCAATGCCTTATGATGTATCTAACTTAAATATAAAAGAAGCAGTAAATTTAAGTATATTAAAAGAAATCCTTGATAATTTCTCTGATGAAGAGGCAGTAATAAACGAAATAAAAAATAGAATGGATGAACTTGTTCCAAAGAACATTACTAAAGATGACATTATAGCCACTATAAGCTACCAACTAAATTTAACTCATGGGATAGGTTCAATAGATGATATAGATCATTTAGGAAATAGGCGACTCAGGTCTGTAGGAGAATTATTGCAAAATCAATTTAGAATTGGACTTGC-------------------------------------------------------------------------------------------------------------------------------------------------------------------------------------------------------------------------------------------------------------------------------------------------------------------------------------------------------------------------------------------------------------------------------------------------------------------------------------------------------------------------------------------------------------------------------------------------------------------------------------------------------------------------------------------------------------------------------------------------------------------------------------------------------------------------------------------------------------------------------------------------------------------------------------------------------------------------------------------------------------------------------------------------------------------------------------------------------------------------------------------------------------------------------------------------------------------------------------------------------------------------------------------------------------------------------------------------------------------------------------------------------------------------------------------------------------------------------------------------------------------------------------------------------------------------------------------------------------------------------------------------------------------------------------------------------------------------------------------------------------------------------------------------------------------------------------------------------------------------------------------------------------------------------------------------------------------------------------------------------------------------------------------------------------------------------------------------------------------------------------------------------------------------------------------------------------------------------------------------------------------------------------------------------------------------------------------------------------------------------------------------------------------------------------------------------------------
>B621 87rpoB
---------------------------------------------------------------------------------------------------------------------------------------------------------------------------------------------------------------------------------------------------------------------------------------------------------------------------------------------------------------------------------------------------------------------------------------GGAGTTTATTATGAACAACAATTTGATAAATTTGGGAAGAAATTAATTTCTGCAACTGTAATTCCAAATAGAGGGGCTTGGCTAGAATATGAAGAAGATTCCAATGATATAGTATATGTTAGAATTGACAGAACAAGAAAAGTTCCAGTTACTGTATTATTAAGGGCGTTGGGTTATAGTACTGATATTCAAATTCTTGACCTTTTAGGAGAAGAGGAAAAATTAAAAGCTACTTTAGATAAGGATACTACAAAATCTGAAGAAGAGGCTTTAATAGAAATTTATAAAAGATTAAGACCGGGAGAGCCACCTACTGTTGAGAGTGCCAAAAGCCTTTTGTATGCATTATTTTTTGATGCAAAAAGGTATGATTTAGCAAAAGTTGGGCGCTATAAATTTAATAAAAAACTTGCGTTAAAAACGAGAATTGTAAACTTAAAAAGCGCAAAAAAGATTGTCAATCCTGTTACAGGAGAGATATTAGTAGAAGAAGGAGAGAAAATTTCCAAAGAAAAGGCAGAAGAAATTCAAAATTGCGGCATAAATGTAGTAGAAGTGTTAGTAGAGGGTAAAGTAGTAAGAGTGATAGGTAATAATACGGTGGATATAAATAAATATCCAATGCCTTATGATGTATCTAACTTAAATATAAAAGAAGCAGTAAATTTAAGTATATTAAAAGAAATCCTTGATAATTTCTCTGATGAAGAGGCAGTAATAAACGAAATAAAAAATAGAATGGATGAACTTGTTCCAAAGAACATTACTAAAGATGACATTATAGCCACTATAAGCTACCAACTAAATTTAACTCATGGGATAGGTTCAATAGATGATATAGATCATTTAGGAAATAGGCGACTCAGGTCTGTAGGAGAATTATTGCAAAATCAATTTAGAATTGGACTTGC-------------------------------------------------------------------------------------------------------------------------------------------------------------------------------------------------------------------------------------------------------------------------------------------------------------------------------------------------------------------------------------------------------------------------------------------------------------------------------------------------------------------------------------------------------------------------------------------------------------------------------------------------------------------------------------------------------------------------------------------------------------------------------------------------------------------------------------------------------------------------------------------------------------------------------------------------------------------------------------------------------------------------------------------------------------------------------------------------------------------------------------------------------------------------------------------------------------------------------------------------------------------------------------------------------------------------------------------------------------------------------------------------------------------------------------------------------------------------------------------------------------------------------------------------------------------------------------------------------------------------------------------------------------------------------------------------------------------------------------------------------------------------------------------------------------------------------------------------------------------------------------------------------------------------------------------------------------------------------------------------------------------------------------------------------------------------------------------------------------------------------------------------------------------------------------------------------------------------------------------------------------------------------------------------------------------------------------------------------------------------------------------------------------------------------------------------------------------
>B621 90rpoB
---------------------------------------------------------------------------------------------------------------------------------------------------------------------------------------------------------------------------------------------------------------------------------------------------------------------------------------------------------------------------------------------------------------------------------------GGAGTTTATTATGAACAACAATTTGATAAATTTGGGAAGAAATTAATTTCTGCAACTGTAATTCCAAATAGAGGGGCTTGGCTAGAATATGAAGAAGATTCCAATGATATAGTATATGTTAGAATTGACAGAACAAGAAAAGTTCCAGTTACTGTATTATTAAGGGCGTTGGGTTATAGTACTGATATTCAAATTCTTGACCTTTTAGGAGAAGAGGAAAAATTAAAAGCTACTTTAGATAAGGATACTACAAAATCTGAAGAAGAGGCTTTAATAGAAATTTATAAAAGATTAAGACCGGGAGAGCCACCTACTGTTGAGAGTGCCAAAAGCCTTTTGTATGCATTATTTTTTGATGCAAAAAGGTATGATTTAGCAAAAGTTGGGCGCTATAAATTTAATAAAAAACTTGCGTTAAAAACGAGAATTGTAAACTTAAAAAGCGCAAAAAAGATTGTCAATCCTGTTACAGGAGAGATATTAGTAGAAGAAGGAGAGAAAATTTCCAAAGAAAAGGCAGAAGAAATTCAAAATTGCGGCATAAATGTAGTAGAAGTGTTAGTAGAGGGTAAAGTAGTAAGAGTGATAGGTAATAATACGGTGGATATAAATAAATATCCAATGCCTTATGATGTATCTAACTTAAATATAAAAGAAGCAGTAAATTTAAGTATATTAAAAGAAATCCTTGATAATTTCTCTGATGAAGAGGCAGTAATAAACGAAATAAAAAATAGAATGGATGAACTTGTTCCAAAGAACATTACTAAAGATGACATTATAGCCACTATAAGCTACCAACTAAATTTAACTCATGGGATAGGTTCAATAGATGATATAGATCATTTAGGAAATAGGCGACTCAGGTCTGTAGGAGAATTATTGCAAAATCAATTTAGAATTGGACTTGC-------------------------------------------------------------------------------------------------------------------------------------------------------------------------------------------------------------------------------------------------------------------------------------------------------------------------------------------------------------------------------------------------------------------------------------------------------------------------------------------------------------------------------------------------------------------------------------------------------------------------------------------------------------------------------------------------------------------------------------------------------------------------------------------------------------------------------------------------------------------------------------------------------------------------------------------------------------------------------------------------------------------------------------------------------------------------------------------------------------------------------------------------------------------------------------------------------------------------------------------------------------------------------------------------------------------------------------------------------------------------------------------------------------------------------------------------------------------------------------------------------------------------------------------------------------------------------------------------------------------------------------------------------------------------------------------------------------------------------------------------------------------------------------------------------------------------------------------------------------------------------------------------------------------------------------------------------------------------------------------------------------------------------------------------------------------------------------------------------------------------------------------------------------------------------------------------------------------------------------------------------------------------------------------------------------------------------------------------------------------------------------------------------------------------------------------------------------------
>B621 93rpoB
---------------------------------------------------------------------------------------------------------------------------------------------------------------------------------------------------------------------------------------------------------------------------------------------------------------------------------------------------------------------------------------------------------------------------------------GGAGTTTATTATGAACAACAATTTGATAAATTTGGGAAGAAATTAATTTCTGCAACTGTAATTCCAAATAGAGGGGCTTGGCTAGAATATGAAGAAGATTCCAATGATATAGTATATGTTAGAATTGACAGAACAAGAAAAGTTCCAGTTACTGTATTATTAAGGGCGTTGGGTTATAGTACTGATATTCAAATTCTTGACCTTTTAGGAGAAGAGGAAAAATTAAAAGCTACTTTAGATAAGGATACTACAAAATCTGAAGAAGAGGCTTTAATAGAAATTTATAAAAGATTAAGACCGGGAGAGCCACCTACTGTTGAGAGTGCCAAAAGCCTTTTGTATGCATTATTTTTTGATGCAAAAAGGTATGATTTAGCAAAAGTTGGGCGCTATAAATTTAATAAAAAACTTGCGTTAAAAACGAGAATTGTAAACTTAAAAAGCGCAAAAAAGATTGTCAATCCTGTTACAGGAGAGATATTAGTAGAAGAAGGAGAGAAAATTTCCAAAGAAAAGGCAGAAGAAATTCAAAATTGCGGCATAAATGTAGTAGAAGTGTTAGTAGAGGGTAAAGTAGTAAGAGTGATAGGTAATAATACGGTGGATATAAATAAATATCCAATGCCTTATGATGTATCTAACTTAAATATAAAAGAAGCAGTAAATTTAAGTATATTAAAAGAAATCCTTGATAATTTCTCTGATGAAGAGGCAGTAATAAACGAAATAAAAAATAGAATGGATGAACTTGTTCCAAAGAACATTACTAAAGATGACATTATAGCCACTATAAGCTACCAACTAAATTTAACTCATGGGATAGGTTCAATAGATGATATAGATCATTTAGGAAATAGGCGACTCAGGTCTGTAGGAGAATTATTGCAAAATCAATTTAGAATTGGACTTGC-------------------------------------------------------------------------------------------------------------------------------------------------------------------------------------------------------------------------------------------------------------------------------------------------------------------------------------------------------------------------------------------------------------------------------------------------------------------------------------------------------------------------------------------------------------------------------------------------------------------------------------------------------------------------------------------------------------------------------------------------------------------------------------------------------------------------------------------------------------------------------------------------------------------------------------------------------------------------------------------------------------------------------------------------------------------------------------------------------------------------------------------------------------------------------------------------------------------------------------------------------------------------------------------------------------------------------------------------------------------------------------------------------------------------------------------------------------------------------------------------------------------------------------------------------------------------------------------------------------------------------------------------------------------------------------------------------------------------------------------------------------------------------------------------------------------------------------------------------------------------------------------------------------------------------------------------------------------------------------------------------------------------------------------------------------------------------------------------------------------------------------------------------------------------------------------------------------------------------------------------------------------------------------------------------------------------------------------------------------------------------------------------------------------------------------------------------------------
>B621 94rpoB
---------------------------------------------------------------------------------------------------------------------------------------------------------------------------------------------------------------------------------------------------------------------------------------------------------------------------------------------------------------------------------------------------------------------------------------GGAGTTTATTATGAACAACAATTTGATAAATTTGGGAAGAAATTAATTTCTGCAACTGTAATTCCAAATAGAGGGGCTTGGCTAGAATATGAAGAAGATTCCAATGATATAGTATATGTTAGAATTGACAGAACAAGAAAAGTTCCAGTTACTGTATTATTAAGGGCGTTGGGTTATAGTACTGATATTCAAATTCTTGACCTTTTAGGAGAAGAGGAAAAATTAAAAGCTACTTTAGATAAGGATACTACAAAATCTGAAGAAGAGGCTTTAATAGAAATTTATAAAAGATTAAGACCGGGAGAGCCACCTACTGTTGAGAGTGCCAAAAGCCTTTTGTATGCATTATTTTTTGATGCAAAAAGGTATGATTTAGCAAAAGTTGGGCGCTATAAATTTAATAAAAAACTTGCGTTAAAAACGAGAATTGTAAACTTAAAAAGCGCAAAAAAGATTGTCAATCCTGTTACAGGAGAGATATTAGTAGAAGAAGGAGAGAAAATTTCCAAAGAAAAGGCAGAAGAAATTCAAAATTGCGGCATAAATGTAGTAGAAGTGTTAGTAGAGGGTAAAGTAGTAAGAGTGATAGGTAATAATACGGTGGATATAAATAAATATCCAATGCCTTATGATGTATCTAACTTAAATATAAAAGAAGCAGTAAATTTAAGTATATTAAAAGAAATCCTTGATAATTTCTCTGATGAAGAGGCAGTAATAAACGAAATAAAAAATAGAATGGATGAACTTGTTCCAAAGAACATTACTAAAGATGACATTATAGCCACTATAAGCTACCAACTAAATTTAACTCATGGGATAGGTTCAATAGATGATATAGATCATTTAGGAAATAGGCGACTCAGGTCTGTAGGAGAATTATTGCAAAATCAATTTAGAATTGGACTTGC-------------------------------------------------------------------------------------------------------------------------------------------------------------------------------------------------------------------------------------------------------------------------------------------------------------------------------------------------------------------------------------------------------------------------------------------------------------------------------------------------------------------------------------------------------------------------------------------------------------------------------------------------------------------------------------------------------------------------------------------------------------------------------------------------------------------------------------------------------------------------------------------------------------------------------------------------------------------------------------------------------------------------------------------------------------------------------------------------------------------------------------------------------------------------------------------------------------------------------------------------------------------------------------------------------------------------------------------------------------------------------------------------------------------------------------------------------------------------------------------------------------------------------------------------------------------------------------------------------------------------------------------------------------------------------------------------------------------------------------------------------------------------------------------------------------------------------------------------------------------------------------------------------------------------------------------------------------------------------------------------------------------------------------------------------------------------------------------------------------------------------------------------------------------------------------------------------------------------------------------------------------------------------------------------------------------------------------------------------------------------------------------------------------------------------------------------------------------
>H608 78rpoB
---------------------------------------------------------------------------------------------------------------------------------------------------------------------------------------------------------------------------------------------------------------------------------------------------------------------------------------------------------------------------------------------------------------------------------------GGAGTTTATTATGAACAACAATTTGATAAATTTGGGAAGAAATTAATTTCTGCAACTGTAATTCCAAATAGAGGGGCTTGGCTAGAATATGAAGAAGATTCCAATGATATAGTATATGTTAGAATTGACAGAACAAGAAAAGTTCCAGTTACTGTATTATTAAGGGCGTTGGGTTATAGTACTGATATTCAAATTCTTGACCTTTTAGGAGAAGAGGAAAAATTAAAAGCTACTTTAGATAAGGATACTACAAAATCTGAAGAAGAGGCTTTAATAGAAATTTATAAAAGATTAAGACCGGGAGAGCCACCTACTGTTGAGAGTGCCAAAAGCCTTTTGTATGCATTATTTTTTGATGCAAAAAGGTATGATTTAGCAAAAGTTGGGCGCTATAAATTTAATAAAAAACTTGCGTTAAAAACGAGAATTGTAAACTTAAAAAGCGCAAAAAAGATTGTCAATCCTGTTACAGGAGAGATATTAGTAGAAGAAGGAGAGAAAATTTCCAAAGAAAAGGCAGAAGAAATTCAAAATTGCGGCATAAATGTAGTAGAAGTGTTAGTAGAGGGTAAAGTAGTAAGAGTGATAGGTAATAATACGGTGGATATAAATAAATATCCAATGCCTTATGATGTATCTAACTTAAATATAAAAGAAGCAGTAAATTTAAGTATATTAAAAGAAATCCTTGATAATTTCTCTGATGAAGAGGCAGTAATAAACGAAATAAAAAATAGAATGGATGAACTTGTTCCAAAGAACATTACTAAAGATGACATTATAGCCACTATAAGCTACCAACTAAATTTAACTCATGGGATAGGTTCAATAGATGATATAGATCATTTAGGAAATAGGCGACTCAGGTCTGTAGGAGAATTATTGCAAAATCAATTTAGAATTGGACTTGC-------------------------------------------------------------------------------------------------------------------------------------------------------------------------------------------------------------------------------------------------------------------------------------------------------------------------------------------------------------------------------------------------------------------------------------------------------------------------------------------------------------------------------------------------------------------------------------------------------------------------------------------------------------------------------------------------------------------------------------------------------------------------------------------------------------------------------------------------------------------------------------------------------------------------------------------------------------------------------------------------------------------------------------------------------------------------------------------------------------------------------------------------------------------------------------------------------------------------------------------------------------------------------------------------------------------------------------------------------------------------------------------------------------------------------------------------------------------------------------------------------------------------------------------------------------------------------------------------------------------------------------------------------------------------------------------------------------------------------------------------------------------------------------------------------------------------------------------------------------------------------------------------------------------------------------------------------------------------------------------------------------------------------------------------------------------------------------------------------------------------------------------------------------------------------------------------------------------------------------------------------------------------------------------------------------------------------------------------------------------------------------------------------------------------------------------------------------------
>H608 79rpoB
---------------------------------------------------------------------------------------------------------------------------------------------------------------------------------------------------------------------------------------------------------------------------------------------------------------------------------------------------------------------------------------------------------------------------------------GGAGTTTATTATGAACAACAATTTGATAAATTTGGGAAAAAATTAATTTCTGCAACTGTAATTCCAAATAGAGGGGCTTGGCTAGAATATGAAGAAGATTCCAATGATATAGTATATGTTAGAATTGACAGAACAAGAAAAGTTCCAGTTACTGTATTATTAAGGGCGTTGGGTTATAGTACTGATATTCAAATTCTTGACCTTTTAGGAGAAGAGGAAAAATTAAAAGCTACTTTAGATAAGGATACTACAAAATCTGAAGAAGAGGCTTTAATAGAAATTTATAAAAGATTGAGACCGGGAGAGCCGCCTACTGTCGAGAGTGCCAAAAGTCTTTTGTATGCATTATTTTTTGATGCAAAAAGGTATGATTTAGCAAAAGTTGGGCGCTATAAATTTAATAAAAAACTTGCGTTAAAAACGAGAATTGTAAACTTAAAAAGCGCAAAAAAGATTGTCAATCCTGTTACAGGAGAGATATTAGTAGAAGAAGGAGAGAAAATTTCCAAAGAAAAGGCAGAAGAAATTCAAAATTGCGGCATAAATGTAGTAGAAGTGTTAGTAGAGGGTAAAGTAGTAAGAGTGATAGGTAATAATACGGTGGATATAAATAAATATCCAATGCCTTATGATGTATCTAACTTAAATATAAAAGAAGCAGTAAATTTAAGTATATTAAAAGAAATCCTTGATAATTTCTCTGATGAAGAGGCAGTAATAAACGAAATAAAAAATAGAATGGATGAACTTGTTCCAAAGAACATTACTAAAGATGACATTATAGCCACTATAAGCTACCAACTAAATTTAACTCATGGGATAGGTTCAATAGATGATATAGATCATTTAGGAAATAGGCGACTCAGGTCTGTAGGAGAATTATTGCAAAATCAATTTAGAATTGGACTTGC-------------------------------------------------------------------------------------------------------------------------------------------------------------------------------------------------------------------------------------------------------------------------------------------------------------------------------------------------------------------------------------------------------------------------------------------------------------------------------------------------------------------------------------------------------------------------------------------------------------------------------------------------------------------------------------------------------------------------------------------------------------------------------------------------------------------------------------------------------------------------------------------------------------------------------------------------------------------------------------------------------------------------------------------------------------------------------------------------------------------------------------------------------------------------------------------------------------------------------------------------------------------------------------------------------------------------------------------------------------------------------------------------------------------------------------------------------------------------------------------------------------------------------------------------------------------------------------------------------------------------------------------------------------------------------------------------------------------------------------------------------------------------------------------------------------------------------------------------------------------------------------------------------------------------------------------------------------------------------------------------------------------------------------------------------------------------------------------------------------------------------------------------------------------------------------------------------------------------------------------------------------------------------------------------------------------------------------------------------------------------------------------------------------------------------------------------------------------
>H608 81rpoB
---------------------------------------------------------------------------------------------------------------------------------------------------------------------------------------------------------------------------------------------------------------------------------------------------------------------------------------------------------------------------------------------------------------------------------------GGAGTTTATTATGAACAACAATTTGATAAATTTGGGAAAAAATTAATTTCTGCAACTGTAATTCCAAATAGAGGGGCTTGGCTAGAATATGAAGAAGATTCCAATGATATAGTATATGTTAGAATTGACAGAACAAGAAAAGTTCCAGTTACTGTATTATTAAGGGCGTTGGGTTATAGTACTGATATTCAAATTCTTGACCTTTTAGGAGAAGAGGAAAAATTAAAAGCTACTTTAGATAAGGATACTACAAAATCTGAAGAAGAGGCTTTAATAGAAATTTATAAAAGATTGAGACCGGGAGAGCCGCCTACTGTCGAGAGTGCCAAAAGTCTTTTGTATGCATTATTTTTTGATGCAAAAAGGTATGATTTAGCAAAAGTTGGGCGCTATAAATTTAATAAAAAACTTGCGTTAAAAACGAGAATTGTAAACTTAAAAAGCGCAAAAAAGATTGTCAATCCTGTTACAGGAGAGATATTAGTAGAAGAAGGAGAGAAAATTTCCAAAGAAAAGGCAGAAGAAATTCAAAATTGCGGCATAAATGTAGTAGAAGTGTTAGTAGAGGGTAAAGTAGTAAGAGTGATAGGTAATAATACGGTGGATATAAATAAATATCCAATGCCTTATGATGTATCTAACTTAAATATAAAAGAAGCAGTAAATTTAAGTATATTAAAAGAAATCCTTGATAATTTCTCTGATGAAGAGGCAGTAATAAACGAAATAAAAAATAGAATGGATGAACTTGTTCCAAAGAACATTACTAAAGATGACATTATAGCCACTATAAGCTACCAACTAAATTTAACTCATGGGATAGGTTCAATAGATGATATAGATCATTTAGGAAATAGGCGACTCAGGTCTGTAGGAGAATTATTGCAAAATCAATTTAGAATTGGACTTGC-------------------------------------------------------------------------------------------------------------------------------------------------------------------------------------------------------------------------------------------------------------------------------------------------------------------------------------------------------------------------------------------------------------------------------------------------------------------------------------------------------------------------------------------------------------------------------------------------------------------------------------------------------------------------------------------------------------------------------------------------------------------------------------------------------------------------------------------------------------------------------------------------------------------------------------------------------------------------------------------------------------------------------------------------------------------------------------------------------------------------------------------------------------------------------------------------------------------------------------------------------------------------------------------------------------------------------------------------------------------------------------------------------------------------------------------------------------------------------------------------------------------------------------------------------------------------------------------------------------------------------------------------------------------------------------------------------------------------------------------------------------------------------------------------------------------------------------------------------------------------------------------------------------------------------------------------------------------------------------------------------------------------------------------------------------------------------------------------------------------------------------------------------------------------------------------------------------------------------------------------------------------------------------------------------------------------------------------------------------------------------------------------------------------------------------------------------------------
>H608 93rpoB
---------------------------------------------------------------------------------------------------------------------------------------------------------------------------------------------------------------------------------------------------------------------------------------------------------------------------------------------------------------------------------------------------------------------------------------GGAGTTTATTATGAACAACAATTTGATAAATTTGGGAAGAAATTAATTTCTGCAACTGTAATTCCAAATAGAGGGGCTTGGCTAGAATATGAAGAAGATTCCAATGATATAGTATATGTTAGAATTGACAGAACAAGAAAAGTTCCAGTTACTGTATTATTAAGGGCGTTGGGTTATAGTACTGATATTCAAATTCTTGACCTTTTAGGAGAAGAGGAAAAATTAAAAGCTACTTTAGATAAGGATACTACAAAATCTGAAGAAGAGGCTTTAATAGAAATTTATAAAAGATTAAGACCGGGAGAGCCACCTACTGTTGAGAGTGCCAAAAGCCTTTTGTATGCATTATTTTTTGATGCAAAAAGGTATGATTTAGCAAAAGTTGGGCGCTATAAATTTAATAAAAAACTTGCGTTAAAAACGAGAATTGTAAACTTAAAAAGCGCAAAAAAGATTGTCAATCCTGTTACAGGAGAGATATTAGTAGAAGAAGGAGAGAAAATTTCCAAAGAAAAGGCAGAAGAAATTCAAAATTGCGGCATAAATGTAGTAGAAGTGTTAGTAGAGGGTAAAGTAGTAAGAGTGATAGGTAATAATACGGTGGATATAAATAAATATCCAATGCCTTATGATGTATCTAACTTAAATATAAAAGAAGCAGTAAATTTAAGTATATTAAAAGAAATCCTTGATAATTTCTCTGATGAAGAGGCAGTAATAAACGAAATAAAAAATAGAATGGATGAACTTGTTCCAAAGAACATTACTAAAGATGACATTATAGCCACTATAAGCTACCAACTAAATTTAACTCATGGGATAGGTTCAATAGATGATATAGATCATTTAGGAAATAGGCGACTCAGGTCTGTAGGAGAATTATTGCAAAATCAATTTAGAATTGGACTTGC-------------------------------------------------------------------------------------------------------------------------------------------------------------------------------------------------------------------------------------------------------------------------------------------------------------------------------------------------------------------------------------------------------------------------------------------------------------------------------------------------------------------------------------------------------------------------------------------------------------------------------------------------------------------------------------------------------------------------------------------------------------------------------------------------------------------------------------------------------------------------------------------------------------------------------------------------------------------------------------------------------------------------------------------------------------------------------------------------------------------------------------------------------------------------------------------------------------------------------------------------------------------------------------------------------------------------------------------------------------------------------------------------------------------------------------------------------------------------------------------------------------------------------------------------------------------------------------------------------------------------------------------------------------------------------------------------------------------------------------------------------------------------------------------------------------------------------------------------------------------------------------------------------------------------------------------------------------------------------------------------------------------------------------------------------------------------------------------------------------------------------------------------------------------------------------------------------------------------------------------------------------------------------------------------------------------------------------------------------------------------------------------------------------------------------------------------------------------
>I502 49rpoB
---------------------------------------------------------------------------------------------------------------------------------------------------------------------------------------------------------------------------------------------------------------------------------------------------------------------------------------------------------------------------------------------------------------------------------------GGAGTTTATTATGAACAACAATTTGATAAATTTGGGAAAAAATTAATTTCTGCAACTGTAATTCCAAATAGAGGGGCTTGGCTAGAATATGAAGAAGATTCCAATGATATAGTATATGTTAGAATTGACAGAACAAGAAAAGTTCCAGTTACTGTATTATTAAGGGCGTTGGGTTATAGTACTGATATTCAAATTCTTGACCTTTTAGGAGAAGAGGAAAAATTAAAAGCTACTTTAGATAAGGATACTACAAAATCTGAAGAAGAGGCTTTAATAGAAATTTATAAAAGATTGAGACCGGGAGAGCCGCCTACTGTCGAGAGTGCCAAAAGTCTTTTGTATGCATTATTTTTTGATGCAAAAAGGTATGATTTAGCAAAAGTTGGACGCTATAAATTTAATAAAAAACTTGCGTTAAAAACGAGAATTGTAAACTTAAAAAGCGCAAAAAAGATTGTCAATCCTGTTACAGGAGAGATATTAGTAGAAGAAGGAGAGAAAATTTCCAAAGAAAAGGCAGAAGAAATTCAAAATTGCGGCATAAATGTAGTAGAAGTGTTAGTAGAGGGTAAAGTAGTAAGAGTAATAGGTAATAATACGGTGGATATAAATAAATATCCAATGCCTTATGATGTATCTAACTTAAATATAAAAGAAGCAGTAAATTTAAGTATATTAAAAGAAATCCTTGATAATTTCTCTGATGAAGAGGCAGTAATAAACGAAATAAAAAATAGAATGGATGAACTTGTTCCAAAGAACATTACTAAAGATGACATTATAGCCACTATAAGCTACCAACTAAATTTAACTCATGGGATAGGTTCAATAGATGATATAGATCATTTAGGAAATAGGCGACTCAGGTCTGTAGGAGAATTATTGCAAAACCAATTTAGAATTGGACTTGC-------------------------------------------------------------------------------------------------------------------------------------------------------------------------------------------------------------------------------------------------------------------------------------------------------------------------------------------------------------------------------------------------------------------------------------------------------------------------------------------------------------------------------------------------------------------------------------------------------------------------------------------------------------------------------------------------------------------------------------------------------------------------------------------------------------------------------------------------------------------------------------------------------------------------------------------------------------------------------------------------------------------------------------------------------------------------------------------------------------------------------------------------------------------------------------------------------------------------------------------------------------------------------------------------------------------------------------------------------------------------------------------------------------------------------------------------------------------------------------------------------------------------------------------------------------------------------------------------------------------------------------------------------------------------------------------------------------------------------------------------------------------------------------------------------------------------------------------------------------------------------------------------------------------------------------------------------------------------------------------------------------------------------------------------------------------------------------------------------------------------------------------------------------------------------------------------------------------------------------------------------------------------------------------------------------------------------------------------------------------------------------------------------------------------------------------------------------------
>J614 63rpoB
---------------------------------------------------------------------------------------------------------------------------------------------------------------------------------------------------------------------------------------------------------------------------------------------------------------------------------------------------------------------------------------------------------------------------------------GGAGTTTATTATGAACAACAATTTGATAAATTTGGGAAAAAATTAATTTCTGCAACTGTAATTCCAAATAGAGGGGCTTGGCTAGAATATGAAGAAGATTCCAATGATATAGTATATGTTAGAATTGACAGAACAAGAAAAGTTCCAGTTACTGTATTATTAAGGGCGTTGGGTTATAGTACTGATATTCAAATTCTTGACCTTTTAGGAGAAGAGGAAAAATTAAAAGCTACTTTAGATAAGGATACTACAAAATCTGAAGAAGAGGCTTTAATAGAAATTTATAAAAGATTGAGACCGGGAGAGCCGCCTACTGTCGAGAGTGCCAAAAGTCTTTTGTATGCATTATTTTTTGATGCAAAAAGGTATGATTTAGCAAAAGTTGGGCGCTATAAATTTAATAAAAAACTTGCGTTAAAAACGAGAATTGTAAACTTAAAAAGCGCAAAAAAGATTGTCAATCCTGTTACAGGAGAGATATTAGTAGAAGAAGGAGAGAAAATTTCCAAAGAAAAGGCAGAAGAAATTCAAAATTGCGGCATAAATGTAGTAGAAGTGTTAGTAGAGGGTAAAGTAGTAAGAGTGATAGGTAATAATACGGTGGATATAAATAAATATCCAATGCCTTATGATGTATCTAACTTAAATATAAAAGAAGCAGTAAATTTAAGTATATTAAAAGAAATCCTTGATAATTTCTCTGATGAAGAGGCAGTAATAAACGAAATAAAAAATAGAATGGATGAACTTGTTCCAAAGAACATTACTAAAGATGACATTATAGCCACTATAAGCTACCAACTAAATTTAACTCATGGGATAGGTTCAATAGATGATATAGATCATTTAGGAAATAGGCGACTCAGGTCTGTAGGAGAATTATTGCAAAATCAATTTAGAATTGGACTTGC-------------------------------------------------------------------------------------------------------------------------------------------------------------------------------------------------------------------------------------------------------------------------------------------------------------------------------------------------------------------------------------------------------------------------------------------------------------------------------------------------------------------------------------------------------------------------------------------------------------------------------------------------------------------------------------------------------------------------------------------------------------------------------------------------------------------------------------------------------------------------------------------------------------------------------------------------------------------------------------------------------------------------------------------------------------------------------------------------------------------------------------------------------------------------------------------------------------------------------------------------------------------------------------------------------------------------------------------------------------------------------------------------------------------------------------------------------------------------------------------------------------------------------------------------------------------------------------------------------------------------------------------------------------------------------------------------------------------------------------------------------------------------------------------------------------------------------------------------------------------------------------------------------------------------------------------------------------------------------------------------------------------------------------------------------------------------------------------------------------------------------------------------------------------------------------------------------------------------------------------------------------------------------------------------------------------------------------------------------------------------------------------------------------------------------------------------------------------
>J614 65rpoB
---------------------------------------------------------------------------------------------------------------------------------------------------------------------------------------------------------------------------------------------------------------------------------------------------------------------------------------------------------------------------------------------------------------------------------------GGAGTTTATTATGAACAACAATTTGATAAATTTGGGAAAAAATTAATTTCTGCAACTGTAATTCCAAATAGAGGGGCTTGGCTAGAATATGAAGAAGATTCCAATGATATAGTATATGTTAGAATTGACAGAACAAGAAAAGTTCCAGTTACTGTATTATTAAGGGCGTTGGGTTATAGTACTGATATTCAAATTCTTGACCTTTTAGGAGAAGAGGAAAAATTAAAAGCTACTTTAGATAAGGATACTACAAAATCTGAAGAAGAGGCTTTAATAGAAATTTATAAAAGATTGAGACCGGGAGAGCCGCCTACTGTCGAGAGTGCCAAAAGTCTTTTGTATGCATTATTTTTTGATGCAAAAAGGTATGATTTAGCAAAAGTTGGGCGCTATAAATTTAATAAAAAACTTGCGTTAAAAACGAGAATTGTAAACTTAAAAAGCGCAAAAAAGATTGTCAATCCTGTTACAGGAGAGATATTAGTAGAAGAAGGAGAGAAAATTTCCAAAGAAAAGGCAGAAGAAATTCAAAATTGCGGCATAAATGTAGTAGAAGTGTTAGTAGAGGGTAAAGTAGTAAGAGTGATAGGTAATAATACGGTGGATATAAATAAATATCCAATGCCTTATGATGTATCTAACTTAAATATAAAAGAAGCAGTAAATTTAAGTATATTAAAAGAAATCCTTGATAATTTCTCTGATGAAGAGGCAGTAATAAACGAAATAAAAAATAGAATGGATGAACTTGTTCCAAAGAACATTACTAAAGATGACATTATAGCCACTATAAGCTACCAACTAAATTTAACTCATGGGATAGGTTCAATAGATGATATAGATCATTTAGGAAATAGGCGACTCAGGTCTGTAGGAGAATTATTGCAAAATCAATTTAGAATTGGACTTGC-------------------------------------------------------------------------------------------------------------------------------------------------------------------------------------------------------------------------------------------------------------------------------------------------------------------------------------------------------------------------------------------------------------------------------------------------------------------------------------------------------------------------------------------------------------------------------------------------------------------------------------------------------------------------------------------------------------------------------------------------------------------------------------------------------------------------------------------------------------------------------------------------------------------------------------------------------------------------------------------------------------------------------------------------------------------------------------------------------------------------------------------------------------------------------------------------------------------------------------------------------------------------------------------------------------------------------------------------------------------------------------------------------------------------------------------------------------------------------------------------------------------------------------------------------------------------------------------------------------------------------------------------------------------------------------------------------------------------------------------------------------------------------------------------------------------------------------------------------------------------------------------------------------------------------------------------------------------------------------------------------------------------------------------------------------------------------------------------------------------------------------------------------------------------------------------------------------------------------------------------------------------------------------------------------------------------------------------------------------------------------------------------------------------------------------------------------------------
>J614 9rpoB
---------------------------------------------------------------------------------------------------------------------------------------------------------------------------------------------------------------------------------------------------------------------------------------------------------------------------------------------------------------------------------------------------------------------------------------GGAGTTTATTATGAACAACAATTTGATAAATTTGGGAAGAAATTAATTTCTGCAACTGTAATTCCAAATAGAGGGGCTTGGCTAGAATATGAAGAAGATTCCAATGATATAGTATATGTTAGAATTGACAGAACAAGAAAAGTTCCAGTTACTGTATTATTAAGGGCGTTGGGTTATAGTACTGATATTCAAATTCTTGACCTTTTAGGAGAAGAGGAAAAATTAAAAGCTACTTTAGATAAGGATACTACAAAATCTGAAGAAGAGGCTTTAATAGAAATTTATAAAAGATTAAGACCGGGAGAGCCACCTACTGTTGAGAGTGCCAAAAGCCTTTTGTATGCATTATTTTTTGATGCAAAAAGGTATGATTTAGCAAAAGTTGGGCGCTATAAATTTAATAAAAAACTTGCGTTAAAAACGAGAATTGTAAACTTAAAAAGCGCAAAAAAGATTGTCAATCCTGTTACAGGAGAGATATTAGTAGAAGAAGGAGAGAAAATTTCCAAAGAAAAGGCAGAAAAAATTCAAAATTGCGGCATAAATGTAGTAGAAGTGTTAGTAGAGGGTAAAGTAGTAAGAGTGATAGGTAATAATACGGTGGATATAAATAAATATCCAATGCCTTATGATGTATCTAACTTAAATATAAAAGAAGCAGTAAATTTAAGTATATTAAAAGAAATCCTTGATAATTTCTCTGATGAAGAGGCAGTAATAAACGAAATAAAAAATAGAATGGATGAACTTGTTCCAAAGAACATTACTAAAGATGACATTATAGCCACTATAAGCTACCAACTAAATTTAACTCATGGGATAGGTTCAATAGATGATATAGATCATTTAGGAAATAGGCGACTCAGGTCTGTAGGAGAATTATTGCAAAATCAATTTAGAATTGGACTTGC-------------------------------------------------------------------------------------------------------------------------------------------------------------------------------------------------------------------------------------------------------------------------------------------------------------------------------------------------------------------------------------------------------------------------------------------------------------------------------------------------------------------------------------------------------------------------------------------------------------------------------------------------------------------------------------------------------------------------------------------------------------------------------------------------------------------------------------------------------------------------------------------------------------------------------------------------------------------------------------------------------------------------------------------------------------------------------------------------------------------------------------------------------------------------------------------------------------------------------------------------------------------------------------------------------------------------------------------------------------------------------------------------------------------------------------------------------------------------------------------------------------------------------------------------------------------------------------------------------------------------------------------------------------------------------------------------------------------------------------------------------------------------------------------------------------------------------------------------------------------------------------------------------------------------------------------------------------------------------------------------------------------------------------------------------------------------------------------------------------------------------------------------------------------------------------------------------------------------------------------------------------------------------------------------------------------------------------------------------------------------------------------------------------------------------------------------------------------
>O629 40-rpoB R
---------------------------------------------------------------------------------------------------------------------------------------------------------------------------------------------------------------------------------------------------------------------------------------------------------------------------------------------------------------------------------------------------------------------------------------GGAGTTTTATATGAACAACAATTTGATAAATTTGGGAAGAAATTAATTTCTGCAACTGTAATTCCAAATAGAGGGGCTTGGCTAGAATATGAAGAAGATTCCAATGATATAGTATATGTTAGAATTGACAGAACAAGAAAAGTTCCAGTTACTGTATTATTAAGGGCGTTGGGTTATAGTACTGATATTCAAATTCTTGACCTTTTAGGAGAAGAGGAAAAATTAAAAGCTACTTTAGATAAGGATACTACAAAATCTGAAGAAGAGGCTTTAATAGAAATTTATAAAAGATTAAGACCGGGAGAGCCACCTACTGTTGAGAGTGCCAAAAGCCTTTTGTATGCATTATTTTTTGATGCAAAAAGGTATGATTTAGCAAAAGTTGGGCGCTATAAATTTAATAAAAAACTTGCGTTAAAAACGAGAATTGTAAACTTAAAAAGCGCAAAAAAGATTGTCAATCCTGTTACAGGAGAGATATTAGTAGAAGAAGGAGAGAAAATTTCCAAAGAAAAGGCAGAAGAAATTCAAAATTGCGGCATAAATGTAGTAGAAGTGTTAGTAGAGGGTAAAGTAGTAAGAGTGATAGGTAATAATACGGTGGATATAAATAAATATCCAATGCCTTATGATGTATCTAACTTAAATATAAAAGAAGCAGTAAATTTAAGTATATTAAAAGAAATCCTTGATAATTTCTCTGATGAAGAGGCAGTAATAAACGAAATAAAAAATAGAATGGATGAACTTGTTCCAAAGAACATTACTAAAGATGACATTATAGCCACTATAAGCTACCAACTAAATTTAACTCATGGGATAGGTTCAATAGATGATATAGATCATTTAGGAAATAGGCGACTCAGGTCTGTAGGAGAATTATTGCAAAATCAATTTAGAATTGGACTTGC-------------------------------------------------------------------------------------------------------------------------------------------------------------------------------------------------------------------------------------------------------------------------------------------------------------------------------------------------------------------------------------------------------------------------------------------------------------------------------------------------------------------------------------------------------------------------------------------------------------------------------------------------------------------------------------------------------------------------------------------------------------------------------------------------------------------------------------------------------------------------------------------------------------------------------------------------------------------------------------------------------------------------------------------------------------------------------------------------------------------------------------------------------------------------------------------------------------------------------------------------------------------------------------------------------------------------------------------------------------------------------------------------------------------------------------------------------------------------------------------------------------------------------------------------------------------------------------------------------------------------------------------------------------------------------------------------------------------------------------------------------------------------------------------------------------------------------------------------------------------------------------------------------------------------------------------------------------------------------------------------------------------------------------------------------------------------------------------------------------------------------------------------------------------------------------------------------------------------------------------------------------------------------------------------------------------------------------------------------------------------------------------------------------------------------------------------------------------
>O629 42rpoB
---------------------------------------------------------------------------------------------------------------------------------------------------------------------------------------------------------------------------------------------------------------------------------------------------------------------------------------------------------------------------------------------------------------------------------------GGAGTTTATTATGAACAACAATTTGATAAATTTGGGAAGAAATTAATTTCTGCAACTGTAATTCCAAATAGAGGGGCTTGGCTAGAATATGAAGAAGATTCCAATGATATAGTATATGTTAGAATTGACAGAACAAGAAAAGTTCCAGTTACTGTATTATTAAGGGCGTTGGGTTATAGTACTGATATTCAAATTCTTGACCTTTTAGGAGAAGAGGAAAAATTAAAAGCTACTTTAGATAAGGATACTACAAAATCTGAAGAAGAGGCTTTAATAGAAATTTATAAAAGATTGAGACCGGGAGAGCCGCCTACTGTCGAGAGTGCCAAAAGTCTTTTGTATGCATTATTTTTTGATGCAAAAAGGTATGATTTAGCAAAAGTTGGACGCTATAAATTTAATAAAAAACTTGCGTTAAAAACGAGAATTGTAAACTTAAAAAGCGCAAAAAAGATTGTCAATCCTGTTACAGGAGAGATATTAGTAGAAGAAGGAGAGAAAATTTCCAAAGAAAAGGCAGAAGAAATTCAAAATTGCGGCATAAATGTAGTAGAAGTGTTAGTAGAGGGTAAAGTAGTAAGAGTAATAGGTAATAATACGGTGGATATAAATAAATATCCAATGCCTTATGATGTATCTAACTTAAATATAAAAGAAGCAGTAAATTTAAGTATATTAAAAGAAATCCTTGATAATTTCTCTGATGAAGAGGCAGTAATAAACGAAATAAAAAATAGAATGGATGAACTTGTTCCAAAGAACATTACTAAAGATGACATTATAGCCACTATAAGCTACCAACTAAATTTAACTCATGGGATAGGTTCAATAGATGATATAGATCATTTAGGAAATAGGCGACTCAGGTCTGTAGGAGAATTATTGCAAAACCAATTTAGAATTGGACTTGC-------------------------------------------------------------------------------------------------------------------------------------------------------------------------------------------------------------------------------------------------------------------------------------------------------------------------------------------------------------------------------------------------------------------------------------------------------------------------------------------------------------------------------------------------------------------------------------------------------------------------------------------------------------------------------------------------------------------------------------------------------------------------------------------------------------------------------------------------------------------------------------------------------------------------------------------------------------------------------------------------------------------------------------------------------------------------------------------------------------------------------------------------------------------------------------------------------------------------------------------------------------------------------------------------------------------------------------------------------------------------------------------------------------------------------------------------------------------------------------------------------------------------------------------------------------------------------------------------------------------------------------------------------------------------------------------------------------------------------------------------------------------------------------------------------------------------------------------------------------------------------------------------------------------------------------------------------------------------------------------------------------------------------------------------------------------------------------------------------------------------------------------------------------------------------------------------------------------------------------------------------------------------------------------------------------------------------------------------------------------------------------------------------------------------------------------------------------------
>O629 47rpoB
---------------------------------------------------------------------------------------------------------------------------------------------------------------------------------------------------------------------------------------------------------------------------------------------------------------------------------------------------------------------------------------------------------------------------------------GGAGTTTATTATGAACAACAATTTGATAAATTTGGGAAGAAATTAATTTCTGCAACTGTAATTCCAAATAGAGGGGCTTGGCTAGAATATGAAGAAGATTCCAATGATATAGTATATGTTAGAATTGACAGAACAAGAAAAGTTCCAGTTACTGTATTATTAAGGGCGTTGGGTTATAGTACTGATATTCAAATTCTTGACCTTTTAGGAGAAGAGGAAAAATTAAAAGCTACTTTAGATAAGGATACTACAAAATCTGAAGAAGAGGCTTTAATAGAAATTTATAAAAGATTGAGACCGGGAGAGCCGCCTACTGTCGAGAGTGCCAAAAGTCTTTTGTATGCATTATTTTTTGATGCAAAAAGGTATGATTTAGCAAAAGTTGGACGCTATAAATTTAATAAAAAACTTGCGTTAAAAACGAGAATTGTAAACTTAAAAAGCGCAAAAAAGATTGTCAATCCTGTTACAGGAGAGATATTAGTAGAAGAAGGAGAGAAAATTTCCAAAGAAAAGGCAGAAGAAATTCAAAATTGCGGCATAAATGTAGTAGAAGTGTTAGTAGAGGGTAAAGTAGTAAGAGTAATAGGTAATAATACGGTGGATATAAATAAATATCCAATGCCTTATGATGTATCTAACTTAAATATAAAAGAAGCAGTAAATTTAAGTATATTAAAAGAAATCCTTGATAATTTCTCTGATGAAGAGGCAGTAATAAACGAAATAAAAAATAGAATGGATGAACTTGTTCCAAAGAACATTACTAAAGATGACATTATAGCCACTATAAGCTACCAACTAAATTTAACTCATGGGATAGGTTCAATAGATGATATAGATCATTTAGGAAATAGGCGACTCAGGTCTGTAGGAGAATTATTGCAAAACCAATTTAGAATTGGACTTGC-------------------------------------------------------------------------------------------------------------------------------------------------------------------------------------------------------------------------------------------------------------------------------------------------------------------------------------------------------------------------------------------------------------------------------------------------------------------------------------------------------------------------------------------------------------------------------------------------------------------------------------------------------------------------------------------------------------------------------------------------------------------------------------------------------------------------------------------------------------------------------------------------------------------------------------------------------------------------------------------------------------------------------------------------------------------------------------------------------------------------------------------------------------------------------------------------------------------------------------------------------------------------------------------------------------------------------------------------------------------------------------------------------------------------------------------------------------------------------------------------------------------------------------------------------------------------------------------------------------------------------------------------------------------------------------------------------------------------------------------------------------------------------------------------------------------------------------------------------------------------------------------------------------------------------------------------------------------------------------------------------------------------------------------------------------------------------------------------------------------------------------------------------------------------------------------------------------------------------------------------------------------------------------------------------------------------------------------------------------------------------------------------------------------------------------------------------------------
>O629 48-rpoB R
---------------------------------------------------------------------------------------------------------------------------------------------------------------------------------------------------------------------------------------------------------------------------------------------------------------------------------------------------------------------------------------------------------------------------------------GGAGTTTATTATGAACAACAATTTGATAAATTTGGGAAGAAATTAATTTCTGCAACTGTAATTCCAAATAGAGGGGCTTGGCTAGAATATGAAGAAGATTCCAATGATATAGTATATGTTAGAATTGACAGAACAAGAAAAGTTCCAGTTACTGTATTATTAAGGGCGTTGGGTTATAGTACTGATATTCAAATTCTTGACCTTTTAGGAGAAGAGGAAAAATTAAAAGCTACTTTAGATAAGGATACTACAAAATCTGAAGAAGAGGCTTTAATAGAAATTTATAAAAGATTGAGACCGGGAGAGCCGCCTACTGTCGAGAGTGCCAAAAGTCTTTTGTATGCATTATTTTTTGATGCAAAAAGGTATGATTTAGCAAAAGTTGGACGCTATAAATTTAATAAAAAACTTGCGTTAAAAACGAGAATTGTAAACTTAAAAAGCGCAAAAAAGATTGTCAATCCTGTTACAGGAGAGATATTAGTAGAAGAAGGAGAGAAAATTTCCAAAGAAAAGGCAGAAGAAATTCAAAATTGCGGCATAAATGTAGTAGAAGTGTTAGTAGAGGGTAAAGTAGTAAGAGTAATAGGTAATAATACGGTGGATATAAATAAATATCCAATGCCTTATGATGTATCTAACTTAAATATAAAAGAAGCAGTAAATTTAAGTATATTAAAAGAAATCCTTGATAATTTCTCTGATGAAGAGGCAGTAATAAACGAAATAAAAAATAGAATGGATGAACTTGTTCCAAAGAACATTACTAAAGATGACATTATAGCCACTATAAGCTACCAACTAAATTTAACTCATGGGATAGGTTCAATAGATGATATAGATCATTTAGGAAATAGGCGACTCAGGTCTGTAGGAGAATTATTGCAAAACCAATTTAGAATTGGACTTGC-------------------------------------------------------------------------------------------------------------------------------------------------------------------------------------------------------------------------------------------------------------------------------------------------------------------------------------------------------------------------------------------------------------------------------------------------------------------------------------------------------------------------------------------------------------------------------------------------------------------------------------------------------------------------------------------------------------------------------------------------------------------------------------------------------------------------------------------------------------------------------------------------------------------------------------------------------------------------------------------------------------------------------------------------------------------------------------------------------------------------------------------------------------------------------------------------------------------------------------------------------------------------------------------------------------------------------------------------------------------------------------------------------------------------------------------------------------------------------------------------------------------------------------------------------------------------------------------------------------------------------------------------------------------------------------------------------------------------------------------------------------------------------------------------------------------------------------------------------------------------------------------------------------------------------------------------------------------------------------------------------------------------------------------------------------------------------------------------------------------------------------------------------------------------------------------------------------------------------------------------------------------------------------------------------------------------------------------------------------------------------------------------------------------------------------------------------------------
>O629 50rpoB
---------------------------------------------------------------------------------------------------------------------------------------------------------------------------------------------------------------------------------------------------------------------------------------------------------------------------------------------------------------------------------------------------------------------------------------GGAGTTTATTATGAACAACAATTTGATAAATTTGGGAAGAAATTAATTTCTGCAACTGTAATTCCAAATAGAGGGGCTTGGCTAGAATATGAAGAAGATTCCAATGATATAGTATATGTTAGAATTGACAGAACAAGAAAAGTTCCAGTTACTGTATTATTAAGGGCGTTGGGTTATAGTACTGATATTCAAATTCTTGACCTTTTAGGAGAAGAGGAAAAATTAAAAGCTACTTTAGATAAGGATACTACAAAATCTGAAGAAGAGGCTTTAATAGAAATTTATAAAAGATTAAGACCGGGAGAGCCACCTACTGTTGAGAGTGCCAAAAGCCTTTTGTATGCATTATTTTTTGATGCAAAAAGGTATGATTTAGCAAAAGTTGGGCGCTATAAATTTAATAAAAAACTTGCGTTAAAAACGAGAATTGTAAACTTAAAAAGCGCAAAAAAGATTGTCAATCCTGTTACAGGAGAGATATTAGTAGAAGAAGGAGAGAAAATTTCCAAAGAAAAGGCAGAAGAAATTCAAAATTGCGGCATAAATGTAGTAGAAGTGTTAGTAGAGGGTAAAGTAGTAAGAGTGATAGGTAATAATACGGTGGATATAAATAAATATCCAATGCCTTATGATGTATCTAACTTAAATATAAAAGAAGCAGTAAATTTAAGTATATTAAAAGAAATCCTTGATAATTTCTCTGATGAAGAGGCAGTAATAAACGAAATAAAAAATAGAATGGATGAACTTGTTCCAAAGAACATTACTAAAGATGACATTATAGCCACTATAAGCTACCAACTAAATTTAACTCATGGGATAGGTTCAATAGATGATATAGATCATTTAGGAAATAGGCGACTCAGGTCTGTAGGAGAATTATTGCAAAATCAATTTAGAATTGGACTTGC-------------------------------------------------------------------------------------------------------------------------------------------------------------------------------------------------------------------------------------------------------------------------------------------------------------------------------------------------------------------------------------------------------------------------------------------------------------------------------------------------------------------------------------------------------------------------------------------------------------------------------------------------------------------------------------------------------------------------------------------------------------------------------------------------------------------------------------------------------------------------------------------------------------------------------------------------------------------------------------------------------------------------------------------------------------------------------------------------------------------------------------------------------------------------------------------------------------------------------------------------------------------------------------------------------------------------------------------------------------------------------------------------------------------------------------------------------------------------------------------------------------------------------------------------------------------------------------------------------------------------------------------------------------------------------------------------------------------------------------------------------------------------------------------------------------------------------------------------------------------------------------------------------------------------------------------------------------------------------------------------------------------------------------------------------------------------------------------------------------------------------------------------------------------------------------------------------------------------------------------------------------------------------------------------------------------------------------------------------------------------------------------------------------------------------------------------------------------
>O629 51rpoB
---------------------------------------------------------------------------------------------------------------------------------------------------------------------------------------------------------------------------------------------------------------------------------------------------------------------------------------------------------------------------------------------------------------------------------------GGAGTTTATTATGAACAACAATTTGATAAATTTGGGAAAAAATTAATTTCTGCAACTGTAATTCCAAATAGAGGGGCTTGGCTAGAATATGAAGAAGATTCCAATGATATAGTATATGTTAGAATTGACAGAACAAGAAAAGTTCCAGTTACTGTATTATTAAGGGCGTTGGGTTATAGTACTGATATTCAAATTCTTGACCTTTTAGGAGAAGAGGAAAAATTAAAAGCTACTTTAGATAAGGATACTACAAAATCTGAAGAAGAGGCTTTAATAGAAATTTATAAAAGATTGAGACCGGGAGAGCCGCCTACTGTCGAGAGTGCCAAAAGTCTTTTGTATGCATTATTTTTTGATGCAAAAAGGTATGATTTAGCAAAAGTTGGGCGCTATAAATTTAATAAAAAACTTGCGTTAAAAACGAGAATTGTAAACTTAAAAAGCGCAAAAAAGATTGTCAATCCTGTTACAGGAGAGATATTAGTAGAAGAAGGAGAGAAAATTTCCAAAGAAAAGGCAGAAGAAATTCAAAATTGCGGCATAAATGTAGTAGAAGTGTTAGTAGAGGGTAAAGTAGTAAGAGTGATAGGTAATAATACGGTGGATATAAATAAATATCCAATGCCTTATGATGTATCTAACTTAAATATAAAAGAAGCAGTAAATTTAAGTATATTAAAAGAAATCCTTGATAATTTCTCTGATGAAGAGGCAGTAATAAACGAAATAAAAAATAGAATGGATGAACTTGTTCCAAAGAACATTACTAAAGATGACATTATAGCCACTATAAGCTACCAACTAAATTTAACTCATGGGATAGGTTCAATAGATGATATAGATCATTTAGGAAATAGGCGACTCAGGTCTGTAGGAGAATTATTGCAAAATCAATTTAGAATTGGACTTGC-------------------------------------------------------------------------------------------------------------------------------------------------------------------------------------------------------------------------------------------------------------------------------------------------------------------------------------------------------------------------------------------------------------------------------------------------------------------------------------------------------------------------------------------------------------------------------------------------------------------------------------------------------------------------------------------------------------------------------------------------------------------------------------------------------------------------------------------------------------------------------------------------------------------------------------------------------------------------------------------------------------------------------------------------------------------------------------------------------------------------------------------------------------------------------------------------------------------------------------------------------------------------------------------------------------------------------------------------------------------------------------------------------------------------------------------------------------------------------------------------------------------------------------------------------------------------------------------------------------------------------------------------------------------------------------------------------------------------------------------------------------------------------------------------------------------------------------------------------------------------------------------------------------------------------------------------------------------------------------------------------------------------------------------------------------------------------------------------------------------------------------------------------------------------------------------------------------------------------------------------------------------------------------------------------------------------------------------------------------------------------------------------------------------------------------------------------------------
>O629 7rpoB
---------------------------------------------------------------------------------------------------------------------------------------------------------------------------------------------------------------------------------------------------------------------------------------------------------------------------------------------------------------------------------------------------------------------------------------GGAGTTTATTATGAACAACAATTTGATAAATTTGGGAAGAAATTAATTTCTGCAACTGTAATTCCAAATAGAGGGGCTTGGCTAGAATATGAAGAAGATTCCAATGATATAGTATATGTTAGAATTGACAGAACAAGAAAAGTTCCAGTTACTGTATTATTAAGGGCGTTGGGTTATAGTACTGATATTCAAATTCTTGACCTTTTAGGAGAAGAGGAAAAATTAAAAGCTACTTTAGATAAGGATACTACAAAATCTGAAGAAGAGGCTTTAATAGAAATTTATAAAAGATTAAGACCGGGAGAGCCACCTACTGTTGAGAGTGCCAAAAGCCTTTTGTATGCATTATTTTTTGATGCAAAAAGGTATGATTTAGCAAAAGTTGGGCGCTATAAATTTAATAAAAAACTTGCGTTAAAAACGAGAATTGTAAACTTAAAAAGCGCAAAAAAGATTGTCAATCCTGTTACAGGAGAGATATTAGTAGAAGAAGGAGAGAAAATTTCCAAAGAAAAGGCAGAAGAAATTCAAAATTGCGGCATAAATGTAGTAGAAGTGTTAGTAGAGGGTAAAGTAGTAAGAGTGATAGGTAATAATACGGTGGATATAAATAAATATCCAATGCCTTATGATGTATCTAACTTAAATATAAAAGAAGCAGTAAATTTAAGTATATTAAAAGAAATCCTTGATAATTTCTCTGATGAAGAGGCAGTAATAAACGAAATAAAAAATAGAATGGATGAACTTGTTCCAAAGAACATTACTAAAGATGACATTATAGCCACTATAAGCTACCAACTAAATTTAACTCATGGGATAGGTTCAATAGATGATATAGATCATTTAGGAAATAGGCGACTCAGGTCTGTAGGAGAATTATTGCAAAATCAATTTAGAATTGGACTTGC-------------------------------------------------------------------------------------------------------------------------------------------------------------------------------------------------------------------------------------------------------------------------------------------------------------------------------------------------------------------------------------------------------------------------------------------------------------------------------------------------------------------------------------------------------------------------------------------------------------------------------------------------------------------------------------------------------------------------------------------------------------------------------------------------------------------------------------------------------------------------------------------------------------------------------------------------------------------------------------------------------------------------------------------------------------------------------------------------------------------------------------------------------------------------------------------------------------------------------------------------------------------------------------------------------------------------------------------------------------------------------------------------------------------------------------------------------------------------------------------------------------------------------------------------------------------------------------------------------------------------------------------------------------------------------------------------------------------------------------------------------------------------------------------------------------------------------------------------------------------------------------------------------------------------------------------------------------------------------------------------------------------------------------------------------------------------------------------------------------------------------------------------------------------------------------------------------------------------------------------------------------------------------------------------------------------------------------------------------------------------------------------------------------------------------------------------------------------
>T515 1rpoB
---------------------------------------------------------------------------------------------------------------------------------------------------------------------------------------------------------------------------------------------------------------------------------------------------------------------------------------------------------------------------------------------------------------------------------------GGAGTTTATTATGAACAACAATTTGATAAATTTGGGAAGAAATTAATTTCTGCAACTGTAATTCCAAATAGAGGGGCTTGGCTAGAATATGAAGAAGATTCCAATGATATAGTATATGTTAGAATTGACAGAACAAGAAAAGTTCCAGTTACTGTATTATTAAGGGCGTTGGGTTATAGTACTGATATTCAAATTCTTGACCTTTTAGGAGAAGAGGAAAAATTAAAAGCTACTTTAGATAAGGATACTACAAAATCTGAAGAAGAGGCTTTAATAGAAATTTATAAAAGATTAAGACCGGGAGAGCCACCTACTGTTGAGAGTGCCAAAAGCCTTTTGTATGCATTATTTTTTGATGCAAAAAGGTATGATTTAGCAAAAGTTGGGCGCTATAAATTTAATAAAAAACTTGCGTTAAAAACGAGAATTGTAAACTTAAAAAGCGCAAAAAAGATTGTCAATCCTGTTACAGGAGAGATATTAGTAGAAGAAGGAGAGAAAATTTCCAAAGAAAAGGCAGAAGAAATTCAAAATTGCGGCATAAATGTAGTAGAAGTGTTAGTAGAGGGTAAAGTAGTAAGAGTGATAGGTAATAATACGGTGGATATAAATAAATATCCAATGCCTTATGATGTATCTAACTTAAATATAAAAGAAGCAGTAAATTTAAGTATATTAAAAGAAATCCTTGATAATTTCTCTGATGAAGAGGCAGTAATAAACGAAATAAAAAATAGAATGGATGAACTTGTTCCAAAGAACATTACTAAAGATGACATTATAGCCACTATAAGCTACCAACTAAATTTAACTCATGGGATAGGTTCAATAGATGATATAGATCATTTAGGAAATAGGCGACTCAGGTCTGTAGGAGAATTATTGCAAAATCAATTTAGAATTGGACTTGC-------------------------------------------------------------------------------------------------------------------------------------------------------------------------------------------------------------------------------------------------------------------------------------------------------------------------------------------------------------------------------------------------------------------------------------------------------------------------------------------------------------------------------------------------------------------------------------------------------------------------------------------------------------------------------------------------------------------------------------------------------------------------------------------------------------------------------------------------------------------------------------------------------------------------------------------------------------------------------------------------------------------------------------------------------------------------------------------------------------------------------------------------------------------------------------------------------------------------------------------------------------------------------------------------------------------------------------------------------------------------------------------------------------------------------------------------------------------------------------------------------------------------------------------------------------------------------------------------------------------------------------------------------------------------------------------------------------------------------------------------------------------------------------------------------------------------------------------------------------------------------------------------------------------------------------------------------------------------------------------------------------------------------------------------------------------------------------------------------------------------------------------------------------------------------------------------------------------------------------------------------------------------------------------------------------------------------------------------------------------------------------------------------------------------------------------------------------------
>T515 3rpoB
---------------------------------------------------------------------------------------------------------------------------------------------------------------------------------------------------------------------------------------------------------------------------------------------------------------------------------------------------------------------------------------------------------------------------------------GGAGTTTATTATGAACAACAATTTGATAAATTTGGGAAGAAATTAATTTCTGCAACTGTAATTCCAAATAGAGGGGCTTGGCTAGAATATGAAGAAGATTCCAATGATATAGTATATGTTAGAATTGACAGAACAAGAAAAGTTCCAGTTACTGTATTATTAAGGGCGTTGGGTTATAGTACTGATATTCAAATTCTTGACCTTTTAGGAGAAGAGGAAAAATTAAAAGCTACTTTAGATAAGGATACTACAAAATCTGAAGAAGAGGCTTTAATAGAAATTTATAAAAGATTAAGACCGGGAGAGCCACCTACTGTTGAGAGTGCCAAAAGCCTTTTGTATGCATTATTTTTTGATGCAAAAAGGTATGATTTAGCAAAAGTTGGGCGCTATAAATTTAATAAAAAACTTGCGTTAAAAACGAGAATTGTAAACTTAAAAAGCGCAAAAAAGATTGTCAATCCTGTTACAGGAGAGATATTAGTAGAAGAAGGAGAGAAAATTTCCAAAGAAAAGGCAGAAGAAATTCAAAATTGCGGCATAAATGTAGTAGAAGTGTTAGTAGAGGGTAAAGTAGTAAGAGTGATAGGTAATAATACGGTGGATATAAATAAATATCCAATGCCTTATGATGTATCTAACTTAAATATAAAAGAAGCAGTAAATTTAAGTATATTAAAAGAAATCCTTGATAATTTCTCTGATGAAGAGGCAGTAATAAACGAAATAAAAAATAGAATGGATGAACTTGTTCCAAAGAACATTACTAAAGATGACATTATAGCCACTATAAGCTACCAACTAAATTTAACTCATGGGATAGGTTCAATAGATGATATAGATCATTTAGGAAATAGGCGACTCAGGTCTGTAGGAGAATTATTGCAAAATCAATTTAGAATTGGACTTGC-------------------------------------------------------------------------------------------------------------------------------------------------------------------------------------------------------------------------------------------------------------------------------------------------------------------------------------------------------------------------------------------------------------------------------------------------------------------------------------------------------------------------------------------------------------------------------------------------------------------------------------------------------------------------------------------------------------------------------------------------------------------------------------------------------------------------------------------------------------------------------------------------------------------------------------------------------------------------------------------------------------------------------------------------------------------------------------------------------------------------------------------------------------------------------------------------------------------------------------------------------------------------------------------------------------------------------------------------------------------------------------------------------------------------------------------------------------------------------------------------------------------------------------------------------------------------------------------------------------------------------------------------------------------------------------------------------------------------------------------------------------------------------------------------------------------------------------------------------------------------------------------------------------------------------------------------------------------------------------------------------------------------------------------------------------------------------------------------------------------------------------------------------------------------------------------------------------------------------------------------------------------------------------------------------------------------------------------------------------------------------------------------------------------------------------------------------------------
>T515 40rpoB
---------------------------------------------------------------------------------------------------------------------------------------------------------------------------------------------------------------------------------------------------------------------------------------------------------------------------------------------------------------------------------------------------------------------------------------GGAGTTTATTATGAACAACAATTTGATAAATTTGGGAAGAAATTAATTTCTGCAACTGTAATTCCAAATAGAGGGGCTTGGCTAGAATATGAAGAAGATTCCAATGATATAGTATATGTTAGAATTGACAGAACAAGAAAAGTTCCAGTTACTGTATTATTAAGGGCGTTGGGTTATAGTACTGATATTCAAATTCTTGACCTTTTAGGAGAAGAGGAAAAATTAAAAGCTACTTTAGATAAGGATACTACAAAATCTGAAGAAGAGGCTTTAATAGAAATTTATAAAAGATTAAGACCGGGAGAGCCACCTACTGTTGAGAGTGCCAAAAGCCTTTTGTATGCATTATTTTTTGATGCAAAAAGGTATGATTTAGCAAAAGTTGGGCGCTATAAATTTAATAAAAAACTTGCGTTAAAAACGAGAATTGTAAACTTAAAAAGCGCAAAAAAGATTGTCAATCCTGTTACAGGAGAGATATTAGTAGAAGAAGGAGAGAAAATTTCCAAAGAAAAGGCAGAAGAAATTCAAAATTGCGGCATAAATGTAGTAGAAGTGTTAGTAGAGGGTAAAGTAGTAAGAGTGATAGGTAATAATACGGTGGATATAAATAAATATCCAATGCCTTATGATGTATCTAACTTAAATATAAAAGAAGCAGTAAATTTAAGTATATTAAAAGAAATCCTTGATAATTTCTCTGATGAAGAGGCAGTAATAAACGAAATAAAAAATAGAATGGATGAACTTGTTCCAAAGAACATTACTAAAGATGACATTATAGCCACTATAAGCTACCAACTAAATTTAACTCATGGGATAGGTTCAATAGATGATATAGATCATTTAGGAAATAGGCGACTCAGGTCTGTAGGAGAATTATTGCAAAATCAATTTAGAATTGGACTTGC-------------------------------------------------------------------------------------------------------------------------------------------------------------------------------------------------------------------------------------------------------------------------------------------------------------------------------------------------------------------------------------------------------------------------------------------------------------------------------------------------------------------------------------------------------------------------------------------------------------------------------------------------------------------------------------------------------------------------------------------------------------------------------------------------------------------------------------------------------------------------------------------------------------------------------------------------------------------------------------------------------------------------------------------------------------------------------------------------------------------------------------------------------------------------------------------------------------------------------------------------------------------------------------------------------------------------------------------------------------------------------------------------------------------------------------------------------------------------------------------------------------------------------------------------------------------------------------------------------------------------------------------------------------------------------------------------------------------------------------------------------------------------------------------------------------------------------------------------------------------------------------------------------------------------------------------------------------------------------------------------------------------------------------------------------------------------------------------------------------------------------------------------------------------------------------------------------------------------------------------------------------------------------------------------------------------------------------------------------------------------------------------------------------------------------------------------------------------
>T515 41rpoB
---------------------------------------------------------------------------------------------------------------------------------------------------------------------------------------------------------------------------------------------------------------------------------------------------------------------------------------------------------------------------------------------------------------------------------------GGAGTTTATTATGAACAACAATTTGATAAATTTGGGAAGAAATTAATTTCTGCAACTGTAATTCCAAATAGAGGGGCTTGGCTAGAATATGAAGAAGATTCCAATGATATAGTATATGTTAGAATTGACAGAACAAGAAAAGTTCCAGTTACTGTATTATTAAGGGCGTTGGGTTATAGTACTGATATTCAAATTCTTGACCTTTTAGGAGAAGAGGAAAAATTAAAAGCTACTTTAGATAAGGATACTACAAAATCTGAAGAAGAGGCTTTAATAGAAATTTATAAAAGATTAAGACCGGGAGAGCCACCTACTGTTGAGAGTGCCAAAAGCCTTTTGTATGCATTATTTTTTGATGCAAAAAGGTATGATTTAGCAAAAGTTGGGCGCTATAAATTTAATAAAAAACTTGCGTTAAAAACGAGAATTGTAAACTTAAAAAGCGCAAAAAAGATTGTCAATCCTGTTACAGGAGAGATATTAGTAGAAGAAGGAGAGAAAATTTCCAAAGAAAAGGCAGAAGAAATTCAAAATTGCGGCATAAATGTAGTAGAAGTGTTAGTAGAGGGTAAAGTAGTAAGAGTGATAGGTAATAATACGGTGGATATAAATAAATATCCAATGCCTTATGATGTATCTAACTTAAATATAAAAGAAGCAGTAAATTTAAGTATATTAAAAGAAATCCTTGATAATTTCTCTGATGAAGAGGCAGTAATAAACGAAATAAAAAATAGAATGGATGAACTTGTTCCAAAGAACATTACTAAAGATGACATTATAGCCACTATAAGCTACCAACTAAATTTAACTCATGGGATAGGTTCAATAGATGATATAGATCATTTAGGAAATAGGCGACTCAGGTCTGTAGGAGAATTATTGCAAAATCAATTTAGAATTGGACTTGC-------------------------------------------------------------------------------------------------------------------------------------------------------------------------------------------------------------------------------------------------------------------------------------------------------------------------------------------------------------------------------------------------------------------------------------------------------------------------------------------------------------------------------------------------------------------------------------------------------------------------------------------------------------------------------------------------------------------------------------------------------------------------------------------------------------------------------------------------------------------------------------------------------------------------------------------------------------------------------------------------------------------------------------------------------------------------------------------------------------------------------------------------------------------------------------------------------------------------------------------------------------------------------------------------------------------------------------------------------------------------------------------------------------------------------------------------------------------------------------------------------------------------------------------------------------------------------------------------------------------------------------------------------------------------------------------------------------------------------------------------------------------------------------------------------------------------------------------------------------------------------------------------------------------------------------------------------------------------------------------------------------------------------------------------------------------------------------------------------------------------------------------------------------------------------------------------------------------------------------------------------------------------------------------------------------------------------------------------------------------------------------------------------------------------------------------------------------------
>T515 42rpoB
---------------------------------------------------------------------------------------------------------------------------------------------------------------------------------------------------------------------------------------------------------------------------------------------------------------------------------------------------------------------------------------------------------------------------------------GGAGTTTATTATGAACAACAATTTGATAAATTTGGGAAGAAATTAATTTCTGCAACTGTAATTCCAAATAGAGGGGCTTGGCTAGAATATGAAGAAGATTCCAATGATATAGTATATGTTAGAATTGACAGAACAAGAAAAGTTCCAGTTACTGTATTATTAAGGGCGTTGGGTTATAGTACTGATATTCAAATTCTTGACCTTTTAGGAGAAGAGGAAAAATTAAAAGCTACTTTAGATAAGGATACTACAAAATCTGAAGAAGAGGCTTTAATAGAAATTTATAAAAGATTAAGACCGGGAGAGCCACCTACTGTTGAGAGTGCCAAAAGCCTTTTGTATGCATTATTTTTTGATGCAAAAAGGTATGATTTAGCAAAAGTTGGGCGCTATAAATTTAATAAAAAACTTGCGTTAAAAACGAGAATTGTAAACTTAAAAAGCGCAAAAAAGATTGTCAATCCTGTTACAGGAGAGATATTAGTAGAAGAAGGAGAGAAAATTTCCAAAGAAAAGGCAGAAGAAATTCAAAATTGCGGCATAAATGTAGTAGAAGTGTTAGTAGAGGGTAAAGTAGTAAGAGTGATAGGTAATAATACGGTGGATATAAATAAATATCCAATGCCTTATGATGTATCTAACTTAAATATAAAAGAAGCAGTAAATTTAAGTATATTAAAAGAAATCCTTGATAATTTCTCTGATGAAGAGGCAGTAATAAACGAAATAAAAAATAGAATGGATGAACTTGTTCCAAAGAACATTACTAAAGATGACATTATAGCCACTATAAGCTACCAACTAAATTTAACTCATGGGATAGGTTCAATAGATGATATAGATCATTTAGGAAATAGGCGACTCAGGTCTGTAGGAGAATTATTGCAAAATCAATTTAGAATTGGACTTGC-------------------------------------------------------------------------------------------------------------------------------------------------------------------------------------------------------------------------------------------------------------------------------------------------------------------------------------------------------------------------------------------------------------------------------------------------------------------------------------------------------------------------------------------------------------------------------------------------------------------------------------------------------------------------------------------------------------------------------------------------------------------------------------------------------------------------------------------------------------------------------------------------------------------------------------------------------------------------------------------------------------------------------------------------------------------------------------------------------------------------------------------------------------------------------------------------------------------------------------------------------------------------------------------------------------------------------------------------------------------------------------------------------------------------------------------------------------------------------------------------------------------------------------------------------------------------------------------------------------------------------------------------------------------------------------------------------------------------------------------------------------------------------------------------------------------------------------------------------------------------------------------------------------------------------------------------------------------------------------------------------------------------------------------------------------------------------------------------------------------------------------------------------------------------------------------------------------------------------------------------------------------------------------------------------------------------------------------------------------------------------------------------------------------------------------------------------------------
>T515 44rpoB
---------------------------------------------------------------------------------------------------------------------------------------------------------------------------------------------------------------------------------------------------------------------------------------------------------------------------------------------------------------------------------------------------------------------------------------GGAGTTTATTATGAACAACAATTTGATAAATTTGGGAAGAAATTAATTTCTGCAACTGTAATTCCAAATAGAGGGGCTTGGCTAGAATATGAAGAAGATTCCAATGATATAGTATATGTTAGAATTGACAGAACAAGAAAAGTTCCAGTTACTGTATTATTAAGGGCGTTGGGTTATAGTACTGATATTCAAATTCTTGACCTTTTAGGAGAAGAGGAAAAATTAAAAGCTACTTTAGATAAGGATACTACAAAATCTGAAGAAGAGGCTTTAATAGAAATTTATAAAAGATTAAGACCGGGAGAGCCACCTACTGTTGAGAGTGCCAAAAGCCTTTTGTATGCATTATTTTTTGATGCAAAAAGGTATGATTTAGCAAAAGTTGGGCGCTATAAATTTAATAAAAAACTTGCGTTAAAAACGAGAATTGTAAACTTAAAAAGCGCAAAAAAGATTGTCAATCCTGTTACAGGAGAGATATTAGTAGAAGAAGGAGAGAAAATTTCCAAAGAAAAGGCAGAAGAAATTCAAAATTGCGGCATAAATGTAGTAGAAGTGTTAGTAGAGGGTAAAGTAGTAAGAGTGATAGGTAATAATACGGTGGATATAAATAAATATCCAATGCCTTATGATGTATCTAACTTAAATATAAAAGAAGCAGTAAATTTAAGTATATTAAAAGAAATCCTTGATAATTTCTCTGATGAAGAGGCAGTAATAAACGAAATAAAAAATAGAATGGATGAACTTGTTCCAAAGAACATTACTAAAGATGACATTATAGCCACTATAAGCTACCAACTAAATTTAACTCATGGGATAGGTTCAATAGATGATATAGATCATTTAGGAAATAGGCGACTCAGGTCTGTAGGAGAATTATTGCAAAATCAATTTAGAATTGGACTTGC-------------------------------------------------------------------------------------------------------------------------------------------------------------------------------------------------------------------------------------------------------------------------------------------------------------------------------------------------------------------------------------------------------------------------------------------------------------------------------------------------------------------------------------------------------------------------------------------------------------------------------------------------------------------------------------------------------------------------------------------------------------------------------------------------------------------------------------------------------------------------------------------------------------------------------------------------------------------------------------------------------------------------------------------------------------------------------------------------------------------------------------------------------------------------------------------------------------------------------------------------------------------------------------------------------------------------------------------------------------------------------------------------------------------------------------------------------------------------------------------------------------------------------------------------------------------------------------------------------------------------------------------------------------------------------------------------------------------------------------------------------------------------------------------------------------------------------------------------------------------------------------------------------------------------------------------------------------------------------------------------------------------------------------------------------------------------------------------------------------------------------------------------------------------------------------------------------------------------------------------------------------------------------------------------------------------------------------------------------------------------------------------------------------------------------------------------------------------
>V634 10 2rpoB
---------------------------------------------------------------------------------------------------------------------------------------------------------------------------------------------------------------------------------------------------------------------------------------------------------------------------------------------------------------------------------------------------------------------------------------GGAGTTTATTATGAACAACAATTTGATAAATTTGGGAAAAAATTAATTTCTGCAACTGTAATTCCAAATAGAGGGGCTTGGCTAGAATATGAAGAAGATTCCAATGATATAGTATATGTTAGAATTGACAGAACAAGAAAAGTTCCAGTTACTGTATTATTAAGGGCGTTGGGTTATAGTACTGATATTCAAATTCTTGACCTTTTAGGAGAAGAGGAAAAATTAAAAGCTACTTTAGATAAGGATACTACAAAATCTGAAGAAGAGGCTTTAATAGAAATTTATAAAAGATTGAGACCGGGAGAGCCGCCTACTGTCGAGAGTGCCAAAAGTCTTTTGTATGCATTATTTTTTGATGCAAAAAGGTATGATTTAGCAAAAGTTGGGCGCTATAAATTTAATAAAAAACTTGCGTTAAAAACGAGAATTGTAAACTTAAAAAGCGCAAAAAAGATTGTCAATCCTGTTACAGGAGAGATATTAGTAGAAGAAGGAGAGAAAATTTCCAAAGAAAAGGCAGAAGAAATTCAAAATTGCGGCATAAATGTAGTAGAAGTGTTAGTAGAGGGTAAAGTAGTAAGAGTGATAGGTAATAATACGGTGGATATAAATAAATATCCAATGCCTTATGATGTATCTAACTTAAATATAAAAGAAGCAGTAAATTTAAGTATATTAAAAGAAATCCTTGATAATTTCTCTGATGAAGAGGCAGTAATAAACGAAATAAAAAATAGAATGGATGAACTTGTTCCAAAGAACATTACTAAAGATGACATTATAGCCACTATAAGCTACCAACTAAATTTAACTCATGGGATAGGTTCAATAGATGATATAGATCATTTAGGAAATAGGCGACTCAGGTCTGTAGGAGAATTATTGCAAAATCAATTTAGAATTGGACTTGC-------------------------------------------------------------------------------------------------------------------------------------------------------------------------------------------------------------------------------------------------------------------------------------------------------------------------------------------------------------------------------------------------------------------------------------------------------------------------------------------------------------------------------------------------------------------------------------------------------------------------------------------------------------------------------------------------------------------------------------------------------------------------------------------------------------------------------------------------------------------------------------------------------------------------------------------------------------------------------------------------------------------------------------------------------------------------------------------------------------------------------------------------------------------------------------------------------------------------------------------------------------------------------------------------------------------------------------------------------------------------------------------------------------------------------------------------------------------------------------------------------------------------------------------------------------------------------------------------------------------------------------------------------------------------------------------------------------------------------------------------------------------------------------------------------------------------------------------------------------------------------------------------------------------------------------------------------------------------------------------------------------------------------------------------------------------------------------------------------------------------------------------------------------------------------------------------------------------------------------------------------------------------------------------------------------------------------------------------------------------------------------------------------------------------------------------------------------------
>V634 82rpoB
---------------------------------------------------------------------------------------------------------------------------------------------------------------------------------------------------------------------------------------------------------------------------------------------------------------------------------------------------------------------------------------------------------------------------------------GGAGTTTATTATGAACAACAATTTGATAAATTTGGGAAGAAATTAATTTCTGCAACTGTAATTCCAAATAGAGGGGCTTGGCTAGAATATGAAGAAGATTCCAATGATATAGTATATGTTAGAATTGACAGAACAAGAAAAGTTCCAGTTACTGTATTATTAAGGGCGTTGGGTTATAGTACTGATATTCAAATTCTTGACCTTTTAGGAGAAGAGGAAAAATTAAAAGCTACTTTAGATAAGGATACTACAAAATCTGAAGAAGAGGCTTTAATAGAAATTTATAAAAGATTAAGACCGGGAGAGCCACCTACTGTTGAGAGTGCCAAAAGCCTTTTGTATGCATTATTTTTTGATGCAAAAAGGTATGATTTAGCAAAAGTTGGGCGCTATAAATTTAATAAAAAACTTGCGTTAAAAACGAGAATTGTAAACTTAAAAAGCGCAAAAAAGATTGTCAATCCTGTTACAGGAGAGATATTAGTAGAAGAAGGAGAGAAAATTTCCAAAGAAAAGGCAGAAGAAATTCAAAATTGCGGCATAAATGTAGTAGAAGTGTTAGTAGAGGGTAAAGTAGTAAGAGTGATAGGTAATAATACGGTGGATATAAATAAATATCCAATGCCTTATGATGTATCTAACTTAAATATAAAAGAAGCAGTAAATTTAAGTATATTAAAAGAAATCCTTGATAATTTCTCTGATGAAGAGGCAGTAATAAACGAAATAAAAAATAGAATGGATGAACTTGTTCCAAAGAACATTACTAAAGATGACATTATAGCCACTATAAGCTACCAACTAAATTTAACTCATGGGATAGGTTCAATAGATGATATAGATCATTTAGGAAATAGGCGACTCAGGTCTGTAGGAGAATTATTGCAAAATCAATTTAGAATTGGACTTGC-------------------------------------------------------------------------------------------------------------------------------------------------------------------------------------------------------------------------------------------------------------------------------------------------------------------------------------------------------------------------------------------------------------------------------------------------------------------------------------------------------------------------------------------------------------------------------------------------------------------------------------------------------------------------------------------------------------------------------------------------------------------------------------------------------------------------------------------------------------------------------------------------------------------------------------------------------------------------------------------------------------------------------------------------------------------------------------------------------------------------------------------------------------------------------------------------------------------------------------------------------------------------------------------------------------------------------------------------------------------------------------------------------------------------------------------------------------------------------------------------------------------------------------------------------------------------------------------------------------------------------------------------------------------------------------------------------------------------------------------------------------------------------------------------------------------------------------------------------------------------------------------------------------------------------------------------------------------------------------------------------------------------------------------------------------------------------------------------------------------------------------------------------------------------------------------------------------------------------------------------------------------------------------------------------------------------------------------------------------------------------------------------------------------------------------------------------------------
>V634 83rpoB
---------------------------------------------------------------------------------------------------------------------------------------------------------------------------------------------------------------------------------------------------------------------------------------------------------------------------------------------------------------------------------------------------------------------------------------GGAGTTTATTATGAACAACAATTTGATAAATTTGGGAAGAAATTAATTTCTGCAACTGTAATTCCAAATAGAGGGGCTTGGCTAGAATATGAAGAAGATTCCAATGATATAGTATATGTTAGAATTGACAGAACAAGAAAAGTTCCAGTTACTGTATTATTAAGGGCGTTGGGTTATAGTACTGATATTCAAATTCTTGACCTTTTAGGAGAAGAGGAAAAATTAAAAGCTACTTTAGATAAGGATACTACAAAATCTGAAGAAGAGGCTTTAATAGAAATTTATAAAAGATTAAGACCGGGAGAGCCACCTACTGTTGAGAGTGCCAAAAGCCTTTTGTATGCATTATTTTTTGATGCAAAAAGGTATGATTTAGCAAAAGTTGGGCGCTATAAATTTAATAAAAAACTTGCGTTAAAAACGAGAATTGTAAACTTAAAAAGCGCAAAAAAGATTGTCAATCCTGTTACAGGAGAGATATTAGTAGAAGAAGGAGAGAAAATTTCCAAAGAAAAGGCAGAAGAAATTCAAAATTGCGGCATAAATGTAGTAGAAGTGTTAGTAGAGGGTAAAGTAGTAAGAGTGATAGGTAATAATACGGTGGATATAAATAAATATCCAATGCCTTATGATGTATCTAACTTAAATATAAAAGAAGCAGTAAATTTAAGTATATTAAAAGAAATCCTTGATAATTTCTCTGATGAAGAGGCAGTAATAAACGAAATAAAAAATAGAATGGATGAACTTGTTCCAAAGAACATTACTAAAGATGACATTATAGCCACTATAAGCTACCAACTAAATTTAACTCATGGGATAGGTTCAATAGATGATATAGATCATTTAGGAAATAGGCGACTCAGGTCTGTAGGAGAATTATTGCAAAATCAATTTAGAATTGGACTTGC-------------------------------------------------------------------------------------------------------------------------------------------------------------------------------------------------------------------------------------------------------------------------------------------------------------------------------------------------------------------------------------------------------------------------------------------------------------------------------------------------------------------------------------------------------------------------------------------------------------------------------------------------------------------------------------------------------------------------------------------------------------------------------------------------------------------------------------------------------------------------------------------------------------------------------------------------------------------------------------------------------------------------------------------------------------------------------------------------------------------------------------------------------------------------------------------------------------------------------------------------------------------------------------------------------------------------------------------------------------------------------------------------------------------------------------------------------------------------------------------------------------------------------------------------------------------------------------------------------------------------------------------------------------------------------------------------------------------------------------------------------------------------------------------------------------------------------------------------------------------------------------------------------------------------------------------------------------------------------------------------------------------------------------------------------------------------------------------------------------------------------------------------------------------------------------------------------------------------------------------------------------------------------------------------------------------------------------------------------------------------------------------------------------------------------------------------------------------
>V634 84rpoB
---------------------------------------------------------------------------------------------------------------------------------------------------------------------------------------------------------------------------------------------------------------------------------------------------------------------------------------------------------------------------------------------------------------------------------------GGAGTTTATTATGAACAACAATTTGATAAATTTGGGAAGAAATTAATTTCTGCAACTGTAATTCCAAATAGAGGGGCTTGGCTAGAATATGAAGAAGATTCCAATGATATAGTATATGTTAGAATTGACAGAACAAGAAAAGTTCCAGTTACTGTATTATTAAGGGCGTTGGGTTATAGTACTGATATTCAAATTCTTGACCTTTTAGGAGAAGAGGAAAAATTAAAAGCTACTTTAGATAAGGATACTACAAAATCTGAAGAAGAGGCTTTAATAGAAATTTATAAAAGATTAAGACCGGGAGAGCCACCTACTGTTGAGAGTGCCAAAAGCCTTTTGTATGCATTATTTTTTGATGCAAAAAGGTATGATTTAGCAAAAGTTGGGCGCTATAAATTTAATAAAAAACTTGCGTTAAAAACGAGAATTGTAAACTTAAAAAGCGCAAAAAAGATTGTCAATCCTGTTACAGGAGAGATATTAGTAGAAGAAGGAGAGAAAATTTCCAAAGAAAAGGCAGAAGAAATTCAAAATTGCGGCATAAATGTAGTAGAAGTGTTAGTAGAGGGTAAAGTAGTAAGAGTGATAGGTAATAATACGGTGGATATAAATAAATATCCAATGCCTTATGATGTATCTAACTTAAATATAAAAGAAGCAGTAAATTTAAGTATATTAAAAGAAATCCTTGATAATTTCTCTGATGAAGAGGCAGTAATAAACGAAATAAAAAATAGAATGGATGAACTTGTTCCAAAGAACATTACTAAAGATGACATTATAGCCACTATAAGCTACCAACTAAATTTAACTCATGGGATAGGTTCAATAGATGATATAGATCATTTAGGAAATAGGCGACTCAGGTCTGTAGGAGAATTATTGCAAAATCAATTTAGAATTGGACTTGC-------------------------------------------------------------------------------------------------------------------------------------------------------------------------------------------------------------------------------------------------------------------------------------------------------------------------------------------------------------------------------------------------------------------------------------------------------------------------------------------------------------------------------------------------------------------------------------------------------------------------------------------------------------------------------------------------------------------------------------------------------------------------------------------------------------------------------------------------------------------------------------------------------------------------------------------------------------------------------------------------------------------------------------------------------------------------------------------------------------------------------------------------------------------------------------------------------------------------------------------------------------------------------------------------------------------------------------------------------------------------------------------------------------------------------------------------------------------------------------------------------------------------------------------------------------------------------------------------------------------------------------------------------------------------------------------------------------------------------------------------------------------------------------------------------------------------------------------------------------------------------------------------------------------------------------------------------------------------------------------------------------------------------------------------------------------------------------------------------------------------------------------------------------------------------------------------------------------------------------------------------------------------------------------------------------------------------------------------------------------------------------------------------------------------------------------------------------------
>V634 9rpoB
---------------------------------------------------------------------------------------------------------------------------------------------------------------------------------------------------------------------------------------------------------------------------------------------------------------------------------------------------------------------------------------------------------------------------------------GGAGTTTATTATGAACAACAATTTGATAAATTTGGGAAGAAATTAATTTCTGCAACTGTAATTCCAAATAGAGGGGCTTGGCTAGAATATGAAGAAGATTCCAATGATATAGTATATGTTAGAATTGACAGAACAAGAAAAGTTCCAGTTACTGTATTATTAAGGGCGTTGGGTTATAGTACTGATATTCAAATTCTTGACCTTTTAGGAGAAGAGGAAAAATTAAAAGCTACTTTAGATAAGGATACTACAAAATCTGAAGAAGAGGCTTTAATAGAAATTTATAAAAGATTAAGACCGGGAGAGCCACCTACTGTTGAGAGTGCCAAAAGCCTTTTGTATGCATTATTTTTTGATGCAAAAAGGTATGATTTAGCAAAAGTTGGGCGCTATAAATTTAATAAAAAACTTGCGTTAAAAACGAGAATTGTAAACTTAAAAAGCGCAAAAAAGATTGTCAATCCTGTTACAGGAGAGATATTAGTAGAAGAAGGAGAGAAAATTTCCAAAGAAAAGGCAGAAGAAATTCAAAATTGCGGCATAAATGTAGTAGAAGTGTTAGTAGAGGGTAAAGTAGTAAGAGTGATAGGTAATAATACGGTGGATATAAATAAATATCCAATGCCTTATGATGTATCTAACTTAAATATAAAAGAAGCAGTAAATTTAAGTATATTAAAAGAAATCCTTGATAATTTCTCTGATGAAGAGGCAGTAATAAACGAAATAAAAAATAGAATGGATGAACTTGTTCCAAAGAACATTACTAAAGATGACATTATAGCCACTATAAGCTACCAACTAAATTTAACTCATGGGATAGGTTCAATAGATGATATAGATCATTTAGGAAATAGGCGACTCAGGTCTGTAGGAGAATTATTGCAAAATCAATTTAGAATTGGACTTGC-------------------------------------------------------------------------------------------------------------------------------------------------------------------------------------------------------------------------------------------------------------------------------------------------------------------------------------------------------------------------------------------------------------------------------------------------------------------------------------------------------------------------------------------------------------------------------------------------------------------------------------------------------------------------------------------------------------------------------------------------------------------------------------------------------------------------------------------------------------------------------------------------------------------------------------------------------------------------------------------------------------------------------------------------------------------------------------------------------------------------------------------------------------------------------------------------------------------------------------------------------------------------------------------------------------------------------------------------------------------------------------------------------------------------------------------------------------------------------------------------------------------------------------------------------------------------------------------------------------------------------------------------------------------------------------------------------------------------------------------------------------------------------------------------------------------------------------------------------------------------------------------------------------------------------------------------------------------------------------------------------------------------------------------------------------------------------------------------------------------------------------------------------------------------------------------------------------------------------------------------------------------------------------------------------------------------------------------------------------------------------------------------------------------------------------------------------------------
>Z606 36rpoB
---------------------------------------------------------------------------------------------------------------------------------------------------------------------------------------------------------------------------------------------------------------------------------------------------------------------------------------------------------------------------------------------------------------------------------------GGAGTTTATTATGAACAACAATTTGATAAATTTGGGAAAAAATTAATTTCTGCAACTGTAATTCCAAATAGAGGGGCTTGGCTAGAATATGAAGAAGATTCCAATGATATAGTATATGTTAGAATTGACAGAACAAGAAAAGTTCCAGTTACTGTATTATTAAGGGCGTTGGGTTATAGTACTGATATTCAAATTCTTGACCTTTTAGGAGAAGAGGAAAAATTAAAAGCTACTTTAGATAAGGATACTACAAAATCTGAAGAAGAGGCTTTAATAGAAATTTATAAAAGATTGAGACCGGGAGAGCCGCCTACTGTCGAGAGTGCCAAAAGTCTTTTGTATGCATTATTTTTTGATGCAAAAAGGTATGATTTAGCAAAAGTTGGGCGCTATAAATTTAATAAAAAACTTGCGTTAAAAACGAGAATTGTAAACTTAAAAAGCGCAAAAAAGATTGTCAATCCTGTTACAGGAGAGATATTAGTAGAAGAAGGAGAGAAAATTTCCAAAGAAAAGGCAGAAGAAATTCAAAATTGCGGCATAAATGTAGTAGAAGTGTTAGTAGAGGGTAAAGTAGTAAGAGTGATAGGTAATAATACGGTGGATATAAATAAATATCCAATGCCTTATGATGTATCTAACTTAAATATAAAAGAAGCAGTAAATTTAAGTATATTAAAAGAAATCCTTGATAATTTCTCTGATGAAGAGGCAGTAATAAACGAAATAAAAAATAGAATGGATGAACTTGTTCCAAAGAACATTACTAAAGATGACATTATAGCCACTATAAGCTACCAACTAAATTTAACTCATGGGATAGGTTCAATAGATGATATAGATCATTTAGGAAATAGGCGACTCAGGTCTGTAGGAGAATTATTGCAAAATCAATTTAGAATTGGACTTGC-------------------------------------------------------------------------------------------------------------------------------------------------------------------------------------------------------------------------------------------------------------------------------------------------------------------------------------------------------------------------------------------------------------------------------------------------------------------------------------------------------------------------------------------------------------------------------------------------------------------------------------------------------------------------------------------------------------------------------------------------------------------------------------------------------------------------------------------------------------------------------------------------------------------------------------------------------------------------------------------------------------------------------------------------------------------------------------------------------------------------------------------------------------------------------------------------------------------------------------------------------------------------------------------------------------------------------------------------------------------------------------------------------------------------------------------------------------------------------------------------------------------------------------------------------------------------------------------------------------------------------------------------------------------------------------------------------------------------------------------------------------------------------------------------------------------------------------------------------------------------------------------------------------------------------------------------------------------------------------------------------------------------------------------------------------------------------------------------------------------------------------------------------------------------------------------------------------------------------------------------------------------------------------------------------------------------------------------------------------------------------------------------------------------------------------------------------------------
>Z606 70rpoB
---------------------------------------------------------------------------------------------------------------------------------------------------------------------------------------------------------------------------------------------------------------------------------------------------------------------------------------------------------------------------------------------------------------------------------------GGAGTTTATTATGAACAACAATTTGATAAATTTGGGAAGAAATTAATTTCTGCAACTGTAATTCCAAATAGAGGGGCTTGGCTAGAATATGAAGAAGATTCCAATGATATAGTATATGTTAGAATTGACAGAACAAGAAAAGTTCCAGTTACTGTATTATTAAGGGCGTTGGGTTATAGTACTGATATTCAAATTCTTGACCTTTTAGGAGAAGAGGAAAAATTAAAAGCTACTTTAGATAAGGATACTACAAAATCTGAAGAAGAGGCTTTAATAGAAATTTATAAAAGATTAAGACCGGGAGAGCCACCTACTGTTGAGAGTGCCAAAAGCCTTTTGTATGCATTATTTTTTGATGCAAAAAGGTATGATTTAGCAAAAGTTGGGCGCTATAAATTTAATAAAAAACTTGCGTTAAAAACGAGAATTGTAAACTTAAAAAGCGCAAAAAAGATTGTCAATCCTGTTACAGGAGAGATATTAGTAGAAGAAGGAGAGAAAATTTCCAAAGAAAAGGCAGAAGAAATTCAAAATTGCGGCATAAATGTAGTAGAAGTGTTAGTAGAGGGTAAAGTAGTAAGAGTGATAGGTAATAATACGGTGGATATAAATAAATATCCAATGCCTTATGATGTATCTAACTTAAATATAAAAGAAGCAGTAAATTTAAGTATATTAAAAGAAATCCTTGATAATTTCTCTGATGAAGAGGCAGTAATAAACGAAATAAAAAATAGAATGGATGAACTTGTTCCAAAGAACATTACTAAAGATGACATTATAGCCACTATAAGCTACCAACTAAATTTAACTCATGGGATAGGTTCAATAGATGATATAGATCATTTAGGAAATAGGCGACTCAGGTCTGTAGGAGAATTATTGCAAAATCAATTTAGAATTGGACTTGC-------------------------------------------------------------------------------------------------------------------------------------------------------------------------------------------------------------------------------------------------------------------------------------------------------------------------------------------------------------------------------------------------------------------------------------------------------------------------------------------------------------------------------------------------------------------------------------------------------------------------------------------------------------------------------------------------------------------------------------------------------------------------------------------------------------------------------------------------------------------------------------------------------------------------------------------------------------------------------------------------------------------------------------------------------------------------------------------------------------------------------------------------------------------------------------------------------------------------------------------------------------------------------------------------------------------------------------------------------------------------------------------------------------------------------------------------------------------------------------------------------------------------------------------------------------------------------------------------------------------------------------------------------------------------------------------------------------------------------------------------------------------------------------------------------------------------------------------------------------------------------------------------------------------------------------------------------------------------------------------------------------------------------------------------------------------------------------------------------------------------------------------------------------------------------------------------------------------------------------------------------------------------------------------------------------------------------------------------------------------------------------------------------------------------------------------------------------------
>Z606 73rpoB
---------------------------------------------------------------------------------------------------------------------------------------------------------------------------------------------------------------------------------------------------------------------------------------------------------------------------------------------------------------------------------------------------------------------------------------GGAGTTTATTATGAACAACAATTTGATAAATTTGGGAAAAAATTAATTTCTGCAACTGTAATTCCAAATAGAGGGGCTTGGCTAGAATATGAAGAAGATTCCAATGATATAGTATATGTTAGAATTGACAGAACAAGAAAAGTTCCAGTTACTGTATTATTAAGGGCGTTGGGTTATAGTACTGATATTCAAATTCTTGACCTTTTAGGAGAAGAGGAAAAATTAAAAGCTACTTTAGATAAGGATACTACAAAATCTGAAGAAGAGGCTTTAATAGAAATTTATAAAAGATTGAGACCGGGAGAGCCGCCTACTGTCGAGAGTGCCAAAAGTCTTTTGTATGCATTATTTTTTGATGCAAAAAGGTATGATTTAGCAAAAGTTGGACGCTATAAATTTAATAAAAAACTTGCGTTAAAAACGAGAATTGTAAACTTAAAAAGCGCAAAAAAGATTGTCAATCCTGTTACAGGAGAGATATTAGTAGAAGAAGGAGAGAAAATTTCCAAAGAAAAGGCAGAAGAAATTCAAAATTGCGGCATAAATGTAGTAGAAGTGTTAGTAGAGGGTAAAGTAGTAAGAGTAATAGGTAATAATACGGTGGATATAAATAAATATCCAATGCCTTATGATGTATCTAGCTTAAATATAAAAGAAGCAGTAAATTTAAGTATATTAAAAGAAATCCTTGATAATTTCTCTGATGAAGAGGCAGTAATAAACGAAATAAAAAATAGAATGGATGAACTTGTTCCAAAGAACATTACTAAAGATGACATTATAGCCACTATAAGCTACCAACTAAATTTAACTCATGGGATAGGTTCAATAGATGATATAGATCATTTAGGAAATAGGCGACTCAGGTCTGTAGGAGAATTATTGCAAAACCAATTTAGAATTGGACTTGC-------------------------------------------------------------------------------------------------------------------------------------------------------------------------------------------------------------------------------------------------------------------------------------------------------------------------------------------------------------------------------------------------------------------------------------------------------------------------------------------------------------------------------------------------------------------------------------------------------------------------------------------------------------------------------------------------------------------------------------------------------------------------------------------------------------------------------------------------------------------------------------------------------------------------------------------------------------------------------------------------------------------------------------------------------------------------------------------------------------------------------------------------------------------------------------------------------------------------------------------------------------------------------------------------------------------------------------------------------------------------------------------------------------------------------------------------------------------------------------------------------------------------------------------------------------------------------------------------------------------------------------------------------------------------------------------------------------------------------------------------------------------------------------------------------------------------------------------------------------------------------------------------------------------------------------------------------------------------------------------------------------------------------------------------------------------------------------------------------------------------------------------------------------------------------------------------------------------------------------------------------------------------------------------------------------------------------------------------------------------------------------------------------------------------------------------------------------------
>Z606 81rpoB
---------------------------------------------------------------------------------------------------------------------------------------------------------------------------------------------------------------------------------------------------------------------------------------------------------------------------------------------------------------------------------------------------------------------------------------GGAGTTTATTATGAACAACAATTTGATAAATTTGGGAAAAAATTAATTTCTGCAACTGTAATTCCAAATAGAGGGGCTTGGCTAGAATATGAAGAAGATTCCAATGATATAGTATATGTTAGAATTGACAGAACAAGAAAAGTTCCAGTTACTGTATTATTAAGGGCGTTGGGTTATAGTACTGATATTCAAATTCTTGACCTTTTAGGAGAAGAGGAAAAATTAAAAGCTACTTTAGATAAGGATACTACAAAATCTGAAGAAGAGGCTTTAATAGAAATTTATAAAAGATTGAGACCGGGAGAGCCGCCTACTGTCGAGAGTGCCAAAAGTCTTTTGTATGCATTATTTTTTGATGCAAAAAGGTATGATTTAGCAAAAGTTGGGCGCTATAAATTTAATAAAAAACTTGCGTTAAAAACGAGAATTGTAAACTTAAAAAGCGCAAAAAAGATTGTCAATCCTGTTACAGGAGAGATATTAGTAGAAGAAGGAGAGAAAATTTCCAAAGAAAAGGCAGAAGAAATTCAAAATTGCGGCATAAATGTAGTAGAAGTGTTAGTAGAGGGTAAAGTAGTAAGAGTGATAGGTAATAATACGGTGGATATAAATAAATATCCAATGCCTTATGATGTATCTAACTTAAATATAAAAGAAGCAGTAAATTTAAGTATATTAAAAGAAATCCTTGATAATTTCTCTGATGAAGAGGCAGTAATAAACGAAATAAAAAATAGAATGGATGAACTTGTTCCAAAGAACATTACTAAAGATGACATTATAGCCACTATAAGCTACCAACTAAATTTAACTCATGGGATAGGTTCAATAGATGATATAGATCATTTAGGAAATAGGCGACTCAGGTCTGTAGGAGAATTATTGCAAAATCAATTTAGAATTGGACTTGC-------------------------------------------------------------------------------------------------------------------------------------------------------------------------------------------------------------------------------------------------------------------------------------------------------------------------------------------------------------------------------------------------------------------------------------------------------------------------------------------------------------------------------------------------------------------------------------------------------------------------------------------------------------------------------------------------------------------------------------------------------------------------------------------------------------------------------------------------------------------------------------------------------------------------------------------------------------------------------------------------------------------------------------------------------------------------------------------------------------------------------------------------------------------------------------------------------------------------------------------------------------------------------------------------------------------------------------------------------------------------------------------------------------------------------------------------------------------------------------------------------------------------------------------------------------------------------------------------------------------------------------------------------------------------------------------------------------------------------------------------------------------------------------------------------------------------------------------------------------------------------------------------------------------------------------------------------------------------------------------------------------------------------------------------------------------------------------------------------------------------------------------------------------------------------------------------------------------------------------------------------------------------------------------------------------------------------------------------------------------------------------------------------------------------------------------------------------------
>Z606 9rpoB
---------------------------------------------------------------------------------------------------------------------------------------------------------------------------------------------------------------------------------------------------------------------------------------------------------------------------------------------------------------------------------------------------------------------------------------GGAGTTTATTATGAACAACAATTTGATAAATTTGGGAAGAAATTAATTTCTGCAACTGTAATTCCAAATAGAGGGGCTTGGCTAGAATATGAAGAAGATTCCAATGATATAGTATATGTTAGAATTGACAGAACAAGAAAAGTTCCAGTTACTGTATTATTAAGGGCGTTGGGTTATAGTACTGATATTCAAATTCTTGACCTTTTAGGAGAAGAGGAAAAATTAAAAGCTACTTTAGATAAGGATACTACAAAATCTGAAGAAGAGGCTTTAATAGAAATTTATAAAAGATTAAGACCGGGAGAGCCACCTACTGTTGAGAGTGCCAAAAGCCTTTTGTATGCATTATTTTTTGATGCAAAAAGGTATGATTTAGCAAAAGTTGGGCGCTATAAATTTAATAAAAAACTTGCGTTAAAAACGAGAATTGTAAACTTAAAAAGCGCAAAAAAGATTGTCAATCCTGTTACAGGAGAGATATTAGTAGAAGAAGGAGAGAAAATTTCCAAAGAAAAGGCAGAAGAAATTCAAAATTGCGGCATAAATGTAGTAGAAGTGTTAGTAGAGGGTAAAGTAGTAAGAGTGATAGGTAATAATACGGTGGATATAAATAAATATCCAATGCCTTATGATGTATCTAACTTAAATATAAAAGAAGCAGTAAATTTAAGTATATTAAAAGAAATCCTTGATAATTTCTCTGATGAAGAGGCAGTAATAAACGAAATAAAAAATAGAATGGATGAACTTGTTCCAAAGAACATTACTAAAGATGACATTATAGCCACTATAAGCTACCAACTAAATTTAACTCATGGGATAGGTTCAATAGATGATATAGATCATTTAGGAAATAGGCGACTCAGGTCTGTAGGAGAATTATTGCAAAATCAATTTAGAATTGGACTTGC-------------------------------------------------------------------------------------------------------------------------------------------------------------------------------------------------------------------------------------------------------------------------------------------------------------------------------------------------------------------------------------------------------------------------------------------------------------------------------------------------------------------------------------------------------------------------------------------------------------------------------------------------------------------------------------------------------------------------------------------------------------------------------------------------------------------------------------------------------------------------------------------------------------------------------------------------------------------------------------------------------------------------------------------------------------------------------------------------------------------------------------------------------------------------------------------------------------------------------------------------------------------------------------------------------------------------------------------------------------------------------------------------------------------------------------------------------------------------------------------------------------------------------------------------------------------------------------------------------------------------------------------------------------------------------------------------------------------------------------------------------------------------------------------------------------------------------------------------------------------------------------------------------------------------------------------------------------------------------------------------------------------------------------------------------------------------------------------------------------------------------------------------------------------------------------------------------------------------------------------------------------------------------------------------------------------------------------------------------------------------------------------------------------------------------------------------------------------
>T. italicus Ab9 Ab9 Thit 1983
ATGGTACGTCCTGTACAAGTGGGCAACAAGACAAGAATGAGCTTTGCCAAAATTGATGAAGTTCTACAGATGCCCGACCTTATTGAAGTTCAAAAAAAGTCCTACAAATGGTTTTTAGAGGAGGGATTGAGAGAAGTTTTTAGAGAAATTTCCCCAATAGAGAGCTTTACGGGAAATTTGGCTTTGGAATTTGTGGATTATAGATTAGAAAATACCCCCAAGTATTCTGTAGAAGAATGTAAAGATAGAGACACTACATATGCAGTACCGATGAAAGTTAAAGTGCGTCTTACCAATAGGGAAACAGGGGAAATTAAGGAATCTGAAGTATTTATGGGGGATTTCCCATTAATGACCGAAAAAGGTACTTTTATCATAAATGGAGCAGAACGTGTAATTGTAAGTCAGTTAGTGAGATCTCCCGGAGTATATTATGAACAGCAGTTTGATAAATTTGGTAAAAGATTAATTTCTGCAACTGTAATTCCAAATAGAGGAGCTTGGCTAGAATATGAAGAAGATTCAAATGATGTAGTATATGTTAGAATTGACAGGACGAGGAAAGTTCCAATTACCGTATTATTAAGGGCTTTGGGATATAGTAGTGATATTCAAATTCTTGACCTTTTAGGGGAAGAAGAAAAACTTAAGGCTACTTTAGATAAAGATACTACAAAATCAGAAGAAGAGGCTTTAATAGAAATTTATAAAAGATTAAGACCAGGGGAGCCACCTACTGTTGAAAGTGCCAAAAGCCTTTTATATACACTATTTTTTGATGCAAAAAGGTATGATTTGGCAAAGGTAGGACGCTATAAATTTAATAAAAAACTTGCGTTAAAAGCGAGAATTGCAAACTTAAAAAGTGCAAAAAAAATTGTCAATCCTGTTACAGGTGAGATATTAGTAGAGGAAGGAGAAAAAATTTCAAAAGAAAAGGCAGAAGAAATTCAAAATTGTGGTATAAATGAAGTAGAAGTTTTAGTAGAAGGTAAAGTAGTGAAAGTAATAGGCAATAATACGGTAGACATAAATAAATATCCTATGCCTTATGATGTGTCTAGCTTAAATATAAAAGAAGCAGTAAATTTAAGTGTGTTGAAAGAAATACTAGACAATTTCTCTGATGAAGAGGCAGTGATAAATGAAATAAAAAATAGAATAGATGAACTTATTCCTAAGCATATTACTAAGGATGACATTATAGCTACTGTAAATTATCAATTAAATTTAGCCCATGGAATAGGTTCGATAGATGATATAGATCACTTAGGGAATAGGAGACTCAGGTCTGTAGGAGAGTTATTGCAAAACCAATTTAGAATTGGACTTGCGAGATTAGAAAGAGTAGTCAAAGAAAGAATGACAATCCAAGATGTGAATGAAATTACTCCTCAAAACCTTATAAATATTCGTCCGGTTGTTGCAGCCATTAGAGAATTTTTTGGAAGTTCACAACTTTCTCAATTTATGGACCAAACTAATCCTTTGTCAGAACTTACTCATAAAAGAAGAGTAAGTGCTTTAGGCCCCGGTGGTCTTAGCCGAGAAAGAGCAGGATTTGAGGTAAGAGATGTGCACTATTCCCACTATGGAAGAATTTGTCCTATTGAAACTCCTGAAGGACCAAACATAGGTTTGATTGGATCTTTGACTACTTATGCTCGCGTTAATGAATATGGATTTATCGAAGCTCCGTACAGGAAAGTAGATAAGACAACAGGTACAGTTACAGATGAAATTGTATATATGACTGCAGATGAAGAAGATGAATATATTATAGCTCAGGCTAATGAACCATTAGATGAAAACAACAGATTTATTAATGATAAAGTGGTATGTAGATTAAAAGAAGAGATAATAGCTGTACCTCCAACTGAAGTGGATTTCATGGACGTTTCACCAAAACAGATAGTGTCTGTGGCTACTTCTTTGATACCTTTCTTGGAAAATGATGATGCTAATAGAGCCTTGATGGGTTCTAACATGCAAAGGCAGGCAGTACCACTTATAAAAACGGAAGCTCCAATAATTGGAACAGGTATAGAATATAAGGCGGCTGTTGATTCTGGCGTAGTAGTATTAGCGAAAAATGATGGAGTAGTAGAAAAGGTAACCGCTGATAAAGTTGTAATTAGAACAAAGGATGGTAGAAAAGATGAGTATAATTTACTTAAATTTAAGAGGTCAAACCAGGGAACTTGTATAAACCAAAGACCTATTGTTAATGAAGGAGATGAAGTGAAAAAAGGGCAAGTTATATGTGATGGACCTTCTACTGACCATGGTGAACTCGCTCTTGGAAAAAATGTTTTAGTAGGATTTATGCCTTGGGAAGGTTACAATTATGAAGATGCTATTTTGATAAGTGAAGAATTGGTAAGGGATGATTCTTTAACTTCTATTCACATTGAGGAATACGATGCAGAAGCTAGAGATACTAAATTAGGTCCAGAAGAGATTACGAGAGAAATACCGAATGTAGGGGAAGACGCTTTAAAAGATCTAGATGAGAGAGGTATAATACGCATAGGTGCGGAAGTTACAGCTGGTGACATATTGGTAGGTAAAGTTACTCCGAAAGGTGAGACGGAACTTACGGCTGAAGAAAGACTTTTAAGAGCTATTTTTGGAGAAAAAGCAAGAGAAGTAAGAGATACTTCTTTGCGCGTTCCTCATGGTGAGTCAGGTATAGTTGTGGATGTTAAAGTTTATTCCAGAGAAAATGGTGATGAATTGCCGCCAGGAGTCAACCAAATGGTAAGAGTATTTGTCGCTCAAAAAAGGAAAATTGCCGTTGGAGATAAAATGGCAGGTCGTCATGGTAACAAAGGTGTTATTTCAAGAATACTTCCGATAGAAGATATGCCATTTTTGCCAGATGGTACACCTTTGCAGATATGCTTAAATCCATTAGGTGTTCCATCCCGCATGAACATTGGTCAGGTTTTAGAAGTTCATTTGGGCCTTGTGGCAAAGGCGTTGGGATGGGAGATTATTACACCTGTTTTTGATGGAGCAACGGAAGACGATATACAAGAACTTTTGACTAAATCGGGTTTTTCTCCAGATGGCAAAGTACAATTGTACGATGGAAGAACAGGTGAACCATTTGATAATAAAGTTACAGTAGGTTATATGTACATGCTGAAGCTTCACCACTTAGTCGATGATAAGATGCATGCAAGGTCTACTGGACCATATTCTTTAGTTACTCAGCAACCTTTGGGTGGAAAAGCTCAGTTTGGTGGACAAAGATTTGGTGAGATGGAAGTATGGGCACTAGAGGCATATGGTGCAGCTCATACTTTACAGGAGATTTTAACGGTAAAGTCTGACGATGTAGCAGGTCGTGTAAAAACTTATGAAGCTATTGTCAAAGGTGAAAACATACCAGAACCAGGTATTCCAGAATCTTTTAAGGTACTTGTTAAAGAACTTCAAAGCTTAGCATTGGATGTCAAAGTTATTACGGAAGATAATCAAGAAATTCCGCTGAAAGAATTTGAAGAGGATGACGATTCTGATGTGCCGGATGCTACTTTGAATATCAACATAGAAGGTCGCGAAGATACGCCGCCAGAAGAAGTATATGAAGAAAGTTACGAAGAAGAGACCGAAGATTTGCCAGAGGATATTGACTTTGAGCCTGATAGCTTTGACATAGAAAATAATGATTTAGATTTAGAAGATTTTGATATTTGA
